# Supplementary material for: Local membrane source gathering by p62 body drives autophagosome formation
Source: Nat Commun. 2023 Nov 13;14:7338. doi: 10.1038/s41467-023-42829-8 (PMC10643672; doi:10.1038/s41467-023-42829-8)
Supplement: Supplementary file 4 — Supplementary Data 1 [file 41467_2023_42829_MOESM4_ESM.xlsx]

## Sheet: Table S1-1. Proteomics analysis
Supplementary Data 1-1. Proteome quantification of mixture (Mix), flow through (FT) and p62 droplet through LTQ Orbitrap Velos
Label free-based quantification of three biological replicates for Mix, FT and Droplet (< 1% false discovery rate).
Raw files were analyzed with MaxQuant (v. 1.5.3.8) using Uniprot fasta (2020.08 released).
There were 4204, 4258 and 1686 proteins identified with MS2 spectrum evidence in Mix, FT and Droplet, respectively.
Protein IDs	Majority protein IDs	Majority protein ID	Protein names	Gene names	Fasta headers	Number of proteins	Peptides	Unique peptides	Sequence coverage [%]	Unique sequence coverage [%]	Mol. weight [kDa]	Sequence length	Q-value	Score	Identification type Droplet-rep1	Identification type Droplet-rep2	Identification type Droplet-rep3	Identification type FT-rep1	Identification type FT-rep2	Identification type FT-rep3	Identification type Mix-rep1	Identification type Mix-rep2	Identification type Mix-rep3	LFQ intensity Droplet-rep1	LFQ intensity Droplet-rep2	LFQ intensity Droplet-rep3	LFQ intensity FT-rep1	LFQ intensity FT-rep2	LFQ intensity FT-rep3	LFQ intensity Mix-rep1	LFQ intensity Mix-rep2	LFQ intensity Mix-rep3
Q13501	Q13501	Q13501	Sequestosome-1	SQSTM1	>sp|Q13501|SQSTM_HUMAN Sequestosome-1 OS=Homo sapiens OX=9606 GN=SQSTM1 PE=1 SV=1	1	41	41	95.5	95.5	47.687	440	0	323.31	By MS/MS	By MS/MS	By MS/MS	By MS/MS	By MS/MS	By MS/MS	By MS/MS	By MS/MS	By MS/MS	56961000000	35937000000	42220000000	1536800000	2254800000	1864600000	2188400000	3107200000	2558900000
P62979;P62987	P62979;P62987	P62979	Ubiquitin-40S ribosomal protein S27a;Ubiquitin;40S ribosomal protein S27a;Ubiquitin-60S ribosomal protein L40;Ubiquitin;60S ribosomal protein L40	RPS27A;UBA52	>sp|P62979|RS27A_HUMAN Ubiquitin-40S ribosomal protein S27a OS=Homo sapiens OX=9606 GN=RPS27A PE=1 SV=2;>sp|P62987|RL40_HUMAN Ubiquitin-60S ribosomal protein L40 OS=Homo sapiens OX=9606 GN=UBA52 PE=1 SV=2	2	20	3	68.6	21.2	17.965	156	0	323.31	By MS/MS	By MS/MS	By MS/MS	By MS/MS	By MS/MS	By MS/MS	By MS/MS	By MS/MS	By MS/MS	3226000000	8813400000	8417800000	727100000	1267300000	1286600000	675180000	1150600000	1601900000
P0DMV9;P0DMV8	P0DMV9;P0DMV8	P0DMV9	Heat shock 70 kDa protein 1B;Heat shock 70 kDa protein 1A	HSPA1B;HSPA1A	>sp|P0DMV9|HS71B_HUMAN Heat shock 70 kDa protein 1B OS=Homo sapiens OX=9606 GN=HSPA1B PE=1 SV=1;>sp|P0DMV8|HS71A_HUMAN Heat shock 70 kDa protein 1A OS=Homo sapiens OX=9606 GN=HSPA1A PE=1 SV=1	2	73	43	91	62.9	70.051	641	0	323.31	By MS/MS	By MS/MS	By MS/MS	By MS/MS	By MS/MS	By MS/MS	By MS/MS	By MS/MS	By MS/MS	760800000	798050000	912510000	830010000	1057100000	807380000	772960000	867920000	844540000
P68371	P68371	P68371	Tubulin beta-4B chain	TUBB4B	>sp|P68371|TBB4B_HUMAN Tubulin beta-4B chain OS=Homo sapiens OX=9606 GN=TUBB4B PE=1 SV=1	1	34	1	76.4	2.7	49.83	445	0	323.31	By MS/MS	By MS/MS	By MS/MS	By MS/MS	By MS/MS	By MS/MS	By MS/MS	By MS/MS	By MS/MS	539380000	573440000	566210000	471250000	434690000	440290000	563550000	399100000	449880000
P63261	P63261	P63261	Actin, cytoplasmic 2;Actin, cytoplasmic 2, N-terminally processed	ACTG1	>sp|P63261|ACTG_HUMAN Actin, cytoplasmic 2 OS=Homo sapiens OX=9606 GN=ACTG1 PE=1 SV=1	1	42	2	95.7	7.2	41.792	375	0	323.31	By MS/MS	By MS/MS	By MS/MS	By MS/MS	By MS/MS	By MS/MS	By MS/MS	By MS/MS	By MS/MS	430740000	165490000	140230000	238250000	669170000	494490000	216800000	463820000	466620000
P68363	P68363	P68363	Tubulin alpha-1B chain	TUBA1B	>sp|P68363|TBA1B_HUMAN Tubulin alpha-1B chain OS=Homo sapiens OX=9606 GN=TUBA1B PE=1 SV=1	1	42	0	84.3	0	50.151	451	0	323.31	By MS/MS	By MS/MS	By MS/MS	By MS/MS	By MS/MS	By MS/MS	By MS/MS	By MS/MS	By MS/MS	541080000	1211200000	1134600000	404050000	406100000	323090000	458690000	378810000	376930000
P06733	P06733	P06733	Alpha-enolase	ENO1	>sp|P06733|ENOA_HUMAN Alpha-enolase OS=Homo sapiens OX=9606 GN=ENO1 PE=1 SV=2	1	53	48	88.7	87.3	47.168	434	0	323.31	By MS/MS	By MS/MS	By MS/MS	By MS/MS	By MS/MS	By MS/MS	By MS/MS	By MS/MS	By MS/MS	120940000	105860000	90523000	233040000	556270000	429870000	289620000	503710000	478330000
P04406	P04406	P04406	Glyceraldehyde-3-phosphate dehydrogenase	GAPDH	>sp|P04406|G3P_HUMAN Glyceraldehyde-3-phosphate dehydrogenase OS=Homo sapiens OX=9606 GN=GAPDH PE=1 SV=3	1	35	34	91	91	36.053	335	0	323.31	By MS/MS	By MS/MS	By MS/MS	By MS/MS	By MS/MS	By MS/MS	By MS/MS	By MS/MS	By MS/MS	218860000	159560000	234870000	358640000	568850000	538380000	466710000	460870000	480770000
P12277;P06732	P12277	P12277	Creatine kinase B-type	CKB	>sp|P12277|KCRB_HUMAN Creatine kinase B-type OS=Homo sapiens OX=9606 GN=CKB PE=1 SV=1	2	32	32	89.8	89.8	42.644	381	0	323.31	By MS/MS	By MS/MS	By MS/MS	By MS/MS	By MS/MS	By MS/MS	By MS/MS	By MS/MS	By MS/MS	47571000	43032000	24163000	206280000	254160000	294660000	168680000	206050000	324840000
P62937;Q9Y536;P0DN37;P0DN26;A0A0B4J2A2;A0A075B767;A0A075B759;F5H284	P62937	P62937	Peptidyl-prolyl cis-trans isomerase A;Peptidyl-prolyl cis-trans isomerase A, N-terminally processed	PPIA	>sp|P62937|PPIA_HUMAN Peptidyl-prolyl cis-trans isomerase A OS=Homo sapiens OX=9606 GN=PPIA PE=1 SV=2	8	16	16	78.8	78.8	18.012	165	0	309.15	By MS/MS	By MS/MS	By MS/MS	By MS/MS	By MS/MS	By MS/MS	By MS/MS	By MS/MS	By MS/MS	278650000	276560000	199340000	230860000	257960000	256790000	253930000	207330000	341520000
P68104;Q5VTE0	P68104;Q5VTE0	P68104	Elongation factor 1-alpha 1;Putative elongation factor 1-alpha-like 3	EEF1A1;EEF1A1P5	>sp|P68104|EF1A1_HUMAN Elongation factor 1-alpha 1 OS=Homo sapiens OX=9606 GN=EEF1A1 PE=1 SV=1;>sp|Q5VTE0|EF1A3_HUMAN Putative elongation factor 1-alpha-like 3 OS=Homo sapiens OX=9606 GN=EEF1A1P5 PE=5 SV=1	2	36	19	78.6	49.6	50.14	462	0	323.31	By MS/MS	By MS/MS	By MS/MS	By MS/MS	By MS/MS	By MS/MS	By MS/MS	By MS/MS	By MS/MS	106070000	513370000	419360000	154690000	290010000	284870000	131420000	219180000	221940000
P07900	P07900	P07900	Heat shock protein HSP 90-alpha	HSP90AA1	>sp|P07900|HS90A_HUMAN Heat shock protein HSP 90-alpha OS=Homo sapiens OX=9606 GN=HSP90AA1 PE=1 SV=5	1	73	42	73.4	51.8	84.659	732	0	323.31	By MS/MS	By MS/MS	By MS/MS	By MS/MS	By MS/MS	By MS/MS	By MS/MS	By MS/MS	By MS/MS	90953000	26206000	23380000	240810000	495640000	433120000	249240000	459170000	457820000
P09211	P09211	P09211	Glutathione S-transferase P	GSTP1	>sp|P09211|GSTP1_HUMAN Glutathione S-transferase P OS=Homo sapiens OX=9606 GN=GSTP1 PE=1 SV=2	1	16	16	62.4	62.4	23.356	210	0	323.31	By MS/MS	By MS/MS	By MS/MS	By MS/MS	By MS/MS	By MS/MS	By MS/MS	By MS/MS	By MS/MS	115120000	27475000	21365000	238600000	229190000	238360000	236380000	154490000	197380000
P09936	P09936	P09936	Ubiquitin carboxyl-terminal hydrolase isozyme L1	UCHL1	>sp|P09936|UCHL1_HUMAN Ubiquitin carboxyl-terminal hydrolase isozyme L1 OS=Homo sapiens OX=9606 GN=UCHL1 PE=1 SV=2	1	19	19	92.8	92.8	24.824	223	0	323.31	By MS/MS	By MS/MS	By MS/MS	By MS/MS	By MS/MS	By MS/MS	By MS/MS	By MS/MS	By MS/MS	234400000	303270000	337660000	109520000	225740000	240730000	47148000	306830000	233460000
P07195;Q6ZMR3;P07864	P07195	P07195	L-lactate dehydrogenase B chain	LDHB	>sp|P07195|LDHB_HUMAN L-lactate dehydrogenase B chain OS=Homo sapiens OX=9606 GN=LDHB PE=1 SV=2	3	34	31	79.6	74.3	36.638	334	0	323.31	By MS/MS	By MS/MS	By MS/MS	By MS/MS	By MS/MS	By MS/MS	By MS/MS	By MS/MS	By MS/MS	87958000	32006000	38498000	253650000	195710000	189280000	269380000	188680000	242340000
P52565	P52565	P52565	Rho GDP-dissociation inhibitor 1	ARHGDIA	>sp|P52565|GDIR1_HUMAN Rho GDP-dissociation inhibitor 1 OS=Homo sapiens OX=9606 GN=ARHGDIA PE=1 SV=3	1	15	15	79.9	79.9	23.207	204	0	315.89	By MS/MS	By MS/MS	By MS/MS	By MS/MS	By MS/MS	By MS/MS	By MS/MS	By MS/MS	By MS/MS	31750000	14658000	11186000	163460000	94067000	93209000	169750000	96871000	96783000
P08238;Q58FF7	P08238	P08238	Heat shock protein HSP 90-beta	HSP90AB1	>sp|P08238|HS90B_HUMAN Heat shock protein HSP 90-beta OS=Homo sapiens OX=9606 GN=HSP90AB1 PE=1 SV=4	2	72	41	82.6	60.2	83.263	724	0	323.31	By MS/MS	By MS/MS	By MS/MS	By MS/MS	By MS/MS	By MS/MS	By MS/MS	By MS/MS	By MS/MS	59622000	16698000	14036000	213050000	295530000	234070000	172180000	251730000	232890000
P18669;Q8N0Y7;P15259	P18669	P18669	Phosphoglycerate mutase 1	PGAM1	>sp|P18669|PGAM1_HUMAN Phosphoglycerate mutase 1 OS=Homo sapiens OX=9606 GN=PGAM1 PE=1 SV=2	3	31	31	90.6	90.6	28.804	254	0	323.31	By MS/MS	By MS/MS	By MS/MS	By MS/MS	By MS/MS	By MS/MS	By MS/MS	By MS/MS	By MS/MS	47018000	33558000	24264000	232260000	236040000	212670000	264160000	176720000	205160000
P60174	P60174	P60174	Triosephosphate isomerase	TPI1	>sp|P60174|TPIS_HUMAN Triosephosphate isomerase OS=Homo sapiens OX=9606 GN=TPI1 PE=1 SV=3	1	30	30	80.4	80.4	30.791	286	0	323.31	By MS/MS	By MS/MS	By MS/MS	By MS/MS	By MS/MS	By MS/MS	By MS/MS	By MS/MS	By MS/MS	129790000	96486000	95420000	325380000	417910000	395220000	348260000	440160000	441410000
P22392;O60361	P22392	P22392	Nucleoside diphosphate kinase B	NME2	>sp|P22392|NDKB_HUMAN Nucleoside diphosphate kinase B OS=Homo sapiens OX=9606 GN=NME2 PE=1 SV=1	2	21	15	89.5	66.4	17.298	152	0	323.31	By MS/MS	By MS/MS	By MS/MS	By MS/MS	By MS/MS	By MS/MS	By MS/MS	By MS/MS	By MS/MS	56190000	33648000	19041000	148810000	167530000	236930000	155880000	188820000	195590000
Q06830	Q06830	Q06830	Peroxiredoxin-1	PRDX1	>sp|Q06830|PRDX1_HUMAN Peroxiredoxin-1 OS=Homo sapiens OX=9606 GN=PRDX1 PE=1 SV=1	1	31	27	92	92	22.11	199	0	323.31	By MS/MS	By MS/MS	By MS/MS	By MS/MS	By MS/MS	By MS/MS	By MS/MS	By MS/MS	By MS/MS	54425000	82809000	67728000	188630000	271250000	403970000	226740000	255600000	355040000
P23528	P23528	P23528	Cofilin-1	CFL1	>sp|P23528|COF1_HUMAN Cofilin-1 OS=Homo sapiens OX=9606 GN=CFL1 PE=1 SV=3	1	24	18	84.9	62	18.502	166	0	323.31	By MS/MS	By MS/MS	By MS/MS	By MS/MS	By MS/MS	By MS/MS	By MS/MS	By MS/MS	By MS/MS	72758000	63257000	35171000	141970000	199870000	243440000	104000000	218900000	252810000
P43487;Q9C010	P43487	P43487	Ran-specific GTPase-activating protein	RANBP1	>sp|P43487|RANG_HUMAN Ran-specific GTPase-activating protein OS=Homo sapiens OX=9606 GN=RANBP1 PE=1 SV=1	2	14	14	70.1	70.1	23.31	201	0	323.31	By MS/MS	By MS/MS	By MS/MS	By MS/MS	By MS/MS	By MS/MS	By MS/MS	By MS/MS	By MS/MS	26201000	12866000	14066000	101790000	75089000	59503000	106030000	57293000	74984000
P14618	P14618	P14618	Pyruvate kinase PKM	PKM	>sp|P14618|KPYM_HUMAN Pyruvate kinase PKM OS=Homo sapiens OX=9606 GN=PKM PE=1 SV=4	1	54	52	85.7	82.5	57.936	531	0	323.31	By MS/MS	By MS/MS	By MS/MS	By MS/MS	By MS/MS	By MS/MS	By MS/MS	By MS/MS	By MS/MS	32300000	30588000	22349000	146720000	199300000	180300000	155280000	191890000	182070000
P62258	P62258	P62258	14-3-3 protein epsilon	YWHAE	>sp|P62258|1433E_HUMAN 14-3-3 protein epsilon OS=Homo sapiens OX=9606 GN=YWHAE PE=1 SV=1	1	35	32	88.6	88.6	29.174	255	0	323.31	By MS/MS	By MS/MS	By MS/MS	By MS/MS	By MS/MS	By MS/MS	By MS/MS	By MS/MS	By MS/MS	73773000	92019000	81194000	89428000	215610000	272190000	102720000	224400000	290000000
P62826	P62826	P62826	GTP-binding nuclear protein Ran	RAN	>sp|P62826|RAN_HUMAN GTP-binding nuclear protein Ran OS=Homo sapiens OX=9606 GN=RAN PE=1 SV=3	1	24	24	69.4	69.4	24.423	216	0	302.52	By MS/MS	By MS/MS	By MS/MS	By MS/MS	By MS/MS	By MS/MS	By MS/MS	By MS/MS	By MS/MS	80183000	38452000	34339000	147770000	132240000	199670000	157100000	113510000	196580000
P07737	P07737	P07737	Profilin-1	PFN1	>sp|P07737|PROF1_HUMAN Profilin-1 OS=Homo sapiens OX=9606 GN=PFN1 PE=1 SV=2	1	18	12	96.4	63.6	15.054	140	0	323.31	By MS/MS	By MS/MS	By MS/MS	By MS/MS	By MS/MS	By MS/MS	By MS/MS	By MS/MS	By MS/MS	50426000	35566000	18198000	80372000	142150000	144830000	82076000	121590000	132040000
P08670;P17661;P41219	P08670	P08670	Vimentin	VIM	>sp|P08670|VIME_HUMAN Vimentin OS=Homo sapiens OX=9606 GN=VIM PE=1 SV=4	3	68	62	92.9	86.9	53.651	466	0	323.31	By MS/MS	By MS/MS	By MS/MS	By MS/MS	By MS/MS	By MS/MS	By MS/MS	By MS/MS	By MS/MS	382210000	204510000	240050000	88485000	207710000	195660000	95420000	218210000	212710000
P30086	P30086	P30086	Phosphatidylethanolamine-binding protein 1;Hippocampal cholinergic neurostimulating peptide	PEBP1	>sp|P30086|PEBP1_HUMAN Phosphatidylethanolamine-binding protein 1 OS=Homo sapiens OX=9606 GN=PEBP1 PE=1 SV=3	1	16	16	80.7	80.7	21.057	187	0	323.31	By MS/MS	By MS/MS	By MS/MS	By MS/MS	By MS/MS	By MS/MS	By MS/MS	By MS/MS	By MS/MS	53306000	31720000	21950000	164150000	91827000	135280000	176250000	69020000	105200000
P07437	P07437	P07437	Tubulin beta chain	TUBB	>sp|P07437|TBB5_HUMAN Tubulin beta chain OS=Homo sapiens OX=9606 GN=TUBB PE=1 SV=2	1	31	5	72.3	16.2	49.67	444	0	323.31	By MS/MS	By MS/MS	By MS/MS	By MS/MS	By MS/MS	By MS/MS	By MS/MS	By MS/MS	By MS/MS	247580000	224400000	199150000	98739000	64021000	76333000	111560000	74844000	70120000
P14174	P14174	P14174	Macrophage migration inhibitory factor	MIF	>sp|P14174|MIF_HUMAN Macrophage migration inhibitory factor OS=Homo sapiens OX=9606 GN=MIF PE=1 SV=4	1	8	8	52.2	52.2	12.476	115	0	53.177	By MS/MS	By MS/MS	By MS/MS	By MS/MS	By MS/MS	By MS/MS	By MS/MS	By MS/MS	By MS/MS	8447900	3366200	4181600	42076000	35922000	20667000	32553000	37588000	30868000
P00338	P00338	P00338	L-lactate dehydrogenase A chain	LDHA	>sp|P00338|LDHA_HUMAN L-lactate dehydrogenase A chain OS=Homo sapiens OX=9606 GN=LDHA PE=1 SV=2	1	37	34	94.3	88.9	36.688	332	0	323.31	By MS/MS	By MS/MS	By MS/MS	By MS/MS	By MS/MS	By MS/MS	By MS/MS	By MS/MS	By MS/MS	86990000	27837000	35067000	147780000	204900000	209700000	132260000	171310000	204930000
P04075;P05062	P04075	P04075	Fructose-bisphosphate aldolase A	ALDOA	>sp|P04075|ALDOA_HUMAN Fructose-bisphosphate aldolase A OS=Homo sapiens OX=9606 GN=ALDOA PE=1 SV=2	2	34	30	89	77.2	39.42	364	0	323.31	By MS/MS	By MS/MS	By MS/MS	By MS/MS	By MS/MS	By MS/MS	By MS/MS	By MS/MS	By MS/MS	36929000	38735000	18405000	124220000	113630000	87963000	123710000	118160000	77220000
P22314	P22314	P22314	Ubiquitin-like modifier-activating enzyme 1	UBA1	>sp|P22314|UBA1_HUMAN Ubiquitin-like modifier-activating enzyme 1 OS=Homo sapiens OX=9606 GN=UBA1 PE=1 SV=3	1	75	75	87.4	87.4	117.85	1058	0	323.31	By MS/MS	By MS/MS	By MS/MS	By MS/MS	By MS/MS	By MS/MS	By MS/MS	By MS/MS	By MS/MS	261550000	539850000	714280000	290270000	338990000	344010000	258830000	325260000	320550000
Q9BVA1	Q9BVA1	Q9BVA1	Tubulin beta-2B chain	TUBB2B	>sp|Q9BVA1|TBB2B_HUMAN Tubulin beta-2B chain OS=Homo sapiens OX=9606 GN=TUBB2B PE=1 SV=1	1	33	2	80.2	3.6	49.953	445	0	292.62	By MS/MS	By MS/MS	By MS/MS	By MS/MS	By MS/MS	By MS/MS	By MS/MS	By MS/MS	By MS/MS	38879000	69994000	40687000	62076000	80272000	81876000	52180000	73959000	91451000
P63241;Q6IS14;Q9GZV4	P63241;Q6IS14	P63241	Eukaryotic translation initiation factor 5A-1;Eukaryotic translation initiation factor 5A-1-like	EIF5A;EIF5AL1	>sp|P63241|IF5A1_HUMAN Eukaryotic translation initiation factor 5A-1 OS=Homo sapiens OX=9606 GN=EIF5A PE=1 SV=2;>sp|Q6IS14|IF5AL_HUMAN Eukaryotic translation initiation factor 5A-1-like OS=Homo sapiens OX=9606 GN=EIF5AL1 PE=2 SV=2	3	19	19	83.1	83.1	16.832	154	0	323.31	By MS/MS	By MS/MS	By MS/MS	By MS/MS	By MS/MS	By MS/MS	By MS/MS	By MS/MS	By MS/MS	50141000	27542000	17317000	83780000	55237000	40422000	81638000	41681000	55289000
P68032;P68133	P68032;P68133	P68032	Actin, alpha cardiac muscle 1;Actin, alpha skeletal muscle	ACTC1;ACTA1	>sp|P68032|ACTC_HUMAN Actin, alpha cardiac muscle 1 OS=Homo sapiens OX=9606 GN=ACTC1 PE=1 SV=1;>sp|P68133|ACTS_HUMAN Actin, alpha skeletal muscle OS=Homo sapiens OX=9606 GN=ACTA1 PE=1 SV=1	2	24	2	59.7	8.8	42.019	377	0	135.38	By MS/MS	By MS/MS	By MS/MS	By MS/MS	By MS/MS	By MS/MS	By MS/MS	By MS/MS	By MS/MS	32094000	57374000	25145000	4650900	70091000	130700000	23910000	62825000	65014000
Q99497	Q99497	Q99497	Protein deglycase DJ-1	PARK7	>sp|Q99497|PARK7_HUMAN Parkinson disease protein 7 OS=Homo sapiens OX=9606 GN=PARK7 PE=1 SV=2	1	28	28	97.4	97.4	19.891	189	0	302.7	By MS/MS	By MS/MS	By MS/MS	By MS/MS	By MS/MS	By MS/MS	By MS/MS	By MS/MS	By MS/MS	24854000	21620000	16715000	55469000	133960000	183990000	43275000	194680000	171920000
P00558;P07205	P00558	P00558	Phosphoglycerate kinase 1	PGK1	>sp|P00558|PGK1_HUMAN Phosphoglycerate kinase 1 OS=Homo sapiens OX=9606 GN=PGK1 PE=1 SV=3	2	41	41	85.4	85.4	44.614	417	0	323.31	By MS/MS	By MS/MS	By MS/MS	By MS/MS	By MS/MS	By MS/MS	By MS/MS	By MS/MS	By MS/MS	22522000	22242000	14213000	93674000	101150000	91806000	77812000	88259000	101310000
P30041	P30041	P30041	Peroxiredoxin-6	PRDX6	>sp|P30041|PRDX6_HUMAN Peroxiredoxin-6 OS=Homo sapiens OX=9606 GN=PRDX6 PE=1 SV=3	1	31	31	83.9	83.9	25.035	224	0	323.31	By MS/MS	By MS/MS	By MS/MS	By MS/MS	By MS/MS	By MS/MS	By MS/MS	By MS/MS	By MS/MS	84364000	22182000	21980000	146150000	104230000	99870000	134450000	100930000	117820000
Q9Y6G9	Q9Y6G9	Q9Y6G9	Cytoplasmic dynein 1 light intermediate chain 1	DYNC1LI1	>sp|Q9Y6G9|DC1L1_HUMAN Cytoplasmic dynein 1 light intermediate chain 1 OS=Homo sapiens OX=9606 GN=DYNC1LI1 PE=1 SV=3	1	23	23	60.2	60.2	56.578	523	0	248.44	By MS/MS	By MS/MS	By MS/MS	By MS/MS	By MS/MS	By MS/MS	By MS/MS	By MS/MS	By MS/MS	1292500000	976370000	1119500000	237780000	67480000	70933000	241940000	66355000	81859000
P32119	P32119	P32119	Peroxiredoxin-2	PRDX2	>sp|P32119|PRDX2_HUMAN Peroxiredoxin-2 OS=Homo sapiens OX=9606 GN=PRDX2 PE=1 SV=5	1	19	18	88.4	82.8	21.892	198	0	257.59	By MS/MS	By MS/MS	By MS/MS	By MS/MS	By MS/MS	By MS/MS	By MS/MS	By MS/MS	By MS/MS	31715000	19828000	24009000	66868000	135240000	182320000	76416000	128470000	187380000
P11142	P11142	P11142	Heat shock cognate 71 kDa protein	HSPA8	>sp|P11142|HSP7C_HUMAN Heat shock cognate 71 kDa protein OS=Homo sapiens OX=9606 GN=HSPA8 PE=1 SV=1	1	46	28	75.5	54.2	70.897	646	0	323.31	By MS/MS	By MS/MS	By MS/MS	By MS/MS	By MS/MS	By MS/MS	By MS/MS	By MS/MS	By MS/MS	33003000	41176000	57350000	111010000	83226000	103450000	108030000	117260000	101320000
P13639	P13639	P13639	Elongation factor 2	EEF2	>sp|P13639|EF2_HUMAN Elongation factor 2 OS=Homo sapiens OX=9606 GN=EEF2 PE=1 SV=4	1	66	65	77.5	76.3	95.337	858	0	323.31	By MS/MS	By MS/MS	By MS/MS	By MS/MS	By MS/MS	By MS/MS	By MS/MS	By MS/MS	By MS/MS	77893000	19556000	22873000	93446000	221710000	194110000	96195000	176140000	153290000
Q13263	Q13263	Q13263	Transcription intermediary factor 1-beta	TRIM28	>sp|Q13263|TIF1B_HUMAN Transcription intermediary factor 1-beta OS=Homo sapiens OX=9606 GN=TRIM28 PE=1 SV=5	1	45	45	75.7	75.7	88.549	835	0	323.31	By MS/MS	By MS/MS	By MS/MS	By MS/MS	By MS/MS	By MS/MS	By MS/MS	By MS/MS	By MS/MS	32424000	72075000	89446000	168720000	104130000	89135000	151330000	96931000	95299000
P63104	P63104	P63104	14-3-3 protein zeta/delta	YWHAZ	>sp|P63104|1433Z_HUMAN 14-3-3 protein zeta/delta OS=Homo sapiens OX=9606 GN=YWHAZ PE=1 SV=1	1	32	23	90.6	73.9	27.745	245	0	323.31	By MS/MS	By MS/MS	By MS/MS	By MS/MS	By MS/MS	By MS/MS	By MS/MS	By MS/MS	By MS/MS	39332000	51167000	37595000	63037000	157670000	164460000	75379000	115600000	160110000
P55209	P55209	P55209	Nucleosome assembly protein 1-like 1	NAP1L1	>sp|P55209|NP1L1_HUMAN Nucleosome assembly protein 1-like 1 OS=Homo sapiens OX=9606 GN=NAP1L1 PE=1 SV=1	1	23	21	67	64.5	45.374	391	0	323.31	By MS/MS	By MS/MS	By MS/MS	By MS/MS	By MS/MS	By MS/MS	By MS/MS	By MS/MS	By MS/MS	9026800	2751600	4034200	28830000	26144000	33884000	27030000	35056000	48577000
P00441	P00441	P00441	Superoxide dismutase [Cu-Zn]	SOD1	>sp|P00441|SODC_HUMAN Superoxide dismutase [Cu-Zn] OS=Homo sapiens OX=9606 GN=SOD1 PE=1 SV=2	1	11	11	78.6	78.6	15.936	154	0	167.24	By MS/MS	By MS/MS	By MS/MS	By MS/MS	By MS/MS	By MS/MS	By MS/MS	By MS/MS	By MS/MS	12410000	4177300	2640100	62989000	40559000	48947000	74331000	37631000	39553000
P22234	P22234	P22234	Multifunctional protein ADE2;Phosphoribosylaminoimidazole-succinocarboxamide synthase;Phosphoribosylaminoimidazole carboxylase	PAICS	>sp|P22234|PUR6_HUMAN Multifunctional protein ADE2 OS=Homo sapiens OX=9606 GN=PAICS PE=1 SV=3	1	34	34	83.1	83.1	47.079	425	0	323.31	By MS/MS	By MS/MS	By MS/MS	By MS/MS	By MS/MS	By MS/MS	By MS/MS	By MS/MS	By MS/MS	16602000	8020200	12002000	41698000	80347000	76227000	41639000	61484000	71269000
P34932	P34932	P34932	Heat shock 70 kDa protein 4	HSPA4	>sp|P34932|HSP74_HUMAN Heat shock 70 kDa protein 4 OS=Homo sapiens OX=9606 GN=HSPA4 PE=1 SV=4	1	86	81	90.2	86.3	94.33	840	0	323.31	By MS/MS	By MS/MS	By MS/MS	By MS/MS	By MS/MS	By MS/MS	By MS/MS	By MS/MS	By MS/MS	83145000	28689000	31013000	194340000	221750000	170260000	165250000	210570000	190420000
Q9HB71	Q9HB71	Q9HB71	Calcyclin-binding protein	CACYBP	>sp|Q9HB71|CYBP_HUMAN Calcyclin-binding protein OS=Homo sapiens OX=9606 GN=CACYBP PE=1 SV=2	1	25	25	81.6	81.6	26.21	228	0	323.31	By MS/MS	By MS/MS	By MS/MS	By MS/MS	By MS/MS	By MS/MS	By MS/MS	By MS/MS	By MS/MS	20135000	33165000	26843000	78273000	48143000	57257000	80182000	30827000	57929000
Q16576	Q16576	Q16576	Histone-binding protein RBBP7	RBBP7	>sp|Q16576|RBBP7_HUMAN Histone-binding protein RBBP7 OS=Homo sapiens OX=9606 GN=RBBP7 PE=1 SV=1	1	30	22	83.5	79.1	47.82	425	0	323.31	By MS/MS	By MS/MS	By MS/MS	By MS/MS	By MS/MS	By MS/MS	By MS/MS	By MS/MS	By MS/MS	13851000	22201000	20787000	32177000	41463000	40154000	26014000	53072000	37351000
P15531	P15531	P15531	Nucleoside diphosphate kinase A	NME1	>sp|P15531|NDKA_HUMAN Nucleoside diphosphate kinase A OS=Homo sapiens OX=9606 GN=NME1 PE=1 SV=1	1	16	10	88.2	55.3	17.149	152	0	100.91	By MS/MS	By MS/MS	By MS/MS	By MS/MS	By MS/MS	By MS/MS	By MS/MS	By MS/MS	By MS/MS	17361000	2127500	4524600	74767000	14334000	17088000	85537000	16180000	20379000
P37802	P37802	P37802	Transgelin-2	TAGLN2	>sp|P37802|TAGL2_HUMAN Transgelin-2 OS=Homo sapiens OX=9606 GN=TAGLN2 PE=1 SV=3	1	20	19	86.9	79.9	22.391	199	0	323.31	By MS/MS	By MS/MS	By MS/MS	By MS/MS	By MS/MS	By MS/MS	By MS/MS	By MS/MS	By MS/MS	65192000	73323000	37373000	87379000	118790000	111840000	63392000	97259000	99166000
P53396	P53396	P53396	ATP-citrate synthase	ACLY	>sp|P53396|ACLY_HUMAN ATP-citrate synthase OS=Homo sapiens OX=9606 GN=ACLY PE=1 SV=3	1	78	78	72.4	72.4	120.84	1101	0	323.31	By MS/MS	By MS/MS	By MS/MS	By MS/MS	By MS/MS	By MS/MS	By MS/MS	By MS/MS	By MS/MS	57477000	23503000	26454000	224480000	225560000	179170000	184490000	215560000	189180000
P40925	P40925	P40925	Malate dehydrogenase, cytoplasmic	MDH1	>sp|P40925|MDHC_HUMAN Malate dehydrogenase, cytoplasmic OS=Homo sapiens OX=9606 GN=MDH1 PE=1 SV=4	1	22	22	56.9	56.9	36.426	334	0	323.31	By MS/MS	By MS/MS	By MS/MS	By MS/MS	By MS/MS	By MS/MS	By MS/MS	By MS/MS	By MS/MS	32792000	8069500	10528000	79359000	42436000	30929000	95873000	46276000	59843000
O75347	O75347	O75347	Tubulin-specific chaperone A	TBCA	>sp|O75347|TBCA_HUMAN Tubulin-specific chaperone A OS=Homo sapiens OX=9606 GN=TBCA PE=1 SV=3	1	12	12	63.9	63.9	12.855	108	0	307.6	By MS/MS	By matching	By MS/MS	By MS/MS	By MS/MS	By MS/MS	By MS/MS	By MS/MS	By MS/MS	4102400	2069700	1999000	40542000	19208000	24985000	49159000	25996000	24828000
P60842	P60842	P60842	Eukaryotic initiation factor 4A-I	EIF4A1	>sp|P60842|IF4A1_HUMAN Eukaryotic initiation factor 4A-I OS=Homo sapiens OX=9606 GN=EIF4A1 PE=1 SV=1	1	30	18	81.3	51.7	46.153	406	0	323.31	By MS/MS	By MS/MS	By MS/MS	By MS/MS	By MS/MS	By MS/MS	By MS/MS	By MS/MS	By MS/MS	26772000	28724000	23497000	48691000	35423000	38416000	41176000	44245000	49693000
Q15181	Q15181	Q15181	Inorganic pyrophosphatase	PPA1	>sp|Q15181|IPYR_HUMAN Inorganic pyrophosphatase OS=Homo sapiens OX=9606 GN=PPA1 PE=1 SV=2	1	33	33	87.5	87.5	32.66	289	0	323.31	By MS/MS	By matching	By matching	By MS/MS	By MS/MS	By MS/MS	By MS/MS	By MS/MS	By MS/MS	35345000	11323000	12250000	99522000	85552000	99373000	87518000	79911000	89680000
P06744;Q8N196	P06744	P06744	Glucose-6-phosphate isomerase	GPI	>sp|P06744|G6PI_HUMAN Glucose-6-phosphate isomerase OS=Homo sapiens OX=9606 GN=GPI PE=1 SV=4	2	35	25	73.5	50.4	63.146	558	0	323.31	By MS/MS	By MS/MS	By matching	By MS/MS	By MS/MS	By MS/MS	By MS/MS	By MS/MS	By MS/MS	21465000	6616800	7706800	52389000	42827000	53949000	39810000	50177000	55643000
O43175	O43175	O43175	D-3-phosphoglycerate dehydrogenase	PHGDH	>sp|O43175|SERA_HUMAN D-3-phosphoglycerate dehydrogenase OS=Homo sapiens OX=9606 GN=PHGDH PE=1 SV=4	1	31	31	68.1	68.1	56.65	533	0	323.31	By MS/MS	By MS/MS	By MS/MS	By MS/MS	By MS/MS	By MS/MS	By MS/MS	By MS/MS	By MS/MS	20000000	6766400	8352300	47811000	41271000	43083000	55391000	38837000	50631000
Q04760	Q04760	Q04760	Lactoylglutathione lyase	GLO1	>sp|Q04760|LGUL_HUMAN Lactoylglutathione lyase OS=Homo sapiens OX=9606 GN=GLO1 PE=1 SV=4	1	18	18	87.5	87.5	20.777	184	0	117.7	By MS/MS	By MS/MS	By MS/MS	By MS/MS	By MS/MS	By MS/MS	By MS/MS	By MS/MS	By MS/MS	38932000	6277000	4348400	54080000	76504000	89140000	28819000	59800000	71618000
O60610	O60610	O60610	Protein diaphanous homolog 1	DIAPH1	>sp|O60610|DIAP1_HUMAN Protein diaphanous homolog 1 OS=Homo sapiens OX=9606 GN=DIAPH1 PE=1 SV=2	1	75	75	62.2	62.2	141.35	1272	0	323.31	By MS/MS	By MS/MS	By MS/MS	By MS/MS	By MS/MS	By MS/MS	By MS/MS	By MS/MS	By MS/MS	806970000	545180000	716490000	447120000	474590000	475710000	442610000	433710000	542370000
P29401	P29401	P29401	Transketolase	TKT	>sp|P29401|TKT_HUMAN Transketolase OS=Homo sapiens OX=9606 GN=TKT PE=1 SV=3	1	42	42	85.7	85.7	67.877	623	0	323.31	By MS/MS	By MS/MS	By MS/MS	By MS/MS	By MS/MS	By MS/MS	By MS/MS	By MS/MS	By MS/MS	10653000	11845000	9732700	52701000	57628000	47891000	46269000	55950000	60288000
Q13765;E9PAV3;Q9BZK3	Q13765;E9PAV3	Q13765	Nascent polypeptide-associated complex subunit alpha;Nascent polypeptide-associated complex subunit alpha, muscle-specific form	NACA	>sp|Q13765|NACA_HUMAN Nascent polypeptide-associated complex subunit alpha OS=Homo sapiens OX=9606 GN=NACA PE=1 SV=1;>sp|E9PAV3|NACAM_HUMAN Nascent polypeptide-associated complex subunit alpha, muscle-specific form OS=Homo sapiens OX=9606 GN=NACA PE=1 SV=1	3	6	6	32.6	32.6	23.384	215	0	297.88	By MS/MS	By MS/MS	By MS/MS	By MS/MS	By MS/MS	By MS/MS	By MS/MS	By MS/MS	By MS/MS	9539200	2331600	2810900	32941000	10977000	14621000	29863000	10781000	10400000
Q9BWD1	Q9BWD1	Q9BWD1	Acetyl-CoA acetyltransferase, cytosolic	ACAT2	>sp|Q9BWD1|THIC_HUMAN Acetyl-CoA acetyltransferase, cytosolic OS=Homo sapiens OX=9606 GN=ACAT2 PE=1 SV=2	1	20	20	85.6	85.6	41.35	397	0	323.31	By MS/MS	By MS/MS	By MS/MS	By MS/MS	By MS/MS	By MS/MS	By MS/MS	By MS/MS	By MS/MS	28475000	12034000	7414500	36009000	46760000	31840000	65534000	40955000	45708000
P49368	P49368	P49368	T-complex protein 1 subunit gamma	CCT3	>sp|P49368|TCPG_HUMAN T-complex protein 1 subunit gamma OS=Homo sapiens OX=9606 GN=CCT3 PE=1 SV=4	1	50	50	77.6	77.6	60.533	545	0	323.31	By MS/MS	By MS/MS	By MS/MS	By MS/MS	By MS/MS	By MS/MS	By MS/MS	By MS/MS	By MS/MS	20636000	19082000	15481000	63544000	37521000	31821000	64952000	41869000	35165000
Q02790	Q02790	Q02790	Peptidyl-prolyl cis-trans isomerase FKBP4;Peptidyl-prolyl cis-trans isomerase FKBP4, N-terminally processed	FKBP4	>sp|Q02790|FKBP4_HUMAN Peptidyl-prolyl cis-trans isomerase FKBP4 OS=Homo sapiens OX=9606 GN=FKBP4 PE=1 SV=3	1	56	56	88	88	51.804	459	0	323.31	By MS/MS	By MS/MS	By MS/MS	By MS/MS	By MS/MS	By MS/MS	By MS/MS	By MS/MS	By MS/MS	12610000	3855900	3257900	66994000	42388000	42713000	69736000	58268000	47933000
Q01105;P0DME0	Q01105;P0DME0	Q01105	Protein SET;Protein SETSIP	SET;SETSIP	>sp|Q01105|SET_HUMAN Protein SET OS=Homo sapiens OX=9606 GN=SET PE=1 SV=3;>sp|P0DME0|SETLP_HUMAN Protein SETSIP OS=Homo sapiens OX=9606 GN=SETSIP PE=1 SV=1	2	16	16	49.7	49.7	33.488	290	0	323.31	By MS/MS	By MS/MS	By MS/MS	By MS/MS	By MS/MS	By MS/MS	By MS/MS	By MS/MS	By MS/MS	22282000	722040000	919380000	21260000	27010000	26347000	24345000	67103000	39870000
P19338	P19338	P19338	Nucleolin	NCL	>sp|P19338|NUCL_HUMAN Nucleolin OS=Homo sapiens OX=9606 GN=NCL PE=1 SV=3	1	46	46	41.5	41.5	76.613	710	0	323.31	By MS/MS	By MS/MS	By MS/MS	By MS/MS	By MS/MS	By MS/MS	By MS/MS	By MS/MS	By MS/MS	40561000	433940000	510880000	60248000	98654000	86728000	81805000	96980000	120580000
P10599	P10599	P10599	Thioredoxin	TXN	>sp|P10599|THIO_HUMAN Thioredoxin OS=Homo sapiens OX=9606 GN=TXN PE=1 SV=3	1	11	11	88.6	88.6	11.737	105	0	90.841	By MS/MS	By MS/MS	By MS/MS	By MS/MS	By MS/MS	By MS/MS	By MS/MS	By MS/MS	By MS/MS	14253000	5060000	5364200	31616000	33138000	30869000	24325000	21747000	32429000
P13797	P13797	P13797	Plastin-3	PLS3	>sp|P13797|PLST_HUMAN Plastin-3 OS=Homo sapiens OX=9606 GN=PLS3 PE=1 SV=4	1	70	60	89	81.6	70.81	630	0	323.31	By MS/MS	By MS/MS	By MS/MS	By MS/MS	By MS/MS	By MS/MS	By MS/MS	By MS/MS	By MS/MS	22946000	11478000	12291000	45521000	82991000	78915000	50776000	83560000	81902000
P78371	P78371	P78371	T-complex protein 1 subunit beta	CCT2	>sp|P78371|TCPB_HUMAN T-complex protein 1 subunit beta OS=Homo sapiens OX=9606 GN=CCT2 PE=1 SV=4	1	45	45	81.5	81.5	57.488	535	0	323.31	By MS/MS	By MS/MS	By MS/MS	By MS/MS	By MS/MS	By MS/MS	By MS/MS	By MS/MS	By MS/MS	19124000	6375200	7564900	63735000	30531000	39403000	70883000	44025000	45837000
P62942	P62942	P62942	Peptidyl-prolyl cis-trans isomerase FKBP1A	FKBP1A	>sp|P62942|FKB1A_HUMAN Peptidyl-prolyl cis-trans isomerase FKBP1A OS=Homo sapiens OX=9606 GN=FKBP1A PE=1 SV=2	1	9	9	77.8	77.8	11.951	108	0	160.14	By MS/MS	By MS/MS	By MS/MS	By MS/MS	By MS/MS	By MS/MS	By MS/MS	By MS/MS	By MS/MS	3663000	3523600	2026100	8632500	21057000	21318000	9557900	22156000	20787000
P52209	P52209	P52209	6-phosphogluconate dehydrogenase, decarboxylating	PGD	>sp|P52209|6PGD_HUMAN 6-phosphogluconate dehydrogenase, decarboxylating OS=Homo sapiens OX=9606 GN=PGD PE=1 SV=3	1	37	37	77.6	77.6	53.139	483	0	323.31	By MS/MS	By MS/MS	By MS/MS	By MS/MS	By MS/MS	By MS/MS	By MS/MS	By MS/MS	By MS/MS	23598000	8402600	5242500	31252000	55095000	57789000	27464000	61737000	64636000
P07741	P07741	P07741	Adenine phosphoribosyltransferase	APRT	>sp|P07741|APT_HUMAN Adenine phosphoribosyltransferase OS=Homo sapiens OX=9606 GN=APRT PE=1 SV=2	1	18	18	92.2	92.2	19.608	180	0	236.85	By MS/MS	By MS/MS	By MS/MS	By MS/MS	By MS/MS	By MS/MS	By MS/MS	By MS/MS	By MS/MS	25622000	9916400	8550000	28031000	88549000	111440000	16375000	94089000	79746000
P15121;C9JRZ8	P15121	P15121	Aldose reductase	AKR1B1	>sp|P15121|ALDR_HUMAN Aldo-keto reductase family 1 member B1 OS=Homo sapiens OX=9606 GN=AKR1B1 PE=1 SV=3	2	20	20	81	81	35.853	316	0	323.31	By MS/MS	By MS/MS	By MS/MS	By MS/MS	By MS/MS	By MS/MS	By MS/MS	By MS/MS	By MS/MS	28497000	14438000	12881000	50358000	74951000	76121000	45795000	70549000	82837000
P08758	P08758	P08758	Annexin A5	ANXA5	>sp|P08758|ANXA5_HUMAN Annexin A5 OS=Homo sapiens OX=9606 GN=ANXA5 PE=1 SV=2	1	33	33	80.6	80.6	35.936	320	0	323.31	By MS/MS	By MS/MS	By MS/MS	By MS/MS	By MS/MS	By MS/MS	By MS/MS	By MS/MS	By MS/MS	50968000	13919000	10356000	91323000	75184000	84860000	67533000	72609000	64268000
P49327	P49327	P49327	Fatty acid synthase;[Acyl-carrier-protein] S-acetyltransferase;[Acyl-carrier-protein] S-malonyltransferase;3-oxoacyl-[acyl-carrier-protein] synthase;3-oxoacyl-[acyl-carrier-protein] reductase;3-hydroxyacyl-[acyl-carrier-protein] dehydratase;Enoyl-[acyl-carrier-protein] reductase;Oleoyl-[acyl-carrier-protein] hydrolase	FASN	>sp|P49327|FAS_HUMAN Fatty acid synthase OS=Homo sapiens OX=9606 GN=FASN PE=1 SV=3	1	160	160	77.1	77.1	273.42	2511	0	323.31	By MS/MS	By MS/MS	By MS/MS	By MS/MS	By MS/MS	By MS/MS	By MS/MS	By MS/MS	By MS/MS	78131000	42471000	54570000	390560000	659020000	604890000	275760000	601430000	580740000
P49773	P49773	P49773	Histidine triad nucleotide-binding protein 1	HINT1	>sp|P49773|HINT1_HUMAN Histidine triad nucleotide-binding protein 1 OS=Homo sapiens OX=9606 GN=HINT1 PE=1 SV=2	1	12	12	84.1	84.1	13.802	126	0	187.88	By matching	By matching	By matching	By MS/MS	By MS/MS	By MS/MS	By MS/MS	By MS/MS	By MS/MS	1149600	2943600	1707600	24258000	43627000	48776000	18962000	47581000	40182000
Q01581;P54868	Q01581	Q01581	Hydroxymethylglutaryl-CoA synthase, cytoplasmic	HMGCS1	>sp|Q01581|HMCS1_HUMAN Hydroxymethylglutaryl-CoA synthase, cytoplasmic OS=Homo sapiens OX=9606 GN=HMGCS1 PE=1 SV=2	2	34	34	75.4	75.4	57.293	520	0	323.31	By MS/MS	By matching	By matching	By MS/MS	By MS/MS	By MS/MS	By MS/MS	By MS/MS	By MS/MS	12401000	2374200	2662600	50223000	37443000	33826000	40955000	39932000	31611000
P27348	P27348	P27348	14-3-3 protein theta	YWHAQ	>sp|P27348|1433T_HUMAN 14-3-3 protein theta OS=Homo sapiens OX=9606 GN=YWHAQ PE=1 SV=1	1	26	20	86.5	76.7	27.764	245	0	323.31	By MS/MS	By MS/MS	By MS/MS	By MS/MS	By MS/MS	By MS/MS	By MS/MS	By MS/MS	By MS/MS	16858000	24624000	19556000	69958000	90459000	99702000	51813000	63983000	78727000
Q3ZCM7;A6NNZ2	Q3ZCM7;A6NNZ2	Q3ZCM7	Tubulin beta-8 chain;Tubulin beta-8 chain-like protein LOC260334	TUBB8	>sp|Q3ZCM7|TBB8_HUMAN Tubulin beta-8 chain OS=Homo sapiens OX=9606 GN=TUBB8 PE=1 SV=2;>sp|A6NNZ2|TBB8B_HUMAN Tubulin beta 8B OS=Homo sapiens OX=9606 GN=TUBB8B PE=1 SV=1	2	12	3	30.2	13.1	49.775	444	0	49.871	By MS/MS	By MS/MS	By MS/MS	By MS/MS	By MS/MS	By MS/MS	By MS/MS	By MS/MS	By MS/MS	30431000	189860000	123290000	23033000	60410000	43466000	17946000	57066000	44116000
O43598	O43598	O43598	2-deoxynucleoside 5-phosphate N-hydrolase 1	DNPH1	>sp|O43598|DNPH1_HUMAN 2-deoxynucleoside 5-phosphate N-hydrolase 1 OS=Homo sapiens OX=9606 GN=DNPH1 PE=1 SV=1	1	11	11	78.2	78.2	19.108	174	0	143.13	By MS/MS	By MS/MS	By MS/MS	By MS/MS	By MS/MS	By MS/MS	By MS/MS	By MS/MS	By MS/MS	8906800	4809600	4029100	43087000	28917000	41180000	52280000	27050000	39585000
P28066	P28066	P28066	Proteasome subunit alpha type-5	PSMA5	>sp|P28066|PSA5_HUMAN Proteasome subunit alpha type-5 OS=Homo sapiens OX=9606 GN=PSMA5 PE=1 SV=3	1	13	13	63.5	63.5	26.411	241	0	323.31	By MS/MS	By MS/MS	By MS/MS	By MS/MS	By MS/MS	By MS/MS	By MS/MS	By MS/MS	By MS/MS	14841000	10863000	10462000	38804000	31653000	23882000	50298000	25102000	26575000
Q9Y265	Q9Y265	Q9Y265	RuvB-like 1	RUVBL1	>sp|Q9Y265|RUVB1_HUMAN RuvB-like 1 OS=Homo sapiens OX=9606 GN=RUVBL1 PE=1 SV=1	1	35	35	83.1	83.1	50.227	456	0	323.31	By MS/MS	By MS/MS	By MS/MS	By MS/MS	By MS/MS	By MS/MS	By MS/MS	By MS/MS	By MS/MS	7188500	4540700	2284400	35501000	24895000	24509000	34904000	21455000	26406000
P12268	P12268	P12268	Inosine-5-monophosphate dehydrogenase 2	IMPDH2	>sp|P12268|IMDH2_HUMAN Inosine-5-monophosphate dehydrogenase 2 OS=Homo sapiens OX=9606 GN=IMPDH2 PE=1 SV=2	1	31	29	72	68.7	55.804	514	0	323.31	By MS/MS	By matching	By MS/MS	By MS/MS	By MS/MS	By MS/MS	By MS/MS	By MS/MS	By MS/MS	1461000	2584600	2651600	32698000	36286000	38392000	36303000	33971000	33137000
P23526	P23526	P23526	Adenosylhomocysteinase	AHCY	>sp|P23526|SAHH_HUMAN Adenosylhomocysteinase OS=Homo sapiens OX=9606 GN=AHCY PE=1 SV=4	1	29	29	63.4	63.4	47.716	432	0	323.31	By MS/MS	By MS/MS	By MS/MS	By MS/MS	By MS/MS	By MS/MS	By MS/MS	By MS/MS	By MS/MS	48277000	8552900	6960200	77440000	41208000	63909000	74182000	53176000	87626000
P00492	P00492	P00492	Hypoxanthine-guanine phosphoribosyltransferase	HPRT1	>sp|P00492|HPRT_HUMAN Hypoxanthine-guanine phosphoribosyltransferase OS=Homo sapiens OX=9606 GN=HPRT1 PE=1 SV=2	1	19	18	83.9	80.7	24.579	218	0	186.83	By MS/MS	By matching	By MS/MS	By MS/MS	By MS/MS	By MS/MS	By MS/MS	By MS/MS	By MS/MS	12332000	5560800	5948800	67099000	51052000	51055000	59993000	47884000	46109000
P04080	P04080	P04080	Cystatin-B	CSTB	>sp|P04080|CYTB_HUMAN Cystatin-B OS=Homo sapiens OX=9606 GN=CSTB PE=1 SV=2	1	5	5	79.6	79.6	11.139	98	0	82.931	By matching	By MS/MS	By MS/MS	By MS/MS	By MS/MS	By MS/MS	By MS/MS	By MS/MS	By MS/MS	952830	2427800	1347900	18272000	23005000	20367000	20249000	13947000	20698000
P49321	P49321	P49321	Nuclear autoantigenic sperm protein	NASP	>sp|P49321|NASP_HUMAN Nuclear autoantigenic sperm protein OS=Homo sapiens OX=9606 GN=NASP PE=1 SV=2	1	61	61	85.3	85.3	85.237	788	0	323.31	By MS/MS	By matching	By matching	By MS/MS	By MS/MS	By MS/MS	By MS/MS	By MS/MS	By MS/MS	16176000	3102800	5716400	48453000	110630000	133210000	66228000	125890000	128880000
P68036;A0A1B0GUS4	P68036	P68036	Ubiquitin-conjugating enzyme E2 L3	UBE2L3	>sp|P68036|UB2L3_HUMAN Ubiquitin-conjugating enzyme E2 L3 OS=Homo sapiens OX=9606 GN=UBE2L3 PE=1 SV=1	2	13	13	78.6	78.6	17.861	154	0	154.61	By MS/MS	By MS/MS	By MS/MS	By MS/MS	By MS/MS	By MS/MS	By MS/MS	By MS/MS	By MS/MS	26957000	74529000	68223000	29948000	41398000	41233000	37805000	34568000	36469000
P19623	P19623	P19623	Spermidine synthase	SRM	>sp|P19623|SPEE_HUMAN Spermidine synthase OS=Homo sapiens OX=9606 GN=SRM PE=1 SV=1	1	24	24	83.4	83.4	33.824	302	0	275.37	By MS/MS	By matching	By MS/MS	By MS/MS	By MS/MS	By MS/MS	By MS/MS	By MS/MS	By MS/MS	13773000	5035000	6871700	31345000	64331000	36318000	41633000	68528000	60041000
P84077;P61204	P84077;P61204	P84077	ADP-ribosylation factor 1;ADP-ribosylation factor 3	ARF1;ARF3	>sp|P84077|ARF1_HUMAN ADP-ribosylation factor 1 OS=Homo sapiens OX=9606 GN=ARF1 PE=1 SV=2;>sp|P61204|ARF3_HUMAN ADP-ribosylation factor 3 OS=Homo sapiens OX=9606 GN=ARF3 PE=1 SV=2	2	17	11	70.7	40.9	20.697	181	0	323.31	By MS/MS	By MS/MS	By MS/MS	By MS/MS	By MS/MS	By MS/MS	By MS/MS	By MS/MS	By MS/MS	102730000	83290000	76859000	27252000	37397000	30570000	14765000	42582000	43891000
P50502;Q8NFI4;Q8IZP2	P50502;Q8NFI4	P50502	Hsc70-interacting protein;Putative protein FAM10A5	ST13;ST13P5	>sp|P50502|F10A1_HUMAN Hsc70-interacting protein OS=Homo sapiens OX=9606 GN=ST13 PE=1 SV=2;>sp|Q8NFI4|F10A5_HUMAN Putative protein FAM10A5 OS=Homo sapiens OX=9606 GN=ST13P5 PE=5 SV=1	3	18	18	43.9	43.9	41.331	369	0	323.31	By MS/MS	By matching	By matching	By MS/MS	By MS/MS	By MS/MS	By MS/MS	By MS/MS	By MS/MS	7006500	2389400	1608200	29885000	15971000	13843000	28099000	11012000	14060000
P50395	P50395	P50395	Rab GDP dissociation inhibitor beta	GDI2	>sp|P50395|GDIB_HUMAN Rab GDP dissociation inhibitor beta OS=Homo sapiens OX=9606 GN=GDI2 PE=1 SV=2	1	46	36	82.7	69.4	50.663	445	0	323.31	By MS/MS	By MS/MS	By MS/MS	By MS/MS	By MS/MS	By MS/MS	By MS/MS	By MS/MS	By MS/MS	26752000	13994000	9097300	49472000	32845000	34456000	45287000	49676000	31898000
P00491	P00491	P00491	Purine nucleoside phosphorylase	PNP	>sp|P00491|PNPH_HUMAN Purine nucleoside phosphorylase OS=Homo sapiens OX=9606 GN=PNP PE=1 SV=2	1	26	26	86.2	86.2	32.118	289	0	323.31	By MS/MS	By MS/MS	By MS/MS	By MS/MS	By MS/MS	By MS/MS	By MS/MS	By MS/MS	By MS/MS	25888000	6919900	6644100	76198000	39863000	37253000	64867000	42922000	39522000
P06748	P06748	P06748	Nucleophosmin	NPM1	>sp|P06748|NPM_HUMAN Nucleophosmin OS=Homo sapiens OX=9606 GN=NPM1 PE=1 SV=2	1	14	14	47.6	47.6	32.575	294	0	307.09	By MS/MS	By MS/MS	By MS/MS	By MS/MS	By MS/MS	By MS/MS	By MS/MS	By MS/MS	By MS/MS	13884000	193800000	208850000	15104000	52729000	65916000	12579000	67620000	67981000
O00299	O00299	O00299	Chloride intracellular channel protein 1	CLIC1	>sp|O00299|CLIC1_HUMAN Chloride intracellular channel protein 1 OS=Homo sapiens OX=9606 GN=CLIC1 PE=1 SV=4	1	21	21	88	88	26.922	241	0	323.31	By MS/MS	By MS/MS	By MS/MS	By MS/MS	By MS/MS	By MS/MS	By MS/MS	By MS/MS	By MS/MS	23893000	24388000	23592000	46150000	66013000	73234000	42073000	59256000	75575000
P40227	P40227	P40227	T-complex protein 1 subunit zeta	CCT6A	>sp|P40227|TCPZ_HUMAN T-complex protein 1 subunit zeta OS=Homo sapiens OX=9606 GN=CCT6A PE=1 SV=3	1	41	34	78.3	71.2	58.024	531	0	323.31	By MS/MS	By MS/MS	By MS/MS	By MS/MS	By MS/MS	By MS/MS	By MS/MS	By MS/MS	By MS/MS	10712000	11800000	8832900	36506000	45056000	45357000	38539000	42592000	47155000
Q14974	Q14974	Q14974	Importin subunit beta-1	KPNB1	>sp|Q14974|IMB1_HUMAN Importin subunit beta-1 OS=Homo sapiens OX=9606 GN=KPNB1 PE=1 SV=2	1	51	51	74.1	74.1	97.169	876	0	323.31	By MS/MS	By MS/MS	By MS/MS	By MS/MS	By MS/MS	By MS/MS	By MS/MS	By MS/MS	By MS/MS	12875000	8255500	9944600	47239000	51969000	52240000	47004000	50681000	50050000
P31948	P31948	P31948	Stress-induced-phosphoprotein 1	STIP1	>sp|P31948|STIP1_HUMAN Stress-induced-phosphoprotein 1 OS=Homo sapiens OX=9606 GN=STIP1 PE=1 SV=1	1	72	72	83.2	83.2	62.639	543	0	323.31	By MS/MS	By MS/MS	By MS/MS	By MS/MS	By MS/MS	By MS/MS	By MS/MS	By MS/MS	By MS/MS	9711000	5054200	5808000	37064000	48649000	44488000	42949000	52478000	54243000
P52907	P52907	P52907	F-actin-capping protein subunit alpha-1	CAPZA1	>sp|P52907|CAZA1_HUMAN F-actin-capping protein subunit alpha-1 OS=Homo sapiens OX=9606 GN=CAPZA1 PE=1 SV=3	1	21	18	80.4	74.5	32.922	286	0	323.31	By MS/MS	By MS/MS	By MS/MS	By MS/MS	By MS/MS	By MS/MS	By MS/MS	By MS/MS	By MS/MS	23313000	6750500	8229000	31401000	35994000	35099000	39413000	39331000	39549000
P50990	P50990	P50990	T-complex protein 1 subunit theta	CCT8	>sp|P50990|TCPQ_HUMAN T-complex protein 1 subunit theta OS=Homo sapiens OX=9606 GN=CCT8 PE=1 SV=4	1	52	52	80.3	80.3	59.62	548	0	323.31	By MS/MS	By MS/MS	By MS/MS	By MS/MS	By MS/MS	By MS/MS	By MS/MS	By MS/MS	By MS/MS	22884000	7363000	8077200	68664000	47235000	42499000	54291000	60161000	48191000
P48643	P48643	P48643	T-complex protein 1 subunit epsilon	CCT5	>sp|P48643|TCPE_HUMAN T-complex protein 1 subunit epsilon OS=Homo sapiens OX=9606 GN=CCT5 PE=1 SV=1	1	49	49	88.4	88.4	59.67	541	0	323.31	By MS/MS	By MS/MS	By MS/MS	By MS/MS	By MS/MS	By MS/MS	By MS/MS	By MS/MS	By MS/MS	5275700	5981600	3583500	35541000	41925000	40368000	33592000	52092000	45129000
P26641	P26641	P26641	Elongation factor 1-gamma	EEF1G	>sp|P26641|EF1G_HUMAN Elongation factor 1-gamma OS=Homo sapiens OX=9606 GN=EEF1G PE=1 SV=3	1	31	31	77.8	77.8	50.118	437	0	323.31	By MS/MS	By matching	By matching	By MS/MS	By MS/MS	By MS/MS	By MS/MS	By MS/MS	By MS/MS	12566000	1031700	744890	46050000	22157000	15888000	45662000	28271000	18268000
P39687;O95626;O43423	P39687	P39687	Acidic leucine-rich nuclear phosphoprotein 32 family member A	ANP32A	>sp|P39687|AN32A_HUMAN Acidic leucine-rich nuclear phosphoprotein 32 family member A OS=Homo sapiens OX=9606 GN=ANP32A PE=1 SV=1	3	20	17	61.4	61.4	28.585	249	0	323.31	By MS/MS	By MS/MS	By MS/MS	By MS/MS	By MS/MS	By MS/MS	By MS/MS	By MS/MS	By MS/MS	12772000	292010000	406770000	27876000	9810300	20619000	27125000	19402000	18579000
Q15185	Q15185	Q15185	Prostaglandin E synthase 3	PTGES3	>sp|Q15185|TEBP_HUMAN Prostaglandin E synthase 3 OS=Homo sapiens OX=9606 GN=PTGES3 PE=1 SV=1	1	12	12	53.1	53.1	18.697	160	0	323.31	By MS/MS	By MS/MS	By MS/MS	By MS/MS	By MS/MS	By MS/MS	By MS/MS	By MS/MS	By MS/MS	14892000	13100000	7337600	32869000	24884000	45184000	36810000	16282000	31567000
P05455	P05455	P05455	Lupus La protein	SSB	>sp|P05455|LA_HUMAN Lupus La protein OS=Homo sapiens OX=9606 GN=SSB PE=1 SV=2	1	45	45	70.1	70.1	46.836	408	0	323.31	By MS/MS	By MS/MS	By MS/MS	By MS/MS	By MS/MS	By MS/MS	By MS/MS	By MS/MS	By MS/MS	7496300	10344000	9813500	25688000	40665000	29460000	26573000	53100000	34807000
P50991	P50991	P50991	T-complex protein 1 subunit delta	CCT4	>sp|P50991|TCPD_HUMAN T-complex protein 1 subunit delta OS=Homo sapiens OX=9606 GN=CCT4 PE=1 SV=4	1	40	40	80.3	80.3	57.924	539	0	323.31	By MS/MS	By MS/MS	By MS/MS	By MS/MS	By MS/MS	By MS/MS	By MS/MS	By MS/MS	By MS/MS	5223000	6549600	6412200	39587000	31902000	30770000	38734000	29461000	40794000
P22102	P22102	P22102	Trifunctional purine biosynthetic protein adenosine-3;Phosphoribosylamine--glycine ligase;Phosphoribosylformylglycinamidine cyclo-ligase;Phosphoribosylglycinamide formyltransferase	GART	>sp|P22102|PUR2_HUMAN Trifunctional purine biosynthetic protein adenosine-3 OS=Homo sapiens OX=9606 GN=GART PE=1 SV=1	1	66	66	79.6	79.6	107.77	1010	0	323.31	By MS/MS	By MS/MS	By MS/MS	By MS/MS	By MS/MS	By MS/MS	By MS/MS	By MS/MS	By MS/MS	18902000	10302000	11729000	77375000	89874000	95417000	71151000	92972000	100820000
P22061	P22061	P22061	Protein-L-isoaspartate(D-aspartate) O-methyltransferase	PCMT1	>sp|P22061|PIMT_HUMAN Protein-L-isoaspartate(D-aspartate) O-methyltransferase OS=Homo sapiens OX=9606 GN=PCMT1 PE=1 SV=4	1	13	13	65.6	65.6	24.636	227	0	165.49	By MS/MS	By MS/MS	By MS/MS	By MS/MS	By MS/MS	By MS/MS	By MS/MS	By MS/MS	By MS/MS	33864000	37379000	37030000	22336000	36227000	18482000	26713000	42407000	20626000
O00151	O00151	O00151	PDZ and LIM domain protein 1	PDLIM1	>sp|O00151|PDLI1_HUMAN PDZ and LIM domain protein 1 OS=Homo sapiens OX=9606 GN=PDLIM1 PE=1 SV=4	1	27	27	89.7	89.7	36.071	329	0	323.31	By MS/MS	By MS/MS	By MS/MS	By MS/MS	By MS/MS	By MS/MS	By MS/MS	By MS/MS	By MS/MS	15022000	13273000	15026000	33640000	57027000	62323000	27956000	51401000	53563000
Q96FW1	Q96FW1	Q96FW1	Ubiquitin thioesterase OTUB1	OTUB1	>sp|Q96FW1|OTUB1_HUMAN Ubiquitin thioesterase OTUB1 OS=Homo sapiens OX=9606 GN=OTUB1 PE=1 SV=2	1	19	19	74.2	74.2	31.284	271	0	323.31	By MS/MS	By MS/MS	By MS/MS	By MS/MS	By MS/MS	By MS/MS	By MS/MS	By MS/MS	By MS/MS	152220000	183860000	247750000	35474000	18278000	21577000	31881000	27985000	23362000
P17987	P17987	P17987	T-complex protein 1 subunit alpha	TCP1	>sp|P17987|TCPA_HUMAN T-complex protein 1 subunit alpha OS=Homo sapiens OX=9606 GN=TCP1 PE=1 SV=1	1	38	38	84	84	60.343	556	0	323.31	By MS/MS	By matching	By matching	By MS/MS	By MS/MS	By MS/MS	By MS/MS	By MS/MS	By MS/MS	8862500	3039300	3304100	33007000	38793000	35637000	36568000	34089000	32101000
P11766	P11766	P11766	Alcohol dehydrogenase class-3	ADH5	>sp|P11766|ADHX_HUMAN Alcohol dehydrogenase class-3 OS=Homo sapiens OX=9606 GN=ADH5 PE=1 SV=4	1	21	21	69	69	39.724	374	0	323.31	By MS/MS	By MS/MS	By matching	By MS/MS	By MS/MS	By MS/MS	By MS/MS	By MS/MS	By MS/MS	10081000	5542600	1468000	31709000	28370000	28065000	41856000	34515000	26999000
Q01469;A8MUU1	Q01469	Q01469	Fatty acid-binding protein, epidermal	FABP5	>sp|Q01469|FABP5_HUMAN Fatty acid-binding protein 5 OS=Homo sapiens OX=9606 GN=FABP5 PE=1 SV=3	2	16	16	77	77	15.164	135	0	211.7	By MS/MS	By MS/MS	By MS/MS	By MS/MS	By MS/MS	By MS/MS	By MS/MS	By MS/MS	By MS/MS	3973700	3383100	6849800	7603500	55210000	56437000	7540900	41772000	59901000
P10768	P10768	P10768	S-formylglutathione hydrolase	ESD	>sp|P10768|ESTD_HUMAN S-formylglutathione hydrolase OS=Homo sapiens OX=9606 GN=ESD PE=1 SV=2	1	16	16	85.8	85.8	31.462	282	0	323.31	By MS/MS	By matching	By MS/MS	By MS/MS	By MS/MS	By MS/MS	By MS/MS	By MS/MS	By MS/MS	14025000	7205400	7927600	28943000	63120000	42633000	15478000	69505000	59557000
P12004	P12004	P12004	Proliferating cell nuclear antigen	PCNA	>sp|P12004|PCNA_HUMAN Proliferating cell nuclear antigen OS=Homo sapiens OX=9606 GN=PCNA PE=1 SV=1	1	23	23	94.6	94.6	28.768	261	0	323.31	By MS/MS	By MS/MS	By MS/MS	By MS/MS	By MS/MS	By MS/MS	By MS/MS	By MS/MS	By MS/MS	9595600	5295500	5430700	30664000	52856000	46047000	21799000	56549000	41821000
Q00839	Q00839	Q00839	Heterogeneous nuclear ribonucleoprotein U	HNRNPU	>sp|Q00839|HNRPU_HUMAN Heterogeneous nuclear ribonucleoprotein U OS=Homo sapiens OX=9606 GN=HNRNPU PE=1 SV=6	1	51	51	58.3	58.3	90.583	825	0	323.31	By MS/MS	By MS/MS	By MS/MS	By MS/MS	By MS/MS	By MS/MS	By MS/MS	By MS/MS	By MS/MS	11104000	14695000	19128000	38085000	92801000	68818000	50708000	83954000	84275000
P11586	P11586	P11586	C-1-tetrahydrofolate synthase, cytoplasmic;Methylenetetrahydrofolate dehydrogenase;Methenyltetrahydrofolate cyclohydrolase;Formyltetrahydrofolate synthetase;C-1-tetrahydrofolate synthase, cytoplasmic, N-terminally processed	MTHFD1	>sp|P11586|C1TC_HUMAN C-1-tetrahydrofolate synthase, cytoplasmic OS=Homo sapiens OX=9606 GN=MTHFD1 PE=1 SV=3	1	73	72	80.1	79.4	101.56	935	0	323.31	By MS/MS	By MS/MS	By MS/MS	By MS/MS	By MS/MS	By MS/MS	By MS/MS	By MS/MS	By MS/MS	38204000	14690000	20310000	46492000	86742000	94065000	63902000	101310000	96130000
P29692	P29692	P29692	Elongation factor 1-delta	EEF1D	>sp|P29692|EF1D_HUMAN Elongation factor 1-delta OS=Homo sapiens OX=9606 GN=EEF1D PE=1 SV=5	1	18	16	71.5	69	31.121	281	0	323.31	By MS/MS	By matching	By matching	By MS/MS	By MS/MS	By MS/MS	By MS/MS	By MS/MS	By MS/MS	11504000	685400	1108200	57304000	15877000	15530000	46484000	17126000	16221000
Q562R1	Q562R1	Q562R1	Beta-actin-like protein 2	ACTBL2	>sp|Q562R1|ACTBL_HUMAN Beta-actin-like protein 2 OS=Homo sapiens OX=9606 GN=ACTBL2 PE=1 SV=2	1	9	1	25.8	4.8	42.003	376	0.0055607	2.7557	By MS/MS	By matching	By MS/MS	By MS/MS	By MS/MS	By MS/MS	By MS/MS	By MS/MS	By MS/MS	86695000			5232300	52769000	29206000	26946000	14468000	43075000
Q9Y230	Q9Y230	Q9Y230	RuvB-like 2	RUVBL2	>sp|Q9Y230|RUVB2_HUMAN RuvB-like 2 OS=Homo sapiens OX=9606 GN=RUVBL2 PE=1 SV=3	1	43	43	85.7	85.7	51.156	463	0	323.31	By MS/MS	By MS/MS	By MS/MS	By MS/MS	By MS/MS	By MS/MS	By MS/MS	By MS/MS	By MS/MS	6506700	6829100	4919900	35415000	34047000	22695000	31121000	21159000	28468000
P61586;P62745	P61586	P61586	Transforming protein RhoA	RHOA	>sp|P61586|RHOA_HUMAN Transforming protein RhoA OS=Homo sapiens OX=9606 GN=RHOA PE=1 SV=1	2	14	5	79.8	33.7	21.768	193	0	323.31	By MS/MS	By MS/MS	By MS/MS	By MS/MS	By MS/MS	By MS/MS	By MS/MS	By MS/MS	By MS/MS	67531000	22710000	21190000	18648000	28551000	31980000	24343000	35058000	27726000
Q9Y617	Q9Y617	Q9Y617	Phosphoserine aminotransferase	PSAT1	>sp|Q9Y617|SERC_HUMAN Phosphoserine aminotransferase OS=Homo sapiens OX=9606 GN=PSAT1 PE=1 SV=2	1	25	25	74.1	74.1	40.422	370	0	323.31	By MS/MS	By matching	By matching	By MS/MS	By MS/MS	By MS/MS	By MS/MS	By MS/MS	By MS/MS	7140100	2130500	241730	11233000	29035000	33390000	31098000	39073000	30885000
P31939	P31939	P31939	Bifunctional purine biosynthesis protein PURH;Phosphoribosylaminoimidazolecarboxamide formyltransferase;IMP cyclohydrolase	ATIC	>sp|P31939|PUR9_HUMAN Bifunctional purine biosynthesis protein ATIC OS=Homo sapiens OX=9606 GN=ATIC PE=1 SV=3	1	52	52	86.5	86.5	64.615	592	0	323.31	By MS/MS	By matching	By matching	By MS/MS	By MS/MS	By MS/MS	By MS/MS	By MS/MS	By MS/MS	3332700	1830800	1265100	41495000	31349000	30020000	52681000	27191000	38825000
P25787	P25787	P25787	Proteasome subunit alpha type-2	PSMA2	>sp|P25787|PSA2_HUMAN Proteasome subunit alpha type-2 OS=Homo sapiens OX=9606 GN=PSMA2 PE=1 SV=2	1	12	12	64.1	64.1	25.898	234	0	242.05	By MS/MS	By MS/MS	By MS/MS	By MS/MS	By MS/MS	By MS/MS	By MS/MS	By MS/MS	By MS/MS	5206500	6328500	9633000	42926000	19574000	27545000	28934000	19681000	23644000
P62314	P62314	P62314	Small nuclear ribonucleoprotein Sm D1	SNRPD1	>sp|P62314|SMD1_HUMAN Small nuclear ribonucleoprotein Sm D1 OS=Homo sapiens OX=9606 GN=SNRPD1 PE=1 SV=1	1	4	4	54.6	54.6	13.281	119	0	187.41	By matching	By MS/MS	By MS/MS	By MS/MS	By MS/MS	By MS/MS	By MS/MS	By MS/MS	By MS/MS		4527700	2384800	11616000	13645000	10022000	16273000	5815400	8798100
Q9UBT2	Q9UBT2	Q9UBT2	SUMO-activating enzyme subunit 2	UBA2	>sp|Q9UBT2|SAE2_HUMAN SUMO-activating enzyme subunit 2 OS=Homo sapiens OX=9606 GN=UBA2 PE=1 SV=2	1	42	42	72.3	72.3	71.223	640	0	323.31	By MS/MS	By matching	By matching	By MS/MS	By MS/MS	By MS/MS	By MS/MS	By MS/MS	By MS/MS	19574000	3085900	1064200	23595000	40735000	41957000	36003000	51290000	60628000
P16152	P16152	P16152	Carbonyl reductase [NADPH] 1	CBR1	>sp|P16152|CBR1_HUMAN Carbonyl reductase [NADPH] 1 OS=Homo sapiens OX=9606 GN=CBR1 PE=1 SV=3	1	21	19	78.3	67.9	30.375	277	0	323.31	By MS/MS	By MS/MS	By MS/MS	By MS/MS	By MS/MS	By MS/MS	By MS/MS	By MS/MS	By MS/MS	24176000	20456000	14917000	43347000	43887000	40617000	41430000	43676000	39181000
P30046;A6NHG4	P30046;A6NHG4	P30046	D-dopachrome decarboxylase;D-dopachrome decarboxylase-like protein	DDT;DDTL	>sp|P30046|DOPD_HUMAN D-dopachrome decarboxylase OS=Homo sapiens OX=9606 GN=DDT PE=1 SV=3;>sp|A6NHG4|DDTL_HUMAN D-dopachrome decarboxylase-like protein OS=Homo sapiens OX=9606 GN=DDTL PE=2 SV=1	2	12	12	96.6	96.6	12.712	118	0	251.73	By MS/MS	By matching	By matching	By MS/MS	By MS/MS	By MS/MS	By MS/MS	By MS/MS	By MS/MS	2831400	3649600	1805100	23305000	25155000	28557000	32205000	28143000	28371000
Q99832	Q99832	Q99832	T-complex protein 1 subunit eta	CCT7	>sp|Q99832|TCPH_HUMAN T-complex protein 1 subunit eta OS=Homo sapiens OX=9606 GN=CCT7 PE=1 SV=2	1	42	42	82.7	82.7	59.366	543	0	323.31	By MS/MS	By MS/MS	By MS/MS	By MS/MS	By MS/MS	By MS/MS	By MS/MS	By MS/MS	By MS/MS	4567200	11438000	12112000	30618000	32777000	32797000	28552000	31690000	27988000
P68402	P68402	P68402	Platelet-activating factor acetylhydrolase IB subunit beta	PAFAH1B2	>sp|P68402|PA1B2_HUMAN Platelet-activating factor acetylhydrolase IB subunit beta OS=Homo sapiens OX=9606 GN=PAFAH1B2 PE=1 SV=1	1	13	13	88.2	88.2	25.569	229	0	228.25	By MS/MS	By MS/MS	By MS/MS	By MS/MS	By MS/MS	By MS/MS	By MS/MS	By MS/MS	By MS/MS	6141700	2648000	2490900	26111000	9033900	16242000	30081000	16238000	18745000
P61289	P61289	P61289	Proteasome activator complex subunit 3	PSME3	>sp|P61289|PSME3_HUMAN Proteasome activator complex subunit 3 OS=Homo sapiens OX=9606 GN=PSME3 PE=1 SV=1	1	17	17	75.2	75.2	29.506	254	0	323.31	By MS/MS	By MS/MS	By MS/MS	By MS/MS	By MS/MS	By MS/MS	By MS/MS	By MS/MS	By MS/MS	9364000	16243000	15150000	31829000	25397000	25401000	24209000	27780000	31518000
P09429;B2RPK0;P23497	P09429;B2RPK0	P09429	High mobility group protein B1;Putative high mobility group protein B1-like 1	HMGB1;HMGB1P1	>sp|P09429|HMGB1_HUMAN High mobility group protein B1 OS=Homo sapiens OX=9606 GN=HMGB1 PE=1 SV=3;>sp|B2RPK0|HGB1A_HUMAN Putative high mobility group protein B1-like 1 OS=Homo sapiens OX=9606 GN=HMGB1P1 PE=5 SV=1	3	14	11	54	42.3	24.893	215	0	237.12	By MS/MS	By MS/MS	By MS/MS	By MS/MS	By MS/MS	By MS/MS	By MS/MS	By MS/MS	By MS/MS	6939300	5775800	5256000	14476000	12247000	10631000	20626000	14696000	11306000
O43707	O43707	O43707	Alpha-actinin-4	ACTN4	>sp|O43707|ACTN4_HUMAN Alpha-actinin-4 OS=Homo sapiens OX=9606 GN=ACTN4 PE=1 SV=2	1	77	54	80.5	61.8	104.85	911	0	323.31	By MS/MS	By matching	By matching	By MS/MS	By MS/MS	By MS/MS	By MS/MS	By MS/MS	By MS/MS	21884000	1959400	4027100	28235000	113010000	127510000	26611000	95543000	113530000
P61077	P61077	P61077	Ubiquitin-conjugating enzyme E2 D3	UBE2D3	>sp|P61077|UB2D3_HUMAN Ubiquitin-conjugating enzyme E2 D3 OS=Homo sapiens OX=9606 GN=UBE2D3 PE=1 SV=1	1	5	2	42.9	6.8	16.687	147	0	53.221	By MS/MS	By MS/MS	By MS/MS	By MS/MS	By MS/MS	By MS/MS	By MS/MS	By MS/MS	By MS/MS	41563000	195920000	136480000	1833900	5733100	3613400	554710	5800900	13497000
P35579;Q9Y623;P11055	P35579	P35579	Myosin-9	MYH9	>sp|P35579|MYH9_HUMAN Myosin-9 OS=Homo sapiens OX=9606 GN=MYH9 PE=1 SV=4	3	186	158	71.5	64.4	226.53	1960	0	323.31	By MS/MS	By matching	By matching	By MS/MS	By MS/MS	By MS/MS	By MS/MS	By MS/MS	By MS/MS	119430000	3286900	4675600	233360000	140430000	137820000	215800000	165900000	140170000
P47756	P47756	P47756	F-actin-capping protein subunit beta	CAPZB	>sp|P47756|CAPZB_HUMAN F-actin-capping protein subunit beta OS=Homo sapiens OX=9606 GN=CAPZB PE=1 SV=4	1	22	22	69.3	69.3	31.35	277	0	323.31	By MS/MS	By MS/MS	By MS/MS	By MS/MS	By MS/MS	By MS/MS	By MS/MS	By MS/MS	By MS/MS	15602000	9249200	8215100	38167000	32739000	36449000	27566000	35450000	35423000
P61088;Q5JXB2	P61088;Q5JXB2	P61088	Ubiquitin-conjugating enzyme E2 N;Putative ubiquitin-conjugating enzyme E2 N-like	UBE2N;UBE2NL	>sp|P61088|UBE2N_HUMAN Ubiquitin-conjugating enzyme E2 N OS=Homo sapiens OX=9606 GN=UBE2N PE=1 SV=1;>sp|Q5JXB2|UE2NL_HUMAN Putative ubiquitin-conjugating enzyme E2 N-like OS=Homo sapiens OX=9606 GN=UBE2NL PE=1 SV=1	2	12	12	82.2	82.2	17.138	152	0	103.64	By MS/MS	By MS/MS	By MS/MS	By MS/MS	By MS/MS	By MS/MS	By MS/MS	By MS/MS	By MS/MS	58879000	145540000	85231000	23857000	16957000	19259000	26236000	24868000	25605000
P58546	P58546	P58546	Myotrophin	MTPN	>sp|P58546|MTPN_HUMAN Myotrophin OS=Homo sapiens OX=9606 GN=MTPN PE=1 SV=2	1	8	8	83.1	83.1	12.895	118	0	171.42	By matching	By MS/MS	By MS/MS	By MS/MS	By MS/MS	By MS/MS	By MS/MS	By MS/MS	By MS/MS	660940	1226700	578760	10212000	23976000	25976000	13981000	16722000	22722000
P55327	P55327	P55327	Tumor protein D52	TPD52	>sp|P55327|TPD52_HUMAN Tumor protein D52 OS=Homo sapiens OX=9606 GN=TPD52 PE=1 SV=2	1	12	12	65.2	65.2	24.327	224	0	323.31	By MS/MS	By MS/MS	By MS/MS	By MS/MS	By MS/MS	By MS/MS	By MS/MS	By MS/MS	By MS/MS	170840000	17459000	22372000	11558000	12760000	10981000	9877700	10574000	9911900
P17812	P17812	P17812	CTP synthase 1	CTPS1	>sp|P17812|PYRG1_HUMAN CTP synthase 1 OS=Homo sapiens OX=9606 GN=CTPS1 PE=1 SV=2	1	37	34	75.6	71.7	66.69	591	0	323.31	By MS/MS	By matching	By MS/MS	By MS/MS	By MS/MS	By MS/MS	By MS/MS	By MS/MS	By MS/MS	2404500	493120	766620	19655000	44293000	34540000	18497000	28102000	42642000
Q92688	Q92688	Q92688	Acidic leucine-rich nuclear phosphoprotein 32 family member B	ANP32B	>sp|Q92688|AN32B_HUMAN Acidic leucine-rich nuclear phosphoprotein 32 family member B OS=Homo sapiens OX=9606 GN=ANP32B PE=1 SV=1	1	12	9	37.1	29.1	28.787	251	0	127.43	By MS/MS	By MS/MS	By MS/MS	By MS/MS	By MS/MS	By MS/MS	By MS/MS	By MS/MS	By MS/MS	5171000	513440000	492020000	17620000	5646100	9833000	14048000	16426000	13267000
P27797	P27797	P27797	Calreticulin	CALR	>sp|P27797|CALR_HUMAN Calreticulin OS=Homo sapiens OX=9606 GN=CALR PE=1 SV=1	1	24	24	72.9	72.9	48.141	417	0	323.31	By MS/MS	By matching	By matching	By MS/MS	By MS/MS	By MS/MS	By MS/MS	By MS/MS	By MS/MS	1847100	281370	232760	16767000	18416000	16149000	16167000	27074000	15468000
P16949;Q9H169	P16949	P16949	Stathmin	STMN1	>sp|P16949|STMN1_HUMAN Stathmin OS=Homo sapiens OX=9606 GN=STMN1 PE=1 SV=3	2	16	12	66.4	53.7	17.302	149	0	105.4	By MS/MS	By matching	By matching	By MS/MS	By MS/MS	By MS/MS	By MS/MS	By MS/MS	By MS/MS	5280200	1236200	782090	26873000	15216000	16711000	23784000	19229000	13583000
P55786;A6NEC2	P55786	P55786	Puromycin-sensitive aminopeptidase	NPEPPS	>sp|P55786|PSA_HUMAN Puromycin-sensitive aminopeptidase OS=Homo sapiens OX=9606 GN=NPEPPS PE=1 SV=2	2	60	60	69.3	69.3	103.28	919	0	323.31	By MS/MS	By MS/MS	By MS/MS	By MS/MS	By MS/MS	By MS/MS	By MS/MS	By MS/MS	By MS/MS	19804000	7827500	6361600	47123000	67630000	78783000	55279000	75360000	79866000
Q00610	Q00610	Q00610	Clathrin heavy chain 1	CLTC	>sp|Q00610|CLH1_HUMAN Clathrin heavy chain 1 OS=Homo sapiens OX=9606 GN=CLTC PE=1 SV=5	1	121	98	81.3	70.1	191.61	1675	0	323.31	By MS/MS	By MS/MS	By MS/MS	By MS/MS	By MS/MS	By MS/MS	By MS/MS	By MS/MS	By MS/MS	45385000	18985000	17796000	126600000	225910000	249690000	121920000	130690000	232630000
O14818;Q8TAA3	O14818	O14818	Proteasome subunit alpha type-7	PSMA7	>sp|O14818|PSA7_HUMAN Proteasome subunit alpha type-7 OS=Homo sapiens OX=9606 GN=PSMA7 PE=1 SV=1	2	15	15	66.1	66.1	27.887	248	0	323.31	By MS/MS	By MS/MS	By MS/MS	By MS/MS	By MS/MS	By MS/MS	By MS/MS	By MS/MS	By MS/MS	10155000	14110000	16189000	36111000	34564000	33601000	31811000	26590000	29505000
Q9UHY7	Q9UHY7	Q9UHY7	Enolase-phosphatase E1	ENOPH1	>sp|Q9UHY7|ENOPH_HUMAN Enolase-phosphatase E1 OS=Homo sapiens OX=9606 GN=ENOPH1 PE=1 SV=1	1	11	11	46	46	28.932	261	0	249.31	By matching	By matching	By matching	By MS/MS	By MS/MS	By MS/MS	By MS/MS	By MS/MS	By MS/MS	36550000	7414900	6007900	51821000	39894000	40730000	37309000	25903000	38475000
P78417	P78417	P78417	Glutathione S-transferase omega-1	GSTO1	>sp|P78417|GSTO1_HUMAN Glutathione S-transferase omega-1 OS=Homo sapiens OX=9606 GN=GSTO1 PE=1 SV=2	1	26	26	82.6	82.6	27.566	241	0	323.31	By MS/MS	By MS/MS	By MS/MS	By MS/MS	By MS/MS	By MS/MS	By MS/MS	By MS/MS	By MS/MS	11403000	8103800	7473800	26164000	33373000	55382000	36616000	45904000	51097000
P62318	P62318	P62318	Small nuclear ribonucleoprotein Sm D3	SNRPD3	>sp|P62318|SMD3_HUMAN Small nuclear ribonucleoprotein Sm D3 OS=Homo sapiens OX=9606 GN=SNRPD3 PE=1 SV=1	1	6	6	54.8	54.8	13.916	126	0	78.612	By MS/MS	By MS/MS	By MS/MS	By MS/MS	By MS/MS	By MS/MS	By MS/MS	By MS/MS	By MS/MS	3804600	9004300	6034300	9037300	11208000	9411100	22108000	18043000	20450000
P61081	P61081	P61081	NEDD8-conjugating enzyme Ubc12	UBE2M	>sp|P61081|UBC12_HUMAN NEDD8-conjugating enzyme Ubc12 OS=Homo sapiens OX=9606 GN=UBE2M PE=1 SV=1	1	12	12	62.3	62.3	20.9	183	0	228.35	By MS/MS	By MS/MS	By MS/MS	By MS/MS	By MS/MS	By MS/MS	By MS/MS	By MS/MS	By MS/MS	18431000	20714000	16791000	27988000	12581000	16626000	29124000	21592000	22037000
P37837	P37837	P37837	Transaldolase	TALDO1	>sp|P37837|TALDO_HUMAN Transaldolase OS=Homo sapiens OX=9606 GN=TALDO1 PE=1 SV=2	1	21	21	47.8	47.8	37.54	337	0	274	By MS/MS	By MS/MS	By MS/MS	By MS/MS	By MS/MS	By MS/MS	By MS/MS	By MS/MS	By MS/MS	16197000	3944100	4859100	23886000	25869000	30359000	22495000	32115000	33194000
P14625;Q58FF3	P14625	P14625	Endoplasmin	HSP90B1	>sp|P14625|ENPL_HUMAN Endoplasmin OS=Homo sapiens OX=9606 GN=HSP90B1 PE=1 SV=1	2	59	57	69	67.2	92.468	803	0	323.31	By MS/MS	By matching	By matching	By MS/MS	By MS/MS	By MS/MS	By MS/MS	By MS/MS	By MS/MS	15351000	1578000	1057300	32994000	46669000	59211000	30231000	50572000	48775000
P55060	P55060	P55060	Exportin-2	CSE1L	>sp|P55060|XPO2_HUMAN Exportin-2 OS=Homo sapiens OX=9606 GN=CSE1L PE=1 SV=3	1	64	64	68.4	68.4	110.42	971	0	323.31	By MS/MS	By MS/MS	By MS/MS	By MS/MS	By MS/MS	By MS/MS	By MS/MS	By MS/MS	By MS/MS	20154000	9651700	8039700	61215000	40980000	60249000	55087000	46244000	50498000
P46926	P46926	P46926	Glucosamine-6-phosphate isomerase 1	GNPDA1	>sp|P46926|GNPI1_HUMAN Glucosamine-6-phosphate isomerase 1 OS=Homo sapiens OX=9606 GN=GNPDA1 PE=1 SV=1	1	18	13	83	56.4	32.668	289	0	323.31	By MS/MS	By matching	By matching	By MS/MS	By MS/MS	By MS/MS	By MS/MS	By MS/MS	By MS/MS	4547800	4386500	2529400	33802000	26663000	26919000	27369000	28478000	25634000
P49736	P49736	P49736	DNA replication licensing factor MCM2	MCM2	>sp|P49736|MCM2_HUMAN DNA replication licensing factor MCM2 OS=Homo sapiens OX=9606 GN=MCM2 PE=1 SV=4	1	62	62	66.6	66.6	101.89	904	0	323.31	By MS/MS	By matching	By MS/MS	By MS/MS	By MS/MS	By MS/MS	By MS/MS	By MS/MS	By MS/MS	11606000	4818400	7146700	46803000	80115000	38439000	48457000	75500000	56528000
Q15102	Q15102	Q15102	Platelet-activating factor acetylhydrolase IB subunit gamma	PAFAH1B3	>sp|Q15102|PA1B3_HUMAN Platelet-activating factor acetylhydrolase IB subunit gamma OS=Homo sapiens OX=9606 GN=PAFAH1B3 PE=1 SV=1	1	15	15	92.6	92.6	25.734	231	0	272.88	By MS/MS	By MS/MS	By MS/MS	By MS/MS	By MS/MS	By MS/MS	By MS/MS	By MS/MS	By MS/MS	10495000	3956500	4013500	35094000	29658000	26233000	39299000	34958000	29876000
P14324	P14324	P14324	Farnesyl pyrophosphate synthase	FDPS	>sp|P14324|FPPS_HUMAN Farnesyl pyrophosphate synthase OS=Homo sapiens OX=9606 GN=FDPS PE=1 SV=4	1	14	14	49.4	49.4	48.275	419	0	225.69	By MS/MS	By matching	By matching	By MS/MS	By MS/MS	By MS/MS	By MS/MS	By MS/MS	By MS/MS	5890900	3632400	3247700	23908000	26623000	20423000	28358000	9768700	25107000
P35244	P35244	P35244	Replication protein A 14 kDa subunit	RPA3	>sp|P35244|RFA3_HUMAN Replication protein A 14 kDa subunit OS=Homo sapiens OX=9606 GN=RPA3 PE=1 SV=1	1	9	9	87.6	87.6	13.569	121	0	182.52	By MS/MS	By MS/MS	By MS/MS	By MS/MS	By MS/MS	By MS/MS	By MS/MS	By MS/MS	By MS/MS	1445100	2984200	1753200	17273000	21277000	14554000	14529000	13146000	21746000
Q9H3K6	Q9H3K6	Q9H3K6	BolA-like protein 2	BOLA2	>sp|Q9H3K6|BOLA2_HUMAN BolA-like protein 2 OS=Homo sapiens OX=9606 GN=BOLA2 PE=1 SV=1	1	6	6	80.2	80.2	10.116	86	0	44.631	By MS/MS	By MS/MS	By MS/MS	By MS/MS	By MS/MS	By MS/MS	By MS/MS	By MS/MS	By MS/MS	1226400	3826300	2304400	8012300	20360000	21955000	16264000	18317000	19243000
P67775	P67775	P67775	Serine/threonine-protein phosphatase 2A catalytic subunit alpha isoform	PPP2CA	>sp|P67775|PP2AA_HUMAN Serine/threonine-protein phosphatase 2A catalytic subunit alpha isoform OS=Homo sapiens OX=9606 GN=PPP2CA PE=1 SV=1	1	20	3	81.9	8.1	35.594	309	0	323.31	By MS/MS	By MS/MS	By MS/MS	By MS/MS	By MS/MS	By MS/MS	By MS/MS	By MS/MS	By MS/MS	14650000	14916000	15378000	16828000	32508000	41239000	14699000	40046000	36059000
Q16543	Q16543	Q16543	Hsp90 co-chaperone Cdc37;Hsp90 co-chaperone Cdc37, N-terminally processed	CDC37	>sp|Q16543|CDC37_HUMAN Hsp90 co-chaperone Cdc37 OS=Homo sapiens OX=9606 GN=CDC37 PE=1 SV=1	1	31	31	76.2	76.2	44.468	378	0	246.96	By MS/MS	By MS/MS	By MS/MS	By MS/MS	By MS/MS	By MS/MS	By MS/MS	By MS/MS	By MS/MS	3564900	7929600	7568500	10157000	20789000	14720000	10797000	24883000	11578000
P53999	P53999	P53999	Activated RNA polymerase II transcriptional coactivator p15	SUB1	>sp|P53999|TCP4_HUMAN Activated RNA polymerase II transcriptional coactivator p15 OS=Homo sapiens OX=9606 GN=SUB1 PE=1 SV=3	1	13	13	55.9	55.9	14.395	127	0	216.9	By MS/MS	By MS/MS	By MS/MS	By MS/MS	By MS/MS	By MS/MS	By MS/MS	By MS/MS	By MS/MS	4215300	4369800	2548200	22125000	8494100	6776300	16042000	7613600	7359000
P18206	P18206	P18206	Vinculin	VCL	>sp|P18206|VINC_HUMAN Vinculin OS=Homo sapiens OX=9606 GN=VCL PE=1 SV=4	1	91	91	76.3	76.3	123.8	1134	0	323.31	By MS/MS	By MS/MS	By MS/MS	By MS/MS	By MS/MS	By MS/MS	By MS/MS	By MS/MS	By MS/MS	27273000	18060000	20556000	73687000	119750000	99822000	69213000	117510000	86738000
Q9UBE0	Q9UBE0	Q9UBE0	SUMO-activating enzyme subunit 1;SUMO-activating enzyme subunit 1, N-terminally processed	SAE1	>sp|Q9UBE0|SAE1_HUMAN SUMO-activating enzyme subunit 1 OS=Homo sapiens OX=9606 GN=SAE1 PE=1 SV=1	1	35	35	86.1	86.1	38.449	346	0	323.31	By MS/MS	By matching	By matching	By MS/MS	By MS/MS	By MS/MS	By MS/MS	By MS/MS	By MS/MS	3939500	3460100	1181400	18410000	29859000	26843000	24433000	33266000	28814000
Q16777;Q6FI13	Q16777;Q6FI13	Q16777	Histone H2A type 2-C;Histone H2A type 2-A	HIST2H2AC;HIST2H2AA3	>sp|Q16777|H2A2C_HUMAN Histone H2A type 2-C OS=Homo sapiens OX=9606 GN=H2AC20 PE=1 SV=4;>sp|Q6FI13|H2A2A_HUMAN Histone H2A type 2-A OS=Homo sapiens OX=9606 GN=H2AC18 PE=1 SV=3	2	8	1	58.1	22.5	13.988	129	0	83.864	By matching	By MS/MS	By MS/MS	By MS/MS	By MS/MS	By MS/MS	By MS/MS	By MS/MS	By MS/MS		20066000	17231000	5809500	23770000	26408000	3214600	17470000	25676000
P24534	P24534	P24534	Elongation factor 1-beta	EEF1B2	>sp|P24534|EF1B_HUMAN Elongation factor 1-beta OS=Homo sapiens OX=9606 GN=EEF1B2 PE=1 SV=3	1	10	8	60.4	52.4	24.763	225	0	323.31	By MS/MS	By matching	By matching	By MS/MS	By MS/MS	By MS/MS	By MS/MS	By MS/MS	By MS/MS	7731800		218830	41427000	7493000	5801600	22318000	5976200	4225400
Q9Y3F4	Q9Y3F4	Q9Y3F4	Serine-threonine kinase receptor-associated protein	STRAP	>sp|Q9Y3F4|STRAP_HUMAN Serine-threonine kinase receptor-associated protein OS=Homo sapiens OX=9606 GN=STRAP PE=1 SV=1	1	26	26	84.6	84.6	38.438	350	0	323.31	By MS/MS	By MS/MS	By MS/MS	By MS/MS	By MS/MS	By MS/MS	By MS/MS	By MS/MS	By MS/MS	25046000	16916000	20612000	25787000	33149000	34442000	24718000	17987000	33547000
P60900	P60900	P60900	Proteasome subunit alpha type-6	PSMA6	>sp|P60900|PSA6_HUMAN Proteasome subunit alpha type-6 OS=Homo sapiens OX=9606 GN=PSMA6 PE=1 SV=1	1	19	19	74	74	27.399	246	0	323.31	By MS/MS	By MS/MS	By MS/MS	By MS/MS	By MS/MS	By MS/MS	By MS/MS	By MS/MS	By MS/MS	4148400	10285000	9224300	26739000	22739000	20279000	23893000	23527000	18351000
P30153	P30153	P30153	Serine/threonine-protein phosphatase 2A 65 kDa regulatory subunit A alpha isoform	PPP2R1A	>sp|P30153|2AAA_HUMAN Serine/threonine-protein phosphatase 2A 65 kDa regulatory subunit A alpha isoform OS=Homo sapiens OX=9606 GN=PPP2R1A PE=1 SV=4	1	39	31	71	57.4	65.308	589	0	323.31	By MS/MS	By MS/MS	By MS/MS	By MS/MS	By MS/MS	By MS/MS	By MS/MS	By MS/MS	By MS/MS	10150000	11514000	10105000	20813000	24360000	27439000	26861000	24992000	25231000
P25786	P25786	P25786	Proteasome subunit alpha type-1	PSMA1	>sp|P25786|PSA1_HUMAN Proteasome subunit alpha type-1 OS=Homo sapiens OX=9606 GN=PSMA1 PE=1 SV=1	1	25	25	85.6	85.6	29.555	263	0	272.97	By MS/MS	By MS/MS	By MS/MS	By MS/MS	By MS/MS	By MS/MS	By MS/MS	By MS/MS	By MS/MS	6700600	18207000	19135000	27705000	31892000	30391000	26130000	38470000	36107000
P20618	P20618	P20618	Proteasome subunit beta type-1	PSMB1	>sp|P20618|PSB1_HUMAN Proteasome subunit beta type-1 OS=Homo sapiens OX=9606 GN=PSMB1 PE=1 SV=2	1	18	18	72.6	72.6	26.489	241	0	262.65	By MS/MS	By MS/MS	By MS/MS	By MS/MS	By MS/MS	By MS/MS	By MS/MS	By MS/MS	By MS/MS	11790000	10370000	9706800	33740000	18194000	21067000	27120000	21449000	19693000
P31946	P31946	P31946	14-3-3 protein beta/alpha;14-3-3 protein beta/alpha, N-terminally processed	YWHAB	>sp|P31946|1433B_HUMAN 14-3-3 protein beta/alpha OS=Homo sapiens OX=9606 GN=YWHAB PE=1 SV=3	1	28	16	90.2	61	28.082	246	0	323.31	By MS/MS	By MS/MS	By MS/MS	By MS/MS	By MS/MS	By MS/MS	By MS/MS	By MS/MS	By MS/MS	13353000	14929000	12905000	22778000	45687000	51125000	8838600	50780000	48495000
P61970	P61970	P61970	Nuclear transport factor 2	NUTF2	>sp|P61970|NTF2_HUMAN Nuclear transport factor 2 OS=Homo sapiens OX=9606 GN=NUTF2 PE=1 SV=1	1	7	7	94.5	94.5	14.478	127	0	175.88	By matching	By matching	By matching	By MS/MS	By MS/MS	By MS/MS	By MS/MS	By MS/MS	By MS/MS		585510	433320	6084100	27349000	18405000	8784700	26052000	24135000
O43399	O43399	O43399	Tumor protein D54	TPD52L2	>sp|O43399|TPD54_HUMAN Tumor protein D54 OS=Homo sapiens OX=9606 GN=TPD52L2 PE=1 SV=2	1	16	16	77.2	77.2	22.237	206	0	323.31	By MS/MS	By MS/MS	By MS/MS	By MS/MS	By MS/MS	By MS/MS	By MS/MS	By MS/MS	By MS/MS	154820000	18555000	18444000	13186000	4823200	6810100	17073000	4126100	6469100
P60891	P60891	P60891	Ribose-phosphate pyrophosphokinase 1	PRPS1	>sp|P60891|PRPS1_HUMAN Ribose-phosphate pyrophosphokinase 1 OS=Homo sapiens OX=9606 GN=PRPS1 PE=1 SV=2	1	20	9	59.7	31.1	34.834	318	0	323.31	By MS/MS	By MS/MS	By MS/MS	By MS/MS	By MS/MS	By MS/MS	By MS/MS	By MS/MS	By MS/MS	16831000	2001800	3286600	28965000	19472000	20636000	25030000	23692000	20753000
P49588	P49588	P49588	Alanine--tRNA ligase, cytoplasmic	AARS	>sp|P49588|SYAC_HUMAN Alanine--tRNA ligase, cytoplasmic OS=Homo sapiens OX=9606 GN=AARS1 PE=1 SV=2	1	66	66	76	76	106.81	968	0	323.31	By MS/MS	By matching	By matching	By MS/MS	By MS/MS	By MS/MS	By MS/MS	By MS/MS	By MS/MS	28721000	5479200	6148300	58709000	61706000	59554000	46105000	58326000	64844000
P06493	P06493	P06493	Cyclin-dependent kinase 1	CDK1	>sp|P06493|CDK1_HUMAN Cyclin-dependent kinase 1 OS=Homo sapiens OX=9606 GN=CDK1 PE=1 SV=3	1	27	25	88.9	82.5	34.095	297	0	323.31	By MS/MS	By MS/MS	By MS/MS	By MS/MS	By MS/MS	By MS/MS	By MS/MS	By MS/MS	By MS/MS	28068000	62759000	66384000	47317000	33181000	36882000	43748000	30725000	35463000
P55072	P55072	P55072	Transitional endoplasmic reticulum ATPase	VCP	>sp|P55072|TERA_HUMAN Transitional endoplasmic reticulum ATPase OS=Homo sapiens OX=9606 GN=VCP PE=1 SV=4	1	59	59	77.4	77.4	89.321	806	0	323.31	By MS/MS	By matching	By matching	By MS/MS	By MS/MS	By MS/MS	By MS/MS	By MS/MS	By MS/MS	17410000	5210700	5033700	40754000	27850000	36029000	36200000	27279000	30380000
Q9BTT0	Q9BTT0	Q9BTT0	Acidic leucine-rich nuclear phosphoprotein 32 family member E	ANP32E	>sp|Q9BTT0|AN32E_HUMAN Acidic leucine-rich nuclear phosphoprotein 32 family member E OS=Homo sapiens OX=9606 GN=ANP32E PE=1 SV=1	1	8	8	25.7	25.7	30.692	268	0	323.31	By MS/MS	By MS/MS	By MS/MS	By MS/MS	By MS/MS	By MS/MS	By MS/MS	By MS/MS	By MS/MS	6577700	152700000	206280000	20855000	8470500	9260700	14289000	7893100	8989400
Q13526;O15428	Q13526	Q13526	Peptidyl-prolyl cis-trans isomerase NIMA-interacting 1	PIN1	>sp|Q13526|PIN1_HUMAN Peptidyl-prolyl cis-trans isomerase NIMA-interacting 1 OS=Homo sapiens OX=9606 GN=PIN1 PE=1 SV=1	2	10	10	76.7	76.7	18.243	163	0	206.94	By MS/MS	By MS/MS	By MS/MS	By MS/MS	By MS/MS	By MS/MS	By MS/MS	By MS/MS	By MS/MS	11129000	19742000	12721000	21369000	19973000	20216000	20054000	15171000	20584000
Q9NRX4	Q9NRX4	Q9NRX4	14 kDa phosphohistidine phosphatase	PHPT1	>sp|Q9NRX4|PHP14_HUMAN 14 kDa phosphohistidine phosphatase OS=Homo sapiens OX=9606 GN=PHPT1 PE=1 SV=1	1	9	9	76	76	13.832	125	0	151.16	By MS/MS	By matching	By matching	By MS/MS	By MS/MS	By MS/MS	By MS/MS	By MS/MS	By MS/MS	1068100	703480	968620	11696000	15966000	14705000	11574000	13497000	16937000
P04083	P04083	P04083	Annexin A1	ANXA1	>sp|P04083|ANXA1_HUMAN Annexin A1 OS=Homo sapiens OX=9606 GN=ANXA1 PE=1 SV=2	1	26	26	71.7	71.7	38.714	346	0	323.31	By MS/MS	By MS/MS	By MS/MS	By MS/MS	By MS/MS	By MS/MS	By MS/MS	By MS/MS	By MS/MS	15542000	2498200	5226300	32539000	23193000	24443000	31883000	25567000	25454000
O95336	O95336	O95336	6-phosphogluconolactonase	PGLS	>sp|O95336|6PGL_HUMAN 6-phosphogluconolactonase OS=Homo sapiens OX=9606 GN=PGLS PE=1 SV=2	1	18	18	92.2	92.2	27.547	258	0	290.39	By MS/MS	By MS/MS	By MS/MS	By MS/MS	By MS/MS	By MS/MS	By MS/MS	By MS/MS	By MS/MS	9829500	6262600	5257800	28749000	32909000	31741000	30010000	27781000	28522000
P26639	P26639	P26639	Threonine--tRNA ligase, cytoplasmic	TARS	>sp|P26639|SYTC_HUMAN Threonine--tRNA ligase 1, cytoplasmic OS=Homo sapiens OX=9606 GN=TARS1 PE=1 SV=3	1	60	55	76.3	70.5	83.434	723	0	323.31	By MS/MS	By matching	By MS/MS	By MS/MS	By MS/MS	By MS/MS	By MS/MS	By MS/MS	By MS/MS	8965900	905020	817280	29333000	39559000	35930000	26823000	41541000	39519000
Q9H773	Q9H773	Q9H773	dCTP pyrophosphatase 1	DCTPP1	>sp|Q9H773|DCTP1_HUMAN dCTP pyrophosphatase 1 OS=Homo sapiens OX=9606 GN=DCTPP1 PE=1 SV=1	1	18	18	91.8	91.8	18.681	170	0	102.84	By MS/MS	By MS/MS	By MS/MS	By MS/MS	By MS/MS	By MS/MS	By MS/MS	By MS/MS	By MS/MS	5171800	6542500	2764700	28174000	23710000	34090000	23303000	17123000	27523000
Q71U36;P0DPH8;P0DPH7;Q6PEY2	Q71U36;P0DPH8;P0DPH7	Q71U36	Tubulin alpha-1A chain	TUBA1A	>sp|Q71U36|TBA1A_HUMAN Tubulin alpha-1A chain OS=Homo sapiens OX=9606 GN=TUBA1A PE=1 SV=1;>sp|P0DPH8|TBA3D_HUMAN Tubulin alpha-3D chain OS=Homo sapiens OX=9606 GN=TUBA3D PE=1 SV=1;>sp|P0DPH7|TBA3C_HUMAN Tubulin alpha-3C chain OS=Homo sapiens OX=9606 GN=TUB	4	40	1	84.3	3.1	50.135	451	0	73.826	By MS/MS	By MS/MS	By MS/MS	By MS/MS	By MS/MS	By MS/MS	By MS/MS	By MS/MS	By MS/MS	17692000	43643000	32856000	15733000	14844000	15745000	14447000	10936000	20251000
Q14353	Q14353	Q14353	Guanidinoacetate N-methyltransferase	GAMT	>sp|Q14353|GAMT_HUMAN Guanidinoacetate N-methyltransferase OS=Homo sapiens OX=9606 GN=GAMT PE=1 SV=1	1	13	13	87.7	87.7	26.318	236	0	120.67	By MS/MS	By MS/MS	By MS/MS	By MS/MS	By MS/MS	By MS/MS	By MS/MS	By MS/MS	By MS/MS	5018800	4047500	4505800	14073000	20748000	14630000	12056000	17037000	17016000
Q9Y266	Q9Y266	Q9Y266	Nuclear migration protein nudC	NUDC	>sp|Q9Y266|NUDC_HUMAN Nuclear migration protein nudC OS=Homo sapiens OX=9606 GN=NUDC PE=1 SV=1	1	31	31	68.6	68.6	38.242	331	0	323.31	By MS/MS	By MS/MS	By MS/MS	By MS/MS	By MS/MS	By MS/MS	By MS/MS	By MS/MS	By MS/MS	3295500	1779400	1432500	18752000	19721000	15623000	15112000	27495000	19061000
P09972	P09972	P09972	Fructose-bisphosphate aldolase C	ALDOC	>sp|P09972|ALDOC_HUMAN Fructose-bisphosphate aldolase C OS=Homo sapiens OX=9606 GN=ALDOC PE=1 SV=2	1	23	19	75.8	64	39.455	364	0	323.31	By MS/MS	By MS/MS	By MS/MS	By MS/MS	By MS/MS	By MS/MS	By MS/MS	By MS/MS	By MS/MS	6055500	11248000	2815200	19506000	13616000	13827000	17738000	10107000	14003000
P45974	P45974	P45974	Ubiquitin carboxyl-terminal hydrolase 5	USP5	>sp|P45974|UBP5_HUMAN Ubiquitin carboxyl-terminal hydrolase 5 OS=Homo sapiens OX=9606 GN=USP5 PE=1 SV=2	1	46	44	72.1	70.9	95.785	858	0	323.31	By MS/MS	By MS/MS	By MS/MS	By MS/MS	By MS/MS	By MS/MS	By MS/MS	By MS/MS	By MS/MS	42742000	22612000	20568000	21259000	39013000	49814000	32600000	46811000	47506000
Q7L5N1	Q7L5N1	Q7L5N1	COP9 signalosome complex subunit 6	COPS6	>sp|Q7L5N1|CSN6_HUMAN COP9 signalosome complex subunit 6 OS=Homo sapiens OX=9606 GN=COPS6 PE=1 SV=1	1	17	17	59	59	36.163	327	0	323.31	By MS/MS	By MS/MS	By MS/MS	By MS/MS	By MS/MS	By MS/MS	By MS/MS	By MS/MS	By MS/MS	8929000	10986000	11842000	22810000	13903000	14427000	17437000	13306000	14462000
O95433	O95433	O95433	Activator of 90 kDa heat shock protein ATPase homolog 1	AHSA1	>sp|O95433|AHSA1_HUMAN Activator of 90 kDa heat shock protein ATPase homolog 1 OS=Homo sapiens OX=9606 GN=AHSA1 PE=1 SV=1	1	22	22	74	74	38.274	338	0	323.31	By MS/MS	By MS/MS	By MS/MS	By MS/MS	By MS/MS	By MS/MS	By MS/MS	By MS/MS	By MS/MS	4019100	7843900	3703600	14680000	21825000	20279000	13981000	23218000	18469000
P19105;O14950	P19105;O14950	P19105	Myosin regulatory light chain 12A;Myosin regulatory light chain 12B	MYL12A;MYL12B	>sp|P19105|ML12A_HUMAN Myosin regulatory light chain 12A OS=Homo sapiens OX=9606 GN=MYL12A PE=1 SV=2;>sp|O14950|ML12B_HUMAN Myosin regulatory light chain 12B OS=Homo sapiens OX=9606 GN=MYL12B PE=1 SV=2	2	11	6	66.7	33.3	19.794	171	0	323.31	By MS/MS	By matching	By matching	By MS/MS	By MS/MS	By MS/MS	By MS/MS	By MS/MS	By MS/MS	14131000	430550	388550	12230000	7716300	7442600	16996000	7310000	8948000
Q92989	Q92989	Q92989	Polyribonucleotide 5-hydroxyl-kinase Clp1	CLP1	>sp|Q92989|CLP1_HUMAN Polyribonucleotide 5-hydroxyl-kinase Clp1 OS=Homo sapiens OX=9606 GN=CLP1 PE=1 SV=1	1	8	8	25.6	25.6	47.645	425	0	16.571	By matching	By matching	By matching	By matching	By MS/MS	By MS/MS	By matching	By MS/MS	By MS/MS					48237000	30484000	10668000	46102000
Q86VP6	Q86VP6	Q86VP6	Cullin-associated NEDD8-dissociated protein 1	CAND1	>sp|Q86VP6|CAND1_HUMAN Cullin-associated NEDD8-dissociated protein 1 OS=Homo sapiens OX=9606 GN=CAND1 PE=1 SV=2	1	68	65	62.8	60	136.37	1230	0	323.31	By MS/MS	By MS/MS	By MS/MS	By MS/MS	By MS/MS	By MS/MS	By MS/MS	By MS/MS	By MS/MS	22492000	30315000	31320000	113200000	53588000	50251000	83527000	49618000	43541000
Q16531	Q16531	Q16531	DNA damage-binding protein 1	DDB1	>sp|Q16531|DDB1_HUMAN DNA damage-binding protein 1 OS=Homo sapiens OX=9606 GN=DDB1 PE=1 SV=1	1	69	69	60.4	60.4	126.97	1140	0	323.31	By MS/MS	By MS/MS	By MS/MS	By MS/MS	By MS/MS	By MS/MS	By MS/MS	By MS/MS	By MS/MS	26389000	142410000	151100000	57623000	56231000	57963000	60747000	58958000	45269000
Q14697	Q14697	Q14697	Neutral alpha-glucosidase AB	GANAB	>sp|Q14697|GANAB_HUMAN Neutral alpha-glucosidase AB OS=Homo sapiens OX=9606 GN=GANAB PE=1 SV=3	1	57	57	74.3	74.3	106.87	944	0	323.31	By MS/MS	By MS/MS	By MS/MS	By MS/MS	By MS/MS	By MS/MS	By MS/MS	By MS/MS	By MS/MS	33749000	6522500	6501400	50360000	43967000	48536000	47185000	46709000	49656000
O14929	O14929	O14929	Histone acetyltransferase type B catalytic subunit	HAT1	>sp|O14929|HAT1_HUMAN Histone acetyltransferase type B catalytic subunit OS=Homo sapiens OX=9606 GN=HAT1 PE=1 SV=1	1	20	20	57.5	57.5	49.512	419	0	323.31	By MS/MS	By MS/MS	By matching	By MS/MS	By MS/MS	By MS/MS	By MS/MS	By MS/MS	By MS/MS	6125300	2951000	3574700	9185900	9633000	17737000	11705000	14383000	14315000
O95989	O95989	O95989	Diphosphoinositol polyphosphate phosphohydrolase 1	NUDT3	>sp|O95989|NUDT3_HUMAN Diphosphoinositol polyphosphate phosphohydrolase 1 OS=Homo sapiens OX=9606 GN=NUDT3 PE=1 SV=1	1	6	5	44.8	40.7	19.471	172	0	38.979	By matching	By matching	By matching	By MS/MS	By MS/MS	By MS/MS	By MS/MS	By MS/MS	By MS/MS	1297300	1657300	2511400	11421000	5566100	15279000	14618000	9542400	9711800
P51665	P51665	P51665	26S proteasome non-ATPase regulatory subunit 7	PSMD7	>sp|P51665|PSMD7_HUMAN 26S proteasome non-ATPase regulatory subunit 7 OS=Homo sapiens OX=9606 GN=PSMD7 PE=1 SV=2	1	16	16	53.1	53.1	37.025	324	0	323.31	By MS/MS	By MS/MS	By MS/MS	By MS/MS	By MS/MS	By MS/MS	By MS/MS	By MS/MS	By MS/MS	11154000	10640000	9484500	18699000	13749000	13941000	28278000	9948800	12213000
Q99873;Q9NR22	Q99873	Q99873	Protein arginine N-methyltransferase 1	PRMT1	>sp|Q99873|ANM1_HUMAN Protein arginine N-methyltransferase 1 OS=Homo sapiens OX=9606 GN=PRMT1 PE=1 SV=3	2	27	27	72	72	42.461	371	0	323.31	By MS/MS	By matching	By matching	By MS/MS	By MS/MS	By MS/MS	By MS/MS	By MS/MS	By MS/MS	1206600	2226200	198030	18465000	15833000	15216000	16396000	19868000	18394000
P30085	P30085	P30085	UMP-CMP kinase	CMPK1	>sp|P30085|KCY_HUMAN UMP-CMP kinase OS=Homo sapiens OX=9606 GN=CMPK1 PE=1 SV=3	1	16	16	65.3	65.3	22.222	196	0	137.96	By MS/MS	By matching	By MS/MS	By MS/MS	By MS/MS	By MS/MS	By MS/MS	By MS/MS	By MS/MS	6004000	2405200	3516600	13743000	19027000	23204000	13335000	19038000	22117000
Q14566	Q14566	Q14566	DNA replication licensing factor MCM6	MCM6	>sp|Q14566|MCM6_HUMAN DNA replication licensing factor MCM6 OS=Homo sapiens OX=9606 GN=MCM6 PE=1 SV=1	1	72	72	73.9	73.9	92.888	821	0	323.31	By MS/MS	By matching	By matching	By MS/MS	By MS/MS	By MS/MS	By MS/MS	By MS/MS	By MS/MS	3034600	2665200	3983100	45737000	60213000	54544000	47963000	75172000	61317000
P61981	P61981	P61981	14-3-3 protein gamma;14-3-3 protein gamma, N-terminally processed	YWHAG	>sp|P61981|1433G_HUMAN 14-3-3 protein gamma OS=Homo sapiens OX=9606 GN=YWHAG PE=1 SV=2	1	26	20	82.2	76.5	28.302	247	0	323.31	By MS/MS	By MS/MS	By MS/MS	By MS/MS	By MS/MS	By MS/MS	By MS/MS	By MS/MS	By MS/MS	1207900	11615000	8198800	20004000	33196000	37328000	22506000	47165000	34119000
P08133	P08133	P08133	Annexin A6	ANXA6	>sp|P08133|ANXA6_HUMAN Annexin A6 OS=Homo sapiens OX=9606 GN=ANXA6 PE=1 SV=3	1	61	61	80.5	80.5	75.872	673	0	323.31	By MS/MS	By MS/MS	By MS/MS	By MS/MS	By MS/MS	By MS/MS	By MS/MS	By MS/MS	By MS/MS	12529000	4161700	1698400	41158000	22484000	22860000	44509000	16428000	19802000
P07355;A6NMY6	P07355;A6NMY6	P07355	Annexin A2;Putative annexin A2-like protein	ANXA2;ANXA2P2	>sp|P07355|ANXA2_HUMAN Annexin A2 OS=Homo sapiens OX=9606 GN=ANXA2 PE=1 SV=2;>sp|A6NMY6|AXA2L_HUMAN Putative annexin A2-like protein OS=Homo sapiens OX=9606 GN=ANXA2P2 PE=5 SV=2	2	31	31	74.3	74.3	38.604	339	0	323.31	By MS/MS	By MS/MS	By MS/MS	By MS/MS	By MS/MS	By MS/MS	By MS/MS	By MS/MS	By MS/MS	54151000	24620000	29392000	41124000	24185000	20986000	37540000	23144000	19947000
P33991;Q9UJA3	P33991	P33991	DNA replication licensing factor MCM4	MCM4	>sp|P33991|MCM4_HUMAN DNA replication licensing factor MCM4 OS=Homo sapiens OX=9606 GN=MCM4 PE=1 SV=5	2	53	53	65.6	65.6	96.557	863	0	323.31	By MS/MS	By matching	By matching	By MS/MS	By MS/MS	By MS/MS	By MS/MS	By MS/MS	By MS/MS	2547400	2065200	2230100	22147000	50308000	58365000	19157000	67406000	64032000
Q13907	Q13907	Q13907	Isopentenyl-diphosphate Delta-isomerase 1	IDI1	>sp|Q13907|IDI1_HUMAN Isopentenyl-diphosphate Delta-isomerase 1 OS=Homo sapiens OX=9606 GN=IDI1 PE=1 SV=2	1	17	16	83.7	83.7	26.319	227	0	308.74	By MS/MS	By MS/MS	By MS/MS	By MS/MS	By MS/MS	By MS/MS	By MS/MS	By MS/MS	By MS/MS	14248000	4353100	5131700	22402000	21579000	17115000	23048000	17228000	21764000
O76003	O76003	O76003	Glutaredoxin-3	GLRX3	>sp|O76003|GLRX3_HUMAN Glutaredoxin-3 OS=Homo sapiens OX=9606 GN=GLRX3 PE=1 SV=2	1	22	22	69	69	37.432	335	0	323.31	By MS/MS	By MS/MS	By MS/MS	By MS/MS	By MS/MS	By MS/MS	By MS/MS	By MS/MS	By MS/MS	14129000	8934500	2568200	11202000	16205000	17441000	20582000	20811000	15743000
P11021	P11021	P11021	78 kDa glucose-regulated protein	HSPA5	>sp|P11021|BIP_HUMAN Endoplasmic reticulum chaperone BiP OS=Homo sapiens OX=9606 GN=HSPA5 PE=1 SV=2	1	43	41	55.7	54.6	72.332	654	0	323.31	By MS/MS	By MS/MS	By matching	By MS/MS	By MS/MS	By MS/MS	By MS/MS	By MS/MS	By MS/MS	3844700	1068300	2691900	21323000	30343000	21378000	20147000	25283000	20682000
P25205	P25205	P25205	DNA replication licensing factor MCM3	MCM3	>sp|P25205|MCM3_HUMAN DNA replication licensing factor MCM3 OS=Homo sapiens OX=9606 GN=MCM3 PE=1 SV=3	1	71	71	79.6	79.6	90.98	808	0	323.31	By MS/MS	By MS/MS	By matching	By MS/MS	By MS/MS	By MS/MS	By MS/MS	By MS/MS	By MS/MS	17257000	7951300	9591400	46716000	74916000	77188000	49537000	80476000	92252000
Q99460	Q99460	Q99460	26S proteasome non-ATPase regulatory subunit 1	PSMD1	>sp|Q99460|PSMD1_HUMAN 26S proteasome non-ATPase regulatory subunit 1 OS=Homo sapiens OX=9606 GN=PSMD1 PE=1 SV=2	1	59	59	70.4	70.4	105.84	953	0	323.31	By MS/MS	By MS/MS	By MS/MS	By MS/MS	By MS/MS	By MS/MS	By MS/MS	By MS/MS	By MS/MS	11278000	17422000	17815000	51007000	37017000	32425000	52634000	32300000	38186000
O43488;Q8NHP1;O95154	O43488	O43488	Aflatoxin B1 aldehyde reductase member 2	AKR7A2	>sp|O43488|ARK72_HUMAN Aflatoxin B1 aldehyde reductase member 2 OS=Homo sapiens OX=9606 GN=AKR7A2 PE=1 SV=3	3	16	16	59.9	59.9	39.589	359	0	268.83	By MS/MS	By matching	By MS/MS	By MS/MS	By MS/MS	By MS/MS	By MS/MS	By MS/MS	By MS/MS	9739300	1972500	3049600	25274000	17039000	18169000	20514000	19836000	17670000
P62263	P62263	P62263	40S ribosomal protein S14	RPS14	>sp|P62263|RS14_HUMAN 40S ribosomal protein S14 OS=Homo sapiens OX=9606 GN=RPS14 PE=1 SV=3	1	11	11	70.2	70.2	16.273	151	0	44.78	By matching	By MS/MS	By MS/MS	By MS/MS	By MS/MS	By MS/MS	By MS/MS	By MS/MS	By MS/MS		2640300	3232200	8000800	5047100	4898600	8962400	3400600	5946200
P61086	P61086	P61086	Ubiquitin-conjugating enzyme E2 K	UBE2K	>sp|P61086|UBE2K_HUMAN Ubiquitin-conjugating enzyme E2 K OS=Homo sapiens OX=9606 GN=UBE2K PE=1 SV=3	1	19	19	93	93	22.406	200	0	246.32	By MS/MS	By MS/MS	By MS/MS	By MS/MS	By MS/MS	By MS/MS	By MS/MS	By MS/MS	By MS/MS	64468000	53888000	69285000	16543000	32566000	26280000	32909000	25250000	33269000
Q15691	Q15691	Q15691	Microtubule-associated protein RP/EB family member 1	MAPRE1	>sp|Q15691|MARE1_HUMAN Microtubule-associated protein RP/EB family member 1 OS=Homo sapiens OX=9606 GN=MAPRE1 PE=1 SV=3	1	20	20	88.8	88.8	29.999	268	0	323.31	By MS/MS	By MS/MS	By MS/MS	By MS/MS	By MS/MS	By MS/MS	By MS/MS	By MS/MS	By MS/MS	15540000	30288000	24469000	28147000	22619000	26049000	17886000	21834000	23790000
P33993	P33993	P33993	DNA replication licensing factor MCM7	MCM7	>sp|P33993|MCM7_HUMAN DNA replication licensing factor MCM7 OS=Homo sapiens OX=9606 GN=MCM7 PE=1 SV=4	1	54	54	72.5	72.5	81.307	719	0	323.31	By MS/MS	By matching	By matching	By MS/MS	By MS/MS	By MS/MS	By MS/MS	By MS/MS	By MS/MS	1143000	734210	947720	23994000	34353000	32186000	21845000	27378000	30618000
P25789	P25789	P25789	Proteasome subunit alpha type-4	PSMA4	>sp|P25789|PSA4_HUMAN Proteasome subunit alpha type-4 OS=Homo sapiens OX=9606 GN=PSMA4 PE=1 SV=1	1	17	17	76.2	76.2	29.483	261	0	205.34	By MS/MS	By MS/MS	By MS/MS	By MS/MS	By MS/MS	By MS/MS	By MS/MS	By MS/MS	By MS/MS	10300000	12566000	13842000	29275000	18660000	23052000	22343000	13855000	28927000
P28074	P28074	P28074	Proteasome subunit beta type-5	PSMB5	>sp|P28074|PSB5_HUMAN Proteasome subunit beta type-5 OS=Homo sapiens OX=9606 GN=PSMB5 PE=1 SV=3	1	18	18	73.8	73.8	28.48	263	0	232.82	By MS/MS	By MS/MS	By MS/MS	By MS/MS	By MS/MS	By MS/MS	By MS/MS	By MS/MS	By MS/MS	10449000	8684300	11227000	17212000	20570000	25426000	15791000	24755000	30531000
P48739	P48739	P48739	Phosphatidylinositol transfer protein beta isoform	PITPNB	>sp|P48739|PIPNB_HUMAN Phosphatidylinositol transfer protein beta isoform OS=Homo sapiens OX=9606 GN=PITPNB PE=1 SV=2	1	24	22	76.8	73.4	31.54	271	0	323.31	By MS/MS	By MS/MS	By MS/MS	By MS/MS	By MS/MS	By MS/MS	By MS/MS	By MS/MS	By MS/MS	17959000	13614000	14363000	28391000	22674000	20563000	20891000	27758000	20946000
O95373	O95373	O95373	Importin-7	IPO7	>sp|O95373|IPO7_HUMAN Importin-7 OS=Homo sapiens OX=9606 GN=IPO7 PE=1 SV=1	1	59	58	58.1	57.1	119.52	1038	0	323.31	By MS/MS	By MS/MS	By MS/MS	By MS/MS	By MS/MS	By MS/MS	By MS/MS	By MS/MS	By MS/MS	17591000	10966000	11745000	41691000	33080000	40566000	33694000	33961000	35941000
P15374	P15374	P15374	Ubiquitin carboxyl-terminal hydrolase isozyme L3	UCHL3	>sp|P15374|UCHL3_HUMAN Ubiquitin carboxyl-terminal hydrolase isozyme L3 OS=Homo sapiens OX=9606 GN=UCHL3 PE=1 SV=1	1	17	17	75.7	75.7	26.182	230	0	220.66	By MS/MS	By MS/MS	By MS/MS	By MS/MS	By MS/MS	By MS/MS	By MS/MS	By MS/MS	By MS/MS	20163000	23305000	30003000	10951000	16899000	15225000	6630600	13348000	13748000
P13010	P13010	P13010	X-ray repair cross-complementing protein 5	XRCC5	>sp|P13010|XRCC5_HUMAN X-ray repair cross-complementing protein 5 OS=Homo sapiens OX=9606 GN=XRCC5 PE=1 SV=3	1	62	62	87.2	87.2	82.704	732	0	323.31	By MS/MS	By MS/MS	By MS/MS	By MS/MS	By MS/MS	By MS/MS	By MS/MS	By MS/MS	By MS/MS	6327100	9520600	10004000	20539000	30792000	34298000	16577000	32889000	36540000
P63244	P63244	P63244	Guanine nucleotide-binding protein subunit beta-2-like 1;Guanine nucleotide-binding protein subunit beta-2-like 1, N-terminally processed	GNB2L1	>sp|P63244|RACK1_HUMAN Receptor of activated protein C kinase 1 OS=Homo sapiens OX=9606 GN=RACK1 PE=1 SV=3	1	22	22	81.1	81.1	35.076	317	0	323.31	By MS/MS	By MS/MS	By MS/MS	By MS/MS	By MS/MS	By MS/MS	By MS/MS	By MS/MS	By MS/MS	11953000	20248000	17598000	31799000	13379000	17265000	33218000	15474000	20419000
P30044	P30044	P30044	Peroxiredoxin-5, mitochondrial	PRDX5	>sp|P30044|PRDX5_HUMAN Peroxiredoxin-5, mitochondrial OS=Homo sapiens OX=9606 GN=PRDX5 PE=1 SV=4	1	14	14	56.5	56.5	22.086	214	0	266.24	By MS/MS	By MS/MS	By MS/MS	By MS/MS	By MS/MS	By MS/MS	By MS/MS	By MS/MS	By MS/MS	9778600	3237700	2189300	26310000	25248000	24675000	22793000	22064000	28170000
Q16658	Q16658	Q16658	Fascin	FSCN1	>sp|Q16658|FSCN1_HUMAN Fascin OS=Homo sapiens OX=9606 GN=FSCN1 PE=1 SV=3	1	43	43	86	86	54.529	493	0	323.31	By MS/MS	By MS/MS	By MS/MS	By MS/MS	By MS/MS	By MS/MS	By MS/MS	By MS/MS	By MS/MS	6082100	6183400	5206000	12293000	28793000	18610000	12073000	25014000	25895000
Q9UHD1	Q9UHD1	Q9UHD1	Cysteine and histidine-rich domain-containing protein 1	CHORDC1	>sp|Q9UHD1|CHRD1_HUMAN Cysteine and histidine-rich domain-containing protein 1 OS=Homo sapiens OX=9606 GN=CHORDC1 PE=1 SV=2	1	18	18	69.3	69.3	37.489	332	0	323.31	By MS/MS	By matching	By matching	By MS/MS	By MS/MS	By MS/MS	By MS/MS	By MS/MS	By MS/MS	3408300	2056300	2989800	19968000	25644000	26923000	16271000	26597000	24896000
P49720	P49720	P49720	Proteasome subunit beta type-3	PSMB3	>sp|P49720|PSB3_HUMAN Proteasome subunit beta type-3 OS=Homo sapiens OX=9606 GN=PSMB3 PE=1 SV=2	1	16	16	59	59	22.949	205	0	254.04	By MS/MS	By MS/MS	By MS/MS	By MS/MS	By MS/MS	By MS/MS	By MS/MS	By MS/MS	By MS/MS	6293200	7909100	6710100	15885000	17849000	12852000	16988000	14935000	12160000
P09960	P09960	P09960	Leukotriene A-4 hydrolase	LTA4H	>sp|P09960|LKHA4_HUMAN Leukotriene A-4 hydrolase OS=Homo sapiens OX=9606 GN=LTA4H PE=1 SV=2	1	39	39	67.1	67.1	69.284	611	0	323.31	By matching	By matching	By matching	By MS/MS	By MS/MS	By MS/MS	By MS/MS	By MS/MS	By MS/MS	796230	594510	213590	28445000	18548000	19169000	23158000	14609000	17620000
Q96A49	Q96A49	Q96A49	Synapse-associated protein 1	SYAP1	>sp|Q96A49|SYAP1_HUMAN Synapse-associated protein 1 OS=Homo sapiens OX=9606 GN=SYAP1 PE=1 SV=1	1	23	23	71.9	71.9	39.933	352	0	323.31	By MS/MS	By MS/MS	By MS/MS	By MS/MS	By MS/MS	By MS/MS	By MS/MS	By MS/MS	By MS/MS	7756800	11663000	14122000	9080300	7138800	8014800	8815000	8956600	8429700
O00154;Q6ZUV0	O00154	O00154	Cytosolic acyl coenzyme A thioester hydrolase	ACOT7	>sp|O00154|BACH_HUMAN Cytosolic acyl coenzyme A thioester hydrolase OS=Homo sapiens OX=9606 GN=ACOT7 PE=1 SV=3	2	19	19	52.9	52.9	41.796	380	0	323.31	By MS/MS	By matching	By MS/MS	By MS/MS	By MS/MS	By MS/MS	By MS/MS	By MS/MS	By MS/MS	5323400	2351000	2789300	13158000	23427000	19388000	21016000	13667000	24672000
Q15370	Q15370	Q15370	Transcription elongation factor B polypeptide 2	TCEB2	>sp|Q15370|ELOB_HUMAN Elongin-B OS=Homo sapiens OX=9606 GN=ELOB PE=1 SV=1	1	13	13	91.5	91.5	13.133	118	0	58.094	By MS/MS	By MS/MS	By MS/MS	By MS/MS	By MS/MS	By MS/MS	By MS/MS	By MS/MS	By MS/MS	8478300	11763000	4979500	3510300	20064000	27227000	2126500	19229000	22189000
P54105	P54105	P54105	Methylosome subunit pICln	CLNS1A	>sp|P54105|ICLN_HUMAN Methylosome subunit pICln OS=Homo sapiens OX=9606 GN=CLNS1A PE=1 SV=1	1	10	10	66.7	66.7	26.215	237	0	167.49	By MS/MS	By matching	By matching	By MS/MS	By MS/MS	By MS/MS	By MS/MS	By MS/MS	By MS/MS	3262400	1770800	1543400	6406800	12124000	11237000	7152800	7558300	11376000
Q99733	Q99733	Q99733	Nucleosome assembly protein 1-like 4	NAP1L4	>sp|Q99733|NP1L4_HUMAN Nucleosome assembly protein 1-like 4 OS=Homo sapiens OX=9606 GN=NAP1L4 PE=1 SV=1	1	21	19	64.5	61.9	42.823	375	0	323.31	By matching	By MS/MS	By MS/MS	By MS/MS	By MS/MS	By MS/MS	By MS/MS	By MS/MS	By MS/MS	669560	2130700	1074800	8071200	11019000	12002000	7113600	11969000	11620000
Q9Y696;O15247;Q9NZA1;Q96NY7	Q9Y696	Q9Y696	Chloride intracellular channel protein 4	CLIC4	>sp|Q9Y696|CLIC4_HUMAN Chloride intracellular channel protein 4 OS=Homo sapiens OX=9606 GN=CLIC4 PE=1 SV=4	4	24	24	84.2	84.2	28.772	253	0	323.31	By MS/MS	By MS/MS	By MS/MS	By MS/MS	By MS/MS	By MS/MS	By MS/MS	By MS/MS	By MS/MS	10587000	14827000	15701000	13143000	43072000	37396000	14923000	26601000	43903000
P17174	P17174	P17174	Aspartate aminotransferase, cytoplasmic	GOT1	>sp|P17174|AATC_HUMAN Aspartate aminotransferase, cytoplasmic OS=Homo sapiens OX=9606 GN=GOT1 PE=1 SV=3	1	26	26	79.2	79.2	46.247	413	0	323.31	By MS/MS	By MS/MS	By MS/MS	By MS/MS	By MS/MS	By MS/MS	By MS/MS	By MS/MS	By MS/MS	5556000	6074000	1018300	11251000	21205000	19885000	19437000	15713000	16423000
P05388;Q8NHW5	P05388;Q8NHW5	P05388	60S acidic ribosomal protein P0;60S acidic ribosomal protein P0-like	RPLP0;RPLP0P6	>sp|P05388|RLA0_HUMAN 60S acidic ribosomal protein P0 OS=Homo sapiens OX=9606 GN=RPLP0 PE=1 SV=1;>sp|Q8NHW5|RLA0L_HUMAN 60S acidic ribosomal protein P0-like OS=Homo sapiens OX=9606 GN=RPLP0P6 PE=5 SV=1	2	13	13	57.7	57.7	34.273	317	0	323.31	By MS/MS	By MS/MS	By MS/MS	By MS/MS	By MS/MS	By MS/MS	By MS/MS	By MS/MS	By MS/MS	8912400	10876000	10602000	19681000	6333100	5011100	21620000	4908300	5038900
P12956	P12956	P12956	X-ray repair cross-complementing protein 6	XRCC6	>sp|P12956|XRCC6_HUMAN X-ray repair cross-complementing protein 6 OS=Homo sapiens OX=9606 GN=XRCC6 PE=1 SV=2	1	50	50	78	78	69.842	609	0	323.31	By MS/MS	By MS/MS	By MS/MS	By MS/MS	By MS/MS	By MS/MS	By MS/MS	By MS/MS	By MS/MS	16849000	14650000	14337000	26194000	26294000	24690000	23073000	16390000	28872000
Q9NWV4	Q9NWV4	Q9NWV4	UPF0587 protein C1orf123	C1orf123	>sp|Q9NWV4|CZIB_HUMAN CXXC motif containing zinc binding protein OS=Homo sapiens OX=9606 GN=CZIB PE=1 SV=1	1	8	8	59.4	59.4	18.048	160	0	70.716	By MS/MS	By matching	By matching	By MS/MS	By MS/MS	By MS/MS	By MS/MS	By MS/MS	By MS/MS	3463300	1429400	1704000	14273000	11213000	9152600	16453000	7780400	10791000
Q9NR45	Q9NR45	Q9NR45	Sialic acid synthase	NANS	>sp|Q9NR45|SIAS_HUMAN Sialic acid synthase OS=Homo sapiens OX=9606 GN=NANS PE=1 SV=2	1	22	22	65.7	65.7	40.307	359	0	323.31	By MS/MS	By MS/MS	By matching	By MS/MS	By MS/MS	By MS/MS	By MS/MS	By MS/MS	By MS/MS	4267600	3074700	888980	15080000	15780000	12193000	20061000	12442000	14453000
P25788	P25788	P25788	Proteasome subunit alpha type-3	PSMA3	>sp|P25788|PSA3_HUMAN Proteasome subunit alpha type-3 OS=Homo sapiens OX=9606 GN=PSMA3 PE=1 SV=2	1	14	14	56.1	56.1	28.433	255	0	57.325	By MS/MS	By MS/MS	By MS/MS	By MS/MS	By MS/MS	By MS/MS	By MS/MS	By MS/MS	By MS/MS	5084900	5441500	5240800	23202000	9906400	10229000	20220000	9810800	9027900
Q9NVS9	Q9NVS9	Q9NVS9	Pyridoxine-5-phosphate oxidase	PNPO	>sp|Q9NVS9|PNPO_HUMAN Pyridoxine-5-phosphate oxidase OS=Homo sapiens OX=9606 GN=PNPO PE=1 SV=1	1	20	20	69.3	69.3	29.988	261	0	323.31	By MS/MS	By MS/MS	By matching	By MS/MS	By MS/MS	By MS/MS	By MS/MS	By MS/MS	By MS/MS	3694600	1385400	1437300	24391000	17941000	16665000	30670000	16494000	15097000
P31153;Q00266	P31153	P31153	S-adenosylmethionine synthase isoform type-2	MAT2A	>sp|P31153|METK2_HUMAN S-adenosylmethionine synthase isoform type-2 OS=Homo sapiens OX=9606 GN=MAT2A PE=1 SV=1	2	29	29	68.4	68.4	43.66	395	0	323.31	By MS/MS	By matching	By matching	By MS/MS	By MS/MS	By MS/MS	By MS/MS	By MS/MS	By MS/MS	1688100	569480	251490	11819000	15012000	8061600	16524000	10605000	11119000
P13796	P13796	P13796	Plastin-2	LCP1	>sp|P13796|PLSL_HUMAN Plastin-2 OS=Homo sapiens OX=9606 GN=LCP1 PE=1 SV=6	1	56	47	87.1	76.6	70.288	627	0	323.31	By MS/MS	By matching	By matching	By MS/MS	By MS/MS	By MS/MS	By MS/MS	By MS/MS	By MS/MS	5195500	847950	695470	24340000	23447000	23305000	26080000	24318000	20248000
P14550	P14550	P14550	Alcohol dehydrogenase [NADP(+)]	AKR1A1	>sp|P14550|AK1A1_HUMAN Aldo-keto reductase family 1 member A1 OS=Homo sapiens OX=9606 GN=AKR1A1 PE=1 SV=3	1	25	25	84.3	84.3	36.573	325	0	323.31	By MS/MS	By MS/MS	By MS/MS	By MS/MS	By MS/MS	By MS/MS	By MS/MS	By MS/MS	By MS/MS	18032000	3315600	3306400	24852000	19929000	19761000	26075000	11325000	25357000
O00487	O00487	O00487	26S proteasome non-ATPase regulatory subunit 14	PSMD14	>sp|O00487|PSDE_HUMAN 26S proteasome non-ATPase regulatory subunit 14 OS=Homo sapiens OX=9606 GN=PSMD14 PE=1 SV=1	1	16	16	85.2	85.2	34.577	310	0	323.31	By MS/MS	By MS/MS	By MS/MS	By MS/MS	By MS/MS	By MS/MS	By MS/MS	By MS/MS	By MS/MS	4867900	3827500	4020100	20604000	7599200	6910000	17971000	8395700	7508100
P04632;Q96L46	P04632	P04632	Calpain small subunit 1	CAPNS1	>sp|P04632|CPNS1_HUMAN Calpain small subunit 1 OS=Homo sapiens OX=9606 GN=CAPNS1 PE=1 SV=1	2	16	16	78.7	78.7	28.315	268	0	323.31	By MS/MS	By MS/MS	By MS/MS	By MS/MS	By MS/MS	By MS/MS	By MS/MS	By MS/MS	By MS/MS	9314400	10087000	16101000	14518000	18925000	17997000	10408000	21296000	20168000
P63279	P63279	P63279	SUMO-conjugating enzyme UBC9	UBE2I	>sp|P63279|UBC9_HUMAN SUMO-conjugating enzyme UBC9 OS=Homo sapiens OX=9606 GN=UBE2I PE=1 SV=1	1	12	12	84.8	84.8	18.007	158	0	93.797	By MS/MS	By MS/MS	By MS/MS	By MS/MS	By MS/MS	By MS/MS	By MS/MS	By MS/MS	By MS/MS	3206000	2925000	2559300	10857000	10931000	9559300	11736000	12406000	12674000
O75083	O75083	O75083	WD repeat-containing protein 1	WDR1	>sp|O75083|WDR1_HUMAN WD repeat-containing protein 1 OS=Homo sapiens OX=9606 GN=WDR1 PE=1 SV=4	1	29	29	77.4	77.4	66.193	606	0	323.31	By matching	By matching	By matching	By MS/MS	By MS/MS	By MS/MS	By MS/MS	By MS/MS	By MS/MS	771120	506050	484640	28216000	15964000	14506000	19727000	15634000	11043000
O00193	O00193	O00193	Small acidic protein	SMAP	>sp|O00193|SMAP_HUMAN Small acidic protein OS=Homo sapiens OX=9606 GN=SMAP PE=1 SV=1	1	6	6	29.5	29.5	20.332	183	0	323.31	By matching	By MS/MS	By MS/MS	By MS/MS	By MS/MS	By MS/MS	By MS/MS	By MS/MS	By MS/MS		5936200	7975500	7607600	4584400	4148000	8684000	3272100	3757600
P63167	P63167	P63167	Dynein light chain 1, cytoplasmic	DYNLL1	>sp|P63167|DYL1_HUMAN Dynein light chain 1, cytoplasmic OS=Homo sapiens OX=9606 GN=DYNLL1 PE=1 SV=1	1	6	3	64	38.2	10.366	89	0	192.85	By matching	By MS/MS	By MS/MS	By MS/MS	By MS/MS	By MS/MS	By MS/MS	By MS/MS	By MS/MS	1315700	6103800	4620000	4050200	8044600	8049000	6172700	8463100	11358000
P61978	P61978	P61978	Heterogeneous nuclear ribonucleoprotein K	HNRNPK	>sp|P61978|HNRPK_HUMAN Heterogeneous nuclear ribonucleoprotein K OS=Homo sapiens OX=9606 GN=HNRNPK PE=1 SV=1	1	27	27	66.7	66.7	50.976	463	0	323.31	By MS/MS	By MS/MS	By MS/MS	By MS/MS	By MS/MS	By MS/MS	By MS/MS	By MS/MS	By MS/MS	9649800	3560400	2961800	20821000	7656400	7556100	19659000	6143000	7707200
Q6RUI8	Q6RUI8	Q6RUI8	Uncharacterized protein C19orf48	C19orf48	>sp|Q6RUI8|CS048_HUMAN Uncharacterized protein C19orf48 OS=Homo sapiens OX=9606 GN=C19orf48 PE=4 SV=1	1	1	1	19.7	19.7	13.085	117	1	-2	By MS/MS	By matching	By MS/MS	By matching	By MS/MS	By MS/MS	By matching	By matching	By MS/MS			70849000
O75832	O75832	O75832	26S proteasome non-ATPase regulatory subunit 10	PSMD10	>sp|O75832|PSD10_HUMAN 26S proteasome non-ATPase regulatory subunit 10 OS=Homo sapiens OX=9606 GN=PSMD10 PE=1 SV=1	1	16	16	65.5	65.5	24.428	226	0	323.31	By MS/MS	By MS/MS	By matching	By MS/MS	By MS/MS	By MS/MS	By MS/MS	By MS/MS	By MS/MS	5059500	2574100	2405100	18656000	30451000	20329000	24451000	27407000	21899000
O00410	O00410	O00410	Importin-5	IPO5	>sp|O00410|IPO5_HUMAN Importin-5 OS=Homo sapiens OX=9606 GN=IPO5 PE=1 SV=4	1	68	65	77.2	75.9	123.63	1097	0	323.31	By MS/MS	By MS/MS	By MS/MS	By MS/MS	By MS/MS	By MS/MS	By MS/MS	By MS/MS	By MS/MS	15370000	11750000	12533000	25894000	60387000	59520000	23630000	59947000	59635000
Q96K17	Q96K17	Q96K17	Transcription factor BTF3 homolog 4	BTF3L4	>sp|Q96K17|BT3L4_HUMAN Transcription factor BTF3 homolog 4 OS=Homo sapiens OX=9606 GN=BTF3L4 PE=1 SV=1	1	8	8	68.4	68.4	17.27	158	0	75.321	By MS/MS	By MS/MS	By matching	By MS/MS	By MS/MS	By MS/MS	By MS/MS	By MS/MS	By MS/MS	1649700	1872100	898100	9748100	8580400	8764900	9027800	6521100	9018600
P61923	P61923	P61923	Coatomer subunit zeta-1	COPZ1	>sp|P61923|COPZ1_HUMAN Coatomer subunit zeta-1 OS=Homo sapiens OX=9606 GN=COPZ1 PE=1 SV=1	1	8	8	65	65	20.198	177	0	159.69	By MS/MS	By MS/MS	By MS/MS	By MS/MS	By MS/MS	By MS/MS	By MS/MS	By MS/MS	By MS/MS	1689900	4093500	3026600	6246200	8328300	9295400	7774500	9050700	8052900
P62304	P62304	P62304	Small nuclear ribonucleoprotein E	SNRPE	>sp|P62304|RUXE_HUMAN Small nuclear ribonucleoprotein E OS=Homo sapiens OX=9606 GN=SNRPE PE=1 SV=1	1	4	4	65.2	65.2	10.803	92	0	121.93	By matching	By MS/MS	By MS/MS	By MS/MS	By MS/MS	By MS/MS	By MS/MS	By MS/MS	By MS/MS	1178000	4348500	2312900	2638400	7674000	5446600	2615400	7884100	6712700
Q8NCW5	Q8NCW5	Q8NCW5	NAD(P)H-hydrate epimerase	APOA1BP	>sp|Q8NCW5|NNRE_HUMAN NAD(P)H-hydrate epimerase OS=Homo sapiens OX=9606 GN=NAXE PE=1 SV=2	1	11	11	46.9	46.9	31.674	288	0	151.48	By MS/MS	By MS/MS	By MS/MS	By MS/MS	By MS/MS	By MS/MS	By MS/MS	By MS/MS	By MS/MS	9469600	4105000	3711200	22106000	21188000	17539000	23707000	19293000	20027000
Q9BRA2	Q9BRA2	Q9BRA2	Thioredoxin domain-containing protein 17	TXNDC17	>sp|Q9BRA2|TXD17_HUMAN Thioredoxin domain-containing protein 17 OS=Homo sapiens OX=9606 GN=TXNDC17 PE=1 SV=1	1	7	7	61	61	13.941	123	0	148.25	By matching	By MS/MS	By matching	By MS/MS	By MS/MS	By MS/MS	By MS/MS	By MS/MS	By MS/MS	992610	908020	612950	13395000	16837000	21048000	11251000	16431000	20906000
Q3SYG4	Q3SYG4	Q3SYG4	Protein PTHB1	BBS9	>sp|Q3SYG4|PTHB1_HUMAN Protein PTHB1 OS=Homo sapiens OX=9606 GN=BBS9 PE=1 SV=1	1	2	2	4.4	4.4	99.279	887	0.003971	2.9145	By matching	By matching	By matching	By MS/MS	By MS/MS	By MS/MS	By MS/MS	By MS/MS	By MS/MS		155180000	43937000	10221000	3854300		14770000	2912600
P17066;P48741	P17066	P17066	Heat shock 70 kDa protein 6	HSPA6	>sp|P17066|HSP76_HUMAN Heat shock 70 kDa protein 6 OS=Homo sapiens OX=9606 GN=HSPA6 PE=1 SV=2	2	18	5	26.7	14.3	71.027	643	0	44.319	By MS/MS	By MS/MS	By MS/MS	By MS/MS	By MS/MS	By MS/MS	By MS/MS	By MS/MS	By MS/MS		45659000	90006000	8936700	25491000	26022000	7231800	59898000	46582000
P62316	P62316	P62316	Small nuclear ribonucleoprotein Sm D2	SNRPD2	>sp|P62316|SMD2_HUMAN Small nuclear ribonucleoprotein Sm D2 OS=Homo sapiens OX=9606 GN=SNRPD2 PE=1 SV=1	1	12	12	71.2	71.2	13.527	118	0	323.31	By MS/MS	By MS/MS	By MS/MS	By MS/MS	By MS/MS	By MS/MS	By MS/MS	By MS/MS	By MS/MS	1755700	9956300	6215000	9722100	15993000	21070000	10961000	20732000	20522000
P08243	P08243	P08243	Asparagine synthetase [glutamine-hydrolyzing]	ASNS	>sp|P08243|ASNS_HUMAN Asparagine synthetase [glutamine-hydrolyzing] OS=Homo sapiens OX=9606 GN=ASNS PE=1 SV=4	1	40	40	81.6	81.6	64.369	561	0	323.31	By MS/MS	By matching	By matching	By MS/MS	By MS/MS	By MS/MS	By MS/MS	By MS/MS	By MS/MS	1573000	1162400	562510	14777000	13729000	17062000	16818000	14976000	15297000
Q92734	Q92734	Q92734	Protein TFG	TFG	>sp|Q92734|TFG_HUMAN Protein TFG OS=Homo sapiens OX=9606 GN=TFG PE=1 SV=2	1	14	14	46.8	46.8	43.447	400	0	232.86	By matching	By matching	By matching	By MS/MS	By MS/MS	By MS/MS	By MS/MS	By MS/MS	By MS/MS		843080	479850	5856800	11292000	9327100	7395000	7482500	6256900
P51858	P51858	P51858	Hepatoma-derived growth factor	HDGF	>sp|P51858|HDGF_HUMAN Hepatoma-derived growth factor OS=Homo sapiens OX=9606 GN=HDGF PE=1 SV=1	1	20	20	73.3	73.3	26.788	240	0	323.31	By MS/MS	By matching	By matching	By MS/MS	By MS/MS	By MS/MS	By MS/MS	By MS/MS	By MS/MS	3175900	409810	721470	11005000	13783000	17322000	21219000	8460200	13428000
P52292	P52292	P52292	Importin subunit alpha-1	KPNA2	>sp|P52292|IMA1_HUMAN Importin subunit alpha-1 OS=Homo sapiens OX=9606 GN=KPNA2 PE=1 SV=1	1	26	26	73	73	57.861	529	0	323.31	By MS/MS	By MS/MS	By MS/MS	By MS/MS	By MS/MS	By MS/MS	By MS/MS	By MS/MS	By MS/MS	2766800	23395000	16426000	11717000	17073000	17282000	10570000	17418000	19000000
Q99426	Q99426	Q99426	Tubulin-folding cofactor B	TBCB	>sp|Q99426|TBCB_HUMAN Tubulin-folding cofactor B OS=Homo sapiens OX=9606 GN=TBCB PE=1 SV=2	1	18	18	86.1	86.1	27.325	244	0	298.11	By MS/MS	By MS/MS	By matching	By MS/MS	By MS/MS	By MS/MS	By MS/MS	By MS/MS	By MS/MS	5491100	2915200	1167100	17532000	25877000	20575000	19408000	33988000	20229000
P24666	P24666	P24666	Low molecular weight phosphotyrosine protein phosphatase	ACP1	>sp|P24666|PPAC_HUMAN Low molecular weight phosphotyrosine protein phosphatase OS=Homo sapiens OX=9606 GN=ACP1 PE=1 SV=3	1	15	15	86.7	86.7	18.042	158	0	303.39	By MS/MS	By MS/MS	By MS/MS	By MS/MS	By MS/MS	By MS/MS	By MS/MS	By MS/MS	By MS/MS	5984300	6516000	3699800	12472000	16852000	16489000	14304000	13881000	16552000
P08865	P08865	P08865	40S ribosomal protein SA	RPSA	>sp|P08865|RSSA_HUMAN 40S ribosomal protein SA OS=Homo sapiens OX=9606 GN=RPSA PE=1 SV=4	1	14	14	63.4	63.4	32.854	295	0	236.02	By MS/MS	By MS/MS	By MS/MS	By MS/MS	By MS/MS	By MS/MS	By MS/MS	By MS/MS	By MS/MS	1264600	7145100	3185400	6698600	7739400	6550100	6833000	5721200	7158700
Q01813	Q01813	Q01813	ATP-dependent 6-phosphofructokinase, platelet type	PFKP	>sp|Q01813|PFKAP_HUMAN ATP-dependent 6-phosphofructokinase, platelet type OS=Homo sapiens OX=9606 GN=PFKP PE=1 SV=2	1	41	38	61.5	56.9	85.595	784	0	323.31	By matching	By MS/MS	By matching	By MS/MS	By MS/MS	By MS/MS	By MS/MS	By MS/MS	By MS/MS	1616800	3152400	1050500	18931000	16502000	14363000	18424000	11929000	14149000
Q01518	Q01518	Q01518	Adenylyl cyclase-associated protein 1	CAP1	>sp|Q01518|CAP1_HUMAN Adenylyl cyclase-associated protein 1 OS=Homo sapiens OX=9606 GN=CAP1 PE=1 SV=5	1	36	35	69.9	68.2	51.901	475	0	323.31	By MS/MS	By matching	By matching	By MS/MS	By MS/MS	By MS/MS	By MS/MS	By MS/MS	By MS/MS	2698000	410510	356550	14442000	12625000	13669000	18548000	18512000	16438000
Q15365	Q15365	Q15365	Poly(rC)-binding protein 1	PCBP1	>sp|Q15365|PCBP1_HUMAN Poly(rC)-binding protein 1 OS=Homo sapiens OX=9606 GN=PCBP1 PE=1 SV=2	1	13	10	69.4	58.4	37.497	356	0	227.77	By MS/MS	By MS/MS	By MS/MS	By MS/MS	By MS/MS	By MS/MS	By MS/MS	By MS/MS	By MS/MS	9305400	25083000	14495000	11328000	7542700	9087000	14583000	14388000	9022000
P62136	P62136	P62136	Serine/threonine-protein phosphatase PP1-alpha catalytic subunit	PPP1CA	>sp|P62136|PP1A_HUMAN Serine/threonine-protein phosphatase PP1-alpha catalytic subunit OS=Homo sapiens OX=9606 GN=PPP1CA PE=1 SV=1	1	26	6	79.1	26.1	37.512	330	0	323.31	By MS/MS	By MS/MS	By MS/MS	By MS/MS	By MS/MS	By MS/MS	By MS/MS	By MS/MS	By MS/MS	33311000	14500000	18293000	20314000	21603000	23677000	23224000	17103000	19640000
Q96CX2;Q68DU8;Q6ZWB6	Q96CX2	Q96CX2	BTB/POZ domain-containing protein KCTD12	KCTD12	>sp|Q96CX2|KCD12_HUMAN BTB/POZ domain-containing protein KCTD12 OS=Homo sapiens OX=9606 GN=KCTD12 PE=1 SV=1	3	22	22	82.5	82.5	35.7	325	0	279.03	By MS/MS	By matching	By matching	By MS/MS	By MS/MS	By MS/MS	By MS/MS	By MS/MS	By MS/MS	4869700	3059800	4068400	20753000	20665000	23435000	19145000	17826000	16952000
P35080	P35080	P35080	Profilin-2	PFN2	>sp|P35080|PROF2_HUMAN Profilin-2 OS=Homo sapiens OX=9606 GN=PFN2 PE=1 SV=3	1	10	10	82.9	82.9	15.046	140	0	162.01	By matching	By matching	By matching	By MS/MS	By MS/MS	By MS/MS	By MS/MS	By MS/MS	By MS/MS	782310	1413800	1060700	4921700	24108000	12412000	5185200	25769000	15237000
P35268	P35268	P35268	60S ribosomal protein L22	RPL22	>sp|P35268|RL22_HUMAN 60S ribosomal protein L22 OS=Homo sapiens OX=9606 GN=RPL22 PE=1 SV=2	1	4	4	50.8	50.8	14.787	128	0	19.591	By MS/MS	By MS/MS	By MS/MS	By MS/MS	By MS/MS	By MS/MS	By MS/MS	By MS/MS	By MS/MS	4187600	22468000	9997200	5694000	5726900	4255100	6485500	2551000	7374100
P09104	P09104	P09104	Gamma-enolase	ENO2	>sp|P09104|ENOG_HUMAN Gamma-enolase OS=Homo sapiens OX=9606 GN=ENO2 PE=1 SV=3	1	25	18	78.6	61.3	47.268	434	0	323.31	By MS/MS	By MS/MS	By matching	By MS/MS	By MS/MS	By MS/MS	By MS/MS	By MS/MS	By MS/MS	784420	3177400	129720	5829100	15905000	16054000	4908000	18366000	9556800
Q08J23	Q08J23	Q08J23	tRNA (cytosine(34)-C(5))-methyltransferase	NSUN2	>sp|Q08J23|NSUN2_HUMAN RNA cytosine C(5)-methyltransferase NSUN2 OS=Homo sapiens OX=9606 GN=NSUN2 PE=1 SV=2	1	66	66	86.2	86.2	86.47	767	0	323.31	By MS/MS	By MS/MS	By MS/MS	By MS/MS	By MS/MS	By MS/MS	By MS/MS	By MS/MS	By MS/MS	13113000	6997200	6741900	18975000	44261000	55960000	24823000	59888000	57512000
P49915	P49915	P49915	GMP synthase [glutamine-hydrolyzing]	GMPS	>sp|P49915|GUAA_HUMAN GMP synthase [glutamine-hydrolyzing] OS=Homo sapiens OX=9606 GN=GMPS PE=1 SV=1	1	50	50	82.7	82.7	76.715	693	0	323.31	By MS/MS	By matching	By matching	By MS/MS	By MS/MS	By MS/MS	By MS/MS	By MS/MS	By MS/MS	7964000	1433500	3133100	20481000	17299000	21607000	20619000	22111000	18284000
P55735	P55735	P55735	Protein SEC13 homolog	SEC13	>sp|P55735|SEC13_HUMAN Protein SEC13 homolog OS=Homo sapiens OX=9606 GN=SEC13 PE=1 SV=3	1	13	13	64.9	64.9	35.54	322	0	323.31	By MS/MS	By matching	By MS/MS	By MS/MS	By MS/MS	By MS/MS	By MS/MS	By MS/MS	By MS/MS	6058600	3347600	4173100	11868000	12731000	15733000	8726300	14781000	14408000
O14980	O14980	O14980	Exportin-1	XPO1	>sp|O14980|XPO1_HUMAN Exportin-1 OS=Homo sapiens OX=9606 GN=XPO1 PE=1 SV=1	1	67	67	65.5	65.5	123.38	1071	0	323.31	By MS/MS	By MS/MS	By MS/MS	By MS/MS	By MS/MS	By MS/MS	By MS/MS	By MS/MS	By MS/MS	16417000	5254900	7566000	19436000	54819000	63403000	18110000	47100000	55427000
Q9P1F3	Q9P1F3	Q9P1F3	Costars family protein ABRACL	ABRACL	>sp|Q9P1F3|ABRAL_HUMAN Costars family protein ABRACL OS=Homo sapiens OX=9606 GN=ABRACL PE=1 SV=1	1	5	5	77.8	77.8	9.0564	81	0	42.711	By matching	By MS/MS	By MS/MS	By MS/MS	By MS/MS	By MS/MS	By MS/MS	By MS/MS	By MS/MS		591400	328390	866960	6770500	8435700	1093100	3999700	4717000
P54577	P54577	P54577	Tyrosine--tRNA ligase, cytoplasmic;Tyrosine--tRNA ligase, cytoplasmic, N-terminally processed	YARS	>sp|P54577|SYYC_HUMAN Tyrosine--tRNA ligase, cytoplasmic OS=Homo sapiens OX=9606 GN=YARS1 PE=1 SV=4	1	51	51	83.1	83.1	59.143	528	0	323.31	By matching	By matching	By MS/MS	By MS/MS	By MS/MS	By MS/MS	By MS/MS	By MS/MS	By MS/MS	2655100	3827800	4724900	24967000	21372000	20747000	19174000	19569000	20344000
Q9BY32	Q9BY32	Q9BY32	Inosine triphosphate pyrophosphatase	ITPA	>sp|Q9BY32|ITPA_HUMAN Inosine triphosphate pyrophosphatase OS=Homo sapiens OX=9606 GN=ITPA PE=1 SV=2	1	14	14	78.9	78.9	21.445	194	0	115.44	By matching	By MS/MS	By matching	By MS/MS	By MS/MS	By MS/MS	By MS/MS	By MS/MS	By MS/MS	1871500	2730200	2234800	11425000	21280000	26487000	10692000	19340000	27272000
Q9NTK5	Q9NTK5	Q9NTK5	Obg-like ATPase 1	OLA1	>sp|Q9NTK5|OLA1_HUMAN Obg-like ATPase 1 OS=Homo sapiens OX=9606 GN=OLA1 PE=1 SV=2	1	28	28	75.8	75.8	44.743	396	0	323.31	By MS/MS	By MS/MS	By MS/MS	By MS/MS	By MS/MS	By MS/MS	By MS/MS	By MS/MS	By MS/MS	4572300	37363000	28406000	13834000	9397300	15323000	13644000	15871000	12645000
P29373;P29762	P29373	P29373	Cellular retinoic acid-binding protein 2	CRABP2	>sp|P29373|RABP2_HUMAN Cellular retinoic acid-binding protein 2 OS=Homo sapiens OX=9606 GN=CRABP2 PE=1 SV=2	2	11	11	62.3	62.3	15.693	138	0	144.81	By MS/MS	By MS/MS	By MS/MS	By MS/MS	By MS/MS	By MS/MS	By MS/MS	By MS/MS	By MS/MS	5584200	3967000	3507600	11167000	14213000	12409000	9073200	17196000	12222000
P15927	P15927	P15927	Replication protein A 32 kDa subunit	RPA2	>sp|P15927|RFA2_HUMAN Replication protein A 32 kDa subunit OS=Homo sapiens OX=9606 GN=RPA2 PE=1 SV=1	1	13	13	72.6	72.6	29.247	270	0	211.29	By MS/MS	By MS/MS	By MS/MS	By MS/MS	By MS/MS	By MS/MS	By MS/MS	By MS/MS	By MS/MS	6373000	8457900	6707400	8570100	18394000	20780000	6085200	22583000	22680000
Q8WUM4	Q8WUM4	Q8WUM4	Programmed cell death 6-interacting protein	PDCD6IP	>sp|Q8WUM4|PDC6I_HUMAN Programmed cell death 6-interacting protein OS=Homo sapiens OX=9606 GN=PDCD6IP PE=1 SV=1	1	60	60	74.5	74.5	96.022	868	0	323.31	By MS/MS	By matching	By matching	By MS/MS	By MS/MS	By MS/MS	By MS/MS	By MS/MS	By MS/MS	11490000	617430	2377700	34907000	28193000	24645000	34622000	21321000	21196000
Q969T9	Q969T9	Q969T9	WW domain-binding protein 2	WBP2	>sp|Q969T9|WBP2_HUMAN WW domain-binding protein 2 OS=Homo sapiens OX=9606 GN=WBP2 PE=1 SV=1	1	12	12	56.3	56.3	28.087	261	0	132.54	By matching	By matching	By matching	By MS/MS	By MS/MS	By MS/MS	By MS/MS	By MS/MS	By MS/MS	18349000	468230	1496000	3897100	9962700	9055100	6414400	11187000	15202000
P56537	P56537	P56537	Eukaryotic translation initiation factor 6	EIF6	>sp|P56537|IF6_HUMAN Eukaryotic translation initiation factor 6 OS=Homo sapiens OX=9606 GN=EIF6 PE=1 SV=1	1	9	9	72.7	72.7	26.599	245	0	172.34	By MS/MS	By MS/MS	By MS/MS	By MS/MS	By MS/MS	By MS/MS	By MS/MS	By MS/MS	By MS/MS	4286800	7767700	7657900	8169500	18840000	19339000	11679000	16243000	19637000
Q9UKK9	Q9UKK9	Q9UKK9	ADP-sugar pyrophosphatase	NUDT5	>sp|Q9UKK9|NUDT5_HUMAN ADP-sugar pyrophosphatase OS=Homo sapiens OX=9606 GN=NUDT5 PE=1 SV=1	1	11	11	59.8	59.8	24.327	219	0	170.26	By matching	By matching	By matching	By MS/MS	By MS/MS	By MS/MS	By MS/MS	By MS/MS	By MS/MS	2529300		1445500	11384000	11482000	8810500	8087700	13042000	7735600
O95757	O95757	O95757	Heat shock 70 kDa protein 4L	HSPA4L	>sp|O95757|HS74L_HUMAN Heat shock 70 kDa protein 4L OS=Homo sapiens OX=9606 GN=HSPA4L PE=1 SV=3	1	66	59	79.4	73.7	94.511	839	0	323.31	By MS/MS	By MS/MS	By MS/MS	By MS/MS	By MS/MS	By MS/MS	By MS/MS	By MS/MS	By MS/MS	15684000	5385800	6808800	17689000	46058000	52693000	28527000	48998000	59922000
Q96CN7	Q96CN7	Q96CN7	Isochorismatase domain-containing protein 1	ISOC1	>sp|Q96CN7|ISOC1_HUMAN Isochorismatase domain-containing protein 1 OS=Homo sapiens OX=9606 GN=ISOC1 PE=1 SV=3	1	16	16	67.4	67.4	32.236	298	0	248.26	By MS/MS	By matching	By matching	By MS/MS	By MS/MS	By MS/MS	By MS/MS	By MS/MS	By MS/MS	6409300	2331500	2645100	14629000	13450000	16331000	13179000	12802000	16849000
P54727	P54727	P54727	UV excision repair protein RAD23 homolog B	RAD23B	>sp|P54727|RD23B_HUMAN UV excision repair protein RAD23 homolog B OS=Homo sapiens OX=9606 GN=RAD23B PE=1 SV=1	1	20	19	63.6	63.6	43.171	409	0	147.22	By MS/MS	By MS/MS	By MS/MS	By MS/MS	By MS/MS	By MS/MS	By MS/MS	By MS/MS	By MS/MS	9152200	11267000	10425000	4080400	4262100	5485200	3250500	5295100	5693200
P34949	P34949	P34949	Mannose-6-phosphate isomerase	MPI	>sp|P34949|MPI_HUMAN Mannose-6-phosphate isomerase OS=Homo sapiens OX=9606 GN=MPI PE=1 SV=2	1	18	18	54.1	54.1	46.655	423	0	323.31	By MS/MS	By matching	By matching	By MS/MS	By MS/MS	By MS/MS	By MS/MS	By MS/MS	By MS/MS	682820	1091900	1075700	6591000	9385300	8094000	6172400	8798600	7044800
Q15084	Q15084	Q15084	Protein disulfide-isomerase A6	PDIA6	>sp|Q15084|PDIA6_HUMAN Protein disulfide-isomerase A6 OS=Homo sapiens OX=9606 GN=PDIA6 PE=1 SV=1	1	20	20	56.6	56.6	48.121	440	0	323.31	By MS/MS	By MS/MS	By MS/MS	By MS/MS	By MS/MS	By MS/MS	By MS/MS	By MS/MS	By MS/MS	8984100	3295800	2250900	10052000	9280800	3910500	12037000	6462100	5173800
P60953;P17081;Q9H4E5	P60953	P60953	Cell division control protein 42 homolog	CDC42	>sp|P60953|CDC42_HUMAN Cell division control protein 42 homolog OS=Homo sapiens OX=9606 GN=CDC42 PE=1 SV=2	3	11	10	63.9	58.1	21.258	191	0	184.67	By MS/MS	By MS/MS	By MS/MS	By MS/MS	By MS/MS	By MS/MS	By MS/MS	By MS/MS	By MS/MS	34069000	9346700	7712200	10910000	18700000	18236000	9520200	15293000	15422000
Q99536	Q99536	Q99536	Synaptic vesicle membrane protein VAT-1 homolog	VAT1	>sp|Q99536|VAT1_HUMAN Synaptic vesicle membrane protein VAT-1 homolog OS=Homo sapiens OX=9606 GN=VAT1 PE=1 SV=2	1	21	21	73	73	41.92	393	0	323.31	By MS/MS	By MS/MS	By MS/MS	By MS/MS	By MS/MS	By MS/MS	By MS/MS	By MS/MS	By MS/MS	50525000	15845000	17928000	8588400	6370700	6402200	8051000	9721900	6976200
Q13404	Q13404	Q13404	Ubiquitin-conjugating enzyme E2 variant 1	UBE2V1	>sp|Q13404|UB2V1_HUMAN Ubiquitin-conjugating enzyme E2 variant 1 OS=Homo sapiens OX=9606 GN=UBE2V1 PE=1 SV=2	1	13	8	77.6	44.9	16.495	147	0	66.922	By MS/MS	By MS/MS	By MS/MS	By MS/MS	By MS/MS	By MS/MS	By MS/MS	By MS/MS	By MS/MS	22869000	84152000	46817000	11523000	10043000	10878000	11982000	12399000	13054000
P49419	P49419	P49419	Alpha-aminoadipic semialdehyde dehydrogenase	ALDH7A1	>sp|P49419|AL7A1_HUMAN Alpha-aminoadipic semialdehyde dehydrogenase OS=Homo sapiens OX=9606 GN=ALDH7A1 PE=1 SV=5	1	28	28	69.9	69.9	58.486	539	0	323.31	By MS/MS	By matching	By matching	By MS/MS	By MS/MS	By MS/MS	By MS/MS	By MS/MS	By MS/MS	1606300	841470	721190	10061000	10282000	16103000	10456000	16731000	16206000
P21266	P21266	P21266	Glutathione S-transferase Mu 3	GSTM3	>sp|P21266|GSTM3_HUMAN Glutathione S-transferase Mu 3 OS=Homo sapiens OX=9606 GN=GSTM3 PE=1 SV=3	1	22	20	74.2	67.1	26.559	225	0	323.31	By MS/MS	By MS/MS	By matching	By MS/MS	By MS/MS	By MS/MS	By MS/MS	By MS/MS	By MS/MS	7437900	1967300	1912900	22769000	20692000	18363000	22106000	16516000	19548000
P42771;P42772	P42771	P42771	Cyclin-dependent kinase inhibitor 2A	CDKN2A	>sp|P42771|CDN2A_HUMAN Cyclin-dependent kinase inhibitor 2A OS=Homo sapiens OX=9606 GN=CDKN2A PE=1 SV=2	2	10	10	80.1	80.1	16.532	156	0	66.237	By MS/MS	By MS/MS	By MS/MS	By MS/MS	By MS/MS	By MS/MS	By MS/MS	By MS/MS	By MS/MS	4029700	5561700	3326500	9687100	11411000	11652000	10134000	11943000	11745000
P06132	P06132	P06132	Uroporphyrinogen decarboxylase	UROD	>sp|P06132|DCUP_HUMAN Uroporphyrinogen decarboxylase OS=Homo sapiens OX=9606 GN=UROD PE=1 SV=2	1	15	15	71.4	71.4	40.786	367	0	195.18	By MS/MS	By matching	By matching	By MS/MS	By MS/MS	By MS/MS	By MS/MS	By MS/MS	By MS/MS	2475700	781370	256080	6535100	10076000	10275000	14535000	16831000	5475300
O15067	O15067	O15067	Phosphoribosylformylglycinamidine synthase	PFAS	>sp|O15067|PUR4_HUMAN Phosphoribosylformylglycinamidine synthase OS=Homo sapiens OX=9606 GN=PFAS PE=1 SV=4	1	70	70	73.1	73.1	144.73	1338	0	323.31	By MS/MS	By matching	By matching	By MS/MS	By MS/MS	By MS/MS	By MS/MS	By MS/MS	By MS/MS	1953900	1129300	1707300	22996000	78708000	72046000	19841000	73848000	72644000
P07738	P07738	P07738	Bisphosphoglycerate mutase	BPGM	>sp|P07738|PMGE_HUMAN Bisphosphoglycerate mutase OS=Homo sapiens OX=9606 GN=BPGM PE=1 SV=2	1	13	13	55.6	55.6	30.005	259	0	27.131	By matching	By matching	By matching	By MS/MS	By MS/MS	By MS/MS	By MS/MS	By MS/MS	By MS/MS	136390000	1564600	4197900	6133400	4712500	4227200	8259700	4520200	5080900
P13489	P13489	P13489	Ribonuclease inhibitor	RNH1	>sp|P13489|RINI_HUMAN Ribonuclease inhibitor OS=Homo sapiens OX=9606 GN=RNH1 PE=1 SV=2	1	34	34	92.8	92.8	49.973	461	0	323.31	By MS/MS	By MS/MS	By MS/MS	By MS/MS	By MS/MS	By MS/MS	By MS/MS	By MS/MS	By MS/MS	2368700	4893700	3558700	12526000	17449000	19977000	12530000	24491000	19569000
Q9BQE3;Q9H853	Q9BQE3	Q9BQE3	Tubulin alpha-1C chain	TUBA1C	>sp|Q9BQE3|TBA1C_HUMAN Tubulin alpha-1C chain OS=Homo sapiens OX=9606 GN=TUBA1C PE=1 SV=1	2	38	3	80	12.7	49.895	449	0	229.06	By MS/MS	By MS/MS	By MS/MS	By MS/MS	By MS/MS	By MS/MS	By MS/MS	By MS/MS	By MS/MS	4938000	27892000	26509000	7506600	13012000	10258000	7940400	8110100	12167000
P41250	P41250	P41250	Glycine--tRNA ligase	GARS	>sp|P41250|GARS_HUMAN Glycine--tRNA ligase OS=Homo sapiens OX=9606 GN=GARS1 PE=1 SV=3	1	45	45	70.4	70.4	83.165	739	0	323.31	By MS/MS	By matching	By matching	By MS/MS	By MS/MS	By MS/MS	By MS/MS	By MS/MS	By MS/MS	2431200	203140	263590	6596400	24443000	38842000	6576100	36911000	23342000
Q9UKY7	Q9UKY7	Q9UKY7	Protein CDV3 homolog	CDV3	>sp|Q9UKY7|CDV3_HUMAN Protein CDV3 homolog OS=Homo sapiens OX=9606 GN=CDV3 PE=1 SV=1	1	9	9	62	62	27.335	258	0	302.92	By matching	By matching	By matching	By MS/MS	By MS/MS	By MS/MS	By MS/MS	By MS/MS	By MS/MS	1324600	2853600	3397800	10923000	5738800	3062400	12708000	5097400	3363100
Q15366;P57721	Q15366	Q15366	Poly(rC)-binding protein 2	PCBP2	>sp|Q15366|PCBP2_HUMAN Poly(rC)-binding protein 2 OS=Homo sapiens OX=9606 GN=PCBP2 PE=1 SV=1	2	12	9	54.5	43.8	38.58	365	0	151.77	By MS/MS	By MS/MS	By MS/MS	By MS/MS	By MS/MS	By MS/MS	By MS/MS	By MS/MS	By MS/MS	9031300	22133000	13685000	12356000	9635600	8370200	11290000	6884500	8508700
P46940	P46940	P46940	Ras GTPase-activating-like protein IQGAP1	IQGAP1	>sp|P46940|IQGA1_HUMAN Ras GTPase-activating-like protein IQGAP1 OS=Homo sapiens OX=9606 GN=IQGAP1 PE=1 SV=1	1	115	109	73	70.3	189.25	1657	0	323.31	By MS/MS	By matching	By MS/MS	By MS/MS	By MS/MS	By MS/MS	By MS/MS	By MS/MS	By MS/MS	35768000	4427600	3745100	71372000	97518000	107290000	81676000	82461000	110180000
Q13162	Q13162	Q13162	Peroxiredoxin-4	PRDX4	>sp|Q13162|PRDX4_HUMAN Peroxiredoxin-4 OS=Homo sapiens OX=9606 GN=PRDX4 PE=1 SV=1	1	16	13	62.7	55.7	30.54	271	0	204.75	By MS/MS	By MS/MS	By MS/MS	By MS/MS	By MS/MS	By MS/MS	By MS/MS	By MS/MS	By MS/MS	33907000	29588000	33697000	17616000	19902000	16121000	21945000	17633000	16472000
P60660	P60660	P60660	Myosin light polypeptide 6	MYL6	>sp|P60660|MYL6_HUMAN Myosin light polypeptide 6 OS=Homo sapiens OX=9606 GN=MYL6 PE=1 SV=2	1	10	8	60.3	44.4	16.93	151	0	267.88	By MS/MS	By matching	By matching	By MS/MS	By MS/MS	By MS/MS	By MS/MS	By MS/MS	By MS/MS	8492100	1234900	1218400	15870000	12961000	10317000	8576700	9845600	10745000
Q92598	Q92598	Q92598	Heat shock protein 105 kDa	HSPH1	>sp|Q92598|HS105_HUMAN Heat shock protein 105 kDa OS=Homo sapiens OX=9606 GN=HSPH1 PE=1 SV=1	1	65	58	72.4	65.9	96.864	858	0	323.31	By MS/MS	By matching	By matching	By MS/MS	By MS/MS	By MS/MS	By MS/MS	By MS/MS	By MS/MS	3449200	3856200	4053600	26963000	50850000	41161000	20725000	47268000	52413000
Q9Y5Z4	Q9Y5Z4	Q9Y5Z4	Heme-binding protein 2	HEBP2	>sp|Q9Y5Z4|HEBP2_HUMAN Heme-binding protein 2 OS=Homo sapiens OX=9606 GN=HEBP2 PE=1 SV=1	1	13	13	59.5	59.5	22.875	205	0	175.01	By MS/MS	By matching	By matching	By MS/MS	By MS/MS	By MS/MS	By MS/MS	By MS/MS	By MS/MS	4191900	687530	841070	15702000	6117100	5997100	13466000	4376900	7373200
P62805	P62805	P62805	Histone H4	HIST1H4A	>sp|P62805|H4_HUMAN Histone H4 OS=Homo sapiens OX=9606 GN=H4C1 PE=1 SV=2	1	9	9	53.4	53.4	11.367	103	0	76.474	By matching	By MS/MS	By MS/MS	By MS/MS	By MS/MS	By MS/MS	By MS/MS	By MS/MS	By MS/MS	1638900	12873000	9601900	3688500	11400000	12954000	5923900	10156000	12451000
Q9P2J5	Q9P2J5	Q9P2J5	Leucine--tRNA ligase, cytoplasmic	LARS	>sp|Q9P2J5|SYLC_HUMAN Leucine--tRNA ligase, cytoplasmic OS=Homo sapiens OX=9606 GN=LARS1 PE=1 SV=2	1	78	78	68.4	68.4	134.46	1176	0	323.31	By MS/MS	By MS/MS	By MS/MS	By MS/MS	By MS/MS	By MS/MS	By MS/MS	By MS/MS	By MS/MS	9988000	7174400	7418000	65698000	41372000	28397000	63166000	34207000	36818000
O60888	O60888	O60888	Protein CutA	CUTA	>sp|O60888|CUTA_HUMAN Protein CutA OS=Homo sapiens OX=9606 GN=CUTA PE=1 SV=2	1	5	5	41.3	41.3	19.116	179	0	56.095	By MS/MS	By matching	By matching	By MS/MS	By MS/MS	By MS/MS	By MS/MS	By MS/MS	By MS/MS	1832900		689820	8107000	22032000	11561000	5613500	8874000	13645000
P30520	P30520	P30520	Adenylosuccinate synthetase isozyme 2	ADSS	>sp|P30520|PURA2_HUMAN Adenylosuccinate synthetase isozyme 2 OS=Homo sapiens OX=9606 GN=ADSS2 PE=1 SV=3	1	29	25	62.9	57.9	50.097	456	0	281.23	By matching	By matching	By matching	By MS/MS	By MS/MS	By MS/MS	By MS/MS	By MS/MS	By MS/MS	771410	397510	518940	11346000	12602000	11275000	11897000	16850000	12736000
P50225	P50225	P50225	Sulfotransferase 1A1	SULT1A1	>sp|P50225|ST1A1_HUMAN Sulfotransferase 1A1 OS=Homo sapiens OX=9606 GN=SULT1A1 PE=1 SV=3	1	20	6	78.3	26.8	34.165	295	0	216.83	By MS/MS	By MS/MS	By MS/MS	By MS/MS	By MS/MS	By MS/MS	By MS/MS	By MS/MS	By MS/MS	7003300	14040000	13588000	18571000	12200000	13714000	20150000	14502000	16961000
O00231	O00231	O00231	26S proteasome non-ATPase regulatory subunit 11	PSMD11	>sp|O00231|PSD11_HUMAN 26S proteasome non-ATPase regulatory subunit 11 OS=Homo sapiens OX=9606 GN=PSMD11 PE=1 SV=3	1	36	36	71.1	71.1	47.463	422	0	323.31	By MS/MS	By MS/MS	By MS/MS	By MS/MS	By MS/MS	By MS/MS	By MS/MS	By MS/MS	By MS/MS	3518300	6097800	5696100	14332000	10032000	11676000	17412000	15470000	10964000
P05386	P05386	P05386	60S acidic ribosomal protein P1	RPLP1	>sp|P05386|RLA1_HUMAN 60S acidic ribosomal protein P1 OS=Homo sapiens OX=9606 GN=RPLP1 PE=1 SV=1	1	3	3	79.8	79.8	11.514	114	0	43.348	By matching	By MS/MS	By MS/MS	By MS/MS	By MS/MS	By MS/MS	By MS/MS	By MS/MS	By MS/MS	2514300	7171200	4693400	3740900	4036900	3266000	2156600	2784100	3550700
Q9NR31	Q9NR31	Q9NR31	GTP-binding protein SAR1a	SAR1A	>sp|Q9NR31|SAR1A_HUMAN GTP-binding protein SAR1a OS=Homo sapiens OX=9606 GN=SAR1A PE=1 SV=1	1	14	9	75.3	59.6	22.367	198	0	213.5	By MS/MS	By MS/MS	By MS/MS	By MS/MS	By MS/MS	By MS/MS	By MS/MS	By MS/MS	By MS/MS	39937000	94430000	159970000	11389000	9026000	10629000	9398200	10401000	9487500
O75340	O75340	O75340	Programmed cell death protein 6	PDCD6	>sp|O75340|PDCD6_HUMAN Programmed cell death protein 6 OS=Homo sapiens OX=9606 GN=PDCD6 PE=1 SV=1	1	11	11	77	77	21.868	191	0	129.83	By MS/MS	By matching	By MS/MS	By MS/MS	By MS/MS	By MS/MS	By MS/MS	By MS/MS	By MS/MS	4810400	7180700	2757900	9342200	8788700	8219800	10747000	6633500	7711500
Q09028	Q09028	Q09028	Histone-binding protein RBBP4	RBBP4	>sp|Q09028|RBBP4_HUMAN Histone-binding protein RBBP4 OS=Homo sapiens OX=9606 GN=RBBP4 PE=1 SV=3	1	22	14	71.8	64.9	47.655	425	0	148.33	By MS/MS	By MS/MS	By MS/MS	By MS/MS	By MS/MS	By MS/MS	By MS/MS	By MS/MS	By MS/MS		5296800	3742500	2964000	7681900	12367000	2326500	13183000	10050000
Q9Y547	Q9Y547	Q9Y547	Intraflagellar transport protein 25 homolog	HSPB11	>sp|Q9Y547|IFT25_HUMAN Intraflagellar transport protein 25 homolog OS=Homo sapiens OX=9606 GN=HSPB11 PE=1 SV=1	1	7	7	55.6	55.6	16.297	144	0	80.568	By MS/MS	By matching	By matching	By MS/MS	By MS/MS	By MS/MS	By MS/MS	By MS/MS	By MS/MS	1619200	786270	450930	9432000	8984900	6847100	6654000	5483300	5618800
P62195	P62195	P62195	26S protease regulatory subunit 8	PSMC5	>sp|P62195|PRS8_HUMAN 26S proteasome regulatory subunit 8 OS=Homo sapiens OX=9606 GN=PSMC5 PE=1 SV=1	1	33	31	73.9	69.2	45.626	406	0	323.31	By matching	By MS/MS	By MS/MS	By MS/MS	By MS/MS	By MS/MS	By MS/MS	By MS/MS	By MS/MS	4608700	9869400	9021200	18757000	10014000	14107000	16393000	10495000	14757000
P46777	P46777	P46777	60S ribosomal protein L5	RPL5	>sp|P46777|RL5_HUMAN 60S ribosomal protein L5 OS=Homo sapiens OX=9606 GN=RPL5 PE=1 SV=3	1	20	20	58.6	58.6	34.362	297	0	170.71	By MS/MS	By MS/MS	By MS/MS	By MS/MS	By MS/MS	By MS/MS	By MS/MS	By MS/MS	By MS/MS	6747900	34470000	36991000	9496700	12648000	11918000	7120700	12637000	11645000
P43686	P43686	P43686	26S protease regulatory subunit 6B	PSMC4	>sp|P43686|PRS6B_HUMAN 26S proteasome regulatory subunit 6B OS=Homo sapiens OX=9606 GN=PSMC4 PE=1 SV=2	1	33	32	85.2	83.5	47.366	418	0	323.31	By matching	By MS/MS	By MS/MS	By MS/MS	By MS/MS	By MS/MS	By MS/MS	By MS/MS	By MS/MS	1898500	4843800	4004600	14338000	11510000	10023000	11472000	10837000	8217700
Q99436	Q99436	Q99436	Proteasome subunit beta type-7	PSMB7	>sp|Q99436|PSB7_HUMAN Proteasome subunit beta type-7 OS=Homo sapiens OX=9606 GN=PSMB7 PE=1 SV=1	1	10	10	56.3	56.3	29.965	277	0	115.34	By matching	By matching	By matching	By MS/MS	By MS/MS	By MS/MS	By MS/MS	By MS/MS	By MS/MS	2092800	2610200	3247400	16224000	8477400	8361100	17923000	10391000	8988000
Q14166	Q14166	Q14166	Tubulin--tyrosine ligase-like protein 12	TTLL12	>sp|Q14166|TTL12_HUMAN Tubulin--tyrosine ligase-like protein 12 OS=Homo sapiens OX=9606 GN=TTLL12 PE=1 SV=2	1	45	45	85.9	85.9	74.403	644	0	323.31	By MS/MS	By matching	By matching	By MS/MS	By MS/MS	By MS/MS	By MS/MS	By MS/MS	By MS/MS	1724500	431020	729630	15433000	16794000	21864000	18647000	14116000	12091000
P47755	P47755	P47755	F-actin-capping protein subunit alpha-2	CAPZA2	>sp|P47755|CAZA2_HUMAN F-actin-capping protein subunit alpha-2 OS=Homo sapiens OX=9606 GN=CAPZA2 PE=1 SV=3	1	20	17	79	73.1	32.949	286	0	323.31	By MS/MS	By MS/MS	By MS/MS	By MS/MS	By MS/MS	By MS/MS	By MS/MS	By MS/MS	By MS/MS	5410800	2441900	2572600	11628000	12391000	15126000	9707200	17653000	16321000
P33176	P33176	P33176	Kinesin-1 heavy chain	KIF5B	>sp|P33176|KINH_HUMAN Kinesin-1 heavy chain OS=Homo sapiens OX=9606 GN=KIF5B PE=1 SV=1	1	81	65	79.2	68.6	109.68	963	0	323.31	By MS/MS	By MS/MS	By matching	By MS/MS	By MS/MS	By MS/MS	By MS/MS	By MS/MS	By MS/MS	8355800	2737600	3107200	58250000	36110000	36236000	52891000	34971000	40757000
Q9NPF4	Q9NPF4	Q9NPF4	Probable tRNA N6-adenosine threonylcarbamoyltransferase	OSGEP	>sp|Q9NPF4|OSGEP_HUMAN Probable tRNA N6-adenosine threonylcarbamoyltransferase OS=Homo sapiens OX=9606 GN=OSGEP PE=1 SV=1	1	19	19	88.7	88.7	36.426	335	0	270.13	By MS/MS	By matching	By MS/MS	By MS/MS	By MS/MS	By MS/MS	By MS/MS	By MS/MS	By MS/MS	40675000	50217000	62040000	39201000	79424000	75842000	30270000	71946000	89864000
Q14103	Q14103	Q14103	Heterogeneous nuclear ribonucleoprotein D0	HNRNPD	>sp|Q14103|HNRPD_HUMAN Heterogeneous nuclear ribonucleoprotein D0 OS=Homo sapiens OX=9606 GN=HNRNPD PE=1 SV=1	1	20	19	41.1	38.9	38.434	355	0	297.24	By MS/MS	By MS/MS	By MS/MS	By MS/MS	By MS/MS	By MS/MS	By MS/MS	By MS/MS	By MS/MS	2087100	3221200	2719000	6769900	6544000	6780900	6678100	7040500	8020600
Q01130;Q9BRL6	Q01130	Q01130	Serine/arginine-rich splicing factor 2	SRSF2	>sp|Q01130|SRSF2_HUMAN Serine/arginine-rich splicing factor 2 OS=Homo sapiens OX=9606 GN=SRSF2 PE=1 SV=4	2	8	8	30.3	30.3	25.476	221	0	240.42	By matching	By MS/MS	By MS/MS	By MS/MS	By MS/MS	By MS/MS	By MS/MS	By MS/MS	By MS/MS		3875300	3341700	4243500	15006000	7394200	3749000	18686000	11845000
P60981	P60981	P60981	Destrin	DSTN	>sp|P60981|DEST_HUMAN Destrin OS=Homo sapiens OX=9606 GN=DSTN PE=1 SV=3	1	18	17	88.5	84.2	18.506	165	0	94.138	By MS/MS	By MS/MS	By MS/MS	By MS/MS	By MS/MS	By MS/MS	By MS/MS	By MS/MS	By MS/MS		4873000	2727500	5434400	23061000	24626000	7481600	26811000	26193000
Q15631	Q15631	Q15631	Translin	TSN	>sp|Q15631|TSN_HUMAN Translin OS=Homo sapiens OX=9606 GN=TSN PE=1 SV=1	1	16	16	84.2	84.2	26.183	228	0	323.31	By matching	By matching	By matching	By MS/MS	By MS/MS	By MS/MS	By MS/MS	By MS/MS	By MS/MS	719290	866120	1824200	7729900	20236000	16799000	16748000	20038000	19136000
P00374;Q86XF0	P00374	P00374	Dihydrofolate reductase	DHFR	>sp|P00374|DYR_HUMAN Dihydrofolate reductase OS=Homo sapiens OX=9606 GN=DHFR PE=1 SV=2	2	20	20	85	85	21.452	187	0	209.15	By matching	By MS/MS	By matching	By MS/MS	By MS/MS	By MS/MS	By MS/MS	By MS/MS	By MS/MS	4740800	5209100	4321700	15536000	21921000	27956000	11885000	20026000	23396000
P62333	P62333	P62333	26S protease regulatory subunit 10B	PSMC6	>sp|P62333|PRS10_HUMAN 26S proteasome regulatory subunit 10B OS=Homo sapiens OX=9606 GN=PSMC6 PE=1 SV=1	1	28	28	75.8	75.8	44.172	389	0	323.31	By MS/MS	By MS/MS	By MS/MS	By MS/MS	By MS/MS	By MS/MS	By MS/MS	By MS/MS	By MS/MS	1054700	5586400	2576800	11372000	10137000	9299300	8970400	6875300	7798800
Q9H4A4	Q9H4A4	Q9H4A4	Aminopeptidase B	RNPEP	>sp|Q9H4A4|AMPB_HUMAN Aminopeptidase B OS=Homo sapiens OX=9606 GN=RNPEP PE=1 SV=2	1	43	43	77.1	77.1	72.595	650	0	323.31	By MS/MS	By matching	By matching	By MS/MS	By MS/MS	By MS/MS	By MS/MS	By MS/MS	By MS/MS	2286500	814480	538020	13035000	18688000	14917000	11922000	11437000	17976000
P68400;Q8NEV1	P68400;Q8NEV1	P68400	Casein kinase II subunit alpha;Casein kinase II subunit alpha 3	CSNK2A1;CSNK2A3	>sp|P68400|CSK21_HUMAN Casein kinase II subunit alpha OS=Homo sapiens OX=9606 GN=CSNK2A1 PE=1 SV=1;>sp|Q8NEV1|CSK23_HUMAN Casein kinase II subunit alpha 3 OS=Homo sapiens OX=9606 GN=CSNK2A3 PE=1 SV=2	2	20	20	57	57	45.143	391	0	323.31	By matching	By MS/MS	By MS/MS	By MS/MS	By MS/MS	By MS/MS	By MS/MS	By MS/MS	By MS/MS	705150	20549000	7509800	8181200	14221000	12524000	6292800	9499300	12611000
P23396	P23396	P23396	40S ribosomal protein S3	RPS3	>sp|P23396|RS3_HUMAN 40S ribosomal protein S3 OS=Homo sapiens OX=9606 GN=RPS3 PE=1 SV=2	1	18	18	71.2	71.2	26.688	243	0	157.26	By MS/MS	By MS/MS	By MS/MS	By MS/MS	By MS/MS	By MS/MS	By MS/MS	By MS/MS	By MS/MS	8903800	8681200	8802500	23656000	8801000	9806300	23038000	9978700	9628300
Q9UBQ7	Q9UBQ7	Q9UBQ7	Glyoxylate reductase/hydroxypyruvate reductase	GRHPR	>sp|Q9UBQ7|GRHPR_HUMAN Glyoxylate reductase/hydroxypyruvate reductase OS=Homo sapiens OX=9606 GN=GRHPR PE=1 SV=1	1	17	17	70.7	70.7	35.668	328	0	323.31	By MS/MS	By matching	By matching	By MS/MS	By MS/MS	By MS/MS	By MS/MS	By MS/MS	By MS/MS	4497000	1520700	1606400	13802000	13200000	14750000	16275000	12349000	15025000
P41252	P41252	P41252	Isoleucine--tRNA ligase, cytoplasmic	IARS	>sp|P41252|SYIC_HUMAN Isoleucine--tRNA ligase, cytoplasmic OS=Homo sapiens OX=9606 GN=IARS1 PE=1 SV=2	1	73	73	63.7	63.7	144.5	1262	0	323.31	By MS/MS	By matching	By matching	By MS/MS	By MS/MS	By MS/MS	By MS/MS	By MS/MS	By MS/MS	5123000	1061100	1011700	46648000	35395000	42638000	46599000	34465000	41691000
Q9NP79	Q9NP79	Q9NP79	Vacuolar protein sorting-associated protein VTA1 homolog	VTA1	>sp|Q9NP79|VTA1_HUMAN Vacuolar protein sorting-associated protein VTA1 homolog OS=Homo sapiens OX=9606 GN=VTA1 PE=1 SV=1	1	13	13	45.3	45.3	33.879	307	0	139.61	By MS/MS	By MS/MS	By MS/MS	By MS/MS	By MS/MS	By MS/MS	By MS/MS	By MS/MS	By MS/MS	8539100	2742900	3482000	11669000	10598000	11858000	11016000	5838800	12651000
Q99627	Q99627	Q99627	COP9 signalosome complex subunit 8	COPS8	>sp|Q99627|CSN8_HUMAN COP9 signalosome complex subunit 8 OS=Homo sapiens OX=9606 GN=COPS8 PE=1 SV=1	1	7	7	61.7	61.7	23.225	209	0	85.246	By MS/MS	By MS/MS	By MS/MS	By MS/MS	By MS/MS	By MS/MS	By MS/MS	By MS/MS	By MS/MS	2433000	4408000	2736700	10421000	9349400	11080000	12095000	7022800	10582000
Q13867	Q13867	Q13867	Bleomycin hydrolase	BLMH	>sp|Q13867|BLMH_HUMAN Bleomycin hydrolase OS=Homo sapiens OX=9606 GN=BLMH PE=1 SV=1	1	38	38	83.1	83.1	52.562	455	0	323.31	By matching	By matching	By matching	By MS/MS	By MS/MS	By MS/MS	By MS/MS	By MS/MS	By MS/MS	2909000	1731200	2300600	14489000	17514000	12934000	9132100	16416000	17559000
Q13838	Q13838	Q13838	Spliceosome RNA helicase DDX39B	DDX39B	>sp|Q13838|DX39B_HUMAN Spliceosome RNA helicase DDX39B OS=Homo sapiens OX=9606 GN=DDX39B PE=1 SV=1	1	22	13	71.3	48.4	48.991	428	0	229.81	By MS/MS	By MS/MS	By matching	By MS/MS	By MS/MS	By MS/MS	By MS/MS	By MS/MS	By MS/MS	8924700	2713400	2236800	12217000	3934900	2164700	16380000	3746800	2246300
Q58FF8	Q58FF8	Q58FF8	Putative heat shock protein HSP 90-beta 2	HSP90AB2P	>sp|Q58FF8|H90B2_HUMAN Putative heat shock protein HSP 90-beta 2 OS=Homo sapiens OX=9606 GN=HSP90AB2P PE=1 SV=2	1	17	3	28.9	5	44.348	381	0	167.02	By MS/MS	By MS/MS	By MS/MS	By MS/MS	By MS/MS	By MS/MS	By MS/MS	By MS/MS	By MS/MS	3689200	501340	240960	15997000	9055800	6966100	11699000	6867000	4888900
P30566	P30566	P30566	Adenylosuccinate lyase	ADSL	>sp|P30566|PUR8_HUMAN Adenylosuccinate lyase OS=Homo sapiens OX=9606 GN=ADSL PE=1 SV=2	1	26	26	75.8	75.8	54.889	484	0	323.31	By matching	By matching	By matching	By MS/MS	By MS/MS	By MS/MS	By MS/MS	By MS/MS	By MS/MS	773730	390690	242500	8067100	16448000	13447000	7139500	14915000	10821000
P56192	P56192	P56192	Methionine--tRNA ligase, cytoplasmic	MARS	>sp|P56192|SYMC_HUMAN Methionine--tRNA ligase, cytoplasmic OS=Homo sapiens OX=9606 GN=MARS1 PE=1 SV=2	1	43	43	63.1	63.1	101.11	900	0	323.31	By MS/MS	By matching	By matching	By MS/MS	By MS/MS	By MS/MS	By MS/MS	By MS/MS	By MS/MS	1183600	1014300	2048400	22170000	14440000	25405000	22214000	21244000	22359000
P63151;Q00005	P63151	P63151	Serine/threonine-protein phosphatase 2A 55 kDa regulatory subunit B alpha isoform	PPP2R2A	>sp|P63151|2ABA_HUMAN Serine/threonine-protein phosphatase 2A 55 kDa regulatory subunit B alpha isoform OS=Homo sapiens OX=9606 GN=PPP2R2A PE=1 SV=1	2	26	19	74.3	57	51.691	447	0	323.31	By MS/MS	By MS/MS	By MS/MS	By MS/MS	By MS/MS	By MS/MS	By MS/MS	By MS/MS	By MS/MS	6555200	4768900	4725800	7843600	11234000	7872200	7455200	7712100	9137600
P63208	P63208	P63208	S-phase kinase-associated protein 1	SKP1	>sp|P63208|SKP1_HUMAN S-phase kinase-associated protein 1 OS=Homo sapiens OX=9606 GN=SKP1 PE=1 SV=2	1	12	12	83.4	83.4	18.658	163	0	323.31	By MS/MS	By MS/MS	By MS/MS	By MS/MS	By MS/MS	By MS/MS	By MS/MS	By MS/MS	By MS/MS	16064000	7223800	11205000	15807000	6181200	5730100	19646000	6141500	5578700
Q9Y5S9	Q9Y5S9	Q9Y5S9	RNA-binding protein 8A	RBM8A	>sp|Q9Y5S9|RBM8A_HUMAN RNA-binding protein 8A OS=Homo sapiens OX=9606 GN=RBM8A PE=1 SV=1	1	10	10	62.1	62.1	19.889	174	0	158.24	By MS/MS	By MS/MS	By MS/MS	By MS/MS	By MS/MS	By MS/MS	By MS/MS	By MS/MS	By MS/MS	1799800	2931100	1665000	10551000	5512000	5793800	10981000	7753700	7669500
Q04917	Q04917	Q04917	14-3-3 protein eta	YWHAH	>sp|Q04917|1433F_HUMAN 14-3-3 protein eta OS=Homo sapiens OX=9606 GN=YWHAH PE=1 SV=4	1	29	25	81.7	79.3	28.218	246	0	323.31	By MS/MS	By MS/MS	By MS/MS	By MS/MS	By MS/MS	By MS/MS	By MS/MS	By MS/MS	By MS/MS	7258000	8473200	8907100	9429800	26239000	27978000	11542000	26318000	28168000
O15355	O15355	O15355	Protein phosphatase 1G	PPM1G	>sp|O15355|PPM1G_HUMAN Protein phosphatase 1G OS=Homo sapiens OX=9606 GN=PPM1G PE=1 SV=1	1	22	22	56.8	56.8	59.271	546	0	323.31	By matching	By MS/MS	By MS/MS	By MS/MS	By MS/MS	By MS/MS	By MS/MS	By MS/MS	By MS/MS	1332600	182230000	159430000	14685000	7383100	4827400	16942000	9622900	8492400
P51570	P51570	P51570	Galactokinase	GALK1	>sp|P51570|GALK1_HUMAN Galactokinase OS=Homo sapiens OX=9606 GN=GALK1 PE=1 SV=1	1	18	18	65.3	65.3	42.272	392	0	323.31	By MS/MS	By MS/MS	By matching	By MS/MS	By MS/MS	By MS/MS	By MS/MS	By MS/MS	By MS/MS	4570400	1078100	465270	8106500	10997000	7493900	14684000	9796900	7820800
P49591	P49591	P49591	Serine--tRNA ligase, cytoplasmic	SARS	>sp|P49591|SYSC_HUMAN Serine--tRNA ligase, cytoplasmic OS=Homo sapiens OX=9606 GN=SARS1 PE=1 SV=3	1	32	32	61.7	61.7	58.777	514	0	323.31	By matching	By matching	By matching	By MS/MS	By MS/MS	By MS/MS	By MS/MS	By MS/MS	By MS/MS	318890	329010	225720	12258000	8282900	8886500	15243000	7307000	9402700
P21333	P21333	P21333	Filamin-A	FLNA	>sp|P21333|FLNA_HUMAN Filamin-A OS=Homo sapiens OX=9606 GN=FLNA PE=1 SV=4	1	151	138	71.4	68.5	280.74	2647	0	323.31	By MS/MS	By MS/MS	By MS/MS	By MS/MS	By MS/MS	By MS/MS	By MS/MS	By MS/MS	By MS/MS	80820000	17759000	10663000	224780000	120750000	99556000	309460000	134310000	94539000
Q9NZL9	Q9NZL9	Q9NZL9	Methionine adenosyltransferase 2 subunit beta	MAT2B	>sp|Q9NZL9|MAT2B_HUMAN Methionine adenosyltransferase 2 subunit beta OS=Homo sapiens OX=9606 GN=MAT2B PE=1 SV=1	1	20	20	81.7	81.7	37.551	334	0	202.35	By MS/MS	By matching	By matching	By MS/MS	By MS/MS	By MS/MS	By MS/MS	By MS/MS	By MS/MS	3079500	2188200	2157700	10935000	17091000	26430000	14312000	13514000	21722000
Q12904	Q12904	Q12904	Aminoacyl tRNA synthase complex-interacting multifunctional protein 1;Endothelial monocyte-activating polypeptide 2	AIMP1	>sp|Q12904|AIMP1_HUMAN Aminoacyl tRNA synthase complex-interacting multifunctional protein 1 OS=Homo sapiens OX=9606 GN=AIMP1 PE=1 SV=2	1	19	19	76.9	76.9	34.352	312	0	323.31	By matching	By matching	By matching	By MS/MS	By MS/MS	By MS/MS	By MS/MS	By MS/MS	By MS/MS	2005800	403880	749300	17097000	7774200	8529200	16826000	11459000	9714700
P37108	P37108	P37108	Signal recognition particle 14 kDa protein	SRP14	>sp|P37108|SRP14_HUMAN Signal recognition particle 14 kDa protein OS=Homo sapiens OX=9606 GN=SRP14 PE=1 SV=2	1	9	9	50	50	14.57	136	0	257.72	By MS/MS	By MS/MS	By MS/MS	By MS/MS	By MS/MS	By MS/MS	By MS/MS	By MS/MS	By MS/MS	8865400	17574000	11491000	7003100	9847800	9797000	5544900	12057000	10660000
Q96C90	Q96C90	Q96C90	Protein phosphatase 1 regulatory subunit 14B	PPP1R14B	>sp|Q96C90|PP14B_HUMAN Protein phosphatase 1 regulatory subunit 14B OS=Homo sapiens OX=9606 GN=PPP1R14B PE=1 SV=3	1	9	9	60.5	60.5	15.911	147	0	64.349	By matching	By matching	By matching	By MS/MS	By MS/MS	By MS/MS	By MS/MS	By MS/MS	By MS/MS		1598300	1407100	8228600	5626200	11086000	4527700	4830600	5321800
P61160	P61160	P61160	Actin-related protein 2	ACTR2	>sp|P61160|ARP2_HUMAN Actin-related protein 2 OS=Homo sapiens OX=9606 GN=ACTR2 PE=1 SV=1	1	18	18	58.4	58.4	44.76	394	0	323.31	By MS/MS	By matching	By matching	By MS/MS	By MS/MS	By MS/MS	By MS/MS	By MS/MS	By MS/MS	2419000	1484300	848390	4986200	5020500	6661800	6399200	5225400	4334100
P28070	P28070	P28070	Proteasome subunit beta type-4	PSMB4	>sp|P28070|PSB4_HUMAN Proteasome subunit beta type-4 OS=Homo sapiens OX=9606 GN=PSMB4 PE=1 SV=4	1	10	10	50.4	50.4	29.204	264	0	90.097	By matching	By MS/MS	By MS/MS	By MS/MS	By MS/MS	By MS/MS	By MS/MS	By MS/MS	By MS/MS	3042500	5934000	4339700	8899900	15154000	8218300	8721400	11403000	7449000
Q9UM54	Q9UM54	Q9UM54	Unconventional myosin-VI	MYO6	>sp|Q9UM54|MYO6_HUMAN Unconventional myosin-VI OS=Homo sapiens OX=9606 GN=MYO6 PE=1 SV=4	1	74	74	63.4	63.4	149.69	1294	0	323.31	By MS/MS	By matching	By matching	By MS/MS	By MS/MS	By MS/MS	By MS/MS	By MS/MS	By MS/MS	364530000	192170000	206890000	43481000	49812000	56216000	42485000	121550000	54072000
P55036;A2A3N6	P55036	P55036	26S proteasome non-ATPase regulatory subunit 4	PSMD4	>sp|P55036|PSMD4_HUMAN 26S proteasome non-ATPase regulatory subunit 4 OS=Homo sapiens OX=9606 GN=PSMD4 PE=1 SV=1	2	15	15	46.9	46.9	40.736	377	0	323.31	By MS/MS	By matching	By matching	By MS/MS	By MS/MS	By MS/MS	By MS/MS	By MS/MS	By MS/MS	3572800	4774500	4947500	7368900	4006700	4164000	10132000	4823300	4269400
Q15056	Q15056	Q15056	Eukaryotic translation initiation factor 4H	EIF4H	>sp|Q15056|IF4H_HUMAN Eukaryotic translation initiation factor 4H OS=Homo sapiens OX=9606 GN=EIF4H PE=1 SV=5	1	12	12	52.4	52.4	27.385	248	0	102.68	By MS/MS	By MS/MS	By MS/MS	By MS/MS	By MS/MS	By MS/MS	By MS/MS	By MS/MS	By MS/MS	22257000	5652000	8870200	20873000	5767400	8527600	21093000	6711700	7927700
Q9HC38	Q9HC38	Q9HC38	Glyoxalase domain-containing protein 4	GLOD4	>sp|Q9HC38|GLOD4_HUMAN Glyoxalase domain-containing protein 4 OS=Homo sapiens OX=9606 GN=GLOD4 PE=1 SV=1	1	21	21	68.1	68.1	34.793	313	0	323.31	By MS/MS	By matching	By matching	By MS/MS	By MS/MS	By MS/MS	By MS/MS	By MS/MS	By MS/MS	3251400	1577700	2181600	12400000	24546000	21790000	10705000	28057000	21392000
Q9NQR4	Q9NQR4	Q9NQR4	Omega-amidase NIT2	NIT2	>sp|Q9NQR4|NIT2_HUMAN Omega-amidase NIT2 OS=Homo sapiens OX=9606 GN=NIT2 PE=1 SV=1	1	20	20	81.2	81.2	30.608	276	0	323.31	By MS/MS	By matching	By matching	By MS/MS	By MS/MS	By MS/MS	By MS/MS	By MS/MS	By MS/MS	9054200	3083800	3054800	23950000	10780000	18184000	26274000	15669000	18853000
P60709	P60709	P60709	Actin, cytoplasmic 1;Actin, cytoplasmic 1, N-terminally processed	ACTB	>sp|P60709|ACTB_HUMAN Actin, cytoplasmic 1 OS=Homo sapiens OX=9606 GN=ACTB PE=1 SV=1	1	41	1	95.7	4.5	41.736	375	0	243.33	By MS/MS	By MS/MS	By matching	By MS/MS	By MS/MS	By MS/MS	By MS/MS	By MS/MS	By MS/MS									4175300
P49721	P49721	P49721	Proteasome subunit beta type-2	PSMB2	>sp|P49721|PSB2_HUMAN Proteasome subunit beta type-2 OS=Homo sapiens OX=9606 GN=PSMB2 PE=1 SV=1	1	15	15	84.1	84.1	22.836	201	0	265.68	By MS/MS	By MS/MS	By MS/MS	By MS/MS	By MS/MS	By MS/MS	By MS/MS	By MS/MS	By MS/MS	8036000	3879500	5086000	14342000	11143000	13229000	9990800	12467000	11302000
Q9BV57	Q9BV57	Q9BV57	1,2-dihydroxy-3-keto-5-methylthiopentene dioxygenase	ADI1	>sp|Q9BV57|MTND_HUMAN 1,2-dihydroxy-3-keto-5-methylthiopentene dioxygenase OS=Homo sapiens OX=9606 GN=ADI1 PE=1 SV=1	1	14	14	85.5	85.5	21.498	179	0	186.05	By MS/MS	By matching	By matching	By MS/MS	By MS/MS	By MS/MS	By MS/MS	By MS/MS	By MS/MS	1601900	1202900	772600	10308000	10971000	12951000	9971100	11349000	11389000
Q9NUQ9;Q9H0Q0	Q9NUQ9	Q9NUQ9	Protein FAM49B	FAM49B	>sp|Q9NUQ9|CYRIB_HUMAN CYFIP-related Rac1 interactor B OS=Homo sapiens OX=9606 GN=CYRIB PE=1 SV=1	2	17	17	72.8	72.8	36.748	324	0	323.31	By MS/MS	By MS/MS	By matching	By MS/MS	By MS/MS	By MS/MS	By MS/MS	By MS/MS	By MS/MS	7653200	4700500	2920900	21797000	19368000	16116000	15314000	13537000	17753000
P53041	P53041	P53041	Serine/threonine-protein phosphatase 5	PPP5C	>sp|P53041|PPP5_HUMAN Serine/threonine-protein phosphatase 5 OS=Homo sapiens OX=9606 GN=PPP5C PE=1 SV=1	1	33	33	63.3	63.3	56.878	499	0	323.31	By matching	By matching	By matching	By MS/MS	By MS/MS	By MS/MS	By MS/MS	By MS/MS	By MS/MS	596990	381040	561860	11027000	9644400	10120000	10466000	10354000	10669000
Q92597	Q92597	Q92597	Protein NDRG1	NDRG1	>sp|Q92597|NDRG1_HUMAN Protein NDRG1 OS=Homo sapiens OX=9606 GN=NDRG1 PE=1 SV=1	1	14	14	63.2	63.2	42.835	394	0	323.31	By MS/MS	By matching	By matching	By MS/MS	By MS/MS	By MS/MS	By MS/MS	By MS/MS	By MS/MS	238850	212370	224300	5555100	4467300	4682800	5445400	6546500	5650900
Q96IU4	Q96IU4	Q96IU4	Alpha/beta hydrolase domain-containing protein 14B	ABHD14B	>sp|Q96IU4|ABHEB_HUMAN Protein ABHD14B OS=Homo sapiens OX=9606 GN=ABHD14B PE=1 SV=1	1	9	9	60	60	22.345	210	0	127.99	By matching	By MS/MS	By MS/MS	By MS/MS	By MS/MS	By MS/MS	By MS/MS	By MS/MS	By MS/MS	2712300	1524200	1507600	12023000	6232400	9712900	16397000	7203300	6878300
Q9H0U4;Q92928	Q9H0U4;Q92928	Q9H0U4	Ras-related protein Rab-1B;Putative Ras-related protein Rab-1C	RAB1B;RAB1C	>sp|Q9H0U4|RAB1B_HUMAN Ras-related protein Rab-1B OS=Homo sapiens OX=9606 GN=RAB1B PE=1 SV=1;>sp|Q92928|RAB1C_HUMAN Putative Ras-related protein Rab-1C OS=Homo sapiens OX=9606 GN=RAB1C PE=5 SV=2	2	12	6	70.6	43.8	22.171	201	0	169.81	By MS/MS	By MS/MS	By MS/MS	By MS/MS	By MS/MS	By MS/MS	By MS/MS	By MS/MS	By MS/MS	104240000	17313000	24572000	14660000	6448000	7326300	12536000	5564800	7781300
P27694	P27694	P27694	Replication protein A 70 kDa DNA-binding subunit;Replication protein A 70 kDa DNA-binding subunit, N-terminally processed	RPA1	>sp|P27694|RFA1_HUMAN Replication protein A 70 kDa DNA-binding subunit OS=Homo sapiens OX=9606 GN=RPA1 PE=1 SV=2	1	37	37	71.9	71.9	68.137	616	0	323.31	By MS/MS	By matching	By MS/MS	By MS/MS	By MS/MS	By MS/MS	By MS/MS	By MS/MS	By MS/MS	3005700	4276800	3624500	11768000	10075000	12827000	10862000	12841000	9154200
P31150	P31150	P31150	Rab GDP dissociation inhibitor alpha	GDI1	>sp|P31150|GDIA_HUMAN Rab GDP dissociation inhibitor alpha OS=Homo sapiens OX=9606 GN=GDI1 PE=1 SV=2	1	37	27	76.1	62.9	50.582	447	0	323.31	By MS/MS	By MS/MS	By matching	By MS/MS	By MS/MS	By MS/MS	By MS/MS	By MS/MS	By MS/MS	650720	867650	321270	10820000	11201000	10143000	9193200	6190500	4354700
P59998	P59998	P59998	Actin-related protein 2/3 complex subunit 4	ARPC4	>sp|P59998|ARPC4_HUMAN Actin-related protein 2/3 complex subunit 4 OS=Homo sapiens OX=9606 GN=ARPC4 PE=1 SV=3	1	9	9	60.1	60.1	19.667	168	0	213.35	By MS/MS	By matching	By MS/MS	By MS/MS	By MS/MS	By MS/MS	By MS/MS	By MS/MS	By MS/MS	3317600	2093400	1913300	12057000	7866100	6318700	11215000	8834900	5317000
P07814	P07814	P07814	Bifunctional glutamate/proline--tRNA ligase;Glutamate--tRNA ligase;Proline--tRNA ligase	EPRS	>sp|P07814|SYEP_HUMAN Bifunctional glutamate/proline--tRNA ligase OS=Homo sapiens OX=9606 GN=EPRS1 PE=1 SV=5	1	98	98	66.1	66.1	170.59	1512	0	323.31	By MS/MS	By matching	By matching	By MS/MS	By MS/MS	By MS/MS	By MS/MS	By MS/MS	By MS/MS	4899700	2164100	2004300	63476000	56662000	53884000	78581000	31959000	55583000
Q96A72	Q96A72	Q96A72	Protein mago nashi homolog 2	MAGOHB	>sp|Q96A72|MGN2_HUMAN Protein mago nashi homolog 2 OS=Homo sapiens OX=9606 GN=MAGOHB PE=1 SV=1	1	13	1	82.4	6.1	17.276	148	0	112.76	By MS/MS	By MS/MS	By MS/MS	By MS/MS	By MS/MS	By MS/MS	By MS/MS	By MS/MS	By MS/MS	3121100	4660000	2961900	12077000	16246000	14432000	11949000	16844000	13647000
P60983	P60983	P60983	Glia maturation factor beta	GMFB	>sp|P60983|GMFB_HUMAN Glia maturation factor beta OS=Homo sapiens OX=9606 GN=GMFB PE=1 SV=2	1	12	10	78.9	53.5	16.713	142	0	312.16	By MS/MS	By MS/MS	By matching	By MS/MS	By MS/MS	By MS/MS	By MS/MS	By MS/MS	By MS/MS	2384100	1360000	1213300	6348700	14730000	13837000	4022200	13540000	10684000
Q9NPH3	Q9NPH3	Q9NPH3	Interleukin-1 receptor accessory protein	IL1RAP	>sp|Q9NPH3|IL1AP_HUMAN Interleukin-1 receptor accessory protein OS=Homo sapiens OX=9606 GN=IL1RAP PE=1 SV=2	1	3	3	5.6	5.6	65.418	570	0.0024137	3.4711	By matching	By matching	By MS/MS	By MS/MS	By MS/MS	By MS/MS	By MS/MS	By MS/MS	By MS/MS	79809000	16276000	25110000	3330600	7654200	1230200	3740100	29703000	7218700
Q99471	Q99471	Q99471	Prefoldin subunit 5	PFDN5	>sp|Q99471|PFD5_HUMAN Prefoldin subunit 5 OS=Homo sapiens OX=9606 GN=PFDN5 PE=1 SV=2	1	11	11	76	76	17.328	154	0	249.47	By MS/MS	By MS/MS	By matching	By MS/MS	By MS/MS	By MS/MS	By MS/MS	By MS/MS	By MS/MS	1420700	837280	519680	9105300	9440300	9638700	5794100	5444100	8015000
Q9UHV9	Q9UHV9	Q9UHV9	Prefoldin subunit 2	PFDN2	>sp|Q9UHV9|PFD2_HUMAN Prefoldin subunit 2 OS=Homo sapiens OX=9606 GN=PFDN2 PE=1 SV=1	1	11	11	64.9	64.9	16.648	154	0	243.23	By MS/MS	By matching	By matching	By MS/MS	By MS/MS	By MS/MS	By MS/MS	By MS/MS	By MS/MS	1173900	974800	518810	10729000	8703500	9376500	11280000	7123800	10572000
Q15029	Q15029	Q15029	116 kDa U5 small nuclear ribonucleoprotein component	EFTUD2	>sp|Q15029|U5S1_HUMAN 116 kDa U5 small nuclear ribonucleoprotein component OS=Homo sapiens OX=9606 GN=EFTUD2 PE=1 SV=1	1	65	64	76.2	75.2	109.43	972	0	323.31	By matching	By MS/MS	By MS/MS	By MS/MS	By MS/MS	By MS/MS	By MS/MS	By MS/MS	By MS/MS	4371200	12565000	13300000	27917000	41909000	40755000	28789000	39278000	38391000
Q9Y371	Q9Y371	Q9Y371	Endophilin-B1	SH3GLB1	>sp|Q9Y371|SHLB1_HUMAN Endophilin-B1 OS=Homo sapiens OX=9606 GN=SH3GLB1 PE=1 SV=1	1	17	16	47.7	45.5	40.796	365	0	253.82	By MS/MS	By MS/MS	By MS/MS	By MS/MS	By MS/MS	By MS/MS	By MS/MS	By MS/MS	By MS/MS	106940000	38089000	11959000	3507000	2331200	2747500	5553100	2393300	1978500
O43143	O43143	O43143	Pre-mRNA-splicing factor ATP-dependent RNA helicase DHX15	DHX15	>sp|O43143|DHX15_HUMAN Pre-mRNA-splicing factor ATP-dependent RNA helicase DHX15 OS=Homo sapiens OX=9606 GN=DHX15 PE=1 SV=2	1	47	46	73.3	72.2	90.932	795	0	323.31	By MS/MS	By MS/MS	By MS/MS	By MS/MS	By MS/MS	By MS/MS	By MS/MS	By MS/MS	By MS/MS	2114700	2010100	2248200	14230000	20209000	18648000	11746000	16719000	17597000
P53004	P53004	P53004	Biliverdin reductase A	BLVRA	>sp|P53004|BIEA_HUMAN Biliverdin reductase A OS=Homo sapiens OX=9606 GN=BLVRA PE=1 SV=2	1	28	28	84.8	84.8	33.428	296	0	237.72	By MS/MS	By MS/MS	By MS/MS	By MS/MS	By MS/MS	By MS/MS	By MS/MS	By MS/MS	By MS/MS	8869900	3334800	3887800	9732000	14236000	14673000	13982000	6236700	16915000
P67809;Q9Y2T7	P67809	P67809	Nuclease-sensitive element-binding protein 1	YBX1	>sp|P67809|YBOX1_HUMAN Y-box-binding protein 1 OS=Homo sapiens OX=9606 GN=YBX1 PE=1 SV=3	2	12	8	55.6	48.1	35.924	324	0	288.99	By matching	By MS/MS	By matching	By MS/MS	By MS/MS	By MS/MS	By MS/MS	By MS/MS	By MS/MS	209580	1569900	999910	7321600	3203500	4712000	6578800	6469400	2717200
P61353	P61353	P61353	60S ribosomal protein L27	RPL27	>sp|P61353|RL27_HUMAN 60S ribosomal protein L27 OS=Homo sapiens OX=9606 GN=RPL27 PE=1 SV=2	1	5	5	38.2	38.2	15.798	136	0	17.688	By matching	By MS/MS	By MS/MS	By MS/MS	By MS/MS	By MS/MS	By MS/MS	By MS/MS	By MS/MS	716480	3302000	1757700	7577800	599610	632240	8799900	610180	1798900
O00170	O00170	O00170	AH receptor-interacting protein	AIP	>sp|O00170|AIP_HUMAN AH receptor-interacting protein OS=Homo sapiens OX=9606 GN=AIP PE=1 SV=2	1	19	19	68.2	68.2	37.636	330	0	165.47	By MS/MS	By MS/MS	By MS/MS	By MS/MS	By MS/MS	By MS/MS	By MS/MS	By MS/MS	By MS/MS	15486000	6053800	8700100	11737000	11434000	12531000	12727000	12316000	13497000
O14579	O14579	O14579	Coatomer subunit epsilon	COPE	>sp|O14579|COPE_HUMAN Coatomer subunit epsilon OS=Homo sapiens OX=9606 GN=COPE PE=1 SV=3	1	22	22	82.5	82.5	34.482	308	0	233.46	By matching	By MS/MS	By MS/MS	By MS/MS	By MS/MS	By MS/MS	By MS/MS	By MS/MS	By MS/MS	996670	5591900	5295300	9666200	15380000	15043000	7425000	14323000	13739000
Q15907;P57735	Q15907	Q15907	Ras-related protein Rab-11B	RAB11B	>sp|Q15907|RB11B_HUMAN Ras-related protein Rab-11B OS=Homo sapiens OX=9606 GN=RAB11B PE=1 SV=4	2	14	2	62.4	13.3	24.488	218	0	323.31	By MS/MS	By MS/MS	By MS/MS	By MS/MS	By MS/MS	By MS/MS	By MS/MS	By MS/MS	By MS/MS	95981000	35312000	35854000	11521000	11132000	11446000	14936000	8263000	13401000
P51148	P51148	P51148	Ras-related protein Rab-5C	RAB5C	>sp|P51148|RAB5C_HUMAN Ras-related protein Rab-5C OS=Homo sapiens OX=9606 GN=RAB5C PE=1 SV=2	1	11	8	72.2	57.4	23.482	216	0	323.31	By MS/MS	By MS/MS	By MS/MS	By MS/MS	By MS/MS	By MS/MS	By MS/MS	By MS/MS	By MS/MS	69082000	30854000	72592000	7114100	5256500	4851300	4013800	5186200	5214500
P33992	P33992	P33992	DNA replication licensing factor MCM5	MCM5	>sp|P33992|MCM5_HUMAN DNA replication licensing factor MCM5 OS=Homo sapiens OX=9606 GN=MCM5 PE=1 SV=5	1	43	43	63.2	63.2	82.285	734	0	323.31	By matching	By matching	By matching	By MS/MS	By MS/MS	By MS/MS	By MS/MS	By MS/MS	By MS/MS	1441600	552400	500050	19184000	25813000	16294000	13605000	12279000	14061000
P20340	P20340	P20340	Ras-related protein Rab-6A	RAB6A	>sp|P20340|RAB6A_HUMAN Ras-related protein Rab-6A OS=Homo sapiens OX=9606 GN=RAB6A PE=1 SV=3	1	11	7	50	30.3	23.593	208	0	100.33	By MS/MS	By MS/MS	By MS/MS	By MS/MS	By MS/MS	By MS/MS	By MS/MS	By MS/MS	By MS/MS	37831000	16240000	24634000	9602100	7288300	8607400	10812000	6895400	9570700
P51149	P51149	P51149	Ras-related protein Rab-7a	RAB7A	>sp|P51149|RAB7A_HUMAN Ras-related protein Rab-7a OS=Homo sapiens OX=9606 GN=RAB7A PE=1 SV=1	1	17	17	75.8	75.8	23.489	207	0	323.31	By MS/MS	By MS/MS	By MS/MS	By MS/MS	By MS/MS	By MS/MS	By MS/MS	By MS/MS	By MS/MS	86119000	63867000	70088000	10870000	8329400	9088600	10048000	6190800	9942300
P62877	P62877	P62877	E3 ubiquitin-protein ligase RBX1;E3 ubiquitin-protein ligase RBX1, N-terminally processed	RBX1	>sp|P62877|RBX1_HUMAN E3 ubiquitin-protein ligase RBX1 OS=Homo sapiens OX=9606 GN=RBX1 PE=1 SV=1	1	5	5	50	50	12.274	108	0	163.78	By MS/MS	By MS/MS	By MS/MS	By MS/MS	By MS/MS	By MS/MS	By MS/MS	By MS/MS	By MS/MS	1738700	1702600	1882000	2212400	2343500	2594700	3275700	2722500	2791000
P0DP25;P0DP24;P0DP23	P0DP25;P0DP24;P0DP23	P0DP25	Calmodulin-3;Calmodulin-2;Calmodulin-1	CALM3;CALM2;CALM1	>sp|P0DP25|CALM3_HUMAN Calmodulin-3 OS=Homo sapiens OX=9606 GN=CALM3 PE=1 SV=1;>sp|P0DP24|CALM2_HUMAN Calmodulin-2 OS=Homo sapiens OX=9606 GN=CALM2 PE=1 SV=1;>sp|P0DP23|CALM1_HUMAN Calmodulin-1 OS=Homo sapiens OX=9606 GN=CALM1 PE=1 SV=1	3	7	7	55.7	55.7	16.837	149	0	183.97	By MS/MS	By MS/MS	By matching	By MS/MS	By MS/MS	By MS/MS	By MS/MS	By MS/MS	By MS/MS	4454100	1975800	425960	18800000	867180	858410	11957000	794800	852600
P27695	P27695	P27695	DNA-(apurinic or apyrimidinic site) lyase;DNA-(apurinic or apyrimidinic site) lyase, mitochondrial	APEX1	>sp|P27695|APEX1_HUMAN DNA-(apurinic or apyrimidinic site) endonuclease OS=Homo sapiens OX=9606 GN=APEX1 PE=1 SV=2	1	22	22	77.4	77.4	35.554	318	0	323.31	By MS/MS	By MS/MS	By MS/MS	By MS/MS	By MS/MS	By MS/MS	By MS/MS	By MS/MS	By MS/MS	12526000	6237100	7249400	10582000	13065000	15464000	11440000	14886000	13356000
P30043	P30043	P30043	Flavin reductase (NADPH)	BLVRB	>sp|P30043|BLVRB_HUMAN Flavin reductase (NADPH) OS=Homo sapiens OX=9606 GN=BLVRB PE=1 SV=3	1	11	11	82	82	22.119	206	0	122.16	By MS/MS	By MS/MS	By MS/MS	By MS/MS	By MS/MS	By MS/MS	By MS/MS	By MS/MS	By MS/MS	6585100	3835700	4346600	7037700	13075000	12173000	7926100	12180000	14877000
Q99880;Q99879;Q99877;Q93079;Q5QNW6;P62807;P58876;O60814;P57053	Q99880;Q99879;Q99877;Q93079;Q5QNW6;P62807;P58876;O60814;P57053	Q99880	Histone H2B type 1-L;Histone H2B type 1-M;Histone H2B type 1-N;Histone H2B type 1-H;Histone H2B type 2-F;Histone H2B type 1-C/E/F/G/I;Histone H2B type 1-D;Histone H2B type 1-K;Histone H2B type F-S	HIST1H2BL;HIST1H2BM;HIST1H2BN;HIST1H2BH;HIST2H2BF;HIST1H2BC;HIST1H2BD;HIST1H2BK;H2BFS	>sp|Q99880|H2B1L_HUMAN Histone H2B type 1-L OS=Homo sapiens OX=9606 GN=H2BC13 PE=1 SV=3;>sp|Q99879|H2B1M_HUMAN Histone H2B type 1-M OS=Homo sapiens OX=9606 GN=H2BC14 PE=1 SV=3;>sp|Q99877|H2B1N_HUMAN Histone H2B type 1-N OS=Homo sapiens OX=9606 GN=H2BC15 PE	9	6	2	41.3	7.9	13.952	126	0	81.479	By matching	By matching	By MS/MS	By MS/MS	By MS/MS	By MS/MS	By MS/MS	By MS/MS	By MS/MS	675420	1602900	2209200	2743000	9068100	7026900	2129700	6919000	10045000
P63000;P15153	P63000	P63000	Ras-related C3 botulinum toxin substrate 1	RAC1	>sp|P63000|RAC1_HUMAN Ras-related C3 botulinum toxin substrate 1 OS=Homo sapiens OX=9606 GN=RAC1 PE=1 SV=1	2	9	4	55.7	21.4	21.45	192	0	28.254	By MS/MS	By MS/MS	By MS/MS	By MS/MS	By MS/MS	By MS/MS	By MS/MS	By MS/MS	By MS/MS	16164000	32558000	35942000	6445700	6189200	7431700	5096900	8084100	9043600
O00232	O00232	O00232	26S proteasome non-ATPase regulatory subunit 12	PSMD12	>sp|O00232|PSD12_HUMAN 26S proteasome non-ATPase regulatory subunit 12 OS=Homo sapiens OX=9606 GN=PSMD12 PE=1 SV=3	1	36	36	73.7	73.7	52.904	456	0	323.31	By MS/MS	By MS/MS	By MS/MS	By MS/MS	By MS/MS	By MS/MS	By MS/MS	By MS/MS	By MS/MS	6910900	5433100	6478300	11777000	8770200	4819600	10744000	7738500	7508800
Q9UNZ2	Q9UNZ2	Q9UNZ2	NSFL1 cofactor p47	NSFL1C	>sp|Q9UNZ2|NSF1C_HUMAN NSFL1 cofactor p47 OS=Homo sapiens OX=9606 GN=NSFL1C PE=1 SV=2	1	23	23	67.6	67.6	40.572	370	0	323.31	By MS/MS	By MS/MS	By MS/MS	By MS/MS	By MS/MS	By MS/MS	By MS/MS	By MS/MS	By MS/MS	9157400	10199000	9678800	8832200	7736500	6737500	6127700	10352000	6371700
P25325	P25325	P25325	3-mercaptopyruvate sulfurtransferase	MPST	>sp|P25325|THTM_HUMAN 3-mercaptopyruvate sulfurtransferase OS=Homo sapiens OX=9606 GN=MPST PE=1 SV=3	1	14	14	64.6	64.6	33.178	297	0	323.31	By MS/MS	By matching	By matching	By MS/MS	By MS/MS	By MS/MS	By MS/MS	By MS/MS	By MS/MS	4512600	391730	643230	13699000	12237000	14622000	8259800	11488000	11057000
O75874	O75874	O75874	Isocitrate dehydrogenase [NADP] cytoplasmic	IDH1	>sp|O75874|IDHC_HUMAN Isocitrate dehydrogenase [NADP] cytoplasmic OS=Homo sapiens OX=9606 GN=IDH1 PE=1 SV=2	1	27	26	65.2	63	46.659	414	0	323.31	By MS/MS	By matching	By matching	By MS/MS	By MS/MS	By MS/MS	By MS/MS	By MS/MS	By MS/MS	2366900	528900	2507100	9629500	9415900	11202000	9338800	12158000	12876000
Q9BUF5	Q9BUF5	Q9BUF5	Tubulin beta-6 chain	TUBB6	>sp|Q9BUF5|TBB6_HUMAN Tubulin beta-6 chain OS=Homo sapiens OX=9606 GN=TUBB6 PE=1 SV=1	1	26	12	81.2	48.7	49.857	446	0	323.31	By MS/MS	By MS/MS	By MS/MS	By MS/MS	By MS/MS	By MS/MS	By MS/MS	By MS/MS	By MS/MS	3664600	9639200	6966600	7769800	7369000	7355700	8451500	9042000	7395300
P61163	P61163	P61163	Alpha-centractin	ACTR1A	>sp|P61163|ACTZ_HUMAN Alpha-centractin OS=Homo sapiens OX=9606 GN=ACTR1A PE=1 SV=1	1	20	12	64.4	43.9	42.613	376	0	323.31	By MS/MS	By matching	By matching	By MS/MS	By MS/MS	By MS/MS	By MS/MS	By MS/MS	By MS/MS	1167700	1514900	1322100	8953600	4670800	11783000	14110000	6596200	10751000
Q13642	Q13642	Q13642	Four and a half LIM domains protein 1	FHL1	>sp|Q13642|FHL1_HUMAN Four and a half LIM domains protein 1 OS=Homo sapiens OX=9606 GN=FHL1 PE=1 SV=4	1	18	18	48.3	48.3	36.263	323	0	323.31	By MS/MS	By MS/MS	By MS/MS	By MS/MS	By MS/MS	By MS/MS	By MS/MS	By MS/MS	By MS/MS	15064000	19709000	22266000	8006600	18824000	27666000	5335900	22232000	20971000
P23921	P23921	P23921	Ribonucleoside-diphosphate reductase large subunit	RRM1	>sp|P23921|RIR1_HUMAN Ribonucleoside-diphosphate reductase large subunit OS=Homo sapiens OX=9606 GN=RRM1 PE=1 SV=1	1	48	48	74.6	74.6	90.069	792	0	323.31	By MS/MS	By matching	By matching	By MS/MS	By MS/MS	By MS/MS	By MS/MS	By MS/MS	By MS/MS	745620	1520900	1091700	18588000	17300000	17274000	26301000	22172000	14406000
Q15008	Q15008	Q15008	26S proteasome non-ATPase regulatory subunit 6	PSMD6	>sp|Q15008|PSMD6_HUMAN 26S proteasome non-ATPase regulatory subunit 6 OS=Homo sapiens OX=9606 GN=PSMD6 PE=1 SV=1	1	27	27	63.5	63.5	45.531	389	0	323.31	By MS/MS	By matching	By MS/MS	By MS/MS	By MS/MS	By MS/MS	By MS/MS	By MS/MS	By MS/MS	3800500	2233600	2609000	12308000	6071100	6379100	12703000	6949500	6101100
O43765	O43765	O43765	Small glutamine-rich tetratricopeptide repeat-containing protein alpha	SGTA	>sp|O43765|SGTA_HUMAN Small glutamine-rich tetratricopeptide repeat-containing protein alpha OS=Homo sapiens OX=9606 GN=SGTA PE=1 SV=1	1	14	14	42.2	42.2	34.063	313	0	106.24	By MS/MS	By MS/MS	By MS/MS	By MS/MS	By MS/MS	By MS/MS	By MS/MS	By MS/MS	By MS/MS	8298000	5292000	8170900	9137600	10051000	8280900	11378000	9484300	9716700
P54819	P54819	P54819	Adenylate kinase 2, mitochondrial;Adenylate kinase 2, mitochondrial, N-terminally processed	AK2	>sp|P54819|KAD2_HUMAN Adenylate kinase 2, mitochondrial OS=Homo sapiens OX=9606 GN=AK2 PE=1 SV=2	1	15	15	74.9	74.9	26.477	239	0	165.23	By MS/MS	By matching	By matching	By MS/MS	By MS/MS	By MS/MS	By MS/MS	By MS/MS	By MS/MS	2393700	5418000	5386900	10063000	21348000	14742000	10513000	12954000	17711000
P67870	P67870	P67870	Casein kinase II subunit beta	CSNK2B	>sp|P67870|CSK2B_HUMAN Casein kinase II subunit beta OS=Homo sapiens OX=9606 GN=CSNK2B PE=1 SV=1	1	9	9	58.1	58.1	24.942	215	0	165.18	By matching	By MS/MS	By MS/MS	By MS/MS	By MS/MS	By MS/MS	By MS/MS	By MS/MS	By MS/MS	2072500	12785000	9631300	5894300	10883000	9718600	5780400	16307000	13036000
P00390	P00390	P00390	Glutathione reductase, mitochondrial	GSR	>sp|P00390|GSHR_HUMAN Glutathione reductase, mitochondrial OS=Homo sapiens OX=9606 GN=GSR PE=1 SV=2	1	24	24	75.3	75.3	56.256	522	0	289.93	By MS/MS	By matching	By matching	By MS/MS	By MS/MS	By MS/MS	By MS/MS	By MS/MS	By MS/MS	802070	860890	266320	10230000	7067500	7383800	5484200	8486800	9918400
P14314	P14314	P14314	Glucosidase 2 subunit beta	PRKCSH	>sp|P14314|GLU2B_HUMAN Glucosidase 2 subunit beta OS=Homo sapiens OX=9606 GN=PRKCSH PE=1 SV=2	1	20	20	42.4	42.4	59.425	528	0	172.7	By MS/MS	By matching	By matching	By MS/MS	By MS/MS	By MS/MS	By MS/MS	By MS/MS	By MS/MS	4474700	726570	755810	5978000	7622300	6204400	8781500	4787600	4064700
Q06323	Q06323	Q06323	Proteasome activator complex subunit 1	PSME1	>sp|Q06323|PSME1_HUMAN Proteasome activator complex subunit 1 OS=Homo sapiens OX=9606 GN=PSME1 PE=1 SV=1	1	18	18	61.8	61.8	28.723	249	0	229.76	By MS/MS	By matching	By matching	By MS/MS	By MS/MS	By MS/MS	By MS/MS	By MS/MS	By MS/MS	2245900	1719400	2174500	19515000	4857700	9345500	18395000	6508600	8752100
P52788	P52788	P52788	Spermine synthase	SMS	>sp|P52788|SPSY_HUMAN Spermine synthase OS=Homo sapiens OX=9606 GN=SMS PE=1 SV=2	1	26	26	93.2	93.2	41.268	366	0	307.17	By MS/MS	By MS/MS	By MS/MS	By MS/MS	By MS/MS	By MS/MS	By MS/MS	By MS/MS	By MS/MS	2048900	1772600	5190500	6663900	18562000	18447000	5304000	15580000	12103000
P61956;Q6EEV6;P55854	P61956	P61956	Small ubiquitin-related modifier 2	SUMO2	>sp|P61956|SUMO2_HUMAN Small ubiquitin-related modifier 2 OS=Homo sapiens OX=9606 GN=SUMO2 PE=1 SV=3	3	3	3	27.4	27.4	10.871	95	0	37.407	By MS/MS	By matching	By MS/MS	By MS/MS	By MS/MS	By MS/MS	By MS/MS	By MS/MS	By MS/MS					1660700	3699900		17416000	616640
O14744	O14744	O14744	Protein arginine N-methyltransferase 5;Protein arginine N-methyltransferase 5, N-terminally processed	PRMT5	>sp|O14744|ANM5_HUMAN Protein arginine N-methyltransferase 5 OS=Homo sapiens OX=9606 GN=PRMT5 PE=1 SV=4	1	31	31	58.9	58.9	72.683	637	0	300.85	By matching	By matching	By matching	By MS/MS	By MS/MS	By MS/MS	By MS/MS	By MS/MS	By MS/MS	408450	342080	795050	14956000	8250200	11019000	12102000	7409700	6456900
Q9P287	Q9P287	Q9P287	BRCA2 and CDKN1A-interacting protein	BCCIP	>sp|Q9P287|BCCIP_HUMAN BRCA2 and CDKN1A-interacting protein OS=Homo sapiens OX=9606 GN=BCCIP PE=1 SV=1	1	15	15	49.7	49.7	35.979	314	0	323.31	By matching	By MS/MS	By MS/MS	By MS/MS	By MS/MS	By MS/MS	By MS/MS	By MS/MS	By MS/MS	31948000	6632500	6364600	11220000	12162000	11942000	17029000	13273000	9906900
P53618	P53618	P53618	Coatomer subunit beta	COPB1	>sp|P53618|COPB_HUMAN Coatomer subunit beta OS=Homo sapiens OX=9606 GN=COPB1 PE=1 SV=3	1	59	59	69.3	69.3	107.14	953	0	323.31	By matching	By matching	By matching	By MS/MS	By MS/MS	By MS/MS	By MS/MS	By MS/MS	By MS/MS	3544700	2048600	1793300	17694000	33363000	33760000	13956000	19250000	27427000
P43490	P43490	P43490	Nicotinamide phosphoribosyltransferase	NAMPT	>sp|P43490|NAMPT_HUMAN Nicotinamide phosphoribosyltransferase OS=Homo sapiens OX=9606 GN=NAMPT PE=1 SV=1	1	31	31	70.3	70.3	55.52	491	0	323.31	By matching	By matching	By matching	By MS/MS	By MS/MS	By MS/MS	By MS/MS	By MS/MS	By MS/MS	701560	506800	555920	11163000	11700000	10519000	13127000	9314300	6377200
P06730;A6NMX2	P06730	P06730	Eukaryotic translation initiation factor 4E	EIF4E	>sp|P06730|IF4E_HUMAN Eukaryotic translation initiation factor 4E OS=Homo sapiens OX=9606 GN=EIF4E PE=1 SV=2	2	10	10	43.8	43.8	25.097	217	0	75.336	By matching	By MS/MS	By MS/MS	By MS/MS	By MS/MS	By MS/MS	By MS/MS	By MS/MS	By MS/MS	2944900	1914400	2464400	15194000	4564700	4840300	12523000	4069500	4393900
P62241	P62241	P62241	40S ribosomal protein S8	RPS8	>sp|P62241|RS8_HUMAN 40S ribosomal protein S8 OS=Homo sapiens OX=9606 GN=RPS8 PE=1 SV=2	1	10	10	52.4	52.4	24.205	208	0	323.31	By matching	By MS/MS	By matching	By MS/MS	By MS/MS	By MS/MS	By MS/MS	By MS/MS	By MS/MS		2303800	1895700	13836000	3475400	3348100	14771000	2608200	3161000
P30101	P30101	P30101	Protein disulfide-isomerase A3	PDIA3	>sp|P30101|PDIA3_HUMAN Protein disulfide-isomerase A3 OS=Homo sapiens OX=9606 GN=PDIA3 PE=1 SV=4	1	36	35	70.1	67.1	56.782	505	0	312.99	By MS/MS	By matching	By matching	By MS/MS	By MS/MS	By MS/MS	By MS/MS	By MS/MS	By MS/MS	9653700	2410400	1781400	12048000	12013000	10893000	10797000	11946000	11612000
O60256	O60256	O60256	Phosphoribosyl pyrophosphate synthase-associated protein 2	PRPSAP2	>sp|O60256|KPRB_HUMAN Phosphoribosyl pyrophosphate synthase-associated protein 2 OS=Homo sapiens OX=9606 GN=PRPSAP2 PE=1 SV=1	1	19	18	71.3	67.5	40.925	369	0	179.69	By matching	By matching	By matching	By MS/MS	By MS/MS	By MS/MS	By MS/MS	By MS/MS	By MS/MS	2812800	1671300	981230	12612000	7359700	6618600	17756000	5114200	7493300
P28482	P28482	P28482	Mitogen-activated protein kinase 1	MAPK1	>sp|P28482|MK01_HUMAN Mitogen-activated protein kinase 1 OS=Homo sapiens OX=9606 GN=MAPK1 PE=1 SV=3	1	25	19	82.5	66.9	41.389	360	0	323.31	By MS/MS	By MS/MS	By MS/MS	By MS/MS	By MS/MS	By MS/MS	By MS/MS	By MS/MS	By MS/MS	9253400	19419000	10144000	6845700	7680600	7785500	6577600	10189000	6624100
Q9BQA1	Q9BQA1	Q9BQA1	Methylosome protein 50	WDR77	>sp|Q9BQA1|MEP50_HUMAN Methylosome protein 50 OS=Homo sapiens OX=9606 GN=WDR77 PE=1 SV=1	1	15	15	58.5	58.5	36.724	342	0	230.05	By matching	By matching	By matching	By MS/MS	By MS/MS	By MS/MS	By MS/MS	By MS/MS	By MS/MS		345600	504270	4563500	4161000	2727700	3989900	6106100	4307300
P08237	P08237	P08237	ATP-dependent 6-phosphofructokinase, muscle type	PFKM	>sp|P08237|PFKAM_HUMAN ATP-dependent 6-phosphofructokinase, muscle type OS=Homo sapiens OX=9606 GN=PFKM PE=1 SV=2	1	36	34	58.7	56.4	85.182	780	0	323.31	By matching	By MS/MS	By matching	By MS/MS	By MS/MS	By MS/MS	By MS/MS	By MS/MS	By MS/MS	1246800	1375700	1149000	10663000	10156000	9437400	10369000	7392100	8355300
O75368	O75368	O75368	SH3 domain-binding glutamic acid-rich-like protein	SH3BGRL	>sp|O75368|SH3L1_HUMAN SH3 domain-binding glutamic acid-rich-like protein OS=Homo sapiens OX=9606 GN=SH3BGRL PE=1 SV=1	1	10	10	84.2	84.2	12.774	114	0	113.27	By matching	By matching	By matching	By MS/MS	By MS/MS	By MS/MS	By MS/MS	By MS/MS	By MS/MS	522530	288370	263730	6463000	8874900	10909000	3709100	9517000	8754600
P06454	P06454	P06454	Prothymosin alpha;Prothymosin alpha, N-terminally processed;Thymosin alpha-1	PTMA	>sp|P06454|PTMA_HUMAN Prothymosin alpha OS=Homo sapiens OX=9606 GN=PTMA PE=1 SV=2	1	5	5	35.1	35.1	12.203	111	0	44.123	By matching	By MS/MS	By matching	By MS/MS	By MS/MS	By MS/MS	By MS/MS	By MS/MS	By MS/MS				1707100	864860	973600	1850600	7454800	930750
P06737	P06737	P06737	Glycogen phosphorylase, liver form	PYGL	>sp|P06737|PYGL_HUMAN Glycogen phosphorylase, liver form OS=Homo sapiens OX=9606 GN=PYGL PE=1 SV=4	1	51	43	63.4	53	97.147	847	0	323.31	By MS/MS	By matching	By matching	By MS/MS	By MS/MS	By MS/MS	By MS/MS	By MS/MS	By MS/MS	1259700	397930	224910	26033000	12115000	11635000	21403000	6010200	9590400
P54136	P54136	P54136	Arginine--tRNA ligase, cytoplasmic	RARS	>sp|P54136|SYRC_HUMAN Arginine--tRNA ligase, cytoplasmic OS=Homo sapiens OX=9606 GN=RARS1 PE=1 SV=2	1	44	44	70.3	70.3	75.378	660	0	323.31	By matching	By matching	By matching	By MS/MS	By MS/MS	By MS/MS	By MS/MS	By MS/MS	By MS/MS	650340	106810	208840	13812000	8933600	8920300	18566000	9164100	7779500
Q08623	Q08623	Q08623	Pseudouridine-5-phosphatase	HDHD1	>sp|Q08623|HDHD1_HUMAN Pseudouridine-5-phosphatase OS=Homo sapiens OX=9606 GN=PUDP PE=1 SV=3	1	17	17	74.6	74.6	25.249	228	0	105.45	By matching	By matching	By matching	By MS/MS	By MS/MS	By MS/MS	By MS/MS	By MS/MS	By MS/MS	1302000	853080	927340	4643700	14256000	9017300	5461300	9745500	6162600
P62277	P62277	P62277	40S ribosomal protein S13	RPS13	>sp|P62277|RS13_HUMAN 40S ribosomal protein S13 OS=Homo sapiens OX=9606 GN=RPS13 PE=1 SV=2	1	9	9	52.3	52.3	17.222	151	0	118.75	By MS/MS	By MS/MS	By matching	By MS/MS	By MS/MS	By MS/MS	By MS/MS	By MS/MS	By MS/MS	2272000	3823600	2191800	8760500	5523500	5819700	9720000	6031600	5175900
O43776	O43776	O43776	Asparagine--tRNA ligase, cytoplasmic	NARS	>sp|O43776|SYNC_HUMAN Asparagine--tRNA ligase, cytoplasmic OS=Homo sapiens OX=9606 GN=NARS1 PE=1 SV=1	1	27	27	53.5	53.5	62.942	548	0	323.31	By MS/MS	By matching	By matching	By MS/MS	By MS/MS	By MS/MS	By MS/MS	By MS/MS	By MS/MS	1460400	1415800	951940	11511000	5418500	5225900	11686000	3894100	6404700
O00273	O00273	O00273	DNA fragmentation factor subunit alpha	DFFA	>sp|O00273|DFFA_HUMAN DNA fragmentation factor subunit alpha OS=Homo sapiens OX=9606 GN=DFFA PE=1 SV=1	1	21	21	74	74	36.521	331	0	323.31	By MS/MS	By matching	By matching	By MS/MS	By MS/MS	By MS/MS	By MS/MS	By MS/MS	By MS/MS	2136600	709640	667250	8789400	6679400	7865100	9602100	8306500	5574800
P08708	P08708	P08708	40S ribosomal protein S17	RPS17	>sp|P08708|RS17_HUMAN 40S ribosomal protein S17 OS=Homo sapiens OX=9606 GN=RPS17 PE=1 SV=2	1	11	11	60	60	15.55	135	0	56.334	By MS/MS	By matching	By MS/MS	By MS/MS	By MS/MS	By MS/MS	By MS/MS	By MS/MS	By MS/MS	11304000	1967700	1549700	4098500	3464400	3118800	3889200	3608900	3085800
Q9UI30	Q9UI30	Q9UI30	Multifunctional methyltransferase subunit TRM112-like protein	TRMT112	>sp|Q9UI30|TR112_HUMAN Multifunctional methyltransferase subunit TRM112-like protein OS=Homo sapiens OX=9606 GN=TRMT112 PE=1 SV=1	1	7	7	77.6	77.6	14.199	125	0	169.34	By matching	By MS/MS	By MS/MS	By MS/MS	By MS/MS	By MS/MS	By MS/MS	By MS/MS	By MS/MS	902330	5516100	2294800	4281200	8491900	7750200	3253800	8354600	10180000
O43242	O43242	O43242	26S proteasome non-ATPase regulatory subunit 3	PSMD3	>sp|O43242|PSMD3_HUMAN 26S proteasome non-ATPase regulatory subunit 3 OS=Homo sapiens OX=9606 GN=PSMD3 PE=1 SV=2	1	36	36	71.5	71.5	60.977	534	0	323.31	By MS/MS	By MS/MS	By MS/MS	By MS/MS	By MS/MS	By MS/MS	By MS/MS	By MS/MS	By MS/MS	459550	2363400	2709600	14022000	4907400	6765300	16016000	4704300	7708900
P46109	P46109	P46109	Crk-like protein	CRKL	>sp|P46109|CRKL_HUMAN Crk-like protein OS=Homo sapiens OX=9606 GN=CRKL PE=1 SV=1	1	19	19	66	66	33.777	303	0	201.78	By MS/MS	By MS/MS	By MS/MS	By MS/MS	By MS/MS	By MS/MS	By MS/MS	By MS/MS	By MS/MS	10253000	6074300	6763400	6965900	10877000	10061000	10312000	5827400	9709500
Q04323	Q04323	Q04323	UBX domain-containing protein 1	UBXN1	>sp|Q04323|UBXN1_HUMAN UBX domain-containing protein 1 OS=Homo sapiens OX=9606 GN=UBXN1 PE=1 SV=2	1	16	16	68.7	68.7	33.325	297	0	250.01	By MS/MS	By MS/MS	By MS/MS	By MS/MS	By MS/MS	By MS/MS	By MS/MS	By MS/MS	By MS/MS	8873300	45123000	22139000	2473500	4155100	6036500	2167400	4715200	5315600
P10809	P10809	P10809	60 kDa heat shock protein, mitochondrial	HSPD1	>sp|P10809|CH60_HUMAN 60 kDa heat shock protein, mitochondrial OS=Homo sapiens OX=9606 GN=HSPD1 PE=1 SV=2	1	43	43	78.9	78.9	61.054	573	0	323.31	By MS/MS	By MS/MS	By MS/MS	By MS/MS	By MS/MS	By MS/MS	By MS/MS	By MS/MS	By MS/MS	4133900	15744000	12119000	7663800	23282000	16356000	7425200	17592000	18066000
P46379	P46379	P46379	Large proline-rich protein BAG6	BAG6	>sp|P46379|BAG6_HUMAN Large proline-rich protein BAG6 OS=Homo sapiens OX=9606 GN=BAG6 PE=1 SV=2	1	35	35	43.7	43.7	119.41	1132	0	323.31	By MS/MS	By MS/MS	By MS/MS	By MS/MS	By MS/MS	By MS/MS	By MS/MS	By MS/MS	By MS/MS	10669000	11288000	16082000	19130000	8403000	14982000	15600000	12638000	15539000
P62081	P62081	P62081	40S ribosomal protein S7	RPS7	>sp|P62081|RS7_HUMAN 40S ribosomal protein S7 OS=Homo sapiens OX=9606 GN=RPS7 PE=1 SV=1	1	10	10	55.2	55.2	22.127	194	0	113.89	By MS/MS	By MS/MS	By MS/MS	By MS/MS	By MS/MS	By MS/MS	By MS/MS	By MS/MS	By MS/MS	13778000	4819200	8385000	12916000	8548800	10756000	11273000	9335300	11507000
P13693;Q56UQ5;Q9HAU6	P13693	P13693	Translationally-controlled tumor protein	TPT1	>sp|P13693|TCTP_HUMAN Translationally-controlled tumor protein OS=Homo sapiens OX=9606 GN=TPT1 PE=1 SV=1	3	7	7	39.5	39.5	19.595	172	0	136.12	By MS/MS	By matching	By matching	By MS/MS	By MS/MS	By MS/MS	By MS/MS	By MS/MS	By MS/MS	3088900	1147600	1610900	4223100	3129400	3544300	4196200	2896500	3555800
Q15393	Q15393	Q15393	Splicing factor 3B subunit 3	SF3B3	>sp|Q15393|SF3B3_HUMAN Splicing factor 3B subunit 3 OS=Homo sapiens OX=9606 GN=SF3B3 PE=1 SV=4	1	52	52	54.5	54.5	135.58	1217	0	323.31	By MS/MS	By MS/MS	By MS/MS	By MS/MS	By MS/MS	By MS/MS	By MS/MS	By MS/MS	By MS/MS	10736000	72230000	84729000	80715000	76367000	66111000	102900000	67059000	75207000
P17980	P17980	P17980	26S protease regulatory subunit 6A	PSMC3	>sp|P17980|PRS6A_HUMAN 26S proteasome regulatory subunit 6A OS=Homo sapiens OX=9606 GN=PSMC3 PE=1 SV=3	1	33	33	79.7	79.7	49.203	439	0	323.31	By matching	By MS/MS	By MS/MS	By MS/MS	By MS/MS	By MS/MS	By MS/MS	By MS/MS	By MS/MS	1929000	4485000	3133900	8818700	9375700	6654700	8318900	8789200	5770100
O60701	O60701	O60701	UDP-glucose 6-dehydrogenase	UGDH	>sp|O60701|UGDH_HUMAN UDP-glucose 6-dehydrogenase OS=Homo sapiens OX=9606 GN=UGDH PE=1 SV=1	1	25	25	69.4	69.4	55.023	494	0	323.31	By matching	By matching	By matching	By MS/MS	By MS/MS	By MS/MS	By MS/MS	By MS/MS	By MS/MS		410000		9936800	14577000	13490000	7465400	9123500	10470000
P31943	P31943	P31943	Heterogeneous nuclear ribonucleoprotein H;Heterogeneous nuclear ribonucleoprotein H, N-terminally processed	HNRNPH1	>sp|P31943|HNRH1_HUMAN Heterogeneous nuclear ribonucleoprotein H OS=Homo sapiens OX=9606 GN=HNRNPH1 PE=1 SV=4	1	16	10	51.9	34.1	49.229	449	0	323.31	By MS/MS	By MS/MS	By MS/MS	By MS/MS	By MS/MS	By MS/MS	By MS/MS	By MS/MS	By MS/MS	12979000	9225500	6972500	7707100	6269900	4061100	6876100	3421900	4473300
P51452	P51452	P51452	Dual specificity protein phosphatase 3	DUSP3	>sp|P51452|DUS3_HUMAN Dual specificity protein phosphatase 3 OS=Homo sapiens OX=9606 GN=DUSP3 PE=1 SV=1	1	9	9	61.6	61.6	20.478	185	0	319.31	By MS/MS	By MS/MS	By MS/MS	By MS/MS	By MS/MS	By MS/MS	By MS/MS	By MS/MS	By MS/MS	4672600	5765900	5556800	6446200	4827100	7861100	9040000	5260500	6063800
P49189	P49189	P49189	4-trimethylaminobutyraldehyde dehydrogenase	ALDH9A1	>sp|P49189|AL9A1_HUMAN 4-trimethylaminobutyraldehyde dehydrogenase OS=Homo sapiens OX=9606 GN=ALDH9A1 PE=1 SV=3	1	28	28	72.1	72.1	53.801	494	0	323.31	By matching	By matching	By matching	By MS/MS	By MS/MS	By MS/MS	By MS/MS	By MS/MS	By MS/MS	1414400	450820	506830	7616600	10439000	6791900	8606400	9962700	6420400
Q9NZL4	Q9NZL4	Q9NZL4	Hsp70-binding protein 1	HSPBP1	>sp|Q9NZL4|HPBP1_HUMAN Hsp70-binding protein 1 OS=Homo sapiens OX=9606 GN=HSPBP1 PE=1 SV=2	1	18	18	71.3	71.3	39.302	359	0	323.31	By matching	By MS/MS	By matching	By MS/MS	By MS/MS	By MS/MS	By MS/MS	By MS/MS	By MS/MS	4918200	34526000	38594000	18155000	51630000	38050000	13423000	17078000	12380000
Q8WVJ2	Q8WVJ2	Q8WVJ2	NudC domain-containing protein 2	NUDCD2	>sp|Q8WVJ2|NUDC2_HUMAN NudC domain-containing protein 2 OS=Homo sapiens OX=9606 GN=NUDCD2 PE=1 SV=1	1	12	12	82.2	82.2	17.676	157	0	107.19	By matching	By MS/MS	By matching	By MS/MS	By MS/MS	By MS/MS	By MS/MS	By MS/MS	By MS/MS	340850	948600	579110	6743300	9584500	9408300	2503500	9392000	10044000
P07108	P07108	P07108	Acyl-CoA-binding protein	DBI	>sp|P07108|ACBP_HUMAN Acyl-CoA-binding protein OS=Homo sapiens OX=9606 GN=DBI PE=1 SV=2	1	8	8	85.1	85.1	10.044	87	0	21.356	By matching	By matching	By matching	By MS/MS	By MS/MS	By MS/MS	By MS/MS	By MS/MS	By MS/MS			240640	2264700	7370200	9683500	1520400	3422400	4211900
P35606	P35606	P35606	Coatomer subunit beta	COPB2	>sp|P35606|COPB2_HUMAN Coatomer subunit beta OS=Homo sapiens OX=9606 GN=COPB2 PE=1 SV=2	1	56	56	77.9	77.9	102.49	906	0	323.31	By MS/MS	By MS/MS	By MS/MS	By MS/MS	By MS/MS	By MS/MS	By MS/MS	By MS/MS	By MS/MS	7077200	7733800	8564700	14348000	19707000	31519000	17078000	31171000	26602000
P33316	P33316	P33316	Deoxyuridine 5-triphosphate nucleotidohydrolase, mitochondrial	DUT	>sp|P33316|DUT_HUMAN Deoxyuridine 5-triphosphate nucleotidohydrolase, mitochondrial OS=Homo sapiens OX=9606 GN=DUT PE=1 SV=4	1	12	12	54	54	26.563	252	0	137.27	By MS/MS	By MS/MS	By MS/MS	By MS/MS	By MS/MS	By MS/MS	By MS/MS	By MS/MS	By MS/MS	2851100	2424500	2271900	16176000	13096000	15325000	17117000	9380200	15102000
P41567	P41567	P41567	Eukaryotic translation initiation factor 1	EIF1	>sp|P41567|EIF1_HUMAN Eukaryotic translation initiation factor 1 OS=Homo sapiens OX=9606 GN=EIF1 PE=1 SV=1	1	15	7	86.7	49.6	12.732	113	0	158.47	By matching	By MS/MS	By MS/MS	By MS/MS	By MS/MS	By MS/MS	By MS/MS	By MS/MS	By MS/MS		9401100	5246100	3759500	5820000	4795000	4252400	4766600	5481300
P20810	P20810	P20810	Calpastatin	CAST	>sp|P20810|ICAL_HUMAN Calpastatin OS=Homo sapiens OX=9606 GN=CAST PE=1 SV=4	1	31	31	59.2	59.2	76.572	708	0	323.31	By matching	By matching	By matching	By MS/MS	By MS/MS	By MS/MS	By MS/MS	By MS/MS	By MS/MS	1169500	293770	308390	22220000	8275600	9075000	20631000	8376300	9640400
P04818	P04818	P04818	Thymidylate synthase	TYMS	>sp|P04818|TYSY_HUMAN Thymidylate synthase OS=Homo sapiens OX=9606 GN=TYMS PE=1 SV=3	1	15	15	59.7	59.7	35.716	313	0	323.31	By MS/MS	By matching	By matching	By MS/MS	By MS/MS	By MS/MS	By MS/MS	By MS/MS	By MS/MS	1597300	754940	1747300	8872600	9319300	10082000	7181500	11125000	8407300
P36871	P36871	P36871	Phosphoglucomutase-1	PGM1	>sp|P36871|PGM1_HUMAN Phosphoglucomutase-1 OS=Homo sapiens OX=9606 GN=PGM1 PE=1 SV=3	1	40	40	84.9	84.9	61.448	562	0	323.31	By matching	By matching	By matching	By MS/MS	By MS/MS	By MS/MS	By MS/MS	By MS/MS	By MS/MS	601110	200950	146240	15213000	8638700	8613000	15170000	8587100	3643300
P09661	P09661	P09661	U2 small nuclear ribonucleoprotein A	SNRPA1	>sp|P09661|RU2A_HUMAN U2 small nuclear ribonucleoprotein A OS=Homo sapiens OX=9606 GN=SNRPA1 PE=1 SV=2	1	18	18	59.6	59.6	28.415	255	0	303.08	By MS/MS	By MS/MS	By MS/MS	By MS/MS	By MS/MS	By MS/MS	By MS/MS	By MS/MS	By MS/MS	2012600	9459200	9315900	9870200	4663800	4867800	12276000	2303600	4273700
P23381	P23381	P23381	Tryptophan--tRNA ligase, cytoplasmic;T1-TrpRS;T2-TrpRS	WARS	>sp|P23381|SYWC_HUMAN Tryptophan--tRNA ligase, cytoplasmic OS=Homo sapiens OX=9606 GN=WARS1 PE=1 SV=2	1	29	29	82.4	82.4	53.165	471	0	323.31	By MS/MS	By matching	By matching	By MS/MS	By MS/MS	By MS/MS	By MS/MS	By MS/MS	By MS/MS	1718000	1289600	707510	10324000	4427900	5234000	12022000	6078400	11368000
O60232	O60232	O60232	Sjoegren syndrome/scleroderma autoantigen 1	SSSCA1	>sp|O60232|ZNRD2_HUMAN Protein ZNRD2 OS=Homo sapiens OX=9606 GN=ZNRD2 PE=1 SV=1	1	9	9	74.9	74.9	21.474	199	0	233.37	By matching	By matching	By matching	By MS/MS	By MS/MS	By MS/MS	By MS/MS	By MS/MS	By MS/MS		761280	955590	5162600	13657000	16019000	3990600	14007000	14789000
P35237	P35237	P35237	Serpin B6	SERPINB6	>sp|P35237|SPB6_HUMAN Serpin B6 OS=Homo sapiens OX=9606 GN=SERPINB6 PE=1 SV=3	1	23	22	76.6	74.5	42.621	376	0	323.31	By MS/MS	By matching	By matching	By MS/MS	By MS/MS	By MS/MS	By MS/MS	By MS/MS	By MS/MS	5159400	1148800	631780	8519800	6794400	5901700	11249000	6412200	5836100
Q15417	Q15417	Q15417	Calponin-3	CNN3	>sp|Q15417|CNN3_HUMAN Calponin-3 OS=Homo sapiens OX=9606 GN=CNN3 PE=1 SV=1	1	15	14	61.7	58.4	36.413	329	0	300.39	By MS/MS	By MS/MS	By MS/MS	By MS/MS	By MS/MS	By MS/MS	By MS/MS	By MS/MS	By MS/MS	14954000	7868800	8776500	6650400	9775400	8705500	12781000	8489400	8525900
P28072	P28072	P28072	Proteasome subunit beta type-6	PSMB6	>sp|P28072|PSB6_HUMAN Proteasome subunit beta type-6 OS=Homo sapiens OX=9606 GN=PSMB6 PE=1 SV=4	1	13	13	85.4	85.4	25.357	239	0	67.159	By MS/MS	By MS/MS	By MS/MS	By MS/MS	By MS/MS	By MS/MS	By MS/MS	By MS/MS	By MS/MS	2202400	7556600	7157600	4809400	14351000	15966000	5031500	22700000	11668000
P61758	P61758	P61758	Prefoldin subunit 3	VBP1	>sp|P61758|PFD3_HUMAN Prefoldin subunit 3 OS=Homo sapiens OX=9606 GN=VBP1 PE=1 SV=4	1	14	14	50.3	50.3	22.626	197	0	323.31	By matching	By matching	By matching	By MS/MS	By MS/MS	By MS/MS	By MS/MS	By MS/MS	By MS/MS	1304600	741030	1668000	16736000	12981000	11338000	16992000	9679600	9964300
P48556	P48556	P48556	26S proteasome non-ATPase regulatory subunit 8	PSMD8	>sp|P48556|PSMD8_HUMAN 26S proteasome non-ATPase regulatory subunit 8 OS=Homo sapiens OX=9606 GN=PSMD8 PE=1 SV=2	1	13	13	43.7	43.7	39.611	350	0	249.44	By MS/MS	By MS/MS	By MS/MS	By MS/MS	By MS/MS	By MS/MS	By MS/MS	By MS/MS	By MS/MS	5407600	10150000	13403000	13068000	10624000	13190000	12496000	6895400	12873000
P67936	P67936	P67936	Tropomyosin alpha-4 chain	TPM4	>sp|P67936|TPM4_HUMAN Tropomyosin alpha-4 chain OS=Homo sapiens OX=9606 GN=TPM4 PE=1 SV=3	1	25	13	69	48.8	28.521	248	0	323.31	By MS/MS	By matching	By matching	By MS/MS	By MS/MS	By MS/MS	By MS/MS	By MS/MS	By MS/MS	21472000	892520	689180	15086000	6651900	8200600	7523400	9777000	4970500
P36507	P36507	P36507	Dual specificity mitogen-activated protein kinase kinase 2	MAP2K2	>sp|P36507|MP2K2_HUMAN Dual specificity mitogen-activated protein kinase kinase 2 OS=Homo sapiens OX=9606 GN=MAP2K2 PE=1 SV=1	1	22	15	60	44	44.424	400	0	323.31	By matching	By MS/MS	By MS/MS	By MS/MS	By MS/MS	By MS/MS	By MS/MS	By MS/MS	By MS/MS	1081900	5489600	5757500	5885500	3095400	4902800	7418400	7080200	5242400
P15170	P15170	P15170	Eukaryotic peptide chain release factor GTP-binding subunit ERF3A	GSPT1	>sp|P15170|ERF3A_HUMAN Eukaryotic peptide chain release factor GTP-binding subunit ERF3A OS=Homo sapiens OX=9606 GN=GSPT1 PE=1 SV=1	1	30	14	68.7	39.5	55.755	499	0	245.05	By matching	By matching	By matching	By MS/MS	By MS/MS	By MS/MS	By MS/MS	By MS/MS	By MS/MS	161990	381520	416370	6459700	11856000	9689400	3314800	9358000	11816000
Q9UNM6	Q9UNM6	Q9UNM6	26S proteasome non-ATPase regulatory subunit 13	PSMD13	>sp|Q9UNM6|PSD13_HUMAN 26S proteasome non-ATPase regulatory subunit 13 OS=Homo sapiens OX=9606 GN=PSMD13 PE=1 SV=2	1	28	28	80.3	80.3	42.945	376	0	323.31	By MS/MS	By MS/MS	By matching	By MS/MS	By MS/MS	By MS/MS	By MS/MS	By MS/MS	By MS/MS	4590300	6966900	3441000	6751800	7724500	7541100	11766000	8011100	7099200
Q16881;Q9NNW7	Q16881	Q16881	Thioredoxin reductase 1, cytoplasmic	TXNRD1	>sp|Q16881|TRXR1_HUMAN Thioredoxin reductase 1, cytoplasmic OS=Homo sapiens OX=9606 GN=TXNRD1 PE=1 SV=3	2	28	28	56.1	56.1	70.905	649	0	323.31	By matching	By matching	By matching	By MS/MS	By MS/MS	By MS/MS	By MS/MS	By MS/MS	By MS/MS	731560	717480	370120	7792400	12092000	11490000	7987400	10461000	13363000
Q9NRN7	Q9NRN7	Q9NRN7	L-aminoadipate-semialdehyde dehydrogenase-phosphopantetheinyl transferase	AASDHPPT	>sp|Q9NRN7|ADPPT_HUMAN L-aminoadipate-semialdehyde dehydrogenase-phosphopantetheinyl transferase OS=Homo sapiens OX=9606 GN=AASDHPPT PE=1 SV=2	1	16	16	62.5	62.5	35.776	309	0	323.31	By MS/MS	By matching	By MS/MS	By MS/MS	By MS/MS	By MS/MS	By MS/MS	By MS/MS	By MS/MS	6691400	2300400	2690000	10191000	7383900	7417000	8307900	11125000	6937500
P60866	P60866	P60866	40S ribosomal protein S20	RPS20	>sp|P60866|RS20_HUMAN 40S ribosomal protein S20 OS=Homo sapiens OX=9606 GN=RPS20 PE=1 SV=1	1	5	5	29.4	29.4	13.373	119	0	31.03	By MS/MS	By MS/MS	By MS/MS	By MS/MS	By MS/MS	By MS/MS	By MS/MS	By MS/MS	By MS/MS	826480	5372700	3183100	1994100	2034000	3184000	3659900	5441400	4201200
Q9Y2L1	Q9Y2L1	Q9Y2L1	Exosome complex exonuclease RRP44	DIS3	>sp|Q9Y2L1|RRP44_HUMAN Exosome complex exonuclease RRP44 OS=Homo sapiens OX=9606 GN=DIS3 PE=1 SV=2	1	63	63	70.7	70.7	109	958	0	323.31	By MS/MS	By MS/MS	By MS/MS	By MS/MS	By MS/MS	By MS/MS	By MS/MS	By MS/MS	By MS/MS	9663200	16547000	18818000	23543000	20889000	23004000	22739000	22955000	19134000
Q13200	Q13200	Q13200	26S proteasome non-ATPase regulatory subunit 2	PSMD2	>sp|Q13200|PSMD2_HUMAN 26S proteasome non-ATPase regulatory subunit 2 OS=Homo sapiens OX=9606 GN=PSMD2 PE=1 SV=3	1	54	54	78.2	78.2	100.2	908	0	323.31	By matching	By MS/MS	By MS/MS	By MS/MS	By MS/MS	By MS/MS	By MS/MS	By MS/MS	By MS/MS	1962300	493860	754670	18731000	11679000	11200000	19473000	9745500	12190000
Q16643	Q16643	Q16643	Drebrin	DBN1	>sp|Q16643|DREB_HUMAN Drebrin OS=Homo sapiens OX=9606 GN=DBN1 PE=1 SV=4	1	34	34	61.9	61.9	71.428	649	0	270.13	By matching	By MS/MS	By MS/MS	By matching	By MS/MS	By MS/MS	By matching	By MS/MS	By MS/MS		7124400	9322000		23499000	19836000		26608000	20684000
P11172	P11172	P11172	Uridine 5-monophosphate synthase;Orotate phosphoribosyltransferase;Orotidine 5-phosphate decarboxylase	UMPS	>sp|P11172|UMPS_HUMAN Uridine 5-monophosphate synthase OS=Homo sapiens OX=9606 GN=UMPS PE=1 SV=1	1	36	36	79.2	79.2	52.221	480	0	321.86	By matching	By matching	By matching	By MS/MS	By MS/MS	By MS/MS	By MS/MS	By MS/MS	By MS/MS	1043400	3725700	1758500	7911300	11010000	9616200	6079900	8631300	7412600
P31689	P31689	P31689	DnaJ homolog subfamily A member 1	DNAJA1	>sp|P31689|DNJA1_HUMAN DnaJ homolog subfamily A member 1 OS=Homo sapiens OX=9606 GN=DNAJA1 PE=1 SV=2	1	27	27	75.1	75.1	44.868	397	0	308.52	By matching	By MS/MS	By MS/MS	By MS/MS	By MS/MS	By MS/MS	By MS/MS	By MS/MS	By MS/MS	6724300	22371000	21363000	7512800	8527200	5770400	6163800	10653000	5550000
Q15843	Q15843	Q15843	NEDD8	NEDD8	>sp|Q15843|NEDD8_HUMAN NEDD8 OS=Homo sapiens OX=9606 GN=NEDD8 PE=1 SV=1	1	6	6	56.8	56.8	9.0714	81	0	68.785	By matching	By matching	By matching	By MS/MS	By MS/MS	By MS/MS	By MS/MS	By MS/MS	By MS/MS		532210	382430	400060	5853000	8847900	258800	3677500	5602700
Q8TEA8	Q8TEA8	Q8TEA8	D-tyrosyl-tRNA(Tyr) deacylase 1	DTD1	>sp|Q8TEA8|DTD1_HUMAN D-aminoacyl-tRNA deacylase 1 OS=Homo sapiens OX=9606 GN=DTD1 PE=1 SV=2	1	11	11	75.6	75.6	23.423	209	0	99.573	By matching	By matching	By MS/MS	By MS/MS	By MS/MS	By MS/MS	By MS/MS	By MS/MS	By MS/MS	744850	1668400	1729600	5955100	16827000	7991100	3664600	9288800	7187100
P17480	P17480	P17480	Nucleolar transcription factor 1	UBTF	>sp|P17480|UBF1_HUMAN Nucleolar transcription factor 1 OS=Homo sapiens OX=9606 GN=UBTF PE=1 SV=1	1	1	1	3.4	3.4	89.405	764	1	-2	By matching	By matching	By matching	By matching	By MS/MS	By MS/MS	By MS/MS	By MS/MS	By MS/MS			699340		4179700	52455000		3105000	19096000
O00267	O00267	O00267	Transcription elongation factor SPT5	SUPT5H	>sp|O00267|SPT5H_HUMAN Transcription elongation factor SPT5 OS=Homo sapiens OX=9606 GN=SUPT5H PE=1 SV=1	1	46	46	53.2	53.2	121	1087	0	323.31	By matching	By MS/MS	By matching	By MS/MS	By MS/MS	By MS/MS	By MS/MS	By MS/MS	By MS/MS	10456000	16809000	12027000	19748000	19019000	32176000	25328000	22972000	34684000
P35580	P35580	P35580	Myosin-10	MYH10	>sp|P35580|MYH10_HUMAN Myosin-10 OS=Homo sapiens OX=9606 GN=MYH10 PE=1 SV=3	1	153	124	64.2	54.1	229	1976	0	323.31	By MS/MS	By matching	By matching	By MS/MS	By MS/MS	By MS/MS	By MS/MS	By MS/MS	By MS/MS	218080000	1786200	2201400	54761000	44067000	45988000	50748000	51108000	49069000
P53621	P53621	P53621	Coatomer subunit alpha;Xenin;Proxenin	COPA	>sp|P53621|COPA_HUMAN Coatomer subunit alpha OS=Homo sapiens OX=9606 GN=COPA PE=1 SV=2	1	86	86	75.8	75.8	138.34	1224	0	323.31	By MS/MS	By MS/MS	By MS/MS	By MS/MS	By MS/MS	By MS/MS	By MS/MS	By MS/MS	By MS/MS	9000800	11761000	17194000	30711000	30110000	49790000	32145000	41638000	42880000
Q15369	Q15369	Q15369	Transcription elongation factor B polypeptide 1	TCEB1	>sp|Q15369|ELOC_HUMAN Elongin-C OS=Homo sapiens OX=9606 GN=ELOC PE=1 SV=1	1	10	10	98.2	98.2	12.473	112	0	132.34	By matching	By MS/MS	By matching	By MS/MS	By MS/MS	By MS/MS	By MS/MS	By MS/MS	By MS/MS	1269400	2744500	1649800	3347500	7052500	8855200	4392200	7539000	8566600
P07237	P07237	P07237	Protein disulfide-isomerase	P4HB	>sp|P07237|PDIA1_HUMAN Protein disulfide-isomerase OS=Homo sapiens OX=9606 GN=P4HB PE=1 SV=3	1	33	33	63.2	63.2	57.116	508	0	323.31	By MS/MS	By matching	By matching	By MS/MS	By MS/MS	By MS/MS	By MS/MS	By MS/MS	By MS/MS	3857200	361080	420430	12315000	8833700	8923200	12410000	9135000	7157100
Q8TEX9	Q8TEX9	Q8TEX9	Importin-4	IPO4	>sp|Q8TEX9|IPO4_HUMAN Importin-4 OS=Homo sapiens OX=9606 GN=IPO4 PE=1 SV=2	1	49	49	61.9	61.9	118.71	1081	0	323.31	By MS/MS	By MS/MS	By MS/MS	By MS/MS	By MS/MS	By MS/MS	By MS/MS	By MS/MS	By MS/MS	6957700	9512600	10003000	19090000	30604000	26318000	18319000	26088000	29037000
P48147	P48147	P48147	Prolyl endopeptidase	PREP	>sp|P48147|PPCE_HUMAN Prolyl endopeptidase OS=Homo sapiens OX=9606 GN=PREP PE=1 SV=2	1	48	48	78.3	78.3	80.699	710	0	323.31	By matching	By matching	By matching	By MS/MS	By MS/MS	By MS/MS	By MS/MS	By MS/MS	By MS/MS	955070	290700	272600	16543000	12418000	14938000	13932000	11775000	11400000
P28161	P28161	P28161	Glutathione S-transferase Mu 2	GSTM2	>sp|P28161|GSTM2_HUMAN Glutathione S-transferase Mu 2 OS=Homo sapiens OX=9606 GN=GSTM2 PE=1 SV=2	1	21	13	83.9	61.9	25.744	218	0	208.19	By MS/MS	By MS/MS	By MS/MS	By MS/MS	By MS/MS	By MS/MS	By MS/MS	By MS/MS	By MS/MS	4510600	2513600	1641000	15073000	9190200	8419300	16183000	8146300	10778000
P17858	P17858	P17858	ATP-dependent 6-phosphofructokinase, liver type	PFKL	>sp|P17858|PFKAL_HUMAN ATP-dependent 6-phosphofructokinase, liver type OS=Homo sapiens OX=9606 GN=PFKL PE=1 SV=6	1	36	32	63.2	57.4	85.018	780	0	323.31	By matching	By matching	By matching	By MS/MS	By MS/MS	By MS/MS	By MS/MS	By MS/MS	By MS/MS	674710	292620	567660	12683000	8134400	8441200	12279000	7916500	5310700
P13667	P13667	P13667	Protein disulfide-isomerase A4	PDIA4	>sp|P13667|PDIA4_HUMAN Protein disulfide-isomerase A4 OS=Homo sapiens OX=9606 GN=PDIA4 PE=1 SV=2	1	51	50	65.7	65.7	72.932	645	0	323.31	By MS/MS	By matching	By matching	By MS/MS	By MS/MS	By MS/MS	By MS/MS	By MS/MS	By MS/MS	1425500	1051500	1223500	16659000	9492100	9065200	10477000	8532700	16803000
P12814;P35609;Q08043	P12814	P12814	Alpha-actinin-1	ACTN1	>sp|P12814|ACTN1_HUMAN Alpha-actinin-1 OS=Homo sapiens OX=9606 GN=ACTN1 PE=1 SV=2	3	72	50	84.3	66.6	103.06	892	0	323.31	By MS/MS	By matching	By matching	By MS/MS	By MS/MS	By MS/MS	By MS/MS	By MS/MS	By MS/MS	975450	586660	1190800	8058500	30904000	41541000	8298600	33896000	36819000
P05783;CON__H-INV:HIT000015463	P05783	P05783	Keratin, type I cytoskeletal 18	KRT18	>sp|P05783|K1C18_HUMAN Keratin, type I cytoskeletal 18 OS=Homo sapiens OX=9606 GN=KRT18 PE=1 SV=2	2	27	18	66	48.8	48.057	430	0	323.31	By MS/MS	By MS/MS	By MS/MS	By MS/MS	By MS/MS	By MS/MS	By MS/MS	By MS/MS	By MS/MS	20928000	18577000	20715000	6276400	8083200	11563000	5457300	9368900	10919000
Q9BT78	Q9BT78	Q9BT78	COP9 signalosome complex subunit 4	COPS4	>sp|Q9BT78|CSN4_HUMAN COP9 signalosome complex subunit 4 OS=Homo sapiens OX=9606 GN=COPS4 PE=1 SV=1	1	25	25	85.2	85.2	46.268	406	0	323.31	By MS/MS	By MS/MS	By MS/MS	By MS/MS	By MS/MS	By MS/MS	By MS/MS	By MS/MS	By MS/MS	3547700	4534000	2005100	6679200	11190000	8013100	7596700	9951800	7765300
Q9BT73	Q9BT73	Q9BT73	Proteasome assembly chaperone 3	PSMG3	>sp|Q9BT73|PSMG3_HUMAN Proteasome assembly chaperone 3 OS=Homo sapiens OX=9606 GN=PSMG3 PE=1 SV=1	1	7	7	83.6	83.6	13.104	122	0	192.66	By matching	By matching	By matching	By MS/MS	By MS/MS	By MS/MS	By MS/MS	By MS/MS	By MS/MS	339780	579540	332600	2563000	5914300	4646800	3367700	4658700	4998000
O75369	O75369	O75369	Filamin-B	FLNB	>sp|O75369|FLNB_HUMAN Filamin-B OS=Homo sapiens OX=9606 GN=FLNB PE=1 SV=2	1	165	153	82	78.9	278.16	2602	0	323.31	By MS/MS	By MS/MS	By matching	By MS/MS	By MS/MS	By MS/MS	By MS/MS	By MS/MS	By MS/MS	31147000	5560100	5034300	144530000	109270000	96063000	158600000	132080000	91720000
Q12765	Q12765	Q12765	Secernin-1	SCRN1	>sp|Q12765|SCRN1_HUMAN Secernin-1 OS=Homo sapiens OX=9606 GN=SCRN1 PE=1 SV=2	1	17	17	48.3	48.3	46.382	414	0	323.31	By MS/MS	By matching	By matching	By MS/MS	By MS/MS	By MS/MS	By MS/MS	By MS/MS	By MS/MS	1400300	1137800	336070	8444300	3801900	2724200	5702600	4078400	3178000
P12081	P12081	P12081	Histidine--tRNA ligase, cytoplasmic	HARS	>sp|P12081|HARS1_HUMAN Histidine--tRNA ligase, cytoplasmic OS=Homo sapiens OX=9606 GN=HARS1 PE=1 SV=2	1	35	28	71.9	64.2	57.41	509	0	323.31	By matching	By MS/MS	By matching	By MS/MS	By MS/MS	By MS/MS	By MS/MS	By MS/MS	By MS/MS	1066100	1992300	880190	8772600	10429000	8958000	8394300	8338800	8841900
Q96EK6	Q96EK6	Q96EK6	Glucosamine 6-phosphate N-acetyltransferase	GNPNAT1	>sp|Q96EK6|GNA1_HUMAN Glucosamine 6-phosphate N-acetyltransferase OS=Homo sapiens OX=9606 GN=GNPNAT1 PE=1 SV=1	1	8	8	65.2	65.2	20.749	184	0	63.712	By MS/MS	By matching	By matching	By MS/MS	By MS/MS	By MS/MS	By MS/MS	By MS/MS	By MS/MS	1514300	484290	775170	5897500	2926400	3460300	7849200	1623000	2494500
Q92905	Q92905	Q92905	COP9 signalosome complex subunit 5	COPS5	>sp|Q92905|CSN5_HUMAN COP9 signalosome complex subunit 5 OS=Homo sapiens OX=9606 GN=COPS5 PE=1 SV=4	1	23	23	68.6	68.6	37.578	334	0	323.31	By MS/MS	By matching	By matching	By MS/MS	By MS/MS	By MS/MS	By MS/MS	By MS/MS	By MS/MS	6295000	2573700	2817200	10392000	7038600	7481800	9791100	4333100	5750100
P61106	P61106	P61106	Ras-related protein Rab-14	RAB14	>sp|P61106|RAB14_HUMAN Ras-related protein Rab-14 OS=Homo sapiens OX=9606 GN=RAB14 PE=1 SV=4	1	15	15	78.6	78.6	23.897	215	0	259.34	By MS/MS	By MS/MS	By MS/MS	By MS/MS	By MS/MS	By MS/MS	By MS/MS	By MS/MS	By MS/MS	44989000	10803000	12354000	12954000	4622900	4978300	11323000	3323800	5136900
Q14019	Q14019	Q14019	Coactosin-like protein	COTL1	>sp|Q14019|COTL1_HUMAN Coactosin-like protein OS=Homo sapiens OX=9606 GN=COTL1 PE=1 SV=3	1	12	12	78.9	78.9	15.945	142	0	106.37	By matching	By MS/MS	By MS/MS	By MS/MS	By MS/MS	By MS/MS	By MS/MS	By MS/MS	By MS/MS	582790	2075800	1634800	2338000	18403000	16012000	1583200	17514000	18625000
Q14247	Q14247	Q14247	Src substrate cortactin	CTTN	>sp|Q14247|SRC8_HUMAN Src substrate cortactin OS=Homo sapiens OX=9606 GN=CTTN PE=1 SV=2	1	27	27	50.7	50.7	61.585	550	0	323.31	By MS/MS	By matching	By matching	By MS/MS	By MS/MS	By MS/MS	By MS/MS	By MS/MS	By MS/MS	3426000	684440	2301200	4293400	10503000	7501800	4924400	9658700	7509700
Q969H8	Q969H8	Q969H8	Myeloid-derived growth factor	MYDGF	>sp|Q969H8|MYDGF_HUMAN Myeloid-derived growth factor OS=Homo sapiens OX=9606 GN=MYDGF PE=1 SV=1	1	4	4	27.2	27.2	18.795	173	0	101.92	By matching	By MS/MS	By MS/MS	By MS/MS	By MS/MS	By MS/MS	By MS/MS	By MS/MS	By MS/MS	894370	444950	401730	5097400	3492100	3772900	5061500	1129600	3817700
P61158;Q9P1U1;Q9C0K3	P61158	P61158	Actin-related protein 3	ACTR3	>sp|P61158|ARP3_HUMAN Actin-related protein 3 OS=Homo sapiens OX=9606 GN=ACTR3 PE=1 SV=3	3	23	23	76.3	76.3	47.371	418	0	234.46	By MS/MS	By MS/MS	By MS/MS	By MS/MS	By MS/MS	By MS/MS	By MS/MS	By MS/MS	By MS/MS	518550	964430	1213900	8442300	6479900	5496400	8129100	6516200	7390000
P00568;Q9Y6K8	P00568	P00568	Adenylate kinase isoenzyme 1	AK1	>sp|P00568|KAD1_HUMAN Adenylate kinase isoenzyme 1 OS=Homo sapiens OX=9606 GN=AK1 PE=1 SV=3	2	12	12	67	67	21.635	194	0	97.055	By MS/MS	By MS/MS	By matching	By MS/MS	By MS/MS	By MS/MS	By MS/MS	By MS/MS	By MS/MS	3138500	2566000	2111100	4752300	12649000	14064000	6402700	12627000	12806000
Q9Y2V2	Q9Y2V2	Q9Y2V2	Calcium-regulated heat stable protein 1	CARHSP1	>sp|Q9Y2V2|CHSP1_HUMAN Calcium-regulated heat-stable protein 1 OS=Homo sapiens OX=9606 GN=CARHSP1 PE=1 SV=2	1	5	5	60.5	60.5	15.892	147	0	70.333	By MS/MS	By matching	By matching	By MS/MS	By MS/MS	By MS/MS	By MS/MS	By MS/MS	By MS/MS	2171600	472120	698070	7935800	4000100	4260800	6618700	2779700	4362500
Q13177	Q13177	Q13177	Serine/threonine-protein kinase PAK 2;PAK-2p27;PAK-2p34	PAK2	>sp|Q13177|PAK2_HUMAN Serine/threonine-protein kinase PAK 2 OS=Homo sapiens OX=9606 GN=PAK2 PE=1 SV=3	1	25	17	70.2	49.6	58.042	524	0	323.31	By matching	By matching	By matching	By MS/MS	By MS/MS	By MS/MS	By MS/MS	By MS/MS	By MS/MS	3349100	1095800	2613800	9502400	9076100	9663500	7185900	7502000	8550600
O60664	O60664	O60664	Perilipin-3	PLIN3	>sp|O60664|PLIN3_HUMAN Perilipin-3 OS=Homo sapiens OX=9606 GN=PLIN3 PE=1 SV=3	1	24	24	77.6	77.6	47.074	434	0	323.31	By MS/MS	By MS/MS	By MS/MS	By MS/MS	By MS/MS	By MS/MS	By MS/MS	By MS/MS	By MS/MS	10648000	8642400	9859200	7913900	6689500	10995000	9760200	8286300	9526500
Q07812	Q07812	Q07812	Apoptosis regulator BAX	BAX	>sp|Q07812|BAX_HUMAN Apoptosis regulator BAX OS=Homo sapiens OX=9606 GN=BAX PE=1 SV=1	1	10	10	59.9	59.9	21.184	192	0	98.932	By MS/MS	By MS/MS	By MS/MS	By MS/MS	By MS/MS	By MS/MS	By MS/MS	By MS/MS	By MS/MS	1520600	2260200	3871100	8556300	2740300	2533500	7128500	3516100	4091800
P62753	P62753	P62753	40S ribosomal protein S6	RPS6	>sp|P62753|RS6_HUMAN 40S ribosomal protein S6 OS=Homo sapiens OX=9606 GN=RPS6 PE=1 SV=1	1	8	8	33.7	33.7	28.68	249	0	73.557	By matching	By matching	By matching	By MS/MS	By MS/MS	By MS/MS	By MS/MS	By MS/MS	By MS/MS	489100	854420	543180	7663600	3680900	1976100	5722300	1735800	2120200
P61201	P61201	P61201	COP9 signalosome complex subunit 2	COPS2	>sp|P61201|CSN2_HUMAN COP9 signalosome complex subunit 2 OS=Homo sapiens OX=9606 GN=COPS2 PE=1 SV=1	1	26	26	65.9	65.9	51.596	443	0	323.31	By matching	By matching	By matching	By MS/MS	By MS/MS	By MS/MS	By MS/MS	By MS/MS	By MS/MS	1299700	987590	1117800	10125000	7603200	5282400	8395000	7237300	5625500
Q9Y3D0	Q9Y3D0	Q9Y3D0	Mitotic spindle-associated MMXD complex subunit MIP18	FAM96B	>sp|Q9Y3D0|CIA2B_HUMAN Cytosolic iron-sulfur assembly component 2B OS=Homo sapiens OX=9606 GN=CIAO2B PE=1 SV=1	1	10	10	89	89	17.663	163	0	71.146	By matching	By MS/MS	By MS/MS	By MS/MS	By MS/MS	By MS/MS	By MS/MS	By MS/MS	By MS/MS	2699700	2964200	1787800	6125700	5047100	4379000	4984900	4398200	4358100
Q13347	Q13347	Q13347	Eukaryotic translation initiation factor 3 subunit I	EIF3I	>sp|Q13347|EIF3I_HUMAN Eukaryotic translation initiation factor 3 subunit I OS=Homo sapiens OX=9606 GN=EIF3I PE=1 SV=1	1	20	20	83.7	83.7	36.501	325	0	117.35	By MS/MS	By MS/MS	By MS/MS	By MS/MS	By MS/MS	By MS/MS	By MS/MS	By MS/MS	By MS/MS	4190000	5108900	6661600	4992200	18434000	13007000	4186800	21721000	17786000
P27708	P27708	P27708	CAD protein;Glutamine-dependent carbamoyl-phosphate synthase;Aspartate carbamoyltransferase;Dihydroorotase	CAD	>sp|P27708|PYR1_HUMAN CAD protein OS=Homo sapiens OX=9606 GN=CAD PE=1 SV=3	1	107	105	72.4	72.1	242.98	2225	0	323.31	By MS/MS	By MS/MS	By MS/MS	By MS/MS	By MS/MS	By MS/MS	By MS/MS	By MS/MS	By MS/MS	4670700	3581300	7564700	65287000	51617000	50207000	57399000	56679000	50504000
Q9BV20	Q9BV20	Q9BV20	Methylthioribose-1-phosphate isomerase	MRI1	>sp|Q9BV20|MTNA_HUMAN Methylthioribose-1-phosphate isomerase OS=Homo sapiens OX=9606 GN=MRI1 PE=1 SV=1	1	19	19	69.4	69.4	39.149	369	0	151.44	By matching	By matching	By matching	By MS/MS	By MS/MS	By MS/MS	By MS/MS	By MS/MS	By MS/MS	1244400	193400		3828000	7886000	6337600	7694300	9194000	6344000
P26640	P26640	P26640	Valine--tRNA ligase	VARS	>sp|P26640|SYVC_HUMAN Valine--tRNA ligase OS=Homo sapiens OX=9606 GN=VARS1 PE=1 SV=4	1	67	67	64.4	64.4	140.47	1264	0	323.31	By matching	By matching	By matching	By MS/MS	By MS/MS	By MS/MS	By MS/MS	By MS/MS	By MS/MS	418480	377790	412280	26387000	24256000	29037000	30512000	23225000	27183000
P46782	P46782	P46782	40S ribosomal protein S5;40S ribosomal protein S5, N-terminally processed	RPS5	>sp|P46782|RS5_HUMAN 40S ribosomal protein S5 OS=Homo sapiens OX=9606 GN=RPS5 PE=1 SV=4	1	9	9	55.9	55.9	22.876	204	0	154.93	By MS/MS	By MS/MS	By MS/MS	By MS/MS	By MS/MS	By MS/MS	By MS/MS	By MS/MS	By MS/MS	4225600	8240700	4865800	5263900	4969600	8874400	5259900	6879700	6152600
O94992	O94992	O94992	Protein HEXIM1	HEXIM1	>sp|O94992|HEXI1_HUMAN Protein HEXIM1 OS=Homo sapiens OX=9606 GN=HEXIM1 PE=1 SV=1	1	5	5	27.9	27.9	40.623	359	0	72.292	By matching	By matching	By matching	By MS/MS	By MS/MS	By MS/MS	By MS/MS	By MS/MS	By MS/MS				1587100	2531200	2286900	1597900	2910500	1239000
Q8IXM2	Q8IXM2	Q8IXM2	Chromatin complexes subunit BAP18	BAP18	>sp|Q8IXM2|BAP18_HUMAN Chromatin complexes subunit BAP18 OS=Homo sapiens OX=9606 GN=BAP18 PE=1 SV=1	1	11	11	79.1	79.1	17.9	172	0	100.38	By MS/MS	By MS/MS	By MS/MS	By MS/MS	By MS/MS	By MS/MS	By MS/MS	By MS/MS	By MS/MS	2244300	5442600	7490100	6691500	1860700	2840900	8900000	1962200	2468200
P11802;Q96Q40	P11802	P11802	Cyclin-dependent kinase 4	CDK4	>sp|P11802|CDK4_HUMAN Cyclin-dependent kinase 4 OS=Homo sapiens OX=9606 GN=CDK4 PE=1 SV=2	2	22	21	79.2	76.6	33.729	303	0	101.44	By MS/MS	By MS/MS	By MS/MS	By MS/MS	By MS/MS	By MS/MS	By MS/MS	By MS/MS	By MS/MS	11346000	14385000	12891000	5451900	11299000	11791000	5806400	11390000	11679000
Q14232	Q14232	Q14232	Translation initiation factor eIF-2B subunit alpha	EIF2B1	>sp|Q14232|EI2BA_HUMAN Translation initiation factor eIF-2B subunit alpha OS=Homo sapiens OX=9606 GN=EIF2B1 PE=1 SV=1	1	18	18	67.9	67.9	33.712	305	0	213	By matching	By matching	By matching	By MS/MS	By MS/MS	By MS/MS	By MS/MS	By MS/MS	By MS/MS	1929300	2669300	3006700	6781500	10869000	12835000	8260900	12042000	12084000
Q9UBB4	Q9UBB4	Q9UBB4	Ataxin-10	ATXN10	>sp|Q9UBB4|ATX10_HUMAN Ataxin-10 OS=Homo sapiens OX=9606 GN=ATXN10 PE=1 SV=1	1	31	31	75.6	75.6	53.488	475	0	323.31	By MS/MS	By MS/MS	By MS/MS	By MS/MS	By MS/MS	By MS/MS	By MS/MS	By MS/MS	By MS/MS	3867800	7672500	6976000	8246700	9020500	7377300	5506500	14231000	10074000
P47813;O14602	P47813;O14602	P47813	Eukaryotic translation initiation factor 1A, X-chromosomal;Eukaryotic translation initiation factor 1A, Y-chromosomal	EIF1AX;EIF1AY	>sp|P47813|IF1AX_HUMAN Eukaryotic translation initiation factor 1A, X-chromosomal OS=Homo sapiens OX=9606 GN=EIF1AX PE=1 SV=2;>sp|O14602|IF1AY_HUMAN Eukaryotic translation initiation factor 1A, Y-chromosomal OS=Homo sapiens OX=9606 GN=EIF1AY PE=1 SV=4	2	10	10	66	66	16.46	144	0	323.31	By MS/MS	By MS/MS	By MS/MS	By MS/MS	By MS/MS	By MS/MS	By MS/MS	By MS/MS	By MS/MS	1581800	3952700	2394500	4377400	6737100	6650800	5333800	5339600	7787700
P62249	P62249	P62249	40S ribosomal protein S16	RPS16	>sp|P62249|RS16_HUMAN 40S ribosomal protein S16 OS=Homo sapiens OX=9606 GN=RPS16 PE=1 SV=2	1	8	8	48.6	48.6	16.445	146	0	31.631	By matching	By matching	By MS/MS	By MS/MS	By MS/MS	By MS/MS	By MS/MS	By MS/MS	By MS/MS	1596100	1855300	1359000	6615400	4287000	4505400	9521700	4294600	3215600
P43034	P43034	P43034	Platelet-activating factor acetylhydrolase IB subunit alpha	PAFAH1B1	>sp|P43034|LIS1_HUMAN Platelet-activating factor acetylhydrolase IB subunit alpha OS=Homo sapiens OX=9606 GN=PAFAH1B1 PE=1 SV=2	1	27	27	76.6	76.6	46.637	410	0	323.31	By MS/MS	By MS/MS	By MS/MS	By MS/MS	By MS/MS	By MS/MS	By MS/MS	By MS/MS	By MS/MS	2987800	2698600	2692200	12960000	8267400	9941300	10278000	11687000	10016000
P38606	P38606	P38606	V-type proton ATPase catalytic subunit A	ATP6V1A	>sp|P38606|VATA_HUMAN V-type proton ATPase catalytic subunit A OS=Homo sapiens OX=9606 GN=ATP6V1A PE=1 SV=2	1	37	37	78.1	78.1	68.303	617	0	323.31	By matching	By matching	By matching	By MS/MS	By MS/MS	By MS/MS	By MS/MS	By MS/MS	By MS/MS	1157800	1761700	404040	11005000	9163900	11538000	7174700	8334900	9552000
P41227;Q9BSU3	P41227	P41227	N-alpha-acetyltransferase 10	NAA10	>sp|P41227|NAA10_HUMAN N-alpha-acetyltransferase 10 OS=Homo sapiens OX=9606 GN=NAA10 PE=1 SV=1	2	18	18	88.1	88.1	26.458	235	0	233.71	By MS/MS	By MS/MS	By MS/MS	By MS/MS	By MS/MS	By MS/MS	By MS/MS	By MS/MS	By MS/MS	3574200	4329600	5170500	7606700	6286600	6915700	7343000	8300900	8283400
Q13098	Q13098	Q13098	COP9 signalosome complex subunit 1	GPS1	>sp|Q13098|CSN1_HUMAN COP9 signalosome complex subunit 1 OS=Homo sapiens OX=9606 GN=GPS1 PE=1 SV=4	1	18	18	52.3	52.3	55.536	491	0	155.17	By matching	By MS/MS	By matching	By MS/MS	By MS/MS	By MS/MS	By MS/MS	By MS/MS	By MS/MS	353880	581690	306740	5778200	3777900	4276900	3863400	5562800	5311500
Q5T8D3	Q5T8D3	Q5T8D3	Acyl-CoA-binding domain-containing protein 5	ACBD5	>sp|Q5T8D3|ACBD5_HUMAN Acyl-CoA-binding domain-containing protein 5 OS=Homo sapiens OX=9606 GN=ACBD5 PE=1 SV=1	1	1	1	4.3	4.3	60.091	534	1	-2	By matching	By matching	By matching	By MS/MS	By matching	By matching	By matching	By matching	By matching								7912.9
P36405	P36405	P36405	ADP-ribosylation factor-like protein 3	ARL3	>sp|P36405|ARL3_HUMAN ADP-ribosylation factor-like protein 3 OS=Homo sapiens OX=9606 GN=ARL3 PE=1 SV=2	1	16	16	78.6	78.6	20.455	182	0	323.31	By MS/MS	By MS/MS	By matching	By MS/MS	By MS/MS	By MS/MS	By MS/MS	By MS/MS	By MS/MS	2401700	2008000	763390	7578400	7781600	14142000	8346900	9668700	7568100
Q9HB07	Q9HB07	Q9HB07	UPF0160 protein MYG1, mitochondrial	C12orf10	>sp|Q9HB07|MYG1_HUMAN MYG1 exonuclease OS=Homo sapiens OX=9606 GN=MYG1 PE=1 SV=3	1	17	17	64.1	64.1	42.477	376	0	262.68	By MS/MS	By matching	By matching	By MS/MS	By MS/MS	By MS/MS	By MS/MS	By MS/MS	By MS/MS	1873800	1946300	2265900	7315000	5364200	3827400	12394000	5624700	4617100
P07203	P07203	P07203	Glutathione peroxidase 1	GPX1	>sp|P07203|GPX1_HUMAN Glutathione peroxidase 1 OS=Homo sapiens OX=9606 GN=GPX1 PE=1 SV=4	1	14	14	84.7	84.7	22.088	203	0	61.34	By matching	By MS/MS	By matching	By MS/MS	By MS/MS	By MS/MS	By MS/MS	By MS/MS	By MS/MS	4781900	3010000	3448700	4254200	10655000	15729000	3556000	6941900	12906000
Q7Z4H3	Q7Z4H3	Q7Z4H3	HD domain-containing protein 2	HDDC2	>sp|Q7Z4H3|HDDC2_HUMAN 5-deoxynucleotidase HDDC2 OS=Homo sapiens OX=9606 GN=HDDC2 PE=1 SV=1	1	16	16	81.9	81.9	23.39	204	0	214.45	By matching	By matching	By MS/MS	By MS/MS	By MS/MS	By MS/MS	By MS/MS	By MS/MS	By MS/MS	937600	668770	797810	10246000	10859000	9024200	7042500	8864200	8767500
P05387	P05387	P05387	60S acidic ribosomal protein P2	RPLP2	>sp|P05387|RLA2_HUMAN 60S acidic ribosomal protein P2 OS=Homo sapiens OX=9606 GN=RPLP2 PE=1 SV=1	1	6	6	70.4	70.4	11.665	115	0	216.2	By matching	By matching	By matching	By MS/MS	By MS/MS	By MS/MS	By MS/MS	By MS/MS	By MS/MS		1020500	583540	4863800	1073500	912650	4097400	1320800	834690
P31949	P31949	P31949	Protein S100-A11;Protein S100-A11, N-terminally processed	S100A11	>sp|P31949|S10AB_HUMAN Protein S100-A11 OS=Homo sapiens OX=9606 GN=S100A11 PE=1 SV=2	1	8	8	86.7	86.7	11.74	105	0	229.78	By matching	By matching	By matching	By MS/MS	By MS/MS	By MS/MS	By MS/MS	By MS/MS	By MS/MS	678740	941970	1369800	1463900	8281700	6207300	631050	6089300	6156400
Q16555	Q16555	Q16555	Dihydropyrimidinase-related protein 2	DPYSL2	>sp|Q16555|DPYL2_HUMAN Dihydropyrimidinase-related protein 2 OS=Homo sapiens OX=9606 GN=DPYSL2 PE=1 SV=1	1	26	22	69.4	59.6	62.293	572	0	323.31	By matching	By MS/MS	By matching	By MS/MS	By MS/MS	By MS/MS	By MS/MS	By MS/MS	By MS/MS		22130000	1394600	12156000	5705900	6884700	9221400	5817500	6130500
Q9UJU6	Q9UJU6	Q9UJU6	Drebrin-like protein	DBNL	>sp|Q9UJU6|DBNL_HUMAN Drebrin-like protein OS=Homo sapiens OX=9606 GN=DBNL PE=1 SV=1	1	24	24	57.7	57.7	48.207	430	0	323.31	By matching	By matching	By matching	By MS/MS	By MS/MS	By MS/MS	By MS/MS	By MS/MS	By MS/MS	982390	760220	640480	6177200	5120000	5350800	5174400	9313400	5608200
O75821	O75821	O75821	Eukaryotic translation initiation factor 3 subunit G	EIF3G	>sp|O75821|EIF3G_HUMAN Eukaryotic translation initiation factor 3 subunit G OS=Homo sapiens OX=9606 GN=EIF3G PE=1 SV=2	1	19	19	69.1	69.1	35.611	320	0	188.01	By matching	By matching	By matching	By MS/MS	By MS/MS	By MS/MS	By MS/MS	By MS/MS	By MS/MS	815860	4381700	3571100	12154000	4355000	4048800	8238900	6241300	4380600
P48637	P48637	P48637	Glutathione synthetase	GSS	>sp|P48637|GSHB_HUMAN Glutathione synthetase OS=Homo sapiens OX=9606 GN=GSS PE=1 SV=1	1	27	27	66	66	52.384	474	0	323.31	By MS/MS	By matching	By MS/MS	By MS/MS	By MS/MS	By MS/MS	By MS/MS	By MS/MS	By MS/MS	2674400	16440000	6325000	6643000	11349000	5836600	8312900	6206000	7112800
Q05639	Q05639	Q05639	Elongation factor 1-alpha 2	EEF1A2	>sp|Q05639|EF1A2_HUMAN Elongation factor 1-alpha 2 OS=Homo sapiens OX=9606 GN=EEF1A2 PE=1 SV=1	1	25	8	68.7	36.1	50.47	463	0	80.92	By matching	By MS/MS	By MS/MS	By MS/MS	By MS/MS	By MS/MS	By MS/MS	By MS/MS	By MS/MS	1570100	9769700	7720700	6874100	5524800	5259300	5581100	4401300	2714800
Q9HAV4	Q9HAV4	Q9HAV4	Exportin-5	XPO5	>sp|Q9HAV4|XPO5_HUMAN Exportin-5 OS=Homo sapiens OX=9606 GN=XPO5 PE=1 SV=1	1	64	64	70.3	70.3	136.31	1204	0	323.31	By MS/MS	By MS/MS	By MS/MS	By MS/MS	By MS/MS	By MS/MS	By MS/MS	By MS/MS	By MS/MS	8513600	6726200	8893700	21950000	28031000	28012000	17030000	27743000	29581000
Q04637	Q04637	Q04637	Eukaryotic translation initiation factor 4 gamma 1	EIF4G1	>sp|Q04637|IF4G1_HUMAN Eukaryotic translation initiation factor 4 gamma 1 OS=Homo sapiens OX=9606 GN=EIF4G1 PE=1 SV=4	1	63	58	48.1	45	175.49	1599	0	323.31	By MS/MS	By MS/MS	By MS/MS	By MS/MS	By MS/MS	By MS/MS	By MS/MS	By MS/MS	By MS/MS	6942400	17142000	18229000	39100000	10569000	12609000	43654000	12969000	13328000
Q15459	Q15459	Q15459	Splicing factor 3A subunit 1	SF3A1	>sp|Q15459|SF3A1_HUMAN Splicing factor 3A subunit 1 OS=Homo sapiens OX=9606 GN=SF3A1 PE=1 SV=1	1	40	40	52.2	52.2	88.885	793	0	323.31	By matching	By MS/MS	By MS/MS	By MS/MS	By MS/MS	By MS/MS	By MS/MS	By MS/MS	By MS/MS	1836800	17514000	20286000	29874000	14142000	13658000	28619000	12716000	16563000
O95372	O95372	O95372	Acyl-protein thioesterase 2	LYPLA2	>sp|O95372|LYPA2_HUMAN Acyl-protein thioesterase 2 OS=Homo sapiens OX=9606 GN=LYPLA2 PE=1 SV=1	1	8	8	48.1	48.1	24.737	231	0	75.051	By MS/MS	By matching	By MS/MS	By MS/MS	By MS/MS	By MS/MS	By MS/MS	By MS/MS	By MS/MS	5287100	987090	3103300	7231200	7689700	6691900	4624700	8555000	6816400
P55884	P55884	P55884	Eukaryotic translation initiation factor 3 subunit B	EIF3B	>sp|P55884|EIF3B_HUMAN Eukaryotic translation initiation factor 3 subunit B OS=Homo sapiens OX=9606 GN=EIF3B PE=1 SV=3	1	43	43	61.5	61.5	92.48	814	0	323.31	By matching	By matching	By matching	By MS/MS	By MS/MS	By MS/MS	By MS/MS	By MS/MS	By MS/MS	1626400	627230	1062700	16406000	12265000	11444000	15353000	12344000	11334000
Q14914	Q14914	Q14914	Prostaglandin reductase 1	PTGR1	>sp|Q14914|PTGR1_HUMAN Prostaglandin reductase 1 OS=Homo sapiens OX=9606 GN=PTGR1 PE=1 SV=2	1	19	19	64.4	64.4	35.869	329	0	195.42	By MS/MS	By matching	By matching	By MS/MS	By MS/MS	By MS/MS	By MS/MS	By MS/MS	By MS/MS	1964900	242340	181970	8520800	3772200	5894300	8739100	6093900	5323000
Q92973	Q92973	Q92973	Transportin-1	TNPO1	>sp|Q92973|TNPO1_HUMAN Transportin-1 OS=Homo sapiens OX=9606 GN=TNPO1 PE=1 SV=2	1	37	31	58.1	50.7	102.35	898	0	323.31	By matching	By matching	By matching	By MS/MS	By MS/MS	By MS/MS	By MS/MS	By MS/MS	By MS/MS		654060	684600	7238900	14701000	15048000	9312400	10909000	11475000
Q15645	Q15645	Q15645	Pachytene checkpoint protein 2 homolog	TRIP13	>sp|Q15645|PCH2_HUMAN Pachytene checkpoint protein 2 homolog OS=Homo sapiens OX=9606 GN=TRIP13 PE=1 SV=2	1	24	24	58.3	58.3	48.55	432	0	323.31	By MS/MS	By MS/MS	By matching	By MS/MS	By MS/MS	By MS/MS	By MS/MS	By MS/MS	By MS/MS	1779600	1916900	1697900	9005200	5400700	6492100	8865200	7682700	5162100
O75663	O75663	O75663	TIP41-like protein	TIPRL	>sp|O75663|TIPRL_HUMAN TIP41-like protein OS=Homo sapiens OX=9606 GN=TIPRL PE=1 SV=2	1	25	25	83.8	83.8	31.444	272	0	209.99	By MS/MS	By matching	By MS/MS	By MS/MS	By MS/MS	By MS/MS	By MS/MS	By MS/MS	By MS/MS	6080700	5676800	5682000	7030100	8317600	8406000	5348200	10812000	10100000
P41091;Q2VIR3	P41091;Q2VIR3	P41091	Eukaryotic translation initiation factor 2 subunit 3;Putative eukaryotic translation initiation factor 2 subunit 3-like protein	EIF2S3;EIF2S3L	>sp|P41091|IF2G_HUMAN Eukaryotic translation initiation factor 2 subunit 3 OS=Homo sapiens OX=9606 GN=EIF2S3 PE=1 SV=3;>sp|Q2VIR3|IF2GL_HUMAN Eukaryotic translation initiation factor 2 subunit 3B OS=Homo sapiens OX=9606 GN=EIF2S3B PE=2 SV=2	2	23	23	59.7	59.7	51.109	472	0	275.8	By matching	By MS/MS	By matching	By MS/MS	By MS/MS	By MS/MS	By MS/MS	By MS/MS	By MS/MS	1173500	2221200	1943500	6261900	9571200	4506300	6025900	6292300	4694900
O00764	O00764	O00764	Pyridoxal kinase	PDXK	>sp|O00764|PDXK_HUMAN Pyridoxal kinase OS=Homo sapiens OX=9606 GN=PDXK PE=1 SV=1	1	22	22	88.5	88.5	35.102	312	0	204.94	By MS/MS	By MS/MS	By matching	By MS/MS	By MS/MS	By MS/MS	By MS/MS	By MS/MS	By MS/MS	4918300	2051500	930340	4372600	10654000	11636000	1364300	10533000	10264000
P52597	P52597	P52597	Heterogeneous nuclear ribonucleoprotein F;Heterogeneous nuclear ribonucleoprotein F, N-terminally processed	HNRNPF	>sp|P52597|HNRPF_HUMAN Heterogeneous nuclear ribonucleoprotein F OS=Homo sapiens OX=9606 GN=HNRNPF PE=1 SV=3	1	14	12	64.1	57.6	45.671	415	0	195.17	By MS/MS	By MS/MS	By MS/MS	By MS/MS	By MS/MS	By MS/MS	By MS/MS	By MS/MS	By MS/MS	6236500	4915400	3785800	4921400	4206600	4434400	2545600	6550200	4114600
P39019	P39019	P39019	40S ribosomal protein S19	RPS19	>sp|P39019|RS19_HUMAN 40S ribosomal protein S19 OS=Homo sapiens OX=9606 GN=RPS19 PE=1 SV=2	1	11	11	62.1	62.1	16.06	145	0	38.895	By MS/MS	By matching	By MS/MS	By MS/MS	By MS/MS	By MS/MS	By MS/MS	By MS/MS	By MS/MS	1775000	3043300	1995800	9046300	3296000	4232700	9046700	3168400	4045700
Q00535	Q00535	Q00535	Cyclin-dependent-like kinase 5	CDK5	>sp|Q00535|CDK5_HUMAN Cyclin-dependent-like kinase 5 OS=Homo sapiens OX=9606 GN=CDK5 PE=1 SV=3	1	20	19	76.7	74	33.304	292	0	116.67	By MS/MS	By MS/MS	By MS/MS	By MS/MS	By MS/MS	By MS/MS	By MS/MS	By MS/MS	By MS/MS	3079500	6549300	5529300	9831300	5318500	7367900	12533000	8035900	7627200
P22626	P22626	P22626	Heterogeneous nuclear ribonucleoproteins A2/B1	HNRNPA2B1	>sp|P22626|ROA2_HUMAN Heterogeneous nuclear ribonucleoproteins A2/B1 OS=Homo sapiens OX=9606 GN=HNRNPA2B1 PE=1 SV=2	1	23	23	68.8	68.8	37.429	353	0	277.54	By MS/MS	By MS/MS	By matching	By MS/MS	By MS/MS	By MS/MS	By MS/MS	By MS/MS	By MS/MS	16932000	2491200	3441800	9009200	2227800	2182200	8692400	1562500	2146300
P35998	P35998	P35998	26S protease regulatory subunit 7	PSMC2	>sp|P35998|PRS7_HUMAN 26S proteasome regulatory subunit 7 OS=Homo sapiens OX=9606 GN=PSMC2 PE=1 SV=3	1	34	34	72.1	72.1	48.633	433	0	323.31	By MS/MS	By MS/MS	By MS/MS	By MS/MS	By MS/MS	By MS/MS	By MS/MS	By MS/MS	By MS/MS	1500400	5402100	4650700	8288100	8482500	8119800	9010900	10248000	8449400
O14737	O14737	O14737	Programmed cell death protein 5	PDCD5	>sp|O14737|PDCD5_HUMAN Programmed cell death protein 5 OS=Homo sapiens OX=9606 GN=PDCD5 PE=1 SV=3	1	9	9	61.6	61.6	14.285	125	0	179.35	By matching	By matching	By matching	By MS/MS	By MS/MS	By MS/MS	By MS/MS	By MS/MS	By MS/MS		615300	485210	7611100	5801000	6405800	7101500	5119900	6610000
P15104	P15104	P15104	Glutamine synthetase	GLUL	>sp|P15104|GLNA_HUMAN Glutamine synthetase OS=Homo sapiens OX=9606 GN=GLUL PE=1 SV=4	1	14	14	50.7	50.7	42.064	373	0	323.31	By matching	By MS/MS	By matching	By MS/MS	By MS/MS	By MS/MS	By MS/MS	By MS/MS	By MS/MS	1267500	1389400	603980	4256800	3420800	5078700	2299900	3873200	6898900
P09417	P09417	P09417	Dihydropteridine reductase	QDPR	>sp|P09417|DHPR_HUMAN Dihydropteridine reductase OS=Homo sapiens OX=9606 GN=QDPR PE=1 SV=2	1	13	13	69.3	69.3	25.789	244	0	293.59	By matching	By matching	By matching	By MS/MS	By MS/MS	By MS/MS	By MS/MS	By MS/MS	By MS/MS	616700	2129800	1613600	9502900	8329700	7347400	9552200	6250100	7049900
Q99598	Q99598	Q99598	Translin-associated protein X	TSNAX	>sp|Q99598|TSNAX_HUMAN Translin-associated protein X OS=Homo sapiens OX=9606 GN=TSNAX PE=1 SV=1	1	18	18	76.6	76.6	33.112	290	0	155.05	By MS/MS	By matching	By MS/MS	By MS/MS	By MS/MS	By MS/MS	By MS/MS	By MS/MS	By MS/MS	2850200	3599600	2771900	11915000	7754600	9438700	8460600	8427200	10166000
O15347	O15347	O15347	High mobility group protein B3	HMGB3	>sp|O15347|HMGB3_HUMAN High mobility group protein B3 OS=Homo sapiens OX=9606 GN=HMGB3 PE=1 SV=4	1	8	8	39	39	22.98	200	0	116.91	By matching	By matching	By matching	By MS/MS	By MS/MS	By MS/MS	By MS/MS	By MS/MS	By MS/MS	1386300	926720	1854300	4550700	895670	1470000	3684400	1444600	975410
P46783;Q9NQ39	P46783;Q9NQ39	P46783	40S ribosomal protein S10;Putative 40S ribosomal protein S10-like	RPS10;RPS10P5	>sp|P46783|RS10_HUMAN 40S ribosomal protein S10 OS=Homo sapiens OX=9606 GN=RPS10 PE=1 SV=1;>sp|Q9NQ39|RS10L_HUMAN Putative 40S ribosomal protein S10-like OS=Homo sapiens OX=9606 GN=RPS10P5 PE=5 SV=1	2	6	6	42.4	42.4	18.898	165	0	196.79	By MS/MS	By MS/MS	By MS/MS	By MS/MS	By MS/MS	By MS/MS	By MS/MS	By MS/MS	By MS/MS	9068500	5933600	3648800	8202400	2783000	3340400	9759500	2809300	2834100
Q13561	Q13561	Q13561	Dynactin subunit 2	DCTN2	>sp|Q13561|DCTN2_HUMAN Dynactin subunit 2 OS=Homo sapiens OX=9606 GN=DCTN2 PE=1 SV=4	1	22	22	64.1	64.1	44.23	401	0	323.31	By matching	By matching	By matching	By MS/MS	By MS/MS	By MS/MS	By MS/MS	By MS/MS	By MS/MS	641640	961230	317720	10943000	4961100	2479300	7121100	3431300	2026700
P55263	P55263	P55263	Adenosine kinase	ADK	>sp|P55263|ADK_HUMAN Adenosine kinase OS=Homo sapiens OX=9606 GN=ADK PE=1 SV=2	1	25	25	70.4	70.4	40.545	362	0	323.31	By matching	By matching	By matching	By MS/MS	By MS/MS	By MS/MS	By MS/MS	By MS/MS	By MS/MS	1479500	421120	555100	4933500	6211100	8906200	2393900	8407500	9296900
Q9UNF1;Q12816	Q9UNF1	Q9UNF1	Melanoma-associated antigen D2	MAGED2	>sp|Q9UNF1|MAGD2_HUMAN Melanoma-associated antigen D2 OS=Homo sapiens OX=9606 GN=MAGED2 PE=1 SV=2	2	33	32	58.6	58.6	64.953	606	0	323.31	By MS/MS	By matching	By matching	By MS/MS	By MS/MS	By MS/MS	By MS/MS	By MS/MS	By MS/MS	715910	744130	793550	10285000	5979100	6084200	6672400	5680300	5133900
P11413	P11413	P11413	Glucose-6-phosphate 1-dehydrogenase	G6PD	>sp|P11413|G6PD_HUMAN Glucose-6-phosphate 1-dehydrogenase OS=Homo sapiens OX=9606 GN=G6PD PE=1 SV=4	1	37	37	85.4	85.4	59.256	515	0	323.31	By matching	By matching	By matching	By MS/MS	By MS/MS	By MS/MS	By MS/MS	By MS/MS	By MS/MS	1121000	350750	386030	5862800	9258500	8115300	5666500	9934900	11242000
O75131;Q8IYJ1;Q96A23;O95741;Q9HCH3;Q9UBL6	O75131	O75131	Copine-3	CPNE3	>sp|O75131|CPNE3_HUMAN Copine-3 OS=Homo sapiens OX=9606 GN=CPNE3 PE=1 SV=1	6	30	29	65.5	65.5	60.13	537	0	295.95	By MS/MS	By matching	By matching	By MS/MS	By MS/MS	By MS/MS	By MS/MS	By MS/MS	By MS/MS	1059400	1103800	722000	6428400	7646800	8575700	6866900	7973800	6222100
Q9Y281	Q9Y281	Q9Y281	Cofilin-2	CFL2	>sp|Q9Y281|COF2_HUMAN Cofilin-2 OS=Homo sapiens OX=9606 GN=CFL2 PE=1 SV=1	1	14	8	74.1	51.2	18.736	166	0	170.92	By MS/MS	By MS/MS	By matching	By MS/MS	By MS/MS	By MS/MS	By MS/MS	By MS/MS	By MS/MS	1343800	1369900	748500	3869300	13685000	14044000	3309000	11283000	12247000
P40926	P40926	P40926	Malate dehydrogenase, mitochondrial	MDH2	>sp|P40926|MDHM_HUMAN Malate dehydrogenase, mitochondrial OS=Homo sapiens OX=9606 GN=MDH2 PE=1 SV=3	1	19	19	63.6	63.6	35.503	338	0	317.65	By MS/MS	By MS/MS	By MS/MS	By MS/MS	By MS/MS	By MS/MS	By MS/MS	By MS/MS	By MS/MS	4553100	10432000	5631300	7062300	19645000	14184000	7655200	17352000	12529000
Q9NQW7;O00462	Q9NQW7	Q9NQW7	Xaa-Pro aminopeptidase 1	XPNPEP1	>sp|Q9NQW7|XPP1_HUMAN Xaa-Pro aminopeptidase 1 OS=Homo sapiens OX=9606 GN=XPNPEP1 PE=1 SV=3	2	35	35	73.5	73.5	69.917	623	0	323.31	By matching	By matching	By matching	By MS/MS	By MS/MS	By MS/MS	By MS/MS	By MS/MS	By MS/MS	804360	164570		4473800	10525000	11552000	6710500	9365400	11816000
Q9BTW9	Q9BTW9	Q9BTW9	Tubulin-specific chaperone D	TBCD	>sp|Q9BTW9|TBCD_HUMAN Tubulin-specific chaperone D OS=Homo sapiens OX=9606 GN=TBCD PE=1 SV=2	1	69	69	71.7	71.7	132.6	1192	0	323.31	By MS/MS	By matching	By matching	By MS/MS	By MS/MS	By MS/MS	By MS/MS	By MS/MS	By MS/MS	11926000	3217800	5272900	31081000	20207000	22588000	42604000	21542000	23720000
Q92530	Q92530	Q92530	Proteasome inhibitor PI31 subunit	PSMF1	>sp|Q92530|PSMF1_HUMAN Proteasome inhibitor PI31 subunit OS=Homo sapiens OX=9606 GN=PSMF1 PE=1 SV=2	1	12	12	50.2	50.2	29.816	271	0	49.106	By MS/MS	By MS/MS	By MS/MS	By MS/MS	By MS/MS	By MS/MS	By MS/MS	By MS/MS	By MS/MS	5198100	7209000	8416100	4515600	6205500	7904600	2646400	6218500	7027400
P52434	P52434	P52434	DNA-directed RNA polymerases I, II, and III subunit RPABC3	POLR2H	>sp|P52434|RPAB3_HUMAN DNA-directed RNA polymerases I, II, and III subunit RPABC3 OS=Homo sapiens OX=9606 GN=POLR2H PE=1 SV=4	1	9	9	68.7	68.7	17.143	150	0	103.84	By matching	By matching	By matching	By MS/MS	By MS/MS	By MS/MS	By MS/MS	By MS/MS	By MS/MS	568520	1748700	1372400	2514300	10778000	8958900	2205900	9530600	9372200
Q99615	Q99615	Q99615	DnaJ homolog subfamily C member 7	DNAJC7	>sp|Q99615|DNJC7_HUMAN DnaJ homolog subfamily C member 7 OS=Homo sapiens OX=9606 GN=DNAJC7 PE=1 SV=2	1	40	40	70.4	70.4	56.44	494	0	323.31	By MS/MS	By MS/MS	By MS/MS	By MS/MS	By MS/MS	By MS/MS	By MS/MS	By MS/MS	By MS/MS	1932900	13408000	11571000	9308000	6529200	7382000	9010500	8483200	8077500
P36404	P36404	P36404	ADP-ribosylation factor-like protein 2	ARL2	>sp|P36404|ARL2_HUMAN ADP-ribosylation factor-like protein 2 OS=Homo sapiens OX=9606 GN=ARL2 PE=1 SV=4	1	12	12	60.3	60.3	20.878	184	0	148.78	By matching	By matching	By matching	By MS/MS	By MS/MS	By MS/MS	By MS/MS	By MS/MS	By MS/MS	1905900	1355300	855320	6450600	6124000	5447400	4696700	4441400	5763500
P50995;P27216	P50995	P50995	Annexin A11	ANXA11	>sp|P50995|ANX11_HUMAN Annexin A11 OS=Homo sapiens OX=9606 GN=ANXA11 PE=1 SV=1	2	20	20	40.2	40.2	54.389	505	0	323.31	By MS/MS	By matching	By matching	By MS/MS	By MS/MS	By MS/MS	By MS/MS	By MS/MS	By MS/MS	3152700	737180	906050	7522600	3430400	3846700	5749300	3787100	4758000
P84090	P84090	P84090	Enhancer of rudimentary homolog	ERH	>sp|P84090|ERH_HUMAN Enhancer of rudimentary homolog OS=Homo sapiens OX=9606 GN=ERH PE=1 SV=1	1	5	5	48.1	48.1	12.259	104	0	285.64	By matching	By MS/MS	By MS/MS	By MS/MS	By MS/MS	By MS/MS	By MS/MS	By MS/MS	By MS/MS		16230000	7768900		8079200	9459400		6947400	7763100
P20073	P20073	P20073	Annexin A7	ANXA7	>sp|P20073|ANXA7_HUMAN Annexin A7 OS=Homo sapiens OX=9606 GN=ANXA7 PE=1 SV=3	1	18	18	37.3	37.3	52.739	488	0	323.31	By matching	By MS/MS	By MS/MS	By MS/MS	By MS/MS	By MS/MS	By MS/MS	By MS/MS	By MS/MS	1250500	1200900	735100	4719800	6579300	7102700	4461700	9015700	6661000
Q96P16	Q96P16	Q96P16	Regulation of nuclear pre-mRNA domain-containing protein 1A	RPRD1A	>sp|Q96P16|RPR1A_HUMAN Regulation of nuclear pre-mRNA domain-containing protein 1A OS=Homo sapiens OX=9606 GN=RPRD1A PE=1 SV=1	1	18	14	71.8	59.3	35.719	312	0	323.31	By MS/MS	By MS/MS	By MS/MS	By MS/MS	By MS/MS	By MS/MS	By MS/MS	By MS/MS	By MS/MS	8277100	6672400	9987100	12684000	4457900	5778200	9733500	4180000	3973400
P62495	P62495	P62495	Eukaryotic peptide chain release factor subunit 1	ETF1	>sp|P62495|ERF1_HUMAN Eukaryotic peptide chain release factor subunit 1 OS=Homo sapiens OX=9606 GN=ETF1 PE=1 SV=3	1	25	25	70.3	70.3	49.03	437	0	323.31	By MS/MS	By MS/MS	By matching	By MS/MS	By MS/MS	By MS/MS	By MS/MS	By MS/MS	By MS/MS	11264000	1873900	1456700	7956000	4637800	3180500	7081700	3266900	2931700
Q13126	Q13126	Q13126	S-methyl-5-thioadenosine phosphorylase	MTAP	>sp|Q13126|MTAP_HUMAN S-methyl-5-thioadenosine phosphorylase OS=Homo sapiens OX=9606 GN=MTAP PE=1 SV=2	1	17	17	80.2	80.2	31.236	283	0	306.61	By matching	By matching	By matching	By MS/MS	By MS/MS	By MS/MS	By MS/MS	By MS/MS	By MS/MS	1866100	597770	588570	13917000	7055100	8982900	15513000	4477900	9480400
A6NDG6	A6NDG6	A6NDG6	Phosphoglycolate phosphatase	PGP	>sp|A6NDG6|PGP_HUMAN Glycerol-3-phosphate phosphatase OS=Homo sapiens OX=9606 GN=PGP PE=1 SV=1	1	21	21	86	86	34.006	321	0	279.9	By MS/MS	By matching	By matching	By MS/MS	By MS/MS	By MS/MS	By MS/MS	By MS/MS	By MS/MS	2936800	863790	628710	7255600	15274000	8322100	6518600	15746000	7340200
P54920;Q9H115	P54920	P54920	Alpha-soluble NSF attachment protein	NAPA	>sp|P54920|SNAA_HUMAN Alpha-soluble NSF attachment protein OS=Homo sapiens OX=9606 GN=NAPA PE=1 SV=3	2	22	22	86.4	86.4	33.232	295	0	323.31	By MS/MS	By matching	By matching	By MS/MS	By MS/MS	By MS/MS	By MS/MS	By MS/MS	By MS/MS	22011000	5220400	6751600	7255700	9082300	8959400	7610800	10644000	8988700
P20290	P20290	P20290	Transcription factor BTF3	BTF3	>sp|P20290|BTF3_HUMAN Transcription factor BTF3 OS=Homo sapiens OX=9606 GN=BTF3 PE=1 SV=1	1	10	10	65.5	65.5	22.168	206	0	92.772	By matching	By matching	By matching	By MS/MS	By MS/MS	By MS/MS	By MS/MS	By MS/MS	By MS/MS	1559600	1049200	1167900	9347600	6935800	6780900	3860800	5655300	6178800
Q14315	Q14315	Q14315	Filamin-C	FLNC	>sp|Q14315|FLNC_HUMAN Filamin-C OS=Homo sapiens OX=9606 GN=FLNC PE=1 SV=3	1	110	95	56	50.7	291.02	2725	0	323.31	By matching	By matching	By matching	By MS/MS	By MS/MS	By MS/MS	By MS/MS	By MS/MS	By MS/MS	150800000	134070000	140290000	87524000	62377000	38641000	611550000	49879000	199500000
P14868	P14868	P14868	Aspartate--tRNA ligase, cytoplasmic	DARS	>sp|P14868|SYDC_HUMAN Aspartate--tRNA ligase, cytoplasmic OS=Homo sapiens OX=9606 GN=DARS1 PE=1 SV=2	1	34	34	70.9	70.9	57.136	501	0	323.31	By matching	By matching	By matching	By MS/MS	By MS/MS	By MS/MS	By MS/MS	By MS/MS	By MS/MS	919960			13061000	4148100	5644100	9762000	5544000	6141400
Q15785	Q15785	Q15785	Mitochondrial import receptor subunit TOM34	TOMM34	>sp|Q15785|TOM34_HUMAN Mitochondrial import receptor subunit TOM34 OS=Homo sapiens OX=9606 GN=TOMM34 PE=1 SV=2	1	18	18	65	65	34.559	309	0	323.31	By MS/MS	By matching	By matching	By MS/MS	By MS/MS	By MS/MS	By MS/MS	By MS/MS	By MS/MS	6788800	3173500	3811100	9957100	7216100	6626800	8990000	5991000	6250600
P11908	P11908	P11908	Ribose-phosphate pyrophosphokinase 2	PRPS2	>sp|P11908|PRPS2_HUMAN Ribose-phosphate pyrophosphokinase 2 OS=Homo sapiens OX=9606 GN=PRPS2 PE=1 SV=2	1	19	9	60.4	37.1	34.769	318	0	323.31	By matching	By matching	By matching	By MS/MS	By MS/MS	By MS/MS	By MS/MS	By MS/MS	By MS/MS	1414100	165800	420440	7736500	4003400	5430400	8606700	3997900	5353400
P26368	P26368	P26368	Splicing factor U2AF 65 kDa subunit	U2AF2	>sp|P26368|U2AF2_HUMAN Splicing factor U2AF 65 kDa subunit OS=Homo sapiens OX=9606 GN=U2AF2 PE=1 SV=4	1	12	12	33.3	33.3	53.5	475	0	113.47	By matching	By matching	By matching	By MS/MS	By MS/MS	By MS/MS	By MS/MS	By MS/MS	By MS/MS	839130	1735400	1294900	5255900	1666000	2394300	5435900	1550600	1973200
O75223	O75223	O75223	Gamma-glutamylcyclotransferase	GGCT	>sp|O75223|GGCT_HUMAN Gamma-glutamylcyclotransferase OS=Homo sapiens OX=9606 GN=GGCT PE=1 SV=1	1	14	14	86.7	86.7	21.007	188	0	190.56	By MS/MS	By matching	By matching	By MS/MS	By MS/MS	By MS/MS	By MS/MS	By MS/MS	By MS/MS	1477600	1663700	1558400	6684200	12373000	15536000	6626200	11699000	15046000
Q13185	Q13185	Q13185	Chromobox protein homolog 3	CBX3	>sp|Q13185|CBX3_HUMAN Chromobox protein homolog 3 OS=Homo sapiens OX=9606 GN=CBX3 PE=1 SV=4	1	10	8	59.6	44.3	20.811	183	0	118.81	By MS/MS	By matching	By matching	By MS/MS	By MS/MS	By MS/MS	By MS/MS	By MS/MS	By MS/MS	5453800	3672500	4737400	3491700	8820900	13592000	4515500	9603100	8212300
Q8TBC4	Q8TBC4	Q8TBC4	NEDD8-activating enzyme E1 catalytic subunit	UBA3	>sp|Q8TBC4|UBA3_HUMAN NEDD8-activating enzyme E1 catalytic subunit OS=Homo sapiens OX=9606 GN=UBA3 PE=1 SV=2	1	24	24	70.6	70.6	51.852	463	0	323.31	By matching	By matching	By matching	By MS/MS	By MS/MS	By MS/MS	By MS/MS	By MS/MS	By MS/MS	1310200	325420		7092600	10903000	5841000	4964400	5332200	5599200
Q9NY33	Q9NY33	Q9NY33	Dipeptidyl peptidase 3	DPP3	>sp|Q9NY33|DPP3_HUMAN Dipeptidyl peptidase 3 OS=Homo sapiens OX=9606 GN=DPP3 PE=1 SV=2	1	38	38	74.6	74.6	82.588	737	0	323.31	By matching	By matching	By matching	By MS/MS	By MS/MS	By MS/MS	By MS/MS	By MS/MS	By MS/MS	259930	832270	423830	8489700	13584000	11601000	10391000	8852200	7309300
P11940;Q96DU9	P11940	P11940	Polyadenylate-binding protein 1	PABPC1	>sp|P11940|PABP1_HUMAN Polyadenylate-binding protein 1 OS=Homo sapiens OX=9606 GN=PABPC1 PE=1 SV=2	2	24	5	48.3	12.6	70.67	636	0	297.59	By matching	By matching	By MS/MS	By MS/MS	By MS/MS	By MS/MS	By MS/MS	By MS/MS	By MS/MS	562750	646950	1135300	9800500	4922200	4469100	9170200	5017500	5101500
Q9UL46	Q9UL46	Q9UL46	Proteasome activator complex subunit 2	PSME2	>sp|Q9UL46|PSME2_HUMAN Proteasome activator complex subunit 2 OS=Homo sapiens OX=9606 GN=PSME2 PE=1 SV=4	1	12	12	67.4	67.4	27.401	239	0	323.31	By MS/MS	By matching	By matching	By MS/MS	By MS/MS	By MS/MS	By MS/MS	By MS/MS	By MS/MS	2047900	1463600	1696700	8516100	7170600	8733500	8244100	8737800	8904400
Q15555	Q15555	Q15555	Microtubule-associated protein RP/EB family member 2	MAPRE2	>sp|Q15555|MARE2_HUMAN Microtubule-associated protein RP/EB family member 2 OS=Homo sapiens OX=9606 GN=MAPRE2 PE=1 SV=1	1	14	13	58.7	55.7	37.031	327	0	323.31	By matching	By MS/MS	By MS/MS	By MS/MS	By MS/MS	By MS/MS	By MS/MS	By MS/MS	By MS/MS	4306100	6003300	6784400	8241200	4385800	5659200	7838700	3862600	5272200
P61457	P61457	P61457	Pterin-4-alpha-carbinolamine dehydratase	PCBD1	>sp|P61457|PHS_HUMAN Pterin-4-alpha-carbinolamine dehydratase OS=Homo sapiens OX=9606 GN=PCBD1 PE=1 SV=2	1	8	7	79.8	79.8	11.999	104	0	92.73	By matching	By matching	By matching	By MS/MS	By MS/MS	By MS/MS	By MS/MS	By MS/MS	By MS/MS		703080	307130	1003900	9658700	10859000	1337000	12280000	11776000
Q99829	Q99829	Q99829	Copine-1	CPNE1	>sp|Q99829|CPNE1_HUMAN Copine-1 OS=Homo sapiens OX=9606 GN=CPNE1 PE=1 SV=1	1	15	15	42.1	42.1	59.058	537	0	142.59	By MS/MS	By matching	By matching	By MS/MS	By MS/MS	By MS/MS	By MS/MS	By MS/MS	By MS/MS	1839200	512050	773100	6005700	3799800	3690600	4991200	3184300	1513900
Q9UNS2	Q9UNS2	Q9UNS2	COP9 signalosome complex subunit 3	COPS3	>sp|Q9UNS2|CSN3_HUMAN COP9 signalosome complex subunit 3 OS=Homo sapiens OX=9606 GN=COPS3 PE=1 SV=3	1	20	20	66.2	66.2	47.873	423	0	323.31	By MS/MS	By MS/MS	By matching	By MS/MS	By MS/MS	By MS/MS	By MS/MS	By MS/MS	By MS/MS	1552300	2405000	1681700	4622600	8358700	7631200	4205600	8164900	6390100
Q9C0C9	Q9C0C9	Q9C0C9	E2/E3 hybrid ubiquitin-protein ligase UBE2O	UBE2O	>sp|Q9C0C9|UBE2O_HUMAN (E3-independent) E2 ubiquitin-conjugating enzyme OS=Homo sapiens OX=9606 GN=UBE2O PE=1 SV=3	1	52	52	54.5	54.5	141.29	1292	0	323.31	By matching	By matching	By matching	By MS/MS	By MS/MS	By MS/MS	By MS/MS	By MS/MS	By MS/MS	1829500	4161300	5064200	25270000	26796000	26918000	22097000	32532000	31132000
P26038	P26038	P26038	Moesin	MSN	>sp|P26038|MOES_HUMAN Moesin OS=Homo sapiens OX=9606 GN=MSN PE=1 SV=3	1	46	33	74.7	57.4	67.819	577	0	323.31	By MS/MS	By matching	By matching	By MS/MS	By MS/MS	By MS/MS	By MS/MS	By MS/MS	By MS/MS	4373900	1876500	3409100	8096100	13118000	8614900	8834700	8419700	11846000
O43396	O43396	O43396	Thioredoxin-like protein 1	TXNL1	>sp|O43396|TXNL1_HUMAN Thioredoxin-like protein 1 OS=Homo sapiens OX=9606 GN=TXNL1 PE=1 SV=3	1	19	19	85.1	85.1	32.251	289	0	323.01	By MS/MS	By matching	By matching	By MS/MS	By MS/MS	By MS/MS	By MS/MS	By MS/MS	By MS/MS	2400600	2152100	2047600	8245800	6755300	6347200	8109300	7767000	7135600
Q15813	Q15813	Q15813	Tubulin-specific chaperone E	TBCE	>sp|Q15813|TBCE_HUMAN Tubulin-specific chaperone E OS=Homo sapiens OX=9606 GN=TBCE PE=1 SV=1	1	31	30	74.4	73.1	59.345	527	0	323.31	By matching	By matching	By matching	By MS/MS	By MS/MS	By MS/MS	By MS/MS	By MS/MS	By MS/MS	1552000	221700	221720	9263500	9915000	12749000	14650000	9472700	12158000
O75607	O75607	O75607	Nucleoplasmin-3	NPM3	>sp|O75607|NPM3_HUMAN Nucleoplasmin-3 OS=Homo sapiens OX=9606 GN=NPM3 PE=1 SV=3	1	4	4	41	41	19.343	178	0	123.4	By MS/MS	By MS/MS	By MS/MS	By MS/MS	By MS/MS	By MS/MS	By MS/MS	By MS/MS	By MS/MS	1691800	43177000	82982000	2010300	5498400	8480800	1906700	4774400	10102000
Q9Y490	Q9Y490	Q9Y490	Talin-1	TLN1	>sp|Q9Y490|TLN1_HUMAN Talin-1 OS=Homo sapiens OX=9606 GN=TLN1 PE=1 SV=3	1	136	124	70.2	66.2	269.76	2541	0	323.31	By MS/MS	By MS/MS	By MS/MS	By MS/MS	By MS/MS	By MS/MS	By MS/MS	By MS/MS	By MS/MS	17243000	8049600	13226000	64635000	74876000	81344000	55328000	86710000	80247000
O94760	O94760	O94760	N(G),N(G)-dimethylarginine dimethylaminohydrolase 1	DDAH1	>sp|O94760|DDAH1_HUMAN N(G),N(G)-dimethylarginine dimethylaminohydrolase 1 OS=Homo sapiens OX=9606 GN=DDAH1 PE=1 SV=3	1	18	18	80.7	80.7	31.121	285	0	202.43	By MS/MS	By MS/MS	By MS/MS	By MS/MS	By MS/MS	By MS/MS	By MS/MS	By MS/MS	By MS/MS	1902700	2413100	1887300	5398400	11271000	12343000	4478400	14371000	10856000
Q14195;Q14117	Q14195	Q14195	Dihydropyrimidinase-related protein 3	DPYSL3	>sp|Q14195|DPYL3_HUMAN Dihydropyrimidinase-related protein 3 OS=Homo sapiens OX=9606 GN=DPYSL3 PE=1 SV=1	2	24	19	67.7	57.9	61.963	570	0	323.31	By matching	By matching	By matching	By MS/MS	By MS/MS	By MS/MS	By MS/MS	By MS/MS	By MS/MS	3003400	23350000	7752000	18758000	9497700	9585500	16596000	9185000	9094500
Q10567	Q10567	Q10567	AP-1 complex subunit beta-1	AP1B1	>sp|Q10567|AP1B1_HUMAN AP-1 complex subunit beta-1 OS=Homo sapiens OX=9606 GN=AP1B1 PE=1 SV=2	1	55	31	59.2	39.7	104.64	949	0	323.31	By MS/MS	By MS/MS	By MS/MS	By MS/MS	By MS/MS	By MS/MS	By MS/MS	By MS/MS	By MS/MS	4914500	5456100	6336500	12823000	14941000	19803000	12378000	15695000	19700000
P30050	P30050	P30050	60S ribosomal protein L12	RPL12	>sp|P30050|RL12_HUMAN 60S ribosomal protein L12 OS=Homo sapiens OX=9606 GN=RPL12 PE=1 SV=1	1	8	8	58.8	58.8	17.818	165	0	277.06	By MS/MS	By MS/MS	By MS/MS	By MS/MS	By MS/MS	By MS/MS	By MS/MS	By MS/MS	By MS/MS	3549200	9434600	4380100	8510800	1207500	1227200	7550900	1173600	1257800
Q9Y2Z0	Q9Y2Z0	Q9Y2Z0	Suppressor of G2 allele of SKP1 homolog	SUGT1	>sp|Q9Y2Z0|SGT1_HUMAN Protein SGT1 homolog OS=Homo sapiens OX=9606 GN=SUGT1 PE=1 SV=3	1	24	24	73.2	73.2	41.024	365	0	310.38	By MS/MS	By matching	By matching	By MS/MS	By MS/MS	By MS/MS	By MS/MS	By MS/MS	By MS/MS	5473500	2942600	2436300	10257000	9882000	8307400	10129000	10320000	11680000
Q6IBS0	Q6IBS0	Q6IBS0	Twinfilin-2	TWF2	>sp|Q6IBS0|TWF2_HUMAN Twinfilin-2 OS=Homo sapiens OX=9606 GN=TWF2 PE=1 SV=2	1	19	18	69.3	67.3	39.548	349	0	323.31	By matching	By matching	By matching	By MS/MS	By MS/MS	By MS/MS	By MS/MS	By MS/MS	By MS/MS	643010	171810	199050	5647700	6042000	5271700	8829700	6322700	4328200
Q9Y3C6	Q9Y3C6	Q9Y3C6	Peptidyl-prolyl cis-trans isomerase-like 1	PPIL1	>sp|Q9Y3C6|PPIL1_HUMAN Peptidyl-prolyl cis-trans isomerase-like 1 OS=Homo sapiens OX=9606 GN=PPIL1 PE=1 SV=1	1	6	6	37.3	37.3	18.237	166	0	63.661	By matching	By MS/MS	By matching	By MS/MS	By MS/MS	By MS/MS	By MS/MS	By MS/MS	By MS/MS		3669100	3040400	3931800	5225700	5547200	3766900	6524600	6020200
Q9UMS4	Q9UMS4	Q9UMS4	Pre-mRNA-processing factor 19	PRPF19	>sp|Q9UMS4|PRP19_HUMAN Pre-mRNA-processing factor 19 OS=Homo sapiens OX=9606 GN=PRPF19 PE=1 SV=1	1	17	17	65.3	65.3	55.18	504	0	189.62	By matching	By MS/MS	By MS/MS	By MS/MS	By MS/MS	By MS/MS	By MS/MS	By MS/MS	By MS/MS		4796900	4339800	5093900	4535500	4043400	3177500	2948500	3093000
Q9NT62	Q9NT62	Q9NT62	Ubiquitin-like-conjugating enzyme ATG3	ATG3	>sp|Q9NT62|ATG3_HUMAN Ubiquitin-like-conjugating enzyme ATG3 OS=Homo sapiens OX=9606 GN=ATG3 PE=1 SV=1	1	13	13	52.5	52.5	35.864	314	0	103.29	By matching	By MS/MS	By matching	By MS/MS	By MS/MS	By MS/MS	By MS/MS	By MS/MS	By MS/MS	1465600	1910400	738890	3276200	3193500	2870000	3813300	4733800	2619500
P46060	P46060	P46060	Ran GTPase-activating protein 1	RANGAP1	>sp|P46060|RAGP1_HUMAN Ran GTPase-activating protein 1 OS=Homo sapiens OX=9606 GN=RANGAP1 PE=1 SV=1	1	31	31	64.1	64.1	63.541	587	0	323.31	By matching	By MS/MS	By MS/MS	By MS/MS	By MS/MS	By MS/MS	By MS/MS	By MS/MS	By MS/MS	368890	4205000	3570900	5005400	10436000	11340000	5537500	8903400	10397000
P62993	P62993	P62993	Growth factor receptor-bound protein 2	GRB2	>sp|P62993|GRB2_HUMAN Growth factor receptor-bound protein 2 OS=Homo sapiens OX=9606 GN=GRB2 PE=1 SV=1	1	16	16	70.5	70.5	25.206	217	0	102.4	By MS/MS	By MS/MS	By MS/MS	By MS/MS	By MS/MS	By MS/MS	By MS/MS	By MS/MS	By MS/MS	7524500	8506000	7073000	9618200	6101300	5112100	8575200	5057800	4734400
Q9GZS3	Q9GZS3	Q9GZS3	WD repeat-containing protein 61;WD repeat-containing protein 61, N-terminally processed	WDR61	>sp|Q9GZS3|WDR61_HUMAN WD repeat-containing protein 61 OS=Homo sapiens OX=9606 GN=WDR61 PE=1 SV=1	1	19	19	90.2	90.2	33.58	305	0	272.34	By matching	By MS/MS	By MS/MS	By MS/MS	By MS/MS	By MS/MS	By MS/MS	By MS/MS	By MS/MS	3088900	21770000	20508000	10096000	7066100	7152900	7030300	9942300	5738600
P17655	P17655	P17655	Calpain-2 catalytic subunit	CAPN2	>sp|P17655|CAN2_HUMAN Calpain-2 catalytic subunit OS=Homo sapiens OX=9606 GN=CAPN2 PE=1 SV=6	1	35	35	65.1	65.1	79.994	700	0	323.31	By matching	By matching	By matching	By MS/MS	By MS/MS	By MS/MS	By MS/MS	By MS/MS	By MS/MS	527920	180470	167800	6877100	11449000	11986000	4671400	9218000	10563000
P52294	P52294	P52294	Importin subunit alpha-5;Importin subunit alpha-5, N-terminally processed	KPNA1	>sp|P52294|IMA5_HUMAN Importin subunit alpha-5 OS=Homo sapiens OX=9606 GN=KPNA1 PE=1 SV=3	1	22	15	51.5	40.5	60.221	538	0	323.31	By matching	By MS/MS	By MS/MS	By MS/MS	By MS/MS	By MS/MS	By MS/MS	By MS/MS	By MS/MS	1915300	21863000	12898000	3405500	6015900	5961100	3425800	4659800	4674600
Q13564	Q13564	Q13564	NEDD8-activating enzyme E1 regulatory subunit	NAE1	>sp|Q13564|ULA1_HUMAN NEDD8-activating enzyme E1 regulatory subunit OS=Homo sapiens OX=9606 GN=NAE1 PE=1 SV=1	1	27	27	75.7	75.7	60.246	534	0	323.31	By matching	By matching	By matching	By MS/MS	By MS/MS	By MS/MS	By MS/MS	By MS/MS	By MS/MS	983890	498730	761280	7941100	5250700	6007600	4540400	4130000	7769900
P05198	P05198	P05198	Eukaryotic translation initiation factor 2 subunit 1	EIF2S1	>sp|P05198|IF2A_HUMAN Eukaryotic translation initiation factor 2 subunit 1 OS=Homo sapiens OX=9606 GN=EIF2S1 PE=1 SV=3	1	25	25	71.4	71.4	36.112	315	0	323.31	By MS/MS	By matching	By matching	By MS/MS	By MS/MS	By MS/MS	By MS/MS	By MS/MS	By MS/MS	4882900	1303800	1871900	7147100	10098000	11091000	8907300	10312000	9875600
Q9NPH2	Q9NPH2	Q9NPH2	Inositol-3-phosphate synthase 1	ISYNA1	>sp|Q9NPH2|INO1_HUMAN Inositol-3-phosphate synthase 1 OS=Homo sapiens OX=9606 GN=ISYNA1 PE=1 SV=1	1	14	14	42.1	42.1	61.067	558	0	115.08	By matching	By MS/MS	By matching	By MS/MS	By MS/MS	By MS/MS	By MS/MS	By MS/MS	By MS/MS	573200	1334800	966490	4893500	4094800	4180400	4635900	3021900	2609400
Q92900	Q92900	Q92900	Regulator of nonsense transcripts 1	UPF1	>sp|Q92900|RENT1_HUMAN Regulator of nonsense transcripts 1 OS=Homo sapiens OX=9606 GN=UPF1 PE=1 SV=2	1	55	55	64.1	64.1	124.34	1129	0	323.31	By MS/MS	By MS/MS	By MS/MS	By MS/MS	By MS/MS	By MS/MS	By MS/MS	By MS/MS	By MS/MS	7050200	10207000	15967000	26322000	11573000	10735000	25416000	9032200	10363000
P62424	P62424	P62424	60S ribosomal protein L7a	RPL7A	>sp|P62424|RL7A_HUMAN 60S ribosomal protein L7a OS=Homo sapiens OX=9606 GN=RPL7A PE=1 SV=2	1	9	9	26.7	26.7	29.995	266	0	237.51	By matching	By matching	By matching	By MS/MS	By MS/MS	By MS/MS	By MS/MS	By MS/MS	By MS/MS		1818500	766070	6335900	1203700	966850	8277000	657040	1001900
P13798	P13798	P13798	Acylamino-acid-releasing enzyme	APEH	>sp|P13798|ACPH_HUMAN Acylamino-acid-releasing enzyme OS=Homo sapiens OX=9606 GN=APEH PE=1 SV=4	1	30	30	62.3	62.3	81.224	732	0	323.31	By matching	By matching	By matching	By MS/MS	By MS/MS	By MS/MS	By MS/MS	By MS/MS	By MS/MS	877570	2375400	6233100	6843900	7806200	9531500	8314300	5937200	8676900
P62829	P62829	P62829	60S ribosomal protein L23	RPL23	>sp|P62829|RL23_HUMAN 60S ribosomal protein L23 OS=Homo sapiens OX=9606 GN=RPL23 PE=1 SV=1	1	6	6	46.4	46.4	14.865	140	0	33.416	By MS/MS	By MS/MS	By MS/MS	By MS/MS	By MS/MS	By MS/MS	By MS/MS	By MS/MS	By MS/MS	3340900	13206000	6901000	5421800	2430100	2385100	4635900	2726800	2124000
Q8N163	Q8N163	Q8N163	Cell cycle and apoptosis regulator protein 2	CCAR2	>sp|Q8N163|CCAR2_HUMAN Cell cycle and apoptosis regulator protein 2 OS=Homo sapiens OX=9606 GN=CCAR2 PE=1 SV=2	1	38	38	64.5	64.5	102.9	923	0	323.31	By matching	By MS/MS	By MS/MS	By MS/MS	By MS/MS	By MS/MS	By MS/MS	By MS/MS	By MS/MS	1638100	7915900	9107000	15301000	24079000	13807000	15477000	21111000	34338000
P15880	P15880	P15880	40S ribosomal protein S2	RPS2	>sp|P15880|RS2_HUMAN 40S ribosomal protein S2 OS=Homo sapiens OX=9606 GN=RPS2 PE=1 SV=2	1	16	16	57.7	57.7	31.324	293	0	177.09	By MS/MS	By matching	By matching	By MS/MS	By MS/MS	By MS/MS	By MS/MS	By MS/MS	By MS/MS	4052600	4897200	5193000	11978000	6194100	7811900	12194000	7197500	8814300
P62306	P62306	P62306	Small nuclear ribonucleoprotein F	SNRPF	>sp|P62306|RUXF_HUMAN Small nuclear ribonucleoprotein F OS=Homo sapiens OX=9606 GN=SNRPF PE=1 SV=1	1	4	4	89.5	89.5	9.7251	86	0	53.255	By matching	By MS/MS	By MS/MS	By MS/MS	By MS/MS	By MS/MS	By matching	By MS/MS	By MS/MS		2445000	1077600		2539800	3512000		4128300	2581200
Q9Y333	Q9Y333	Q9Y333	U6 snRNA-associated Sm-like protein LSm2	LSM2	>sp|Q9Y333|LSM2_HUMAN U6 snRNA-associated Sm-like protein LSm2 OS=Homo sapiens OX=9606 GN=LSM2 PE=1 SV=1	1	6	6	72.6	72.6	10.834	95	0	73.263	By matching	By MS/MS	By MS/MS	By MS/MS	By MS/MS	By MS/MS	By MS/MS	By MS/MS	By MS/MS		2046500	1409900	1926100	6878100	8723400	2276300	4864900	5940400
Q96G03	Q96G03	Q96G03	Phosphoglucomutase-2	PGM2	>sp|Q96G03|PGM2_HUMAN Phosphoglucomutase-2 OS=Homo sapiens OX=9606 GN=PGM2 PE=1 SV=4	1	34	34	57.4	57.4	68.283	612	0	323.31	By matching	By matching	By matching	By MS/MS	By MS/MS	By MS/MS	By MS/MS	By MS/MS	By MS/MS	576570	718870		4465800	8787000	11737000	5776600	9088200	7899900
Q9NVH2	Q9NVH2	Q9NVH2	Integrator complex subunit 7	INTS7	>sp|Q9NVH2|INT7_HUMAN Integrator complex subunit 7 OS=Homo sapiens OX=9606 GN=INTS7 PE=1 SV=1	1	5	5	7.3	7.3	106.83	962	0	7.3046	By matching	By matching	By matching	By matching	By MS/MS	By MS/MS	By MS/MS	By MS/MS	By MS/MS	22590000				21872000	13848000	46601000	7997800	15787000
P23919	P23919	P23919	Thymidylate kinase	DTYMK	>sp|P23919|KTHY_HUMAN Thymidylate kinase OS=Homo sapiens OX=9606 GN=DTYMK PE=1 SV=4	1	20	20	78.3	78.3	23.819	212	0	146.15	By matching	By matching	By matching	By MS/MS	By MS/MS	By MS/MS	By MS/MS	By MS/MS	By MS/MS	1870600	1734900	1259300	12705000	6364500	12114000	14080000	9074600	10075000
P19784	P19784	P19784	Casein kinase II subunit alpha	CSNK2A2	>sp|P19784|CSK22_HUMAN Casein kinase II subunit alpha OS=Homo sapiens OX=9606 GN=CSNK2A2 PE=1 SV=1	1	24	24	69.7	69.7	41.213	350	0	309.07	By MS/MS	By MS/MS	By MS/MS	By MS/MS	By MS/MS	By MS/MS	By MS/MS	By MS/MS	By MS/MS	1439600	5461100	8358000	8401100	9001100	10902000	8442700	7097700	9890600
Q9BTE3	Q9BTE3	Q9BTE3	Mini-chromosome maintenance complex-binding protein	MCMBP	>sp|Q9BTE3|MCMBP_HUMAN Mini-chromosome maintenance complex-binding protein OS=Homo sapiens OX=9606 GN=MCMBP PE=1 SV=2	1	33	33	61.2	61.2	72.979	642	0	323.31	By matching	By matching	By matching	By MS/MS	By MS/MS	By MS/MS	By MS/MS	By MS/MS	By MS/MS		490960	425780	8656600	8432000	5264100	9857600	5604200	6717800
Q15019	Q15019	Q15019	Septin-2	SEPTIN2	>sp|Q15019|SEPT2_HUMAN Septin-2 OS=Homo sapiens OX=9606 GN=SEPTIN2 PE=1 SV=1	1	15	15	64	64	41.487	361	0	323.31	By matching	By matching	By matching	By MS/MS	By MS/MS	By MS/MS	By MS/MS	By MS/MS	By MS/MS	8891000	8540100	4087900	20271000	4797800	5197700	17815000	7544100	5012000
Q99614	Q99614	Q99614	Tetratricopeptide repeat protein 1	TTC1	>sp|Q99614|TTC1_HUMAN Tetratricopeptide repeat protein 1 OS=Homo sapiens OX=9606 GN=TTC1 PE=1 SV=1	1	15	15	66.4	66.4	33.526	292	0	216.97	By MS/MS	By matching	By MS/MS	By MS/MS	By MS/MS	By MS/MS	By MS/MS	By MS/MS	By MS/MS	14292000	6850600	6628400	2795000	2150600	2647300	4033000	3833800	2749900
Q9BV86	Q9BV86	Q9BV86	N-terminal Xaa-Pro-Lys N-methyltransferase 1;N-terminal Xaa-Pro-Lys N-methyltransferase 1, N-terminally processed	NTMT1	>sp|Q9BV86|NTM1A_HUMAN N-terminal Xaa-Pro-Lys N-methyltransferase 1 OS=Homo sapiens OX=9606 GN=NTMT1 PE=1 SV=3	1	13	13	65.9	65.9	25.387	223	0	323.31	By matching	By MS/MS	By matching	By MS/MS	By MS/MS	By MS/MS	By MS/MS	By MS/MS	By MS/MS	1616300	3301600	3442000	4700700	8168700	6143800	2814900	8929700	6101900
P09651;Q32P51	P09651;Q32P51	P09651	Heterogeneous nuclear ribonucleoprotein A1;Heterogeneous nuclear ribonucleoprotein A1, N-terminally processed;Heterogeneous nuclear ribonucleoprotein A1-like 2	HNRNPA1;HNRNPA1L2	>sp|P09651|ROA1_HUMAN Heterogeneous nuclear ribonucleoprotein A1 OS=Homo sapiens OX=9606 GN=HNRNPA1 PE=1 SV=5;>sp|Q32P51|RA1L2_HUMAN Heterogeneous nuclear ribonucleoprotein A1-like 2 OS=Homo sapiens OX=9606 GN=HNRNPA1L2 PE=2 SV=2	2	18	18	50	50	38.746	372	0	296.53	By MS/MS	By MS/MS	By MS/MS	By MS/MS	By MS/MS	By MS/MS	By MS/MS	By MS/MS	By MS/MS	10687000	4473100	5927000	7019200	6139400	4275800	5198400	8933200	4867900
O60763	O60763	O60763	General vesicular transport factor p115	USO1	>sp|O60763|USO1_HUMAN General vesicular transport factor p115 OS=Homo sapiens OX=9606 GN=USO1 PE=1 SV=2	1	46	45	61.4	60.7	107.89	962	0	323.31	By matching	By matching	By MS/MS	By MS/MS	By MS/MS	By MS/MS	By MS/MS	By MS/MS	By MS/MS	1502200	1936200	2447300	8000700	14912000	16307000	12938000	15626000	15878000
Q8N8S7;Q9UI08	Q8N8S7	Q8N8S7	Protein enabled homolog	ENAH	>sp|Q8N8S7|ENAH_HUMAN Protein enabled homolog OS=Homo sapiens OX=9606 GN=ENAH PE=1 SV=2	2	25	25	49.2	49.2	66.509	591	0	247.22	By MS/MS	By MS/MS	By MS/MS	By MS/MS	By MS/MS	By MS/MS	By MS/MS	By MS/MS	By MS/MS	1812300	16650000	5938000	2672800	5523300	4613600	3763600	7000200	9610500
O60271	O60271	O60271	C-Jun-amino-terminal kinase-interacting protein 4	SPAG9	>sp|O60271|JIP4_HUMAN C-Jun-amino-terminal kinase-interacting protein 4 OS=Homo sapiens OX=9606 GN=SPAG9 PE=1 SV=4	1	69	64	65.3	62.2	146.2	1321	0	323.31	By matching	By matching	By matching	By MS/MS	By MS/MS	By MS/MS	By MS/MS	By MS/MS	By MS/MS	1588800	568270	770640	31244000	28677000	29273000	31779000	28703000	30519000
Q9NQ48	Q9NQ48	Q9NQ48	Leucine zipper transcription factor-like protein 1	LZTFL1	>sp|Q9NQ48|LZTL1_HUMAN Leucine zipper transcription factor-like protein 1 OS=Homo sapiens OX=9606 GN=LZTFL1 PE=1 SV=1	1	20	20	58.9	58.9	34.592	299	0	323.31	By MS/MS	By matching	By matching	By MS/MS	By MS/MS	By MS/MS	By MS/MS	By MS/MS	By MS/MS	1116300	474650	1721900	6335600	5264100	6144200	6606200	6622000	5857300
Q8NDC0	Q8NDC0	Q8NDC0	MAPK-interacting and spindle-stabilizing protein-like	MAPK1IP1L	>sp|Q8NDC0|MISSL_HUMAN MAPK-interacting and spindle-stabilizing protein-like OS=Homo sapiens OX=9606 GN=MAPK1IP1L PE=1 SV=4	1	1	1	6.9	6.9	24.269	245	0	91.298	By matching	By matching	By matching	By MS/MS	By MS/MS	By MS/MS	By MS/MS	By MS/MS	By MS/MS						404790
P10155	P10155	P10155	60 kDa SS-A/Ro ribonucleoprotein	TROVE2	>sp|P10155|RO60_HUMAN 60 kDa SS-A/Ro ribonucleoprotein OS=Homo sapiens OX=9606 GN=RO60 PE=1 SV=2	1	24	24	56.9	56.9	60.67	538	0	191.47	By matching	By matching	By matching	By MS/MS	By MS/MS	By MS/MS	By MS/MS	By MS/MS	By MS/MS	2123800	287040	713580	6510700	4334900	4909900	6666400	5260500	5559500
P04350	P04350	P04350	Tubulin beta-4A chain	TUBB4A	>sp|P04350|TBB4A_HUMAN Tubulin beta-4A chain OS=Homo sapiens OX=9606 GN=TUBB4A PE=1 SV=2	1	30	5	75.7	11.3	49.585	444	0	323.31	By MS/MS	By MS/MS	By MS/MS	By MS/MS	By MS/MS	By MS/MS	By MS/MS	By MS/MS	By MS/MS	3258500	14091000	3089400	3825300	2809500	3399700	4660400	2696200	3136800
Q96P70	Q96P70	Q96P70	Importin-9	IPO9	>sp|Q96P70|IPO9_HUMAN Importin-9 OS=Homo sapiens OX=9606 GN=IPO9 PE=1 SV=3	1	40	40	51.1	51.1	115.96	1041	0	323.31	By MS/MS	By matching	By MS/MS	By MS/MS	By MS/MS	By MS/MS	By MS/MS	By MS/MS	By MS/MS	3291500	2893800	3451600	14546000	11900000	12369000	11057000	13995000	9069900
P62191	P62191	P62191	26S protease regulatory subunit 4	PSMC1	>sp|P62191|PRS4_HUMAN 26S proteasome regulatory subunit 4 OS=Homo sapiens OX=9606 GN=PSMC1 PE=1 SV=1	1	24	23	59.1	57.5	49.184	440	0	323.31	By matching	By MS/MS	By MS/MS	By MS/MS	By MS/MS	By MS/MS	By MS/MS	By MS/MS	By MS/MS		1511500	1546900	7693500	2632900	2571300	7569200	3120100	5171000
P63162;P14678	P63162;P14678	P63162	Small nuclear ribonucleoprotein-associated protein N;Small nuclear ribonucleoprotein-associated proteins B and B	SNRPN;SNRPB	>sp|P63162|RSMN_HUMAN Small nuclear ribonucleoprotein-associated protein N OS=Homo sapiens OX=9606 GN=SNRPN PE=1 SV=1;>sp|P14678|RSMB_HUMAN Small nuclear ribonucleoprotein-associated proteins B and B OS=Homo sapiens OX=9606 GN=SNRPB PE=1 SV=2	2	11	11	32.5	32.5	24.614	240	0	96.805	By MS/MS	By MS/MS	By MS/MS	By MS/MS	By MS/MS	By MS/MS	By MS/MS	By MS/MS	By MS/MS	1322600	5661200	4886700	5510100	8072900	7042300	8117300	5647200	6414900
Q8N5M4	Q8N5M4	Q8N5M4	Tetratricopeptide repeat protein 9C	TTC9C	>sp|Q8N5M4|TTC9C_HUMAN Tetratricopeptide repeat protein 9C OS=Homo sapiens OX=9606 GN=TTC9C PE=1 SV=1	1	6	6	31.6	31.6	20.012	171	0	17.522	By matching	By matching	By matching	By MS/MS	By MS/MS	By MS/MS	By MS/MS	By MS/MS	By MS/MS	668950	757930	957770	2815500	2128200	3769200	3332600	1665600	3742900
Q9UBW8	Q9UBW8	Q9UBW8	COP9 signalosome complex subunit 7a	COPS7A	>sp|Q9UBW8|CSN7A_HUMAN COP9 signalosome complex subunit 7a OS=Homo sapiens OX=9606 GN=COPS7A PE=1 SV=1	1	14	14	71.3	71.3	30.276	275	0	252.83	By matching	By MS/MS	By matching	By MS/MS	By MS/MS	By MS/MS	By MS/MS	By MS/MS	By MS/MS	1146600	3114000	3411200	10322000	4821300	5955300	10362000	4826000	4034600
Q9UMX0	Q9UMX0	Q9UMX0	Ubiquilin-1	UBQLN1	>sp|Q9UMX0|UBQL1_HUMAN Ubiquilin-1 OS=Homo sapiens OX=9606 GN=UBQLN1 PE=1 SV=2	1	11	7	30.9	23.9	62.518	589	0	306.67	By MS/MS	By MS/MS	By MS/MS	By MS/MS	By MS/MS	By MS/MS	By MS/MS	By MS/MS	By MS/MS	1993800	1996800	2718200	3201400	1262300	1218900	3594100	1217700	1024900
Q9UHX1	Q9UHX1	Q9UHX1	Poly(U)-binding-splicing factor PUF60	PUF60	>sp|Q9UHX1|PUF60_HUMAN Poly(U)-binding-splicing factor PUF60 OS=Homo sapiens OX=9606 GN=PUF60 PE=1 SV=1	1	18	18	49.4	49.4	59.875	559	0	323.31	By matching	By matching	By matching	By MS/MS	By MS/MS	By MS/MS	By MS/MS	By MS/MS	By MS/MS		3948800	7344600	8126100	4292600	8112100	5374900	7800300	7537100
Q13951	Q13951	Q13951	Core-binding factor subunit beta	CBFB	>sp|Q13951|PEBB_HUMAN Core-binding factor subunit beta OS=Homo sapiens OX=9606 GN=CBFB PE=1 SV=2	1	10	10	61	61	21.508	182	0	111.16	By matching	By matching	By MS/MS	By MS/MS	By MS/MS	By MS/MS	By MS/MS	By MS/MS	By MS/MS		7750300	7151400	27081000	5857600	15022000	37466000	13147000	12410000
P14735	P14735	P14735	Insulin-degrading enzyme	IDE	>sp|P14735|IDE_HUMAN Insulin-degrading enzyme OS=Homo sapiens OX=9606 GN=IDE PE=1 SV=4	1	54	54	57.1	57.1	117.97	1019	0	284.6	By matching	By matching	By matching	By MS/MS	By MS/MS	By MS/MS	By MS/MS	By MS/MS	By MS/MS	705840	464850	3006800	13066000	18314000	19735000	17083000	18573000	19309000
Q06210	Q06210	Q06210	Glutamine--fructose-6-phosphate aminotransferase [isomerizing] 1	GFPT1	>sp|Q06210|GFPT1_HUMAN Glutamine--fructose-6-phosphate aminotransferase [isomerizing] 1 OS=Homo sapiens OX=9606 GN=GFPT1 PE=1 SV=3	1	41	34	70.4	57.2	78.806	699	0	323.31	By matching	By matching	By matching	By MS/MS	By MS/MS	By MS/MS	By MS/MS	By MS/MS	By MS/MS	926810	334690	335940	10034000	10612000	10944000	8809200	8535500	7774200
P42574	P42574	P42574	Caspase-3;Caspase-3 subunit p17;Caspase-3 subunit p12	CASP3	>sp|P42574|CASP3_HUMAN Caspase-3 OS=Homo sapiens OX=9606 GN=CASP3 PE=1 SV=2	1	19	19	75.1	75.1	31.608	277	0	270.62	By MS/MS	By matching	By matching	By MS/MS	By MS/MS	By MS/MS	By MS/MS	By MS/MS	By MS/MS	984130	486230	525540	3404100	11261000	9049200	3986500	9675700	6672200
P62851	P62851	P62851	40S ribosomal protein S25	RPS25	>sp|P62851|RS25_HUMAN 40S ribosomal protein S25 OS=Homo sapiens OX=9606 GN=RPS25 PE=1 SV=1	1	4	4	24	24	13.742	125	0	30.71	By matching	By matching	By matching	By MS/MS	By MS/MS	By MS/MS	By MS/MS	By MS/MS	By MS/MS	1088100	538220	515410	2518800	1786800	1988500	4714800	871240	1272600
Q86U90	Q86U90	Q86U90	YrdC domain-containing protein, mitochondrial	YRDC	>sp|Q86U90|YRDC_HUMAN YrdC domain-containing protein, mitochondrial OS=Homo sapiens OX=9606 GN=YRDC PE=1 SV=1	1	13	13	63.1	63.1	29.328	279	0	74.946	By matching	By MS/MS	By MS/MS	By MS/MS	By MS/MS	By MS/MS	By MS/MS	By MS/MS	By MS/MS	5350200	12921000	11756000	5397300	10164000	8668000	3481600	12552000	8698600
O43252	O43252	O43252	Bifunctional 3-phosphoadenosine 5-phosphosulfate synthase 1;Sulfate adenylyltransferase;Adenylyl-sulfate kinase	PAPSS1	>sp|O43252|PAPS1_HUMAN Bifunctional 3-phosphoadenosine 5-phosphosulfate synthase 1 OS=Homo sapiens OX=9606 GN=PAPSS1 PE=1 SV=2	1	32	31	69.6	67.3	70.832	624	0	323.31	By matching	By matching	By matching	By MS/MS	By MS/MS	By MS/MS	By MS/MS	By MS/MS	By MS/MS	1319900	173480	385710	4775700	4598100	8700500	3644700	9686800	9036100
P55957	P55957	P55957	BH3-interacting domain death agonist;BH3-interacting domain death agonist p15;BH3-interacting domain death agonist p13;BH3-interacting domain death agonist p11	BID	>sp|P55957|BID_HUMAN BH3-interacting domain death agonist OS=Homo sapiens OX=9606 GN=BID PE=1 SV=1	1	10	10	61	61	21.994	195	0	138.36	By MS/MS	By MS/MS	By matching	By MS/MS	By MS/MS	By MS/MS	By MS/MS	By MS/MS	By MS/MS	4956700	889840	1201700	8187300	3697000	5085400	4410000	3854800	5498700
Q9Y5K5	Q9Y5K5	Q9Y5K5	Ubiquitin carboxyl-terminal hydrolase isozyme L5	UCHL5	>sp|Q9Y5K5|UCHL5_HUMAN Ubiquitin carboxyl-terminal hydrolase isozyme L5 OS=Homo sapiens OX=9606 GN=UCHL5 PE=1 SV=3	1	21	21	65	65	37.606	329	0	265.3	By MS/MS	By MS/MS	By MS/MS	By MS/MS	By MS/MS	By MS/MS	By MS/MS	By MS/MS	By MS/MS	5898100	4371800	5571200	9918300	3731400	5066700	14709000	4250300	3228600
P62633	P62633	P62633	Cellular nucleic acid-binding protein	CNBP	>sp|P62633|CNBP_HUMAN Cellular nucleic acid-binding protein OS=Homo sapiens OX=9606 GN=CNBP PE=1 SV=1	1	11	11	59.9	59.9	19.463	177	0	315.69	By MS/MS	By MS/MS	By MS/MS	By MS/MS	By MS/MS	By MS/MS	By MS/MS	By MS/MS	By MS/MS	8654300	12217000	4301100	12555000	3142900	9630800	10572000	10099000	6825000
O14654	O14654	O14654	Insulin receptor substrate 4	IRS4	>sp|O14654|IRS4_HUMAN Insulin receptor substrate 4 OS=Homo sapiens OX=9606 GN=IRS4 PE=1 SV=1	1	41	41	46.9	46.9	133.77	1257	0	323.31	By MS/MS	By MS/MS	By MS/MS	By MS/MS	By MS/MS	By MS/MS	By MS/MS	By MS/MS	By MS/MS	13979000	23368000	25956000	26531000	4808500	4952600	31337000	5135100	5919800
P62841	P62841	P62841	40S ribosomal protein S15	RPS15	>sp|P62841|RS15_HUMAN 40S ribosomal protein S15 OS=Homo sapiens OX=9606 GN=RPS15 PE=1 SV=2	1	4	4	40.7	40.7	17.04	145	0	45.398	By MS/MS	By matching	By matching	By MS/MS	By MS/MS	By MS/MS	By MS/MS	By MS/MS	By MS/MS	836380	600920	482550	4161100	1033200	969750	1614600	3318600	2141300
Q9UHY1	Q9UHY1	Q9UHY1	Nuclear receptor-binding protein	NRBP1	>sp|Q9UHY1|NRBP_HUMAN Nuclear receptor-binding protein OS=Homo sapiens OX=9606 GN=NRBP1 PE=1 SV=1	1	19	19	56.4	56.4	59.844	535	0	248.63	By matching	By matching	By matching	By MS/MS	By MS/MS	By MS/MS	By MS/MS	By MS/MS	By MS/MS			331620	7281100	1603800	1483900	3643200	1059000	1223200
Q9NZZ3	Q9NZZ3	Q9NZZ3	Charged multivesicular body protein 5	CHMP5	>sp|Q9NZZ3|CHMP5_HUMAN Charged multivesicular body protein 5 OS=Homo sapiens OX=9606 GN=CHMP5 PE=1 SV=1	1	7	7	42	42	24.57	219	0	90.765	By matching	By matching	By matching	By MS/MS	By MS/MS	By MS/MS	By MS/MS	By MS/MS	By MS/MS	667090	688410	557700	1676400	4552400	3789400	1538200	3457600	3417500
Q9GZZ9	Q9GZZ9	Q9GZZ9	Ubiquitin-like modifier-activating enzyme 5	UBA5	>sp|Q9GZZ9|UBA5_HUMAN Ubiquitin-like modifier-activating enzyme 5 OS=Homo sapiens OX=9606 GN=UBA5 PE=1 SV=1	1	12	12	53.2	53.2	44.863	404	0	288.37	By matching	By matching	By matching	By MS/MS	By MS/MS	By MS/MS	By MS/MS	By MS/MS	By MS/MS	488170	418720	486380	1089000	5452300	3449300	1578100	2434600	2745000
P57737	P57737	P57737	Coronin-7	CORO7	>sp|P57737|CORO7_HUMAN Coronin-7 OS=Homo sapiens OX=9606 GN=CORO7 PE=1 SV=2	1	36	36	57.7	57.7	100.6	925	0	189.07	By matching	By matching	By matching	By MS/MS	By MS/MS	By MS/MS	By MS/MS	By MS/MS	By MS/MS	718570	2461000	2358800	7444500	15089000	16472000	7612200	12638000	14531000
O95861	O95861	O95861	3(2),5-bisphosphate nucleotidase 1	BPNT1	>sp|O95861|BPNT1_HUMAN 3(2),5-bisphosphate nucleotidase 1 OS=Homo sapiens OX=9606 GN=BPNT1 PE=1 SV=1	1	17	17	66.6	66.6	33.392	308	0	274.33	By MS/MS	By matching	By matching	By MS/MS	By MS/MS	By MS/MS	By MS/MS	By MS/MS	By MS/MS	1041100	1074300	549920	4055600	5251900	6008200	3075300	6831000	6656200
P09012	P09012	P09012	U1 small nuclear ribonucleoprotein A	SNRPA	>sp|P09012|SNRPA_HUMAN U1 small nuclear ribonucleoprotein A OS=Homo sapiens OX=9606 GN=SNRPA PE=1 SV=3	1	10	8	45.7	40.4	31.279	282	0	53.004	By matching	By matching	By MS/MS	By MS/MS	By MS/MS	By MS/MS	By MS/MS	By MS/MS	By MS/MS	1455200	4698200	4424500	3144400	3602000	4161700	3276100	3048500	6411100
Q9Y570	Q9Y570	Q9Y570	Protein phosphatase methylesterase 1	PPME1	>sp|Q9Y570|PPME1_HUMAN Protein phosphatase methylesterase 1 OS=Homo sapiens OX=9606 GN=PPME1 PE=1 SV=3	1	19	19	62.4	62.4	42.315	386	0	198.5	By matching	By matching	By matching	By MS/MS	By MS/MS	By MS/MS	By MS/MS	By MS/MS	By MS/MS	296550	1152200	887920	2712600	3798500	6738700	2633700	5546500	5821200
Q9BVG4	Q9BVG4	Q9BVG4	Protein PBDC1	PBDC1	>sp|Q9BVG4|PBDC1_HUMAN Protein PBDC1 OS=Homo sapiens OX=9606 GN=PBDC1 PE=1 SV=1	1	12	12	46.8	46.8	26.056	233	0	218.31	By MS/MS	By matching	By matching	By MS/MS	By MS/MS	By MS/MS	By MS/MS	By MS/MS	By MS/MS	2968700	712830	1186600	5901400	2973000	3987000	5461600	3387500	4159100
Q53FT3	Q53FT3	Q53FT3	Protein Hikeshi	C11orf73	>sp|Q53FT3|HIKES_HUMAN Protein Hikeshi OS=Homo sapiens OX=9606 GN=HIKESHI PE=1 SV=2	1	7	7	48.2	48.2	21.627	197	0	21.76	By MS/MS	By MS/MS	By matching	By MS/MS	By MS/MS	By MS/MS	By MS/MS	By MS/MS	By MS/MS	1524500	1400200		2301500	2073400	2943900	2578300	1121900	3371500
Q00796	Q00796	Q00796	Sorbitol dehydrogenase	SORD	>sp|Q00796|DHSO_HUMAN Sorbitol dehydrogenase OS=Homo sapiens OX=9606 GN=SORD PE=1 SV=4	1	18	18	70.9	70.9	38.324	357	0	301.39	By MS/MS	By matching	By matching	By MS/MS	By MS/MS	By MS/MS	By MS/MS	By MS/MS	By MS/MS	1656600	1111100	364880	6550300	2901300	3786300	11494000	5011400	2529500
Q9Y6I3	Q9Y6I3	Q9Y6I3	Epsin-1	EPN1	>sp|Q9Y6I3|EPN1_HUMAN Epsin-1 OS=Homo sapiens OX=9606 GN=EPN1 PE=1 SV=2	1	10	9	29.9	27.8	60.293	576	0	122.56	By matching	By matching	By matching	By MS/MS	By MS/MS	By MS/MS	By MS/MS	By MS/MS	By MS/MS	515390	316370		3003500	2353300	2652100	2225100	2440300	1616400
Q9NQE9	Q9NQE9	Q9NQE9	Histidine triad nucleotide-binding protein 3	HINT3	>sp|Q9NQE9|HINT3_HUMAN Histidine triad nucleotide-binding protein 3 OS=Homo sapiens OX=9606 GN=HINT3 PE=1 SV=1	1	9	9	65.9	65.9	20.361	182	0	110.25	By MS/MS	By MS/MS	By MS/MS	By MS/MS	By MS/MS	By MS/MS	By MS/MS	By MS/MS	By MS/MS	52857000	20266000	11587000	1848100	1434600	2000300	2266700	1319300	1713500
O43847	O43847	O43847	Nardilysin	NRD1	>sp|O43847|NRDC_HUMAN Nardilysin OS=Homo sapiens OX=9606 GN=NRDC PE=1 SV=3	1	48	48	48.4	48.4	131.7	1151	0	323.31	By matching	By matching	By matching	By MS/MS	By MS/MS	By MS/MS	By MS/MS	By MS/MS	By MS/MS	4472300	6603500	5223900	22868000	17145000	17821000	14668000	15939000	13870000
Q6GMV3	Q6GMV3	Q6GMV3	Putative peptidyl-tRNA hydrolase PTRHD1	PTRHD1	>sp|Q6GMV3|PTRD1_HUMAN Putative peptidyl-tRNA hydrolase PTRHD1 OS=Homo sapiens OX=9606 GN=PTRHD1 PE=1 SV=1	1	10	10	71.4	71.4	15.805	140	0	60.337	By matching	By matching	By matching	By MS/MS	By MS/MS	By MS/MS	By MS/MS	By MS/MS	By MS/MS		1525800	1192300	1884500	9750000	11246000	1784800	8407600	7560000
P62913	P62913	P62913	60S ribosomal protein L11	RPL11	>sp|P62913|RL11_HUMAN 60S ribosomal protein L11 OS=Homo sapiens OX=9606 GN=RPL11 PE=1 SV=2	1	6	6	35.4	35.4	20.252	178	0	87.127	By matching	By MS/MS	By MS/MS	By MS/MS	By MS/MS	By MS/MS	By MS/MS	By MS/MS	By MS/MS	4272300	4339600	2210500	6718300	1263000	1256900	6851100	827120	1209300
Q15121	Q15121	Q15121	Astrocytic phosphoprotein PEA-15	PEA15	>sp|Q15121|PEA15_HUMAN Astrocytic phosphoprotein PEA-15 OS=Homo sapiens OX=9606 GN=PEA15 PE=1 SV=2	1	9	9	55.4	55.4	15.04	130	0	119.14	By matching	By MS/MS	By matching	By MS/MS	By MS/MS	By MS/MS	By MS/MS	By MS/MS	By MS/MS	7429600	1658900		5388300	1770900	1930400	3354000	1339700	1394300
P31350	P31350	P31350	Ribonucleoside-diphosphate reductase subunit M2	RRM2	>sp|P31350|RIR2_HUMAN Ribonucleoside-diphosphate reductase subunit M2 OS=Homo sapiens OX=9606 GN=RRM2 PE=1 SV=1	1	23	21	73	66.8	44.877	389	0	323.31	By MS/MS	By MS/MS	By MS/MS	By MS/MS	By MS/MS	By MS/MS	By MS/MS	By MS/MS	By MS/MS	2142800	4554000	9208000	7440900	4615500	4804600	6548600	3838600	5016100
Q6FI81	Q6FI81	Q6FI81	Anamorsin	CIAPIN1	>sp|Q6FI81|CPIN1_HUMAN Anamorsin OS=Homo sapiens OX=9606 GN=CIAPIN1 PE=1 SV=2	1	17	17	76.9	76.9	33.582	312	0	323.31	By MS/MS	By matching	By matching	By MS/MS	By MS/MS	By MS/MS	By MS/MS	By MS/MS	By MS/MS	2263300	2825800	2477500	4238700	8657800	5535800	11017000	6577200	10036000
P62310	P62310	P62310	U6 snRNA-associated Sm-like protein LSm3	LSM3	>sp|P62310|LSM3_HUMAN U6 snRNA-associated Sm-like protein LSm3 OS=Homo sapiens OX=9606 GN=LSM3 PE=1 SV=2	1	3	3	40.2	40.2	11.845	102	0	144.76	By matching	By MS/MS	By MS/MS	By MS/MS	By matching	By MS/MS	By MS/MS	By MS/MS	By MS/MS	726870	476590	477400		1447400	3848000		3505900
A0AVT1	A0AVT1	A0AVT1	Ubiquitin-like modifier-activating enzyme 6	UBA6	>sp|A0AVT1|UBA6_HUMAN Ubiquitin-like modifier-activating enzyme 6 OS=Homo sapiens OX=9606 GN=UBA6 PE=1 SV=1	1	64	64	75.8	75.8	117.97	1052	0	323.31	By MS/MS	By MS/MS	By MS/MS	By MS/MS	By MS/MS	By MS/MS	By MS/MS	By MS/MS	By MS/MS	10145000	35792000	45406000	17432000	14390000	15038000	18575000	16858000	18094000
O15144	O15144	O15144	Actin-related protein 2/3 complex subunit 2	ARPC2	>sp|O15144|ARPC2_HUMAN Actin-related protein 2/3 complex subunit 2 OS=Homo sapiens OX=9606 GN=ARPC2 PE=1 SV=1	1	23	23	77.3	77.3	34.333	300	0	323.31	By MS/MS	By MS/MS	By matching	By MS/MS	By MS/MS	By MS/MS	By MS/MS	By MS/MS	By MS/MS	2442000	5505400	3361700	9258700	5618400	6248100	10737000	7777800	6829300
Q9ULC4	Q9ULC4	Q9ULC4	Malignant T-cell-amplified sequence 1	MCTS1	>sp|Q9ULC4|MCTS1_HUMAN Malignant T-cell-amplified sequence 1 OS=Homo sapiens OX=9606 GN=MCTS1 PE=1 SV=1	1	11	11	78.5	78.5	20.555	181	0	297.84	By matching	By MS/MS	By MS/MS	By MS/MS	By MS/MS	By MS/MS	By MS/MS	By MS/MS	By MS/MS	1811100	1900600	2041100	5059800	2356200	2674500	6071400	1777000	2072900
Q14012	Q14012	Q14012	Calcium/calmodulin-dependent protein kinase type 1	CAMK1	>sp|Q14012|KCC1A_HUMAN Calcium/calmodulin-dependent protein kinase type 1 OS=Homo sapiens OX=9606 GN=CAMK1 PE=1 SV=1	1	21	16	78.6	68.1	41.337	370	0	232.37	By matching	By matching	By matching	By MS/MS	By MS/MS	By MS/MS	By MS/MS	By MS/MS	By MS/MS	311820	218400	253730	4452000	2683700	2210300	4347000	3185400	1886700
P40616	P40616	P40616	ADP-ribosylation factor-like protein 1	ARL1	>sp|P40616|ARL1_HUMAN ADP-ribosylation factor-like protein 1 OS=Homo sapiens OX=9606 GN=ARL1 PE=1 SV=1	1	10	10	74	74	20.417	181	0	53.657	By MS/MS	By MS/MS	By MS/MS	By MS/MS	By MS/MS	By MS/MS	By MS/MS	By MS/MS	By MS/MS	16453000	12102000	21009000	3559500	2456900	3047000	4413200	2086900	2595400
Q13435	Q13435	Q13435	Splicing factor 3B subunit 2	SF3B2	>sp|Q13435|SF3B2_HUMAN Splicing factor 3B subunit 2 OS=Homo sapiens OX=9606 GN=SF3B2 PE=1 SV=2	1	40	40	52.3	52.3	100.23	895	0	323.31	By matching	By MS/MS	By MS/MS	By MS/MS	By MS/MS	By MS/MS	By MS/MS	By MS/MS	By MS/MS	690130	6772500	8348300	11446000	12028000	10035000	15706000	9224400	11039000
Q14203	Q14203	Q14203	Dynactin subunit 1	DCTN1	>sp|Q14203|DCTN1_HUMAN Dynactin subunit 1 OS=Homo sapiens OX=9606 GN=DCTN1 PE=1 SV=3	1	62	62	58.9	58.9	141.69	1278	0	323.31	By matching	By matching	By matching	By MS/MS	By MS/MS	By MS/MS	By MS/MS	By MS/MS	By MS/MS	423890	392990	335050	20649000	13176000	15387000	23012000	14496000	16859000
Q2KHR3	Q2KHR3	Q2KHR3	Glutamine and serine-rich protein 1	QSER1	>sp|Q2KHR3|QSER1_HUMAN Glutamine and serine-rich protein 1 OS=Homo sapiens OX=9606 GN=QSER1 PE=1 SV=3	1	5	5	5.9	5.9	189.97	1735	0.0012569	4.4005	By matching	By matching	By matching	By MS/MS	By matching	By matching	By MS/MS	By matching	By MS/MS				2400300			1384600
Q9Y383	Q9Y383	Q9Y383	Putative RNA-binding protein Luc7-like 2	LUC7L2	>sp|Q9Y383|LC7L2_HUMAN Putative RNA-binding protein Luc7-like 2 OS=Homo sapiens OX=9606 GN=LUC7L2 PE=1 SV=2	1	18	11	47.7	33.9	46.513	392	0	266.62	By MS/MS	By matching	By matching	By MS/MS	By MS/MS	By MS/MS	By MS/MS	By MS/MS	By MS/MS	799550	637450	940270	4027800	6660800	3976600	3850800	3355000	1903000
Q9H6Z4	Q9H6Z4	Q9H6Z4	Ran-binding protein 3	RANBP3	>sp|Q9H6Z4|RANB3_HUMAN Ran-binding protein 3 OS=Homo sapiens OX=9606 GN=RANBP3 PE=1 SV=1	1	17	17	42.5	42.5	60.209	567	0	140.13	By matching	By matching	By matching	By MS/MS	By MS/MS	By MS/MS	By MS/MS	By MS/MS	By MS/MS		128410	150470	1701900	4027900	4950000	2670600	5523900	6244300
Q5TFE4	Q5TFE4	Q5TFE4	5-nucleotidase domain-containing protein 1	NT5DC1	>sp|Q5TFE4|NT5D1_HUMAN 5-nucleotidase domain-containing protein 1 OS=Homo sapiens OX=9606 GN=NT5DC1 PE=1 SV=1	1	23	23	70.1	70.1	51.844	455	0	263.84	By matching	By matching	By matching	By MS/MS	By MS/MS	By MS/MS	By MS/MS	By MS/MS	By MS/MS	383260	1290800	818770	3231800	6953000	7504400	2442000	10446000	6514400
O43592	O43592	O43592	Exportin-T	XPOT	>sp|O43592|XPOT_HUMAN Exportin-T OS=Homo sapiens OX=9606 GN=XPOT PE=1 SV=2	1	42	42	59.3	59.3	109.96	962	0	323.31	By matching	By matching	By matching	By MS/MS	By MS/MS	By MS/MS	By MS/MS	By MS/MS	By MS/MS	5015500	1194900	1121400	10256000	10154000	15246000	12924000	9233300	7401000
O43617	O43617	O43617	Trafficking protein particle complex subunit 3	TRAPPC3	>sp|O43617|TPPC3_HUMAN Trafficking protein particle complex subunit 3 OS=Homo sapiens OX=9606 GN=TRAPPC3 PE=1 SV=1	1	12	12	56.7	56.7	20.274	180	0	190.43	By MS/MS	By matching	By matching	By MS/MS	By MS/MS	By MS/MS	By MS/MS	By MS/MS	By MS/MS	1159300	2490700	1316900	2876400	3835200	4687100	5293900	6223200	5752300
P48507	P48507	P48507	Glutamate--cysteine ligase regulatory subunit	GCLM	>sp|P48507|GSH0_HUMAN Glutamate--cysteine ligase regulatory subunit OS=Homo sapiens OX=9606 GN=GCLM PE=1 SV=1	1	8	8	33.2	33.2	30.727	274	0	131.47	By matching	By matching	By MS/MS	By MS/MS	By MS/MS	By MS/MS	By MS/MS	By MS/MS	By MS/MS	7012100	1460200	1426000	4723400	4749100	3796400	4642100	2412400	3293300
Q9UQ80	Q9UQ80	Q9UQ80	Proliferation-associated protein 2G4	PA2G4	>sp|Q9UQ80|PA2G4_HUMAN Proliferation-associated protein 2G4 OS=Homo sapiens OX=9606 GN=PA2G4 PE=1 SV=3	1	24	24	75.6	75.6	43.786	394	0	259.55	By matching	By MS/MS	By matching	By MS/MS	By MS/MS	By MS/MS	By MS/MS	By MS/MS	By MS/MS	1424900	735500	798260	6674500	1830300	1748800	7689100	3454800	1333300
Q14376	Q14376	Q14376	UDP-glucose 4-epimerase	GALE	>sp|Q14376|GALE_HUMAN UDP-glucose 4-epimerase OS=Homo sapiens OX=9606 GN=GALE PE=1 SV=2	1	19	19	79	79	38.281	348	0	323.31	By MS/MS	By matching	By matching	By MS/MS	By MS/MS	By MS/MS	By MS/MS	By MS/MS	By MS/MS	1870500	588660	563470	5205600	6940600	6259600	7087900	7758500	6344100
P47897	P47897	P47897	Glutamine--tRNA ligase	QARS	>sp|P47897|SYQ_HUMAN Glutamine--tRNA ligase OS=Homo sapiens OX=9606 GN=QARS1 PE=1 SV=1	1	48	48	74.8	74.8	87.798	775	0	323.31	By matching	By matching	By matching	By MS/MS	By MS/MS	By MS/MS	By MS/MS	By MS/MS	By MS/MS	5795800	688020	647960	12134000	6845700	5946500	11990000	6340100	7695100
Q15257	Q15257	Q15257	Serine/threonine-protein phosphatase 2A activator	PPP2R4	>sp|Q15257|PTPA_HUMAN Serine/threonine-protein phosphatase 2A activator OS=Homo sapiens OX=9606 GN=PTPA PE=1 SV=3	1	18	18	70.7	70.7	40.667	358	0	214.69	By MS/MS	By matching	By matching	By MS/MS	By MS/MS	By MS/MS	By MS/MS	By MS/MS	By MS/MS	3548100	1939700	746950	4781300	5398100	5846500	6163400	3999900	6402400
O75884	O75884	O75884	Putative hydrolase RBBP9	RBBP9	>sp|O75884|RBBP9_HUMAN Serine hydrolase RBBP9 OS=Homo sapiens OX=9606 GN=RBBP9 PE=1 SV=2	1	11	11	79.6	79.6	21	186	0	63.94	By matching	By matching	By matching	By MS/MS	By MS/MS	By MS/MS	By MS/MS	By MS/MS	By MS/MS	865790	1096200	784230	5769500	5463000	8878700	5251300	4988200	7052600
Q00688	Q00688	Q00688	Peptidyl-prolyl cis-trans isomerase FKBP3	FKBP3	>sp|Q00688|FKBP3_HUMAN Peptidyl-prolyl cis-trans isomerase FKBP3 OS=Homo sapiens OX=9606 GN=FKBP3 PE=1 SV=1	1	9	9	49.6	49.6	25.177	224	0	282.3	By MS/MS	By matching	By matching	By MS/MS	By MS/MS	By MS/MS	By MS/MS	By MS/MS	By MS/MS	2959000	2262800	1214500	5720500	439060	724160	10437000	369710	605710
P61247	P61247	P61247	40S ribosomal protein S3a	RPS3A	>sp|P61247|RS3A_HUMAN 40S ribosomal protein S3a OS=Homo sapiens OX=9606 GN=RPS3A PE=1 SV=2	1	18	18	64.8	64.8	29.945	264	0	106.02	By matching	By MS/MS	By MS/MS	By MS/MS	By MS/MS	By MS/MS	By MS/MS	By MS/MS	By MS/MS	408970	3203000	2450500	7307300	7347600	6960500	5987400	8846900	4977900
Q9BS40	Q9BS40	Q9BS40	Latexin	LXN	>sp|Q9BS40|LXN_HUMAN Latexin OS=Homo sapiens OX=9606 GN=LXN PE=1 SV=2	1	2	2	12.2	12.2	25.75	222	0	38.415	By matching	By matching	By matching	By MS/MS	By MS/MS	By MS/MS	By MS/MS	By MS/MS	By MS/MS	1333200			3303500	1482000	1946600	3924100	1398600	1783600
P62906	P62906	P62906	60S ribosomal protein L10a	RPL10A	>sp|P62906|RL10A_HUMAN 60S ribosomal protein L10a OS=Homo sapiens OX=9606 GN=RPL10A PE=1 SV=2	1	8	8	39.2	39.2	24.831	217	0	142.6	By matching	By MS/MS	By MS/MS	By MS/MS	By MS/MS	By MS/MS	By MS/MS	By MS/MS	By MS/MS	1081500	2972600	3702900	6108600	551020	585300	11510000	350720	544680
Q9UGI8	Q9UGI8	Q9UGI8	Testin	TES	>sp|Q9UGI8|TES_HUMAN Testin OS=Homo sapiens OX=9606 GN=TES PE=1 SV=1	1	31	31	80.5	80.5	47.996	421	0	245.69	By MS/MS	By MS/MS	By MS/MS	By MS/MS	By MS/MS	By MS/MS	By MS/MS	By MS/MS	By MS/MS	1189900	3958700	4989100	3312800	7755500	8075700	2201700	5386400	6828400
Q13509	Q13509	Q13509	Tubulin beta-3 chain	TUBB3	>sp|Q13509|TBB3_HUMAN Tubulin beta-3 chain OS=Homo sapiens OX=9606 GN=TUBB3 PE=1 SV=2	1	25	9	68.2	36.2	50.432	450	0	200.23	By matching	By MS/MS	By matching	By MS/MS	By MS/MS	By MS/MS	By MS/MS	By MS/MS	By MS/MS	1273900	3161600	1757100	2606400	5003400	2721500	3153000	3841600	2702000
Q9Y5X3	Q9Y5X3	Q9Y5X3	Sorting nexin-5	SNX5	>sp|Q9Y5X3|SNX5_HUMAN Sorting nexin-5 OS=Homo sapiens OX=9606 GN=SNX5 PE=1 SV=1	1	32	32	77.5	77.5	46.816	404	0	279.64	By MS/MS	By MS/MS	By MS/MS	By MS/MS	By MS/MS	By MS/MS	By MS/MS	By MS/MS	By MS/MS	2787100	6479400	8335000	3669000	4372200	3565300	5676400	6200200	4146400
P12955	P12955	P12955	Xaa-Pro dipeptidase	PEPD	>sp|P12955|PEPD_HUMAN Xaa-Pro dipeptidase OS=Homo sapiens OX=9606 GN=PEPD PE=1 SV=3	1	24	24	66.3	66.3	54.548	493	0	323.31	By matching	By matching	By matching	By MS/MS	By MS/MS	By MS/MS	By MS/MS	By MS/MS	By MS/MS	395050	350300	214650	2648600	5940300	5706000	4210200	6095400	4106100
Q9BU02	Q9BU02	Q9BU02	Thiamine-triphosphatase	THTPA	>sp|Q9BU02|THTPA_HUMAN Thiamine-triphosphatase OS=Homo sapiens OX=9606 GN=THTPA PE=1 SV=3	1	9	9	58.7	58.7	25.566	230	0	36.977	By matching	By matching	By matching	By MS/MS	By MS/MS	By MS/MS	By MS/MS	By MS/MS	By MS/MS		1456700	2097800	6908800	1713300	1330300	5863300	1220800	2424800
P62269	P62269	P62269	40S ribosomal protein S18	RPS18	>sp|P62269|RS18_HUMAN 40S ribosomal protein S18 OS=Homo sapiens OX=9606 GN=RPS18 PE=1 SV=3	1	10	10	48.7	48.7	17.718	152	0	66.654	By matching	By MS/MS	By MS/MS	By MS/MS	By MS/MS	By MS/MS	By MS/MS	By MS/MS	By MS/MS		2263500	1302600	5889100	3265500	3555300	7003100	4274100	4239200
Q9Y5Y2	Q9Y5Y2	Q9Y5Y2	Cytosolic Fe-S cluster assembly factor NUBP2	NUBP2	>sp|Q9Y5Y2|NUBP2_HUMAN Cytosolic Fe-S cluster assembly factor NUBP2 OS=Homo sapiens OX=9606 GN=NUBP2 PE=1 SV=1	1	12	12	63.1	63.1	28.825	271	0	71.082	By MS/MS	By MS/MS	By MS/MS	By MS/MS	By MS/MS	By MS/MS	By MS/MS	By MS/MS	By MS/MS	4613000	5965700	6221300	3818500	6745400	8183800	2666300	6254800	9333900
P24941	P24941	P24941	Cyclin-dependent kinase 2	CDK2	>sp|P24941|CDK2_HUMAN Cyclin-dependent kinase 2 OS=Homo sapiens OX=9606 GN=CDK2 PE=1 SV=2	1	20	16	83.9	68.8	33.929	298	0	128.84	By MS/MS	By MS/MS	By MS/MS	By MS/MS	By MS/MS	By MS/MS	By MS/MS	By MS/MS	By MS/MS	3140300	5422000	7001600	10092000	4254000	5350500	9433800	4221600	5526100
P18124	P18124	P18124	60S ribosomal protein L7	RPL7	>sp|P18124|RL7_HUMAN 60S ribosomal protein L7 OS=Homo sapiens OX=9606 GN=RPL7 PE=1 SV=1	1	9	9	38.7	38.7	29.225	248	0	67.305	By MS/MS	By MS/MS	By MS/MS	By MS/MS	By MS/MS	By MS/MS	By MS/MS	By MS/MS	By MS/MS	3807400	6886600	4950800	11229000	783350	968010	7768400	647180	1087200
P07384	P07384	P07384	Calpain-1 catalytic subunit	CAPN1	>sp|P07384|CAN1_HUMAN Calpain-1 catalytic subunit OS=Homo sapiens OX=9606 GN=CAPN1 PE=1 SV=1	1	36	36	67.9	67.9	81.889	714	0	258.8	By matching	By matching	By matching	By MS/MS	By MS/MS	By MS/MS	By MS/MS	By MS/MS	By MS/MS	3067800	413110	1216400	9150300	7383900	7759900	7480400	5816300	7880500
Q7Z4W1	Q7Z4W1	Q7Z4W1	L-xylulose reductase	DCXR	>sp|Q7Z4W1|DCXR_HUMAN L-xylulose reductase OS=Homo sapiens OX=9606 GN=DCXR PE=1 SV=2	1	13	13	63.5	63.5	25.913	244	0	65.291	By matching	By MS/MS	By MS/MS	By MS/MS	By MS/MS	By MS/MS	By MS/MS	By MS/MS	By MS/MS	1463600	1418500	1113600	7756000	7515000	6801700	6245100	6901400	7416600
P36639	P36639	P36639	7,8-dihydro-8-oxoguanine triphosphatase	NUDT1	>sp|P36639|8ODP_HUMAN 7,8-dihydro-8-oxoguanine triphosphatase OS=Homo sapiens OX=9606 GN=NUDT1 PE=1 SV=3	1	8	8	41.1	41.1	22.519	197	0	159.33	By MS/MS	By MS/MS	By matching	By MS/MS	By MS/MS	By MS/MS	By MS/MS	By MS/MS	By MS/MS	1703300	877970		3495000	6739100	4365800	3953100	6266200	3303900
P27816	P27816	P27816	Microtubule-associated protein 4	MAP4	>sp|P27816|MAP4_HUMAN Microtubule-associated protein 4 OS=Homo sapiens OX=9606 GN=MAP4 PE=1 SV=3	1	39	39	46.6	46.6	121	1152	0	323.31	By matching	By MS/MS	By MS/MS	By MS/MS	By MS/MS	By MS/MS	By MS/MS	By MS/MS	By MS/MS	6751600	12367000	23682000	19141000	4751500	6807000	21216000	5398800	7271900
Q8IYS1	Q8IYS1	Q8IYS1	Peptidase M20 domain-containing protein 2	PM20D2	>sp|Q8IYS1|P20D2_HUMAN Peptidase M20 domain-containing protein 2 OS=Homo sapiens OX=9606 GN=PM20D2 PE=1 SV=2	1	18	18	52.3	52.3	47.776	436	0	176.88	By MS/MS	By matching	By matching	By MS/MS	By MS/MS	By MS/MS	By MS/MS	By MS/MS	By MS/MS	984840	546760	2093900	4218400	6198800	3360200	3234800	2960000	2711300
P52888	P52888	P52888	Thimet oligopeptidase	THOP1	>sp|P52888|THOP1_HUMAN Thimet oligopeptidase OS=Homo sapiens OX=9606 GN=THOP1 PE=1 SV=2	1	29	29	51.1	51.1	78.839	689	0	323.31	By matching	By matching	By matching	By MS/MS	By MS/MS	By MS/MS	By MS/MS	By MS/MS	By MS/MS	725900		1808100	8626900	9256800	6897900	5440500	5249200	8618400
O75608	O75608	O75608	Acyl-protein thioesterase 1	LYPLA1	>sp|O75608|LYPA1_HUMAN Acyl-protein thioesterase 1 OS=Homo sapiens OX=9606 GN=LYPLA1 PE=1 SV=1	1	10	10	78.3	78.3	24.669	230	0	119.84	By MS/MS	By MS/MS	By matching	By MS/MS	By MS/MS	By MS/MS	By MS/MS	By MS/MS	By MS/MS	2161600	1808900	982330	4686900	7754100	10428000	2413100	6712500	9864500
O75937	O75937	O75937	DnaJ homolog subfamily C member 8	DNAJC8	>sp|O75937|DNJC8_HUMAN DnaJ homolog subfamily C member 8 OS=Homo sapiens OX=9606 GN=DNAJC8 PE=1 SV=2	1	14	14	56.5	56.5	29.841	253	0	143.75	By MS/MS	By matching	By matching	By MS/MS	By MS/MS	By MS/MS	By MS/MS	By MS/MS	By MS/MS	2695200	1909500	2003100	5873300	6144900	7966500	4838900	10569000	5408900
Q9UKK3	Q9UKK3	Q9UKK3	Poly [ADP-ribose] polymerase 4	PARP4	>sp|Q9UKK3|PARP4_HUMAN Protein mono-ADP-ribosyltransferase PARP4 OS=Homo sapiens OX=9606 GN=PARP4 PE=1 SV=3	1	2	2	1.7	1.7	192.59	1724	0.0039794	2.9538	By MS/MS	By MS/MS	By MS/MS	By MS/MS	By MS/MS	By MS/MS	By MS/MS	By MS/MS	By MS/MS						3076600			5440100
Q9NRV9	Q9NRV9	Q9NRV9	Heme-binding protein 1	HEBP1	>sp|Q9NRV9|HEBP1_HUMAN Heme-binding protein 1 OS=Homo sapiens OX=9606 GN=HEBP1 PE=1 SV=1	1	10	10	74.6	74.6	21.097	189	0	323.31	By MS/MS	By MS/MS	By MS/MS	By MS/MS	By MS/MS	By MS/MS	By MS/MS	By MS/MS	By MS/MS	11795000	6722900	5973300	2631500	5036900	6260800	3858200	4984400	5909400
Q13451	Q13451	Q13451	Peptidyl-prolyl cis-trans isomerase FKBP5;Peptidyl-prolyl cis-trans isomerase FKBP5, N-terminally processed	FKBP5	>sp|Q13451|FKBP5_HUMAN Peptidyl-prolyl cis-trans isomerase FKBP5 OS=Homo sapiens OX=9606 GN=FKBP5 PE=1 SV=2	1	33	33	70.9	70.9	51.212	457	0	323.31	By matching	By MS/MS	By matching	By MS/MS	By MS/MS	By MS/MS	By MS/MS	By MS/MS	By MS/MS	1242900	455500		4980100	4310700	4552700	7647000	4279500	5572400
P28838	P28838	P28838	Cytosol aminopeptidase	LAP3	>sp|P28838|AMPL_HUMAN Cytosol aminopeptidase OS=Homo sapiens OX=9606 GN=LAP3 PE=1 SV=3	1	32	32	83	83	56.166	519	0	323.31	By matching	By matching	By matching	By MS/MS	By MS/MS	By MS/MS	By MS/MS	By MS/MS	By MS/MS	3091600	658330	667090	9044900	5641900	6470400	7928200	7367000	8799400
Q9H840	Q9H840	Q9H840	Gem-associated protein 7	GEMIN7	>sp|Q9H840|GEMI7_HUMAN Gem-associated protein 7 OS=Homo sapiens OX=9606 GN=GEMIN7 PE=1 SV=1	1	6	6	78.6	78.6	14.536	131	0	58.591	By matching	By MS/MS	By MS/MS	By MS/MS	By MS/MS	By MS/MS	By MS/MS	By MS/MS	By MS/MS		2420600	1628700	2282900	4439800	4825000	1800200	3146300	3652600
Q8N4P3	Q8N4P3	Q8N4P3	Guanosine-3,5-bis(diphosphate) 3-pyrophosphohydrolase MESH1	HDDC3	>sp|Q8N4P3|MESH1_HUMAN Guanosine-3,5-bis(diphosphate) 3-pyrophosphohydrolase MESH1 OS=Homo sapiens OX=9606 GN=HDDC3 PE=1 SV=3	1	12	12	57	57	20.329	179	0	103.01	By MS/MS	By matching	By matching	By MS/MS	By MS/MS	By MS/MS	By MS/MS	By MS/MS	By MS/MS	545670	749440	261560	3781400	2925700	4307500	4079200	4134600	4567500
Q9H9Q2	Q9H9Q2	Q9H9Q2	COP9 signalosome complex subunit 7b	COPS7B	>sp|Q9H9Q2|CSN7B_HUMAN COP9 signalosome complex subunit 7b OS=Homo sapiens OX=9606 GN=COPS7B PE=1 SV=1	1	11	11	53.4	53.4	29.622	264	0	253	By MS/MS	By matching	By matching	By MS/MS	By MS/MS	By MS/MS	By MS/MS	By MS/MS	By MS/MS	4383500	2075000	2309300	5614500	3708900	5510800	5817400	2053900	4969500
O15511	O15511	O15511	Actin-related protein 2/3 complex subunit 5	ARPC5	>sp|O15511|ARPC5_HUMAN Actin-related protein 2/3 complex subunit 5 OS=Homo sapiens OX=9606 GN=ARPC5 PE=1 SV=3	1	6	6	57	57	16.32	151	0	52.72	By MS/MS	By MS/MS	By MS/MS	By MS/MS	By MS/MS	By MS/MS	By MS/MS	By MS/MS	By MS/MS	1300700	8404200	5002000	3101700	7128200	7059300	2711900	5578200	8942300
O75436	O75436	O75436	Vacuolar protein sorting-associated protein 26A	VPS26A	>sp|O75436|VP26A_HUMAN Vacuolar protein sorting-associated protein 26A OS=Homo sapiens OX=9606 GN=VPS26A PE=1 SV=2	1	17	16	61.5	59.3	38.169	327	0	240.38	By MS/MS	By matching	By matching	By MS/MS	By MS/MS	By MS/MS	By MS/MS	By MS/MS	By MS/MS	4626500	729110	1143800	7223000	2983900	4390500	6843900	3408400	3939900
P27635;Q96L21	P27635	P27635	60S ribosomal protein L10	RPL10	>sp|P27635|RL10_HUMAN 60S ribosomal protein L10 OS=Homo sapiens OX=9606 GN=RPL10 PE=1 SV=4	2	5	5	25.2	25.2	24.604	214	0	208.91	By matching	By matching	By matching	By MS/MS	By MS/MS	By MS/MS	By MS/MS	By matching	By MS/MS				4212600	670760	606100	3307800	486570	899670
Q96C19	Q96C19	Q96C19	EF-hand domain-containing protein D2	EFHD2	>sp|Q96C19|EFHD2_HUMAN EF-hand domain-containing protein D2 OS=Homo sapiens OX=9606 GN=EFHD2 PE=1 SV=1	1	18	16	73.3	64.6	26.697	240	0	167.15	By MS/MS	By MS/MS	By MS/MS	By MS/MS	By MS/MS	By MS/MS	By MS/MS	By MS/MS	By MS/MS	4702100	5954700	5206800	3863000	3251600	5131400	5017100	4331200	5310400
O43809	O43809	O43809	Cleavage and polyadenylation specificity factor subunit 5	NUDT21	>sp|O43809|CPSF5_HUMAN Cleavage and polyadenylation specificity factor subunit 5 OS=Homo sapiens OX=9606 GN=NUDT21 PE=1 SV=1	1	10	10	49.3	49.3	26.227	227	0	63.576	By MS/MS	By MS/MS	By MS/MS	By MS/MS	By MS/MS	By MS/MS	By MS/MS	By MS/MS	By MS/MS	2612400	604250	675770	7667500	655810	362370	11333000	581620	350470
P12429	P12429	P12429	Annexin A3	ANXA3	>sp|P12429|ANXA3_HUMAN Annexin A3 OS=Homo sapiens OX=9606 GN=ANXA3 PE=1 SV=3	1	22	22	69.3	69.3	36.375	323	0	300.66	By matching	By matching	By matching	By MS/MS	By MS/MS	By MS/MS	By MS/MS	By MS/MS	By MS/MS	1492500	898200	253820	10257000	6909500	4986000	9740000	5823000	4535500
Q13155	Q13155	Q13155	Aminoacyl tRNA synthase complex-interacting multifunctional protein 2	AIMP2	>sp|Q13155|AIMP2_HUMAN Aminoacyl tRNA synthase complex-interacting multifunctional protein 2 OS=Homo sapiens OX=9606 GN=AIMP2 PE=1 SV=2	1	14	14	65.6	65.6	35.348	320	0	162.85	By MS/MS	By matching	By matching	By MS/MS	By MS/MS	By MS/MS	By MS/MS	By MS/MS	By MS/MS	686210			5463100	6248000	6188000	4963300	5165700	5204300
Q15046	Q15046	Q15046	Lysine--tRNA ligase	KARS	>sp|Q15046|SYK_HUMAN Lysine--tRNA ligase OS=Homo sapiens OX=9606 GN=KARS1 PE=1 SV=3	1	30	30	59.6	59.6	68.047	597	0	227.75	By matching	By matching	By matching	By MS/MS	By MS/MS	By MS/MS	By MS/MS	By MS/MS	By MS/MS	700300	871210	4137100	7045800	3676500	4748200	6494000	1981600	3490000
Q969T4	Q969T4	Q969T4	Ubiquitin-conjugating enzyme E2 E3	UBE2E3	>sp|Q969T4|UB2E3_HUMAN Ubiquitin-conjugating enzyme E2 E3 OS=Homo sapiens OX=9606 GN=UBE2E3 PE=1 SV=1	1	9	3	58.5	30.4	22.912	207	0	41.984	By matching	By MS/MS	By MS/MS	By MS/MS	By MS/MS	By MS/MS	By MS/MS	By MS/MS	By MS/MS	3655400	14517000	7624100	1692900	6144900	5086600	1240700	6033000	7514600
Q9NQ88	Q9NQ88	Q9NQ88	Fructose-2,6-bisphosphatase TIGAR	TIGAR	>sp|Q9NQ88|TIGAR_HUMAN Fructose-2,6-bisphosphatase TIGAR OS=Homo sapiens OX=9606 GN=TIGAR PE=1 SV=1	1	13	13	72.6	72.6	30.062	270	0	191.56	By MS/MS	By MS/MS	By MS/MS	By MS/MS	By MS/MS	By MS/MS	By MS/MS	By MS/MS	By MS/MS	1450100	2267300	2701700	6151500	9198900	8176500	4928300	8507700	7974000
P62244	P62244	P62244	40S ribosomal protein S15a	RPS15A	>sp|P62244|RS15A_HUMAN 40S ribosomal protein S15a OS=Homo sapiens OX=9606 GN=RPS15A PE=1 SV=2	1	9	9	66.9	66.9	14.839	130	0	43.358	By matching	By MS/MS	By matching	By MS/MS	By MS/MS	By MS/MS	By MS/MS	By MS/MS	By MS/MS		1942800	1519300	3636300	2518000	2307800	3771900	3351100	2925700
Q9UGV2	Q9UGV2	Q9UGV2	Protein NDRG3	NDRG3	>sp|Q9UGV2|NDRG3_HUMAN Protein NDRG3 OS=Homo sapiens OX=9606 GN=NDRG3 PE=1 SV=2	1	17	17	77.1	77.1	41.408	375	0	241.34	By matching	By matching	By matching	By MS/MS	By MS/MS	By MS/MS	By MS/MS	By MS/MS	By MS/MS	212500	133360	78849	1686900	3935300	4134200	2633800	4364400	3956200
O75533	O75533	O75533	Splicing factor 3B subunit 1	SF3B1	>sp|O75533|SF3B1_HUMAN Splicing factor 3B subunit 1 OS=Homo sapiens OX=9606 GN=SF3B1 PE=1 SV=3	1	57	57	59	59	145.83	1304	0	323.31	By matching	By MS/MS	By MS/MS	By MS/MS	By MS/MS	By MS/MS	By MS/MS	By MS/MS	By MS/MS	1529000	19594000	19513000	16046000	12183000	14251000	15839000	14661000	14940000
Q9NQP4	Q9NQP4	Q9NQP4	Prefoldin subunit 4	PFDN4	>sp|Q9NQP4|PFD4_HUMAN Prefoldin subunit 4 OS=Homo sapiens OX=9606 GN=PFDN4 PE=1 SV=1	1	5	5	29.9	29.9	15.314	134	0	89.993	By matching	By matching	By matching	By MS/MS	By MS/MS	By MS/MS	By MS/MS	By MS/MS	By MS/MS		1647300	1030400	1028100	1119300	1498100	1526700	1409900	1254400
Q96C86	Q96C86	Q96C86	m7GpppX diphosphatase	DCPS	>sp|Q96C86|DCPS_HUMAN m7GpppX diphosphatase OS=Homo sapiens OX=9606 GN=DCPS PE=1 SV=2	1	21	21	70.9	70.9	38.608	337	0	322.7	By MS/MS	By matching	By matching	By MS/MS	By MS/MS	By MS/MS	By MS/MS	By MS/MS	By MS/MS	1990100	264220	1201200	3566900	9245400	8014700	5007300	9015800	10317000
P06702	P06702	P06702	Protein S100-A9	S100A9	>sp|P06702|S10A9_HUMAN Protein S100-A9 OS=Homo sapiens OX=9606 GN=S100A9 PE=1 SV=1	1	8	8	78.1	78.1	13.242	114	0	200.77	By matching	By MS/MS	By MS/MS	By matching	By MS/MS	By MS/MS	By matching	By matching	By MS/MS		1578400	23827000		37256000	147800	182350	85482	2699100
O43324	O43324	O43324	Eukaryotic translation elongation factor 1 epsilon-1	EEF1E1	>sp|O43324|MCA3_HUMAN Eukaryotic translation elongation factor 1 epsilon-1 OS=Homo sapiens OX=9606 GN=EEF1E1 PE=1 SV=1	1	9	9	54	54	19.81	174	0	58.295	By MS/MS	By matching	By MS/MS	By MS/MS	By MS/MS	By MS/MS	By MS/MS	By MS/MS	By MS/MS	944430	391470	277310	7307300	3201600	2873300	7885500	1553700	3759400
P09874	P09874	P09874	Poly [ADP-ribose] polymerase 1	PARP1	>sp|P09874|PARP1_HUMAN Poly [ADP-ribose] polymerase 1 OS=Homo sapiens OX=9606 GN=PARP1 PE=1 SV=4	1	46	46	56.1	56.1	113.08	1014	0	323.31	By MS/MS	By matching	By MS/MS	By MS/MS	By MS/MS	By MS/MS	By MS/MS	By MS/MS	By MS/MS	10003000	6768900	7766800	23221000	2068800	9199500	25195000	2136000	8959500
P04183	P04183	P04183	Thymidine kinase, cytosolic	TK1	>sp|P04183|KITH_HUMAN Thymidine kinase, cytosolic OS=Homo sapiens OX=9606 GN=TK1 PE=1 SV=2	1	15	15	66.7	66.7	25.468	234	0	154.84	By MS/MS	By matching	By MS/MS	By MS/MS	By MS/MS	By MS/MS	By MS/MS	By MS/MS	By MS/MS	4992400	3075100	4582900	3721400	4882700	4696700	2995800	4308700	5299300
O95295	O95295	O95295	SNARE-associated protein Snapin	SNAPIN	>sp|O95295|SNAPN_HUMAN SNARE-associated protein Snapin OS=Homo sapiens OX=9606 GN=SNAPIN PE=1 SV=1	1	8	8	81.6	81.6	14.874	136	0	166.67	By MS/MS	By MS/MS	By MS/MS	By MS/MS	By MS/MS	By MS/MS	By MS/MS	By MS/MS	By MS/MS	2644400	8414300	6199900	4048700	1931900	2429500	3342200	1701500	2664900
O60925	O60925	O60925	Prefoldin subunit 1	PFDN1	>sp|O60925|PFD1_HUMAN Prefoldin subunit 1 OS=Homo sapiens OX=9606 GN=PFDN1 PE=1 SV=2	1	8	8	58.2	58.2	14.21	122	0	56.96	By matching	By matching	By matching	By MS/MS	By MS/MS	By MS/MS	By MS/MS	By MS/MS	By MS/MS	659200			4450300	3735400	2934000	3095100	3595800	3861800
Q8TD19;REV__Q9P0M6	Q8TD19	Q8TD19	Serine/threonine-protein kinase Nek9	NEK9	>sp|Q8TD19|NEK9_HUMAN Serine/threonine-protein kinase Nek9 OS=Homo sapiens OX=9606 GN=NEK9 PE=1 SV=2	2	38	38	55.2	55.2	107.17	979	0	323.31	By MS/MS	By matching	By matching	By MS/MS	By MS/MS	By MS/MS	By MS/MS	By MS/MS	By MS/MS	929600	668430	761630	15181000	7374400	7917700	16136000	7677400	5085700
Q9UBQ5	Q9UBQ5	Q9UBQ5	Eukaryotic translation initiation factor 3 subunit K	EIF3K	>sp|Q9UBQ5|EIF3K_HUMAN Eukaryotic translation initiation factor 3 subunit K OS=Homo sapiens OX=9606 GN=EIF3K PE=1 SV=1	1	13	13	73.4	73.4	25.059	218	0	190.73	By matching	By MS/MS	By MS/MS	By MS/MS	By MS/MS	By MS/MS	By MS/MS	By MS/MS	By MS/MS	552840	3298100	2658300	4479800	5583500	6887700	6529100	6094700	4861800
P62701;Q8TD47;P22090	P62701	P62701	40S ribosomal protein S4, X isoform	RPS4X	>sp|P62701|RS4X_HUMAN 40S ribosomal protein S4, X isoform OS=Homo sapiens OX=9606 GN=RPS4X PE=1 SV=2	3	21	21	66.5	66.5	29.597	263	0	139.98	By MS/MS	By MS/MS	By MS/MS	By MS/MS	By MS/MS	By MS/MS	By MS/MS	By MS/MS	By MS/MS	7051500	7422900	7726700	3906100	4374600	5106900	4300800	3462900	4580500
P48444	P48444	P48444	Coatomer subunit delta	ARCN1	>sp|P48444|COPD_HUMAN Coatomer subunit delta OS=Homo sapiens OX=9606 GN=ARCN1 PE=1 SV=1	1	30	30	62.6	62.6	57.21	511	0	323.31	By matching	By matching	By matching	By MS/MS	By MS/MS	By MS/MS	By MS/MS	By MS/MS	By MS/MS	328690	1195200	674130	4692000	4610700	3927200	3412000	3638700	5942100
Q9Y485	Q9Y485	Q9Y485	DmX-like protein 1	DMXL1	>sp|Q9Y485|DMXL1_HUMAN DmX-like protein 1 OS=Homo sapiens OX=9606 GN=DMXL1 PE=1 SV=3	1	32	30	11.9	11.3	337.83	3027	0	108.23	By matching	By matching	By matching	By MS/MS	By matching	By matching	By MS/MS	By MS/MS	By MS/MS	25972000	1041700		169130000	1197100	560730	144720000	7514800	2997700
Q9GZQ8;A6NCE7;Q9H492	Q9GZQ8;A6NCE7;Q9H492	Q9GZQ8	Microtubule-associated proteins 1A/1B light chain 3B;Microtubule-associated proteins 1A/1B light chain 3 beta 2;Microtubule-associated proteins 1A/1B light chain 3A	MAP1LC3B;MAP1LC3B2;MAP1LC3A	>sp|Q9GZQ8|MLP3B_HUMAN Microtubule-associated proteins 1A/1B light chain 3B OS=Homo sapiens OX=9606 GN=MAP1LC3B PE=1 SV=3;>sp|A6NCE7|MP3B2_HUMAN Microtubule-associated proteins 1A/1B light chain 3 beta 2 OS=Homo sapiens OX=9606 GN=MAP1LC3B2 PE=2 SV=1;>sp|Q	3	3	3	22.4	22.4	14.688	125	0	5.624	By MS/MS	By matching	By MS/MS	By MS/MS	By MS/MS	By MS/MS	By MS/MS	By MS/MS	By MS/MS	17791000	1017400	2898100	1628600	150740	238710	697090	247440	338470
O95671	O95671	O95671	N-acetylserotonin O-methyltransferase-like protein	ASMTL	>sp|O95671|ASML_HUMAN Probable bifunctional dTTP/UTP pyrophosphatase/methyltransferase protein OS=Homo sapiens OX=9606 GN=ASMTL PE=1 SV=3	1	30	30	64.7	64.7	68.856	621	0	227.69	By matching	By matching	By matching	By MS/MS	By MS/MS	By MS/MS	By MS/MS	By MS/MS	By MS/MS		277480	128170	6537600	1921700	4639000	4867900	3666600	4848900
Q9H299	Q9H299	Q9H299	SH3 domain-binding glutamic acid-rich-like protein 3	SH3BGRL3	>sp|Q9H299|SH3L3_HUMAN SH3 domain-binding glutamic acid-rich-like protein 3 OS=Homo sapiens OX=9606 GN=SH3BGRL3 PE=1 SV=1	1	3	3	32.3	32.3	10.438	93	0	8.2171	By matching	By matching	By matching	By MS/MS	By MS/MS	By MS/MS	By MS/MS	By MS/MS	By MS/MS				1745300	1997600	1738400	895040	4327200	2092100
Q9BQ67	Q9BQ67	Q9BQ67	Glutamate-rich WD repeat-containing protein 1	GRWD1	>sp|Q9BQ67|GRWD1_HUMAN Glutamate-rich WD repeat-containing protein 1 OS=Homo sapiens OX=9606 GN=GRWD1 PE=1 SV=1	1	18	18	57.8	57.8	49.419	446	0	206.97	By MS/MS	By MS/MS	By MS/MS	By MS/MS	By MS/MS	By MS/MS	By MS/MS	By MS/MS	By MS/MS	5756600	63909000	50460000	2436100	2958700	2158300	1477700	2639700	3253500
O43708	O43708	O43708	Maleylacetoacetate isomerase	GSTZ1	>sp|O43708|MAAI_HUMAN Maleylacetoacetate isomerase OS=Homo sapiens OX=9606 GN=GSTZ1 PE=1 SV=3	1	7	7	38	38	24.212	216	0	28.67	By matching	By matching	By matching	By MS/MS	By MS/MS	By MS/MS	By MS/MS	By MS/MS	By MS/MS	1563300	728540	376530	4166600	4376600	2794700	3283900	2785400	2656400
Q86Y56	Q86Y56	Q86Y56	Dynein assembly factor 5, axonemal	DNAAF5	>sp|Q86Y56|DAAF5_HUMAN Dynein assembly factor 5, axonemal OS=Homo sapiens OX=9606 GN=DNAAF5 PE=1 SV=4	1	41	41	64.2	64.2	93.52	855	0	323.31	By matching	By matching	By MS/MS	By MS/MS	By MS/MS	By MS/MS	By MS/MS	By MS/MS	By MS/MS	1820200	4885200	9326700	12000000	8644200	7570000	9587200	6700100	6106800
O75643	O75643	O75643	U5 small nuclear ribonucleoprotein 200 kDa helicase	SNRNP200	>sp|O75643|U520_HUMAN U5 small nuclear ribonucleoprotein 200 kDa helicase OS=Homo sapiens OX=9606 GN=SNRNP200 PE=1 SV=2	1	128	128	68.6	68.6	244.5	2136	0	323.31	By MS/MS	By MS/MS	By MS/MS	By MS/MS	By MS/MS	By MS/MS	By MS/MS	By MS/MS	By MS/MS	3275000	17748000	22287000	31881000	45565000	45086000	31649000	54130000	43158000
Q15020	Q15020	Q15020	Squamous cell carcinoma antigen recognized by T-cells 3	SART3	>sp|Q15020|SART3_HUMAN Squamous cell carcinoma antigen recognized by T-cells 3 OS=Homo sapiens OX=9606 GN=SART3 PE=1 SV=1	1	53	53	57.7	57.7	109.93	963	0	323.31	By MS/MS	By matching	By matching	By MS/MS	By MS/MS	By MS/MS	By MS/MS	By MS/MS	By MS/MS	783120	777350	1170500	14506000	15989000	16211000	13753000	16581000	18380000
Q99613;B5ME19	Q99613;B5ME19	Q99613	Eukaryotic translation initiation factor 3 subunit C;Eukaryotic translation initiation factor 3 subunit C-like protein	EIF3C;EIF3CL	>sp|Q99613|EIF3C_HUMAN Eukaryotic translation initiation factor 3 subunit C OS=Homo sapiens OX=9606 GN=EIF3C PE=1 SV=1;>sp|B5ME19|EIFCL_HUMAN Eukaryotic translation initiation factor 3 subunit C-like protein OS=Homo sapiens OX=9606 GN=EIF3CL PE=1 SV=1	2	37	37	43.7	43.7	105.34	913	0	323.31	By matching	By MS/MS	By MS/MS	By MS/MS	By MS/MS	By MS/MS	By MS/MS	By MS/MS	By MS/MS	1030200	4875300	5204800	13525000	6847400	8256800	14225000	6785600	7729000
P46781	P46781	P46781	40S ribosomal protein S9	RPS9	>sp|P46781|RS9_HUMAN 40S ribosomal protein S9 OS=Homo sapiens OX=9606 GN=RPS9 PE=1 SV=3	1	12	12	42.8	42.8	22.591	194	0	22.271	By matching	By matching	By matching	By MS/MS	By MS/MS	By MS/MS	By MS/MS	By MS/MS	By MS/MS	584790	413040	329500	6676100	1806300	1901900	5889100	1490100	2138000
Q92696	Q92696	Q92696	Geranylgeranyl transferase type-2 subunit alpha	RABGGTA	>sp|Q92696|PGTA_HUMAN Geranylgeranyl transferase type-2 subunit alpha OS=Homo sapiens OX=9606 GN=RABGGTA PE=1 SV=2	1	24	24	58.9	58.9	65.071	567	0	189.03	By matching	By matching	By matching	By MS/MS	By MS/MS	By MS/MS	By MS/MS	By MS/MS	By MS/MS		7572900	2506800	5266400	13504000	13781000	5547500	11883000	9356700
Q53H96	Q53H96	Q53H96	Pyrroline-5-carboxylate reductase 3	PYCRL	>sp|Q53H96|P5CR3_HUMAN Pyrroline-5-carboxylate reductase 3 OS=Homo sapiens OX=9606 GN=PYCR3 PE=1 SV=3	1	12	12	52.2	52.2	28.663	274	0	84.038	By MS/MS	By MS/MS	By MS/MS	By MS/MS	By MS/MS	By MS/MS	By MS/MS	By MS/MS	By MS/MS	6990600	5334200	5755000	3655000	6606700	5848400	4647000	6819500	6396700
Q9NVZ3	Q9NVZ3	Q9NVZ3	Adaptin ear-binding coat-associated protein 2	NECAP2	>sp|Q9NVZ3|NECP2_HUMAN Adaptin ear-binding coat-associated protein 2 OS=Homo sapiens OX=9606 GN=NECAP2 PE=1 SV=1	1	6	6	46.8	46.8	28.338	263	0	29.034	By matching	By matching	By matching	By MS/MS	By MS/MS	By MS/MS	By MS/MS	By MS/MS	By MS/MS	13929000	4250600	6064100	7567400	2853900	4023400	6145000	2472100	3592500
Q9BZX2	Q9BZX2	Q9BZX2	Uridine-cytidine kinase 2	UCK2	>sp|Q9BZX2|UCK2_HUMAN Uridine-cytidine kinase 2 OS=Homo sapiens OX=9606 GN=UCK2 PE=1 SV=1	1	14	12	72	69	29.299	261	0	132.31	By MS/MS	By MS/MS	By matching	By MS/MS	By MS/MS	By MS/MS	By MS/MS	By MS/MS	By MS/MS	2283600	3384400	3224000	3792600	5429200	5371700	4721900	4860100	4857700
P08397	P08397	P08397	Porphobilinogen deaminase	HMBS	>sp|P08397|HEM3_HUMAN Porphobilinogen deaminase OS=Homo sapiens OX=9606 GN=HMBS PE=1 SV=2	1	15	15	54.8	54.8	39.33	361	0	140.22	By MS/MS	By matching	By matching	By MS/MS	By MS/MS	By MS/MS	By MS/MS	By MS/MS	By MS/MS	594180	1970500	372670	2984400	3859600	4224600	2420300	4291700	4373400
Q9UBQ0	Q9UBQ0	Q9UBQ0	Vacuolar protein sorting-associated protein 29	VPS29	>sp|Q9UBQ0|VPS29_HUMAN Vacuolar protein sorting-associated protein 29 OS=Homo sapiens OX=9606 GN=VPS29 PE=1 SV=1	1	7	7	44.5	44.5	20.505	182	0	88.243	By MS/MS	By MS/MS	By MS/MS	By MS/MS	By MS/MS	By MS/MS	By MS/MS	By MS/MS	By MS/MS	2914000	1599600	1900300	5873300	3444200	4030600	4470300	3131600	4135900
O95456	O95456	O95456	Proteasome assembly chaperone 1	PSMG1	>sp|O95456|PSMG1_HUMAN Proteasome assembly chaperone 1 OS=Homo sapiens OX=9606 GN=PSMG1 PE=1 SV=1	1	15	15	62.5	62.5	32.854	288	0	71.544	By MS/MS	By MS/MS	By MS/MS	By MS/MS	By MS/MS	By MS/MS	By MS/MS	By MS/MS	By MS/MS	2491900	3902900	4059600	4419500	5081200	4809600	7602900	3965800	5318800
Q16186	Q16186	Q16186	Proteasomal ubiquitin receptor ADRM1	ADRM1	>sp|Q16186|ADRM1_HUMAN Proteasomal ubiquitin receptor ADRM1 OS=Homo sapiens OX=9606 GN=ADRM1 PE=1 SV=2	1	9	9	22.9	22.9	42.153	407	0	33.766	By matching	By matching	By matching	By MS/MS	By MS/MS	By MS/MS	By MS/MS	By MS/MS	By MS/MS	1989900	805230	805320	2295400	1283100	1431400	3099700	1533200	1122200
Q9UNE7	Q9UNE7	Q9UNE7	E3 ubiquitin-protein ligase CHIP	STUB1	>sp|Q9UNE7|CHIP_HUMAN E3 ubiquitin-protein ligase CHIP OS=Homo sapiens OX=9606 GN=STUB1 PE=1 SV=2	1	23	23	72.3	72.3	34.856	303	0	253.29	By MS/MS	By MS/MS	By matching	By MS/MS	By MS/MS	By MS/MS	By MS/MS	By MS/MS	By MS/MS	1873800	1355500	2221100	9799100	4056600	5007300	8028500	8288500	5863500
Q86X55	Q86X55	Q86X55	Histone-arginine methyltransferase CARM1	CARM1	>sp|Q86X55|CARM1_HUMAN Histone-arginine methyltransferase CARM1 OS=Homo sapiens OX=9606 GN=CARM1 PE=1 SV=3	1	19	19	49	49	65.853	608	0	264.22	By matching	By matching	By matching	By MS/MS	By MS/MS	By MS/MS	By MS/MS	By MS/MS	By MS/MS	1296800	283720	406640	2868300	4053300	4702500	2872700	1653000	4289300
Q8NBT2	Q8NBT2	Q8NBT2	Kinetochore protein Spc24	SPC24	>sp|Q8NBT2|SPC24_HUMAN Kinetochore protein Spc24 OS=Homo sapiens OX=9606 GN=SPC24 PE=1 SV=2	1	10	10	79.7	79.7	22.478	197	0	323.31	By MS/MS	By MS/MS	By MS/MS	By MS/MS	By MS/MS	By MS/MS	By MS/MS	By MS/MS	By MS/MS	2302500	3461000	6541700	4195000	4616800	3911100	4056000	2990400	4621000
P07902	P07902	P07902	Galactose-1-phosphate uridylyltransferase	GALT	>sp|P07902|GALT_HUMAN Galactose-1-phosphate uridylyltransferase OS=Homo sapiens OX=9606 GN=GALT PE=1 SV=3	1	4	4	22.2	22.2	43.363	379	0	7.148	By matching	By matching	By matching	By MS/MS	By MS/MS	By MS/MS	By MS/MS	By MS/MS	By matching					1839800	1763400		4234800	3702100
Q9NPD8	Q9NPD8	Q9NPD8	Ubiquitin-conjugating enzyme E2 T	UBE2T	>sp|Q9NPD8|UBE2T_HUMAN Ubiquitin-conjugating enzyme E2 T OS=Homo sapiens OX=9606 GN=UBE2T PE=1 SV=1	1	12	12	58.4	58.4	22.521	197	0	49.65	By matching	By MS/MS	By MS/MS	By MS/MS	By MS/MS	By MS/MS	By MS/MS	By MS/MS	By MS/MS	3365000	24437000	26561000	9587400	5662100	6109300	8979100	5827100	7259400
Q9GZZ1	Q9GZZ1	Q9GZZ1	N-alpha-acetyltransferase 50	NAA50	>sp|Q9GZZ1|NAA50_HUMAN N-alpha-acetyltransferase 50 OS=Homo sapiens OX=9606 GN=NAA50 PE=1 SV=1	1	18	18	69.8	69.8	19.398	169	0	92.015	By matching	By matching	By matching	By MS/MS	By MS/MS	By MS/MS	By MS/MS	By MS/MS	By MS/MS		1724400	1372300	5357000	4790300	5428500	7051600	4700100	4533800
Q96EK5	Q96EK5	Q96EK5	KIF1-binding protein	KIAA1279	>sp|Q96EK5|KBP_HUMAN KIF-binding protein OS=Homo sapiens OX=9606 GN=KIFBP PE=1 SV=1	1	32	32	76	76	71.813	621	0	323.31	By matching	By matching	By matching	By MS/MS	By MS/MS	By MS/MS	By MS/MS	By MS/MS	By MS/MS				6061500	5075700	6355400	4962900	5245300	7117300
Q9H993	Q9H993	Q9H993	Protein-glutamate O-methyltransferase	ARMT1	>sp|Q9H993|ARMT1_HUMAN Damage-control phosphatase ARMT1 OS=Homo sapiens OX=9606 GN=ARMT1 PE=1 SV=1	1	24	24	67.8	67.8	51.172	441	0	323.31	By matching	By matching	By matching	By MS/MS	By MS/MS	By MS/MS	By MS/MS	By MS/MS	By MS/MS	320410	674030	559700	3185200	4086100	4937000	2986000	5693000	2002200
Q16890	Q16890	Q16890	Tumor protein D53	TPD52L1	>sp|Q16890|TPD53_HUMAN Tumor protein D53 OS=Homo sapiens OX=9606 GN=TPD52L1 PE=1 SV=1	1	8	8	49.5	49.5	22.449	204	0	115.33	By MS/MS	By MS/MS	By MS/MS	By MS/MS	By MS/MS	By MS/MS	By MS/MS	By MS/MS	By MS/MS	25941000	4360400	7748000	1960100	2395200	2607700	3118000	2091700	2625400
O60749	O60749	O60749	Sorting nexin-2	SNX2	>sp|O60749|SNX2_HUMAN Sorting nexin-2 OS=Homo sapiens OX=9606 GN=SNX2 PE=1 SV=2	1	26	24	50.1	46.1	58.47	519	0	305.97	By matching	By MS/MS	By MS/MS	By MS/MS	By MS/MS	By MS/MS	By MS/MS	By MS/MS	By MS/MS	1253400	10848000	7851600	4834600	3713600	3024000	4895300	4037100	3534500
P25398	P25398	P25398	40S ribosomal protein S12	RPS12	>sp|P25398|RS12_HUMAN 40S ribosomal protein S12 OS=Homo sapiens OX=9606 GN=RPS12 PE=1 SV=3	1	9	9	77.3	77.3	14.515	132	0	38.453	By matching	By matching	By matching	By MS/MS	By MS/MS	By MS/MS	By MS/MS	By MS/MS	By MS/MS		1838200	1652600	1841900	4255500	3869400	1853900	3443200	4074700
Q16851	Q16851	Q16851	UTP--glucose-1-phosphate uridylyltransferase	UGP2	>sp|Q16851|UGPA_HUMAN UTP--glucose-1-phosphate uridylyltransferase OS=Homo sapiens OX=9606 GN=UGP2 PE=1 SV=5	1	26	26	59.6	59.6	56.94	508	0	323.31	By matching	By matching	By matching	By MS/MS	By MS/MS	By MS/MS	By MS/MS	By MS/MS	By MS/MS	184430	891250		4267600	3103700	3482000	7028000	2993700	2503000
Q9Y237	Q9Y237	Q9Y237	Peptidyl-prolyl cis-trans isomerase NIMA-interacting 4	PIN4	>sp|Q9Y237|PIN4_HUMAN Peptidyl-prolyl cis-trans isomerase NIMA-interacting 4 OS=Homo sapiens OX=9606 GN=PIN4 PE=1 SV=1	1	6	6	55	55	13.81	131	0	36.748	By MS/MS	By matching	By MS/MS	By MS/MS	By MS/MS	By MS/MS	By MS/MS	By MS/MS	By MS/MS	1546300	2309100	1681700	4509600	738640	693460	2783400	1247100	931810
Q13409;O14576	Q13409	Q13409	Cytoplasmic dynein 1 intermediate chain 2	DYNC1I2	>sp|Q13409|DC1I2_HUMAN Cytoplasmic dynein 1 intermediate chain 2 OS=Homo sapiens OX=9606 GN=DYNC1I2 PE=1 SV=3	2	18	18	52.2	52.2	71.456	638	0	115.77	By MS/MS	By matching	By matching	By MS/MS	By MS/MS	By MS/MS	By MS/MS	By MS/MS	By MS/MS	597630	1316600	2481400	2479800	2693600	1501900	2171300	1559700	1304100
Q7KZ85	Q7KZ85	Q7KZ85	Transcription elongation factor SPT6	SUPT6H	>sp|Q7KZ85|SPT6H_HUMAN Transcription elongation factor SPT6 OS=Homo sapiens OX=9606 GN=SUPT6H PE=1 SV=2	1	93	93	60.2	60.2	199.07	1726	0	323.31	By matching	By matching	By MS/MS	By MS/MS	By MS/MS	By MS/MS	By MS/MS	By MS/MS	By MS/MS	3166600	8383800	5932400	23599000	36074000	33688000	23950000	31054000	39457000
P53384	P53384	P53384	Cytosolic Fe-S cluster assembly factor NUBP1	NUBP1	>sp|P53384|NUBP1_HUMAN Cytosolic Fe-S cluster assembly factor NUBP1 OS=Homo sapiens OX=9606 GN=NUBP1 PE=1 SV=2	1	14	14	68.1	68.1	34.534	320	0	143.09	By matching	By matching	By matching	By MS/MS	By MS/MS	By MS/MS	By MS/MS	By MS/MS	By MS/MS	472160	657740	465150	4723400	4979400	5515400	4374100	5085800	5906900
Q9NR46	Q9NR46	Q9NR46	Endophilin-B2	SH3GLB2	>sp|Q9NR46|SHLB2_HUMAN Endophilin-B2 OS=Homo sapiens OX=9606 GN=SH3GLB2 PE=1 SV=1	1	16	15	45.8	43.8	43.973	395	0	190.65	By MS/MS	By MS/MS	By MS/MS	By MS/MS	By MS/MS	By MS/MS	By MS/MS	By MS/MS	By MS/MS	42786000	8460700	6818700	2144700	1104600	692870	2165400	769790	976110
P40937	P40937	P40937	Replication factor C subunit 5	RFC5	>sp|P40937|RFC5_HUMAN Replication factor C subunit 5 OS=Homo sapiens OX=9606 GN=RFC5 PE=1 SV=1	1	18	18	70.6	70.6	38.496	340	0	323.31	By MS/MS	By MS/MS	By MS/MS	By MS/MS	By MS/MS	By MS/MS	By MS/MS	By MS/MS	By MS/MS	4532200	11211000	14383000	6988600	4088000	4645300	7040600	4470000	4529400
P60510	P60510	P60510	Serine/threonine-protein phosphatase 4 catalytic subunit	PPP4C	>sp|P60510|PP4C_HUMAN Serine/threonine-protein phosphatase 4 catalytic subunit OS=Homo sapiens OX=9606 GN=PPP4C PE=1 SV=1	1	20	18	84.4	79.5	35.08	307	0	215.3	By MS/MS	By matching	By matching	By MS/MS	By MS/MS	By MS/MS	By MS/MS	By MS/MS	By MS/MS	848400	498730	381350	3761300	7774200	7395700	3142500	8450700	8068500
Q9H2H8	Q9H2H8	Q9H2H8	Peptidyl-prolyl cis-trans isomerase-like 3	PPIL3	>sp|Q9H2H8|PPIL3_HUMAN Peptidyl-prolyl cis-trans isomerase-like 3 OS=Homo sapiens OX=9606 GN=PPIL3 PE=1 SV=1	1	12	12	70.8	70.8	18.154	161	0	200.34	By matching	By matching	By matching	By MS/MS	By MS/MS	By MS/MS	By MS/MS	By MS/MS	By MS/MS	2706000	3065900	1857600	3549700	3518700	4344900	4023300	4253100	4002100
Q13813	Q13813	Q13813	Spectrin alpha chain, non-erythrocytic 1	SPTAN1	>sp|Q13813|SPTN1_HUMAN Spectrin alpha chain, non-erythrocytic 1 OS=Homo sapiens OX=9606 GN=SPTAN1 PE=1 SV=3	1	185	185	75.1	75.1	284.54	2472	0	323.31	By MS/MS	By MS/MS	By MS/MS	By MS/MS	By MS/MS	By MS/MS	By MS/MS	By MS/MS	By MS/MS	64758000	24785000	19393000	73668000	45869000	42621000	97705000	57495000	41707000
Q9NRF8	Q9NRF8	Q9NRF8	CTP synthase 2	CTPS2	>sp|Q9NRF8|PYRG2_HUMAN CTP synthase 2 OS=Homo sapiens OX=9606 GN=CTPS2 PE=1 SV=1	1	30	27	68.8	62.8	65.677	586	0	163.19	By matching	By matching	By matching	By MS/MS	By MS/MS	By MS/MS	By MS/MS	By MS/MS	By MS/MS	828630	429750	808680	5998500	4074300	3376100	5647000	2248500	2861800
O75348;O95670	O75348	O75348	V-type proton ATPase subunit G 1	ATP6V1G1	>sp|O75348|VATG1_HUMAN V-type proton ATPase subunit G 1 OS=Homo sapiens OX=9606 GN=ATP6V1G1 PE=1 SV=3	2	9	9	67.8	67.8	13.757	118	0	225.43	By MS/MS	By matching	By matching	By MS/MS	By MS/MS	By MS/MS	By MS/MS	By MS/MS	By MS/MS		654520	539590	2121100	2531000	2438700	1832100	2784700	2292300
O00743	O00743	O00743	Serine/threonine-protein phosphatase 6 catalytic subunit;Serine/threonine-protein phosphatase 6 catalytic subunit, N-terminally processed	PPP6C	>sp|O00743|PPP6_HUMAN Serine/threonine-protein phosphatase 6 catalytic subunit OS=Homo sapiens OX=9606 GN=PPP6C PE=1 SV=1	1	13	13	57	57	35.144	305	0	323.31	By MS/MS	By matching	By matching	By MS/MS	By MS/MS	By MS/MS	By MS/MS	By MS/MS	By MS/MS	1618600	2054100	2408100	5618000	4507600	5649400	4770300	5062700	5261800
Q8NBS9	Q8NBS9	Q8NBS9	Thioredoxin domain-containing protein 5	TXNDC5	>sp|Q8NBS9|TXND5_HUMAN Thioredoxin domain-containing protein 5 OS=Homo sapiens OX=9606 GN=TXNDC5 PE=1 SV=2	1	17	17	45.6	45.6	47.628	432	0	131.6	By matching	By matching	By matching	By MS/MS	By MS/MS	By MS/MS	By MS/MS	By MS/MS	By MS/MS	2080800	633510	482390	5026800	5014700	2693300	6359100	3319700	2755700
P84243;Q16695;P68431	P84243;Q16695;P68431	P84243	Histone H3.3;Histone H3.1t;Histone H3.1	H3F3A;HIST3H3;HIST1H3A	>sp|P84243|H33_HUMAN Histone H3.3 OS=Homo sapiens OX=9606 GN=H3-3A PE=1 SV=2;>sp|Q16695|H31T_HUMAN Histone H3.1t OS=Homo sapiens OX=9606 GN=H3-4 PE=1 SV=3;>sp|P68431|H31_HUMAN Histone H3.1 OS=Homo sapiens OX=9606 GN=H3C1 PE=1 SV=2	3	4	1	43.4	23.5	15.328	136	0	14.897	By matching	By matching	By MS/MS	By matching	By MS/MS	By MS/MS	By matching	By MS/MS	By MS/MS		1356900	2072200		3939200	3709100		3110100	3262900
P61224;A6NIZ1	P61224;A6NIZ1	P61224	Ras-related protein Rap-1b;Ras-related protein Rap-1b-like protein	RAP1B	>sp|P61224|RAP1B_HUMAN Ras-related protein Rap-1b OS=Homo sapiens OX=9606 GN=RAP1B PE=1 SV=1;>sp|A6NIZ1|RP1BL_HUMAN Ras-related protein Rap-1b-like protein OS=Homo sapiens OX=9606 PE=2 SV=1	2	10	4	67.4	33.7	20.825	184	0	164.72	By MS/MS	By MS/MS	By MS/MS	By MS/MS	By MS/MS	By MS/MS	By MS/MS	By MS/MS	By MS/MS	41265000	15482000	17043000	1713000	560030	916660	929120	951990	1654500
P02042;CON__P02070;CON__Q3SX09;P69892;P69891;P02100	P02042	P02042	Hemoglobin subunit delta	HBD	>sp|P02042|HBD_HUMAN Hemoglobin subunit delta OS=Homo sapiens OX=9606 GN=HBD PE=1 SV=2	6	4	2	34	19	16.055	147	0	6.3727	By matching	By MS/MS	By MS/MS	By MS/MS	By MS/MS	By MS/MS	By MS/MS	By MS/MS	By MS/MS	762410	11638000		1906800		4863300
P18858	P18858	P18858	DNA ligase 1	LIG1	>sp|P18858|DNLI1_HUMAN DNA ligase 1 OS=Homo sapiens OX=9606 GN=LIG1 PE=1 SV=1	1	46	46	58.7	58.7	101.73	919	0	323.31	By MS/MS	By matching	By matching	By MS/MS	By MS/MS	By MS/MS	By MS/MS	By MS/MS	By MS/MS	1313500	2383100	3884700	13943000	13861000	11446000	10111000	11348000	14906000
P08134	P08134	P08134	Rho-related GTP-binding protein RhoC	RHOC	>sp|P08134|RHOC_HUMAN Rho-related GTP-binding protein RhoC OS=Homo sapiens OX=9606 GN=RHOC PE=1 SV=1	1	12	3	71	24.9	22.006	193	0	23.25	By MS/MS	By MS/MS	By MS/MS	By MS/MS	By MS/MS	By MS/MS	By MS/MS	By MS/MS	By MS/MS					4026300	1012000		4209300	1709600
Q92747	Q92747	Q92747	Actin-related protein 2/3 complex subunit 1A	ARPC1A	>sp|Q92747|ARC1A_HUMAN Actin-related protein 2/3 complex subunit 1A OS=Homo sapiens OX=9606 GN=ARPC1A PE=2 SV=2	1	17	16	60	53.8	41.569	370	0	122.73	By MS/MS	By MS/MS	By matching	By MS/MS	By MS/MS	By MS/MS	By MS/MS	By MS/MS	By MS/MS	3642300	1858000	1339600	6988000	4754400	3034300	10085000	3247900	4154000
O43813	O43813	O43813	LanC-like protein 1	LANCL1	>sp|O43813|LANC1_HUMAN Glutathione S-transferase LANCL1 OS=Homo sapiens OX=9606 GN=LANCL1 PE=1 SV=1	1	13	13	47.4	47.4	45.283	399	0	109.57	By MS/MS	By MS/MS	By MS/MS	By MS/MS	By MS/MS	By MS/MS	By MS/MS	By MS/MS	By MS/MS	13470000	25828000	27244000	5209300	2477200	2658800	4596000	1533000	4165400
Q5JS54	Q5JS54	Q5JS54	Proteasome assembly chaperone 4	PSMG4	>sp|Q5JS54|PSMG4_HUMAN Proteasome assembly chaperone 4 OS=Homo sapiens OX=9606 GN=PSMG4 PE=1 SV=2	1	7	7	94.3	94.3	13.775	123	0	54.249	By matching	By matching	By matching	By MS/MS	By MS/MS	By MS/MS	By MS/MS	By MS/MS	By MS/MS		427790		2916000	3954900	3423900	2020100	4139200	2999000
P06753	P06753	P06753	Tropomyosin alpha-3 chain	TPM3	>sp|P06753|TPM3_HUMAN Tropomyosin alpha-3 chain OS=Homo sapiens OX=9606 GN=TPM3 PE=1 SV=2	1	17	7	37.5	20	32.95	285	0	220.17	By MS/MS	By matching	By matching	By MS/MS	By MS/MS	By MS/MS	By MS/MS	By MS/MS	By MS/MS	13796000	1138500	995090	4863700	3963600	5970800	3422700	5611600	5013900
O14828	O14828	O14828	Secretory carrier-associated membrane protein 3	SCAMP3	>sp|O14828|SCAM3_HUMAN Secretory carrier-associated membrane protein 3 OS=Homo sapiens OX=9606 GN=SCAMP3 PE=1 SV=3	1	7	7	38.3	38.3	38.287	347	0	180.13	By MS/MS	By matching	By matching	By MS/MS	By MS/MS	By matching	By MS/MS	By MS/MS	By MS/MS	14328000		2811200	3317100	558220	1757300	3082600	347670	1880700
Q8NBF2	Q8NBF2	Q8NBF2	NHL repeat-containing protein 2	NHLRC2	>sp|Q8NBF2|NHLC2_HUMAN NHL repeat-containing protein 2 OS=Homo sapiens OX=9606 GN=NHLRC2 PE=1 SV=1	1	31	31	58.8	58.8	79.443	726	0	323.31	By matching	By matching	By matching	By MS/MS	By MS/MS	By MS/MS	By MS/MS	By MS/MS	By MS/MS	800620	332050		5413600	3779300	4446900	5990100	3672400	4085600
Q15435	Q15435	Q15435	Protein phosphatase 1 regulatory subunit 7	PPP1R7	>sp|Q15435|PP1R7_HUMAN Protein phosphatase 1 regulatory subunit 7 OS=Homo sapiens OX=9606 GN=PPP1R7 PE=1 SV=1	1	20	20	68.6	68.6	41.564	360	0	323.31	By MS/MS	By matching	By matching	By MS/MS	By MS/MS	By MS/MS	By MS/MS	By MS/MS	By MS/MS	668470	700620		3215300	3999900	3685900	3024800	4665200	4013900
A6NDU8	A6NDU8	A6NDU8	UPF0600 protein C5orf51	C5orf51	>sp|A6NDU8|CE051_HUMAN UPF0600 protein C5orf51 OS=Homo sapiens OX=9606 GN=C5orf51 PE=1 SV=1	1	14	14	55.4	55.4	33.62	294	0	160.84	By MS/MS	By MS/MS	By matching	By MS/MS	By MS/MS	By MS/MS	By MS/MS	By MS/MS	By MS/MS	4509000	1913800	2156200	3638900	6549900	7640600	6337000	5290300	5720500
Q96J01	Q96J01	Q96J01	THO complex subunit 3	THOC3	>sp|Q96J01|THOC3_HUMAN THO complex subunit 3 OS=Homo sapiens OX=9606 GN=THOC3 PE=1 SV=1	1	14	14	62.4	62.4	38.771	351	0	83.44	By matching	By MS/MS	By matching	By MS/MS	By MS/MS	By MS/MS	By MS/MS	By MS/MS	By MS/MS	1969500	3363700	1093900	1430000	4240700	2736000	1137400	6842400	2829700
O76071	O76071	O76071	Probable cytosolic iron-sulfur protein assembly protein CIAO1	CIAO1	>sp|O76071|CIAO1_HUMAN Probable cytosolic iron-sulfur protein assembly protein CIAO1 OS=Homo sapiens OX=9606 GN=CIAO1 PE=1 SV=1	1	16	16	72.3	72.3	37.84	339	0	263.63	By matching	By MS/MS	By MS/MS	By MS/MS	By MS/MS	By MS/MS	By MS/MS	By MS/MS	By MS/MS	2064900	6626200	1944500	2106000	3644200	2669900	1831900	3720300	3954900
Q9BPX5	Q9BPX5	Q9BPX5	Actin-related protein 2/3 complex subunit 5-like protein	ARPC5L	>sp|Q9BPX5|ARP5L_HUMAN Actin-related protein 2/3 complex subunit 5-like protein OS=Homo sapiens OX=9606 GN=ARPC5L PE=1 SV=1	1	4	4	53.6	53.6	16.941	153	0	100.17	By MS/MS	By MS/MS	By MS/MS	By MS/MS	By MS/MS	By MS/MS	By MS/MS	By MS/MS	By MS/MS	2693600	1612700	1563400	4208000	2250800	2116300	5535700	2111600	2171300
Q96KP4	Q96KP4	Q96KP4	Cytosolic non-specific dipeptidase	CNDP2	>sp|Q96KP4|CNDP2_HUMAN Cytosolic non-specific dipeptidase OS=Homo sapiens OX=9606 GN=CNDP2 PE=1 SV=2	1	23	23	70.1	70.1	52.878	475	0	234.33	By matching	By matching	By matching	By MS/MS	By MS/MS	By MS/MS	By MS/MS	By MS/MS	By MS/MS	782940	326800	311890	4109400	4748900	3390100	3251400	3197800	4260700
Q12792	Q12792	Q12792	Twinfilin-1	TWF1	>sp|Q12792|TWF1_HUMAN Twinfilin-1 OS=Homo sapiens OX=9606 GN=TWF1 PE=1 SV=3	1	16	15	58	56	40.282	350	0	323.31	By matching	By matching	By matching	By MS/MS	By MS/MS	By MS/MS	By MS/MS	By MS/MS	By MS/MS	405560	200660	288960	3481900	7883300	7429100	7751800	3500700	7018400
Q9Y3B4	Q9Y3B4	Q9Y3B4	Splicing factor 3B subunit 6	SF3B6	>sp|Q9Y3B4|SF3B6_HUMAN Splicing factor 3B subunit 6 OS=Homo sapiens OX=9606 GN=SF3B6 PE=1 SV=1	1	6	6	54.4	54.4	14.585	125	0	63.893	By MS/MS	By MS/MS	By MS/MS	By MS/MS	By MS/MS	By MS/MS	By MS/MS	By MS/MS	By MS/MS	1773400	6464600	3413900	4075000	1892500	2125500	3676700	1677400	1985700
Q15126	Q15126	Q15126	Phosphomevalonate kinase	PMVK	>sp|Q15126|PMVK_HUMAN Phosphomevalonate kinase OS=Homo sapiens OX=9606 GN=PMVK PE=1 SV=3	1	16	16	61.5	61.5	21.995	192	0	189.98	By matching	By MS/MS	By MS/MS	By MS/MS	By MS/MS	By MS/MS	By MS/MS	By MS/MS	By MS/MS	559820	5347000	3845200	4194200	5437200	7467800	4397000	4045500	6208400
P08579	P08579	P08579	U2 small nuclear ribonucleoprotein B	SNRPB2	>sp|P08579|RU2B_HUMAN U2 small nuclear ribonucleoprotein B OS=Homo sapiens OX=9606 GN=SNRPB2 PE=1 SV=1	1	10	8	50.2	43.6	25.486	225	0	35.698	By MS/MS	By MS/MS	By MS/MS	By MS/MS	By MS/MS	By MS/MS	By MS/MS	By MS/MS	By MS/MS	1229300	3932000	4404300	3342500	2220200	2242700	3215000	2430200	2069400
Q8IWX8	Q8IWX8	Q8IWX8	Calcium homeostasis endoplasmic reticulum protein	CHERP	>sp|Q8IWX8|CHERP_HUMAN Calcium homeostasis endoplasmic reticulum protein OS=Homo sapiens OX=9606 GN=CHERP PE=1 SV=3	1	13	13	23.6	23.6	103.7	916	0	44.403	By matching	By matching	By matching	By MS/MS	By MS/MS	By MS/MS	By MS/MS	By MS/MS	By MS/MS			1207900	6475400	1778100	1393300	5169000	1636500	1955100
P27361	P27361	P27361	Mitogen-activated protein kinase 3	MAPK3	>sp|P27361|MK03_HUMAN Mitogen-activated protein kinase 3 OS=Homo sapiens OX=9606 GN=MAPK3 PE=1 SV=4	1	21	15	74.9	56.2	43.135	379	0	111.09	By MS/MS	By MS/MS	By MS/MS	By MS/MS	By MS/MS	By MS/MS	By MS/MS	By MS/MS	By MS/MS	2663100	5343000	4319900	2687400	4659100	4015900	2736300	5366900	4197300
P23284	P23284	P23284	Peptidyl-prolyl cis-trans isomerase B	PPIB	>sp|P23284|PPIB_HUMAN Peptidyl-prolyl cis-trans isomerase B OS=Homo sapiens OX=9606 GN=PPIB PE=1 SV=2	1	12	12	50.9	50.9	23.742	216	0	177.31	By MS/MS	By MS/MS	By MS/MS	By MS/MS	By MS/MS	By MS/MS	By MS/MS	By MS/MS	By MS/MS	5176600	6164800	3013800	3854500	4116700	3848000	6229000	4566300	4121200
P49770	P49770	P49770	Translation initiation factor eIF-2B subunit beta	EIF2B2	>sp|P49770|EI2BB_HUMAN Translation initiation factor eIF-2B subunit beta OS=Homo sapiens OX=9606 GN=EIF2B2 PE=1 SV=3	1	18	18	63	63	38.989	351	0	164.96	By matching	By matching	By matching	By MS/MS	By MS/MS	By MS/MS	By MS/MS	By MS/MS	By MS/MS	2332000	208460	326270	4800100	4054200	5185400	4932100	2209100	5747800
P49458	P49458	P49458	Signal recognition particle 9 kDa protein	SRP9	>sp|P49458|SRP09_HUMAN Signal recognition particle 9 kDa protein OS=Homo sapiens OX=9606 GN=SRP9 PE=1 SV=2	1	6	6	62.8	62.8	10.112	86	0	30.504	By matching	By MS/MS	By matching	By MS/MS	By MS/MS	By MS/MS	By MS/MS	By MS/MS	By MS/MS		4218700	728140	1274200	4349800	3740000	1460200	7213200	4127000
Q9Y3I0	Q9Y3I0	Q9Y3I0	tRNA-splicing ligase RtcB homolog	RTCB	>sp|Q9Y3I0|RTCB_HUMAN RNA-splicing ligase RtcB homolog OS=Homo sapiens OX=9606 GN=RTCB PE=1 SV=1	1	24	24	66.3	66.3	55.21	505	0	323.31	By MS/MS	By MS/MS	By MS/MS	By MS/MS	By MS/MS	By MS/MS	By MS/MS	By MS/MS	By MS/MS	2488900	4411700	2912000	4835100	2650700	2727300	5712200	2514900	1758700
P30626	P30626	P30626	Sorcin	SRI	>sp|P30626|SORCN_HUMAN Sorcin OS=Homo sapiens OX=9606 GN=SRI PE=1 SV=1	1	13	13	66.7	66.7	21.676	198	0	167.54	By MS/MS	By MS/MS	By MS/MS	By MS/MS	By MS/MS	By MS/MS	By MS/MS	By MS/MS	By MS/MS	1494400	3742000	2727800	3885800	13596000	12684000	4220500	4843700	6245100
P25685	P25685	P25685	DnaJ homolog subfamily B member 1	DNAJB1	>sp|P25685|DNJB1_HUMAN DnaJ homolog subfamily B member 1 OS=Homo sapiens OX=9606 GN=DNAJB1 PE=1 SV=4	1	18	17	52.9	49.4	38.044	340	0	134.07	By MS/MS	By MS/MS	By MS/MS	By MS/MS	By MS/MS	By MS/MS	By MS/MS	By MS/MS	By MS/MS	4873400	7733200	10528000	5989800	3569400	3011800	9413600	2202700	4060600
O95347	O95347	O95347	Structural maintenance of chromosomes protein 2	SMC2	>sp|O95347|SMC2_HUMAN Structural maintenance of chromosomes protein 2 OS=Homo sapiens OX=9606 GN=SMC2 PE=1 SV=2	1	61	61	56.3	56.3	135.65	1197	0	323.31	By matching	By matching	By matching	By MS/MS	By MS/MS	By MS/MS	By MS/MS	By MS/MS	By MS/MS	1732700	4289000	1918500	25181000	7558400	6898700	23043000	4811300	8751800
Q9NQG5	Q9NQG5	Q9NQG5	Regulation of nuclear pre-mRNA domain-containing protein 1B	RPRD1B	>sp|Q9NQG5|RPR1B_HUMAN Regulation of nuclear pre-mRNA domain-containing protein 1B OS=Homo sapiens OX=9606 GN=RPRD1B PE=1 SV=1	1	17	13	61.3	49.4	36.899	326	0	323.31	By MS/MS	By MS/MS	By MS/MS	By MS/MS	By MS/MS	By MS/MS	By MS/MS	By MS/MS	By MS/MS	2911200	1667400	3087200	7440800	2377100	2902700	5649300	2949300	2823200
Q92572	Q92572	Q92572	AP-3 complex subunit sigma-1	AP3S1	>sp|Q92572|AP3S1_HUMAN AP-3 complex subunit sigma-1 OS=Homo sapiens OX=9606 GN=AP3S1 PE=1 SV=1	1	7	7	44.6	44.6	21.732	193	0	107.69	By matching	By MS/MS	By MS/MS	By MS/MS	By MS/MS	By MS/MS	By MS/MS	By MS/MS	By MS/MS		11692000	8964600	4021300	2445400	3124400	4501600	1284200	3096400
O95777	O95777	O95777	U6 snRNA-associated Sm-like protein LSm8	LSM8	>sp|O95777|LSM8_HUMAN U6 snRNA-associated Sm-like protein LSm8 OS=Homo sapiens OX=9606 GN=LSM8 PE=1 SV=3	1	7	7	99	99	10.403	96	0	227.53	By matching	By matching	By matching	By MS/MS	By MS/MS	By MS/MS	By MS/MS	By MS/MS	By MS/MS	2694900	380050	379260	2655800	3123200	2893000	1350600	3845100	2601900
Q96GK7;Q6P2I3	Q96GK7;Q6P2I3	Q96GK7	Fumarylacetoacetate hydrolase domain-containing protein 2A;Fumarylacetoacetate hydrolase domain-containing protein 2B	FAHD2A;FAHD2B	>sp|Q96GK7|FAH2A_HUMAN Fumarylacetoacetate hydrolase domain-containing protein 2A OS=Homo sapiens OX=9606 GN=FAHD2A PE=1 SV=1;>sp|Q6P2I3|FAH2B_HUMAN Fumarylacetoacetate hydrolase domain-containing protein 2B OS=Homo sapiens OX=9606 GN=FAHD2B PE=1 SV=1	2	12	12	54.8	54.8	34.596	314	0	275.45	By matching	By matching	By matching	By MS/MS	By MS/MS	By MS/MS	By MS/MS	By MS/MS	By MS/MS	1010100	859320	1041000	5312300	3052800	1979800	4360200	2611300	2622700
Q9Y5P6	Q9Y5P6	Q9Y5P6	Mannose-1-phosphate guanyltransferase beta	GMPPB	>sp|Q9Y5P6|GMPPB_HUMAN Mannose-1-phosphate guanyltransferase beta OS=Homo sapiens OX=9606 GN=GMPPB PE=1 SV=2	1	14	14	54.2	54.2	39.834	360	0	163.77	By matching	By matching	By matching	By MS/MS	By MS/MS	By MS/MS	By MS/MS	By MS/MS	By MS/MS	1016100			1997100	2334100	2928200	3561200	3111900	3101200
P83916	P83916	P83916	Chromobox protein homolog 1	CBX1	>sp|P83916|CBX1_HUMAN Chromobox protein homolog 1 OS=Homo sapiens OX=9606 GN=CBX1 PE=1 SV=1	1	11	10	56.8	48.1	21.418	185	0	323.31	By matching	By MS/MS	By MS/MS	By MS/MS	By MS/MS	By MS/MS	By MS/MS	By MS/MS	By MS/MS		3126400	7274400	847880	9271100	11196000	584120	6305100	9636600
Q9Y678	Q9Y678	Q9Y678	Coatomer subunit gamma-1	COPG1	>sp|Q9Y678|COPG1_HUMAN Coatomer subunit gamma-1 OS=Homo sapiens OX=9606 GN=COPG1 PE=1 SV=1	1	46	43	73.9	71.7	97.717	874	0	323.31	By matching	By matching	By matching	By MS/MS	By MS/MS	By MS/MS	By MS/MS	By MS/MS	By MS/MS	555690	1097600	1169100	10297000	15579000	10508000	7273400	8223100	9099400
P63272	P63272	P63272	Transcription elongation factor SPT4	SUPT4H1	>sp|P63272|SPT4H_HUMAN Transcription elongation factor SPT4 OS=Homo sapiens OX=9606 GN=SUPT4H1 PE=1 SV=1	1	4	4	44.4	44.4	13.193	117	0	20.742	By matching	By MS/MS	By matching	By MS/MS	By MS/MS	By MS/MS	By MS/MS	By MS/MS	By MS/MS		4619800	2413300	968460	2308800	2667900	2896000	3306500	2784700
P09525	P09525	P09525	Annexin A4	ANXA4	>sp|P09525|ANXA4_HUMAN Annexin A4 OS=Homo sapiens OX=9606 GN=ANXA4 PE=1 SV=4	1	23	23	59.9	59.9	35.882	319	0	323.31	By MS/MS	By matching	By MS/MS	By MS/MS	By MS/MS	By MS/MS	By MS/MS	By MS/MS	By MS/MS	8272400	2953300	4763800	15555000	10228000	11536000	10149000	12515000	11422000
P34896	P34896	P34896	Serine hydroxymethyltransferase, cytosolic	SHMT1	>sp|P34896|GLYC_HUMAN Serine hydroxymethyltransferase, cytosolic OS=Homo sapiens OX=9606 GN=SHMT1 PE=1 SV=1	1	22	21	65	62.1	53.082	483	0	317.99	By matching	By matching	By matching	By MS/MS	By MS/MS	By MS/MS	By MS/MS	By MS/MS	By MS/MS	335060	1009600	1132200	5647200	5208800	2096300	4157000	2545300	2643100
Q9NP97;Q8TF09	Q9NP97	Q9NP97	Dynein light chain roadblock-type 1	DYNLRB1	>sp|Q9NP97|DLRB1_HUMAN Dynein light chain roadblock-type 1 OS=Homo sapiens OX=9606 GN=DYNLRB1 PE=1 SV=3	2	5	5	83.3	83.3	10.921	96	0	30.522	By matching	By matching	By matching	By MS/MS	By MS/MS	By MS/MS	By MS/MS	By MS/MS	By MS/MS		441940	416320	1687900	2848800	2657400	1393000	2336400	2216200
P83731	P83731	P83731	60S ribosomal protein L24	RPL24	>sp|P83731|RL24_HUMAN 60S ribosomal protein L24 OS=Homo sapiens OX=9606 GN=RPL24 PE=1 SV=1	1	5	5	26.8	26.8	17.779	157	0	76.614	By matching	By matching	By matching	By MS/MS	By MS/MS	By MS/MS	By MS/MS	By MS/MS	By MS/MS		520580	260680	4739300	555280	681910	4327500	261170	557250
Q9H8Y8;Q9BQQ3	Q9H8Y8	Q9H8Y8	Golgi reassembly-stacking protein 2	GORASP2	>sp|Q9H8Y8|GORS2_HUMAN Golgi reassembly-stacking protein 2 OS=Homo sapiens OX=9606 GN=GORASP2 PE=1 SV=3	2	14	14	40	40	47.145	452	0	106.01	By matching	By matching	By matching	By MS/MS	By MS/MS	By MS/MS	By MS/MS	By MS/MS	By MS/MS		399210	536600	1147300	4072100	4214600	953260	1986200	2098500
Q9UBV8	Q9UBV8	Q9UBV8	Peflin	PEF1	>sp|Q9UBV8|PEF1_HUMAN Peflin OS=Homo sapiens OX=9606 GN=PEF1 PE=1 SV=1	1	8	8	41.9	41.9	30.381	284	0	94.072	By matching	By matching	By MS/MS	By MS/MS	By MS/MS	By MS/MS	By MS/MS	By MS/MS	By MS/MS	2065300	1794900		2499000	2390300	2002400	1582600	4350100	3733600
Q96GD0	Q96GD0	Q96GD0	Pyridoxal phosphate phosphatase	PDXP	>sp|Q96GD0|PLPP_HUMAN Pyridoxal phosphate phosphatase OS=Homo sapiens OX=9606 GN=PDXP PE=1 SV=2	1	15	10	79.1	48.6	31.698	296	0	168.13	By matching	By matching	By matching	By MS/MS	By MS/MS	By MS/MS	By MS/MS	By MS/MS	By MS/MS	970330	581290		9400900	5554500	5365900	6646100	4778400	5032600
Q9UNN5	Q9UNN5	Q9UNN5	FAS-associated factor 1	FAF1	>sp|Q9UNN5|FAF1_HUMAN FAS-associated factor 1 OS=Homo sapiens OX=9606 GN=FAF1 PE=1 SV=2	1	27	27	53.4	53.4	73.953	650	0	323.31	By MS/MS	By MS/MS	By MS/MS	By MS/MS	By MS/MS	By MS/MS	By MS/MS	By MS/MS	By MS/MS	4101400	745880	1258800	2727600	5736300	4589100	2869500	5501800	4450100
Q13685	Q13685	Q13685	Angio-associated migratory cell protein	AAMP	>sp|Q13685|AAMP_HUMAN Angio-associated migratory cell protein OS=Homo sapiens OX=9606 GN=AAMP PE=1 SV=2	1	13	13	53	53	46.75	434	0	207.94	By matching	By matching	By MS/MS	By MS/MS	By MS/MS	By MS/MS	By MS/MS	By MS/MS	By MS/MS	487600	702720		2062900	2914700	3140800	2699100	1931900	2091100
Q9Y6Y8	Q9Y6Y8	Q9Y6Y8	SEC23-interacting protein	SEC23IP	>sp|Q9Y6Y8|S23IP_HUMAN SEC23-interacting protein OS=Homo sapiens OX=9606 GN=SEC23IP PE=1 SV=1	1	31	31	37.4	37.4	111.08	1000	0	224.82	By matching	By MS/MS	By MS/MS	By MS/MS	By MS/MS	By MS/MS	By MS/MS	By MS/MS	By MS/MS	1074700	2327800	5783400	9990100	6397000	4686000	12619000	6152000	4756400
Q9Y3C4	Q9Y3C4	Q9Y3C4	EKC/KEOPS complex subunit TPRKB	TPRKB	>sp|Q9Y3C4|TPRKB_HUMAN EKC/KEOPS complex subunit TPRKB OS=Homo sapiens OX=9606 GN=TPRKB PE=1 SV=1	1	9	9	69.1	69.1	19.661	175	0	39.839	By MS/MS	By MS/MS	By MS/MS	By MS/MS	By MS/MS	By MS/MS	By MS/MS	By MS/MS	By MS/MS	21352000	17286000	16132000	9805400	13393000	16205000	14242000	20400000	19954000
Q9NXG2	Q9NXG2	Q9NXG2	THUMP domain-containing protein 1	THUMPD1	>sp|Q9NXG2|THUM1_HUMAN THUMP domain-containing protein 1 OS=Homo sapiens OX=9606 GN=THUMPD1 PE=1 SV=2	1	20	20	75.4	75.4	39.315	353	0	133.13	By matching	By matching	By matching	By MS/MS	By MS/MS	By MS/MS	By MS/MS	By MS/MS	By MS/MS		2912900	3371000	2706200	4013100	1647500	4222500	1891000	1659500
Q9NQX3	Q9NQX3	Q9NQX3	Gephyrin;Molybdopterin adenylyltransferase;Molybdopterin molybdenumtransferase	GPHN	>sp|Q9NQX3|GEPH_HUMAN Gephyrin OS=Homo sapiens OX=9606 GN=GPHN PE=1 SV=1	1	27	27	58.6	58.6	79.748	736	0	297.05	By matching	By matching	By matching	By MS/MS	By MS/MS	By MS/MS	By MS/MS	By MS/MS	By MS/MS				8717500	4930900	5517200	6992300	4356700	3191500
P29218	P29218	P29218	Inositol monophosphatase 1	IMPA1	>sp|P29218|IMPA1_HUMAN Inositol monophosphatase 1 OS=Homo sapiens OX=9606 GN=IMPA1 PE=1 SV=1	1	14	14	57	57	30.188	277	0	317.25	By MS/MS	By matching	By matching	By MS/MS	By MS/MS	By MS/MS	By MS/MS	By MS/MS	By MS/MS	860950	1089400	552770	6021000	4378000	6671700	7607600	3772200	6678500
Q9Y224	Q9Y224	Q9Y224	UPF0568 protein C14orf166	C14orf166	>sp|Q9Y224|RTRAF_HUMAN RNA transcription, translation and transport factor protein OS=Homo sapiens OX=9606 GN=RTRAF PE=1 SV=1	1	18	18	75	75	28.068	244	0	150.26	By MS/MS	By MS/MS	By MS/MS	By MS/MS	By MS/MS	By MS/MS	By MS/MS	By MS/MS	By MS/MS	11413000	3527400	4650000	5495000	4787000	3723100	5336600	3411800	3885500
P54725	P54725	P54725	UV excision repair protein RAD23 homolog A	RAD23A	>sp|P54725|RD23A_HUMAN UV excision repair protein RAD23 homolog A OS=Homo sapiens OX=9606 GN=RAD23A PE=1 SV=1	1	12	11	51	48.5	39.609	363	0	69.731	By MS/MS	By MS/MS	By matching	By MS/MS	By MS/MS	By MS/MS	By MS/MS	By MS/MS	By MS/MS	2855500	910170	1087900	2657700	907660	656490	3322900	694110	561380
Q99707	Q99707	Q99707	Methionine synthase	MTR	>sp|Q99707|METH_HUMAN Methionine synthase OS=Homo sapiens OX=9606 GN=MTR PE=1 SV=2	1	65	65	72.4	72.4	140.53	1265	0	323.31	By matching	By matching	By matching	By MS/MS	By MS/MS	By MS/MS	By MS/MS	By MS/MS	By MS/MS	1199000	539950	1714300	18809000	16018000	15196000	18250000	12352000	13647000
P49459	P49459	P49459	Ubiquitin-conjugating enzyme E2 A	UBE2A	>sp|P49459|UBE2A_HUMAN Ubiquitin-conjugating enzyme E2 A OS=Homo sapiens OX=9606 GN=UBE2A PE=1 SV=2	1	4	3	31.6	18.4	17.315	152	0	58.67	By matching	By MS/MS	By MS/MS	By MS/MS	By MS/MS	By MS/MS	By MS/MS	By MS/MS	By MS/MS		2839000	2423900	503460	1143600	884880	1235800	968200	1332800
P06396;CON__Q3SX14	P06396	P06396	Gelsolin	GSN	>sp|P06396|GELS_HUMAN Gelsolin OS=Homo sapiens OX=9606 GN=GSN PE=1 SV=1	2	24	23	48.6	47.7	85.696	782	0	323.31	By matching	By matching	By matching	By MS/MS	By MS/MS	By MS/MS	By MS/MS	By MS/MS	By MS/MS	1228000	1283400	1784000	5242800	3335200	4689400	4581900	3342100	4813900
O43684	O43684	O43684	Mitotic checkpoint protein BUB3	BUB3	>sp|O43684|BUB3_HUMAN Mitotic checkpoint protein BUB3 OS=Homo sapiens OX=9606 GN=BUB3 PE=1 SV=1	1	13	13	49.7	49.7	37.154	328	0	129.91	By matching	By MS/MS	By MS/MS	By MS/MS	By MS/MS	By MS/MS	By MS/MS	By MS/MS	By MS/MS	1198600	5771400	2157200	2621400	1841600	1582500	2451500	1361500	1227500
Q9BXP5	Q9BXP5	Q9BXP5	Serrate RNA effector molecule homolog	SRRT	>sp|Q9BXP5|SRRT_HUMAN Serrate RNA effector molecule homolog OS=Homo sapiens OX=9606 GN=SRRT PE=1 SV=1	1	49	49	47	47	100.67	876	0	323.31	By matching	By MS/MS	By MS/MS	By MS/MS	By MS/MS	By MS/MS	By MS/MS	By MS/MS	By MS/MS	467250	4348600	4998300	3364300	16815000	14834000	2961900	18477000	12956000
P39748;CON__P01030;CON__ENSEMBL:ENSBTAP00000007350	P39748	P39748	Flap endonuclease 1	FEN1	>sp|P39748|FEN1_HUMAN Flap endonuclease 1 OS=Homo sapiens OX=9606 GN=FEN1 PE=1 SV=1	3	15	15	48.7	48.7	42.592	380	0	302.02	By MS/MS	By matching	By matching	By MS/MS	By MS/MS	By MS/MS	By MS/MS	By MS/MS	By MS/MS	1880900	2828900	2623200	2097500	2782700	3943700	1609200	3221500	3608300
P61019	P61019	P61019	Ras-related protein Rab-2A	RAB2A	>sp|P61019|RAB2A_HUMAN Ras-related protein Rab-2A OS=Homo sapiens OX=9606 GN=RAB2A PE=1 SV=1	1	10	4	52.8	17	23.545	212	0	143.72	By MS/MS	By MS/MS	By MS/MS	By MS/MS	By MS/MS	By MS/MS	By MS/MS	By MS/MS	By MS/MS	15280000	7316300	6606000	3558800	1068000	1469300	3725900	1029900	1730400
Q15274	Q15274	Q15274	Nicotinate-nucleotide pyrophosphorylase [carboxylating]	QPRT	>sp|Q15274|NADC_HUMAN Nicotinate-nucleotide pyrophosphorylase [carboxylating] OS=Homo sapiens OX=9606 GN=QPRT PE=1 SV=3	1	10	10	59.6	59.6	30.845	297	0	86.479	By MS/MS	By matching	By matching	By MS/MS	By MS/MS	By MS/MS	By MS/MS	By MS/MS	By MS/MS	3512900	1893600	932800	4229900	3207800	3475100	4007300	4582500	4392000
Q9BRX5	Q9BRX5	Q9BRX5	DNA replication complex GINS protein PSF3	GINS3	>sp|Q9BRX5|PSF3_HUMAN DNA replication complex GINS protein PSF3 OS=Homo sapiens OX=9606 GN=GINS3 PE=1 SV=1	1	14	14	81.5	81.5	24.534	216	0	323.31	By matching	By matching	By matching	By MS/MS	By MS/MS	By MS/MS	By MS/MS	By MS/MS	By MS/MS		1242900	1207700	6771100	3765200	2742600	5169100	3186700	2768600
P29966	P29966	P29966	Myristoylated alanine-rich C-kinase substrate	MARCKS	>sp|P29966|MARCS_HUMAN Myristoylated alanine-rich C-kinase substrate OS=Homo sapiens OX=9606 GN=MARCKS PE=1 SV=4	1	8	8	39.5	39.5	31.554	332	0	123.84	By MS/MS	By matching	By matching	By MS/MS	By MS/MS	By MS/MS	By MS/MS	By MS/MS	By MS/MS	11363000	752630		792390	966620	900280	1132300	1234800	857950
O00429	O00429	O00429	Dynamin-1-like protein	DNM1L	>sp|O00429|DNM1L_HUMAN Dynamin-1-like protein OS=Homo sapiens OX=9606 GN=DNM1L PE=1 SV=2	1	40	40	73.2	73.2	81.876	736	0	323.31	By matching	By matching	By matching	By MS/MS	By MS/MS	By MS/MS	By MS/MS	By MS/MS	By MS/MS	812110	471920	238750	7235000	6808800	6267500	9241100	5468400	5591300
P46778	P46778	P46778	60S ribosomal protein L21	RPL21	>sp|P46778|RL21_HUMAN 60S ribosomal protein L21 OS=Homo sapiens OX=9606 GN=RPL21 PE=1 SV=2	1	1	1	9.4	9.4	18.565	160	0	33.836	By matching	By MS/MS	By matching	By MS/MS	By MS/MS	By MS/MS	By MS/MS	By MS/MS	By matching	293470	682750	609060	2225600	180610		6979800	195850
Q07020	Q07020	Q07020	60S ribosomal protein L18	RPL18	>sp|Q07020|RL18_HUMAN 60S ribosomal protein L18 OS=Homo sapiens OX=9606 GN=RPL18 PE=1 SV=2	1	5	5	30.9	30.9	21.634	188	0	96.983	By matching	By MS/MS	By matching	By MS/MS	By MS/MS	By MS/MS	By MS/MS	By MS/MS	By MS/MS		587020	679750	3871900	1044700	591940	4087900	365690	632220
O60502	O60502	O60502	Protein O-GlcNAcase	MGEA5	>sp|O60502|OGA_HUMAN Protein O-GlcNAcase OS=Homo sapiens OX=9606 GN=OGA PE=1 SV=2	1	41	41	57.2	57.2	102.91	916	0	253.61	By matching	By matching	By matching	By MS/MS	By MS/MS	By MS/MS	By MS/MS	By MS/MS	By MS/MS	589440	859950	1087300	11042000	14008000	11349000	9929400	12822000	11254000
O00625	O00625	O00625	Pirin	PIR	>sp|O00625|PIR_HUMAN Pirin OS=Homo sapiens OX=9606 GN=PIR PE=1 SV=1	1	14	14	66.9	66.9	32.113	290	0	76.539	By MS/MS	By matching	By MS/MS	By MS/MS	By MS/MS	By MS/MS	By MS/MS	By MS/MS	By MS/MS	6092400	2833900	4430100	6490300	3814600	3986900	3840200	3545600	3826600
P81605	P81605	P81605	Dermcidin;Survival-promoting peptide;DCD-1	DCD	>sp|P81605|DCD_HUMAN Dermcidin OS=Homo sapiens OX=9606 GN=DCD PE=1 SV=2	1	4	4	35.5	35.5	11.284	110	0	14.684	By matching	By MS/MS	By MS/MS	By matching	By MS/MS	By MS/MS	By MS/MS	By MS/MS	By MS/MS		7630800	17127000		1168800	2742500	336180	3275400	3196000
P54619;Q9UGJ0	P54619	P54619	5-AMP-activated protein kinase subunit gamma-1	PRKAG1	>sp|P54619|AAKG1_HUMAN 5-AMP-activated protein kinase subunit gamma-1 OS=Homo sapiens OX=9606 GN=PRKAG1 PE=1 SV=1	2	19	19	74.3	74.3	37.579	331	0	272.3	By MS/MS	By MS/MS	By MS/MS	By MS/MS	By MS/MS	By MS/MS	By MS/MS	By MS/MS	By MS/MS	14419000	5060500	6308300	6822000	3684500	3759800	4428700	3604600	3393200
Q9HBM1	Q9HBM1	Q9HBM1	Kinetochore protein Spc25	SPC25	>sp|Q9HBM1|SPC25_HUMAN Kinetochore protein Spc25 OS=Homo sapiens OX=9606 GN=SPC25 PE=1 SV=1	1	11	11	56.7	56.7	26.152	224	0	150.83	By MS/MS	By MS/MS	By MS/MS	By MS/MS	By MS/MS	By MS/MS	By MS/MS	By MS/MS	By MS/MS	2576600	5302600	5990500	4017600	3523700	2434100	4566800	3175600	2951500
O15145	O15145	O15145	Actin-related protein 2/3 complex subunit 3	ARPC3	>sp|O15145|ARPC3_HUMAN Actin-related protein 2/3 complex subunit 3 OS=Homo sapiens OX=9606 GN=ARPC3 PE=1 SV=3	1	8	8	42.1	42.1	20.546	178	0	189.09	By matching	By matching	By matching	By MS/MS	By MS/MS	By MS/MS	By MS/MS	By MS/MS	By MS/MS	541270	681230	685310	3094100	2845600	2778700	3635000	2533400	2235300
Q9UJ70	Q9UJ70	Q9UJ70	N-acetyl-D-glucosamine kinase	NAGK	>sp|Q9UJ70|NAGK_HUMAN N-acetyl-D-glucosamine kinase OS=Homo sapiens OX=9606 GN=NAGK PE=1 SV=4	1	22	22	88.4	88.4	37.375	344	0	292.54	By MS/MS	By matching	By matching	By MS/MS	By MS/MS	By MS/MS	By MS/MS	By MS/MS	By MS/MS	2412900	224040	276430	4819900	4345600	5308300	4399500	2839900	4796500
Q14C86	Q14C86	Q14C86	GTPase-activating protein and VPS9 domain-containing protein 1	GAPVD1	>sp|Q14C86|GAPD1_HUMAN GTPase-activating protein and VPS9 domain-containing protein 1 OS=Homo sapiens OX=9606 GN=GAPVD1 PE=1 SV=2	1	53	53	43.4	43.4	164.98	1478	0	323.31	By matching	By matching	By matching	By MS/MS	By MS/MS	By MS/MS	By MS/MS	By MS/MS	By MS/MS	828020	2011200	2515700	17789000	12218000	13264000	16644000	12067000	15926000
Q13085;O00763	Q13085	Q13085	Acetyl-CoA carboxylase 1;Biotin carboxylase	ACACA	>sp|Q13085|ACACA_HUMAN Acetyl-CoA carboxylase 1 OS=Homo sapiens OX=9606 GN=ACACA PE=1 SV=2	2	116	116	62.2	62.2	265.55	2346	0	323.31	By MS/MS	By matching	By matching	By MS/MS	By MS/MS	By MS/MS	By MS/MS	By MS/MS	By MS/MS	3454800	4075600	4046300	37414000	29090000	27836000	40114000	31901000	28301000
O14617	O14617	O14617	AP-3 complex subunit delta-1	AP3D1	>sp|O14617|AP3D1_HUMAN AP-3 complex subunit delta-1 OS=Homo sapiens OX=9606 GN=AP3D1 PE=1 SV=1	1	48	48	53.6	53.6	130.16	1153	0	323.31	By MS/MS	By MS/MS	By MS/MS	By MS/MS	By MS/MS	By MS/MS	By MS/MS	By MS/MS	By MS/MS	30127000	9083600	9790500	14597000	6603500	8202100	13796000	4684000	7788000
O00303	O00303	O00303	Eukaryotic translation initiation factor 3 subunit F	EIF3F	>sp|O00303|EIF3F_HUMAN Eukaryotic translation initiation factor 3 subunit F OS=Homo sapiens OX=9606 GN=EIF3F PE=1 SV=1	1	17	17	59.7	59.7	37.563	357	0	86.095	By matching	By matching	By matching	By MS/MS	By MS/MS	By MS/MS	By MS/MS	By MS/MS	By MS/MS		546570	504950	2747600	1842700	1529500	2656700	3499400	1539000
Q8N1G4	Q8N1G4	Q8N1G4	Leucine-rich repeat-containing protein 47	LRRC47	>sp|Q8N1G4|LRC47_HUMAN Leucine-rich repeat-containing protein 47 OS=Homo sapiens OX=9606 GN=LRRC47 PE=1 SV=1	1	24	24	58.8	58.8	63.472	583	0	193.94	By matching	By matching	By matching	By MS/MS	By MS/MS	By MS/MS	By MS/MS	By MS/MS	By MS/MS	334780	65932	111060	5502400	2335000	2452400	5514400	931360	1613900
O00571;O15523;Q9NQI0	O00571;O15523	O00571	ATP-dependent RNA helicase DDX3X;ATP-dependent RNA helicase DDX3Y	DDX3X;DDX3Y	>sp|O00571|DDX3X_HUMAN ATP-dependent RNA helicase DDX3X OS=Homo sapiens OX=9606 GN=DDX3X PE=1 SV=3;>sp|O15523|DDX3Y_HUMAN ATP-dependent RNA helicase DDX3Y OS=Homo sapiens OX=9606 GN=DDX3Y PE=1 SV=2	3	24	23	46.5	44.9	73.243	662	0	323.31	By MS/MS	By MS/MS	By MS/MS	By MS/MS	By MS/MS	By MS/MS	By MS/MS	By MS/MS	By MS/MS	28452000	2630000	3404000	3990300	1658700	1985800	4129500	1733000	1321600
P60520	P60520	P60520	Gamma-aminobutyric acid receptor-associated protein-like 2	GABARAPL2	>sp|P60520|GBRL2_HUMAN Gamma-aminobutyric acid receptor-associated protein-like 2 OS=Homo sapiens OX=9606 GN=GABARAPL2 PE=1 SV=1	1	10	8	71.8	71.8	13.667	117	0	39.52	By MS/MS	By MS/MS	By MS/MS	By MS/MS	By MS/MS	By MS/MS	By MS/MS	By MS/MS	By MS/MS	16758000	31716000	22329000	795920	1968700	2204900	1910500	2960700	2464400
Q9H8S9	Q9H8S9	Q9H8S9	MOB kinase activator 1A	MOB1A	>sp|Q9H8S9|MOB1A_HUMAN MOB kinase activator 1A OS=Homo sapiens OX=9606 GN=MOB1A PE=1 SV=4	1	5	1	25.9	3.2	25.079	216	0	58.586	By MS/MS	By MS/MS	By matching	By MS/MS	By MS/MS	By MS/MS	By MS/MS	By MS/MS	By MS/MS	1873800	1768100	1481000	3988800	1109700	1414100	4406400	2116300	1726900
P28340	P28340	P28340	DNA polymerase delta catalytic subunit	POLD1	>sp|P28340|DPOD1_HUMAN DNA polymerase delta catalytic subunit OS=Homo sapiens OX=9606 GN=POLD1 PE=1 SV=2	1	67	67	74.3	74.3	123.63	1107	0	323.31	By MS/MS	By MS/MS	By MS/MS	By MS/MS	By MS/MS	By MS/MS	By MS/MS	By MS/MS	By MS/MS	8925800	37655000	40666000	15234000	15605000	18593000	14680000	13478000	19936000
Q53GG5	Q53GG5	Q53GG5	PDZ and LIM domain protein 3	PDLIM3	>sp|Q53GG5|PDLI3_HUMAN PDZ and LIM domain protein 3 OS=Homo sapiens OX=9606 GN=PDLIM3 PE=1 SV=1	1	14	14	49.2	49.2	39.232	364	0	193.43	By MS/MS	By MS/MS	By MS/MS	By MS/MS	By MS/MS	By MS/MS	By MS/MS	By MS/MS	By MS/MS	3765100	2464600	3824900	6467300	2043800	2207400	4375400	2868200	2844500
Q13630	Q13630	Q13630	GDP-L-fucose synthase	TSTA3	>sp|Q13630|FCL_HUMAN GDP-L-fucose synthase OS=Homo sapiens OX=9606 GN=TSTA3 PE=1 SV=1	1	15	15	63.6	63.6	35.892	321	0	201.38	By matching	By matching	By matching	By MS/MS	By MS/MS	By MS/MS	By MS/MS	By MS/MS	By MS/MS	698740	1220900		2525200	3330200	3078900	2039900	2890000	2187400
P60763	P60763	P60763	Ras-related C3 botulinum toxin substrate 3	RAC3	>sp|P60763|RAC3_HUMAN Ras-related C3 botulinum toxin substrate 3 OS=Homo sapiens OX=9606 GN=RAC3 PE=1 SV=1	1	9	4	55.7	21.4	21.379	192	0	31.348	By MS/MS	By MS/MS	By MS/MS	By MS/MS	By MS/MS	By MS/MS	By MS/MS	By MS/MS	By MS/MS	2088500	2815500	2673800	814730	1711100	1438000	1233400	1058100	1138400
O00629	O00629	O00629	Importin subunit alpha-3	KPNA4	>sp|O00629|IMA3_HUMAN Importin subunit alpha-3 OS=Homo sapiens OX=9606 GN=KPNA4 PE=1 SV=1	1	18	15	49.1	43.4	57.886	521	0	111.22	By matching	By MS/MS	By MS/MS	By MS/MS	By MS/MS	By MS/MS	By MS/MS	By MS/MS	By MS/MS		2263200	1793900	1712000	3079400	2750100	1206500	1772300	3401100
P16930	P16930	P16930	Fumarylacetoacetase	FAH	>sp|P16930|FAAA_HUMAN Fumarylacetoacetase OS=Homo sapiens OX=9606 GN=FAH PE=1 SV=2	1	20	20	70.9	70.9	46.374	419	0	165.09	By matching	By matching	By matching	By MS/MS	By MS/MS	By MS/MS	By MS/MS	By MS/MS	By MS/MS	512190	206110	274250	1745800	3562300	3476300	1855400	4663400	2713800
Q9H0W9	Q9H0W9	Q9H0W9	Ester hydrolase C11orf54	C11orf54	>sp|Q9H0W9|CK054_HUMAN Ester hydrolase C11orf54 OS=Homo sapiens OX=9606 GN=C11orf54 PE=1 SV=1	1	13	13	64.4	64.4	35.117	315	0	68.487	By matching	By matching	By matching	By MS/MS	By MS/MS	By MS/MS	By MS/MS	By MS/MS	By MS/MS	1463600	158600	526550	4743400	3902400	4187800	3602500	2962500	3283400
Q9NUU7;Q9UHL0	Q9NUU7	Q9NUU7	ATP-dependent RNA helicase DDX19A	DDX19A	>sp|Q9NUU7|DD19A_HUMAN ATP-dependent RNA helicase DDX19A OS=Homo sapiens OX=9606 GN=DDX19A PE=1 SV=1	2	26	6	70.3	22.4	53.974	478	0	323.31	By MS/MS	By matching	By matching	By MS/MS	By MS/MS	By MS/MS	By MS/MS	By MS/MS	By MS/MS	938180	205950	371800	5830200	3639200	4098300	3343200	2115600	3395700
Q86X76	Q86X76	Q86X76	Nitrilase homolog 1	NIT1	>sp|Q86X76|NIT1_HUMAN Deaminated glutathione amidase OS=Homo sapiens OX=9606 GN=NIT1 PE=1 SV=2	1	17	17	61.5	61.5	35.896	327	0	188.87	By matching	By matching	By matching	By MS/MS	By MS/MS	By MS/MS	By MS/MS	By MS/MS	By MS/MS	1003300	255030	334850	7885200	4178500	5381900	6683100	5191200	3263500
P36954	P36954	P36954	DNA-directed RNA polymerase II subunit RPB9	POLR2I	>sp|P36954|RPB9_HUMAN DNA-directed RNA polymerase II subunit RPB9 OS=Homo sapiens OX=9606 GN=POLR2I PE=1 SV=1	1	7	7	78.4	78.4	14.523	125	0	39.269	By matching	By matching	By matching	By MS/MS	By MS/MS	By MS/MS	By MS/MS	By MS/MS	By MS/MS		10190000	13195000	3950400	7426000	11376000	6855500	14069000	17706000
P42677	P42677	P42677	40S ribosomal protein S27	RPS27	>sp|P42677|RS27_HUMAN 40S ribosomal protein S27 OS=Homo sapiens OX=9606 GN=RPS27 PE=1 SV=3	1	3	1	38.1	13.1	9.461	84	0	14.901	By matching	By MS/MS	By MS/MS	By MS/MS	By MS/MS	By MS/MS	By MS/MS	By MS/MS	By MS/MS		3269400	1159600		955610	827900		1716900	807160
P38919	P38919	P38919	Eukaryotic initiation factor 4A-III;Eukaryotic initiation factor 4A-III, N-terminally processed	EIF4A3	>sp|P38919|IF4A3_HUMAN Eukaryotic initiation factor 4A-III OS=Homo sapiens OX=9606 GN=EIF4A3 PE=1 SV=4	1	24	21	67.6	61.8	46.871	411	0	323.31	By MS/MS	By MS/MS	By MS/MS	By MS/MS	By MS/MS	By MS/MS	By MS/MS	By MS/MS	By MS/MS	4726000	8612500	7370500	3286600	4076300	3626400	3712200	4990800	3797300
P49593	P49593	P49593	Protein phosphatase 1F	PPM1F	>sp|P49593|PPM1F_HUMAN Protein phosphatase 1F OS=Homo sapiens OX=9606 GN=PPM1F PE=1 SV=3	1	21	21	65.2	65.2	49.83	454	0	160.33	By matching	By matching	By matching	By MS/MS	By MS/MS	By MS/MS	By MS/MS	By MS/MS	By MS/MS		232060	564630	3273500	3418700	3203600	2788300	3577900	3113100
P62750	P62750	P62750	60S ribosomal protein L23a	RPL23A	>sp|P62750|RL23A_HUMAN 60S ribosomal protein L23a OS=Homo sapiens OX=9606 GN=RPL23A PE=1 SV=1	1	4	4	28.2	28.2	17.695	156	0	9.3031	By MS/MS	By matching	By matching	By MS/MS	By MS/MS	By MS/MS	By MS/MS	By MS/MS	By MS/MS		1483900	1389000	2974800	1532700	919840	1798200	1229200	1067100
O43924	O43924	O43924	Retinal rod rhodopsin-sensitive cGMP 3,5-cyclic phosphodiesterase subunit delta	PDE6D	>sp|O43924|PDE6D_HUMAN Retinal rod rhodopsin-sensitive cGMP 3,5-cyclic phosphodiesterase subunit delta OS=Homo sapiens OX=9606 GN=PDE6D PE=1 SV=1	1	4	4	33.3	33.3	17.42	150	0	47.415	By matching	By matching	By matching	By MS/MS	By MS/MS	By MS/MS	By MS/MS	By MS/MS	By MS/MS	611820	592810	532840	1464200	631720	659120	1750800	1159600	981800
Q93008	Q93008	Q93008	Probable ubiquitin carboxyl-terminal hydrolase FAF-X	USP9X	>sp|Q93008|USP9X_HUMAN Probable ubiquitin carboxyl-terminal hydrolase FAF-X OS=Homo sapiens OX=9606 GN=USP9X PE=1 SV=3	1	120	68	54.7	35.8	292.28	2570	0	323.31	By MS/MS	By MS/MS	By MS/MS	By MS/MS	By MS/MS	By MS/MS	By MS/MS	By MS/MS	By MS/MS	21107000	13107000	21248000	53640000	33127000	35113000	56143000	37647000	31837000
Q7L2H7	Q7L2H7	Q7L2H7	Eukaryotic translation initiation factor 3 subunit M	EIF3M	>sp|Q7L2H7|EIF3M_HUMAN Eukaryotic translation initiation factor 3 subunit M OS=Homo sapiens OX=9606 GN=EIF3M PE=1 SV=1	1	17	17	50	50	42.502	374	0	193.69	By matching	By matching	By matching	By MS/MS	By MS/MS	By MS/MS	By MS/MS	By MS/MS	By MS/MS	1804500	1447300	1509700	2634600	2185800	3608600	2495000	1667800	3168600
P78330	P78330	P78330	Phosphoserine phosphatase	PSPH	>sp|P78330|SERB_HUMAN Phosphoserine phosphatase OS=Homo sapiens OX=9606 GN=PSPH PE=1 SV=2	1	14	14	73.3	73.3	25.007	225	0	83.205	By matching	By MS/MS	By matching	By MS/MS	By MS/MS	By MS/MS	By MS/MS	By MS/MS	By MS/MS	892760	372750	703730	2970300	3434900	2599800	2886700	5823200	7425000
P62899	P62899	P62899	60S ribosomal protein L31	RPL31	>sp|P62899|RL31_HUMAN 60S ribosomal protein L31 OS=Homo sapiens OX=9606 GN=RPL31 PE=1 SV=1	1	4	4	33.6	33.6	14.463	125	0	49.171	By matching	By matching	By matching	By MS/MS	By MS/MS	By MS/MS	By MS/MS	By matching	By matching		1555500	748600	2375300	672900	930240	2528500	969770	648700
Q9UMY4	Q9UMY4	Q9UMY4	Sorting nexin-12	SNX12	>sp|Q9UMY4|SNX12_HUMAN Sorting nexin-12 OS=Homo sapiens OX=9606 GN=SNX12 PE=1 SV=4	1	14	13	82.1	77.8	18.884	162	0	98.567	By matching	By MS/MS	By MS/MS	By MS/MS	By MS/MS	By MS/MS	By MS/MS	By MS/MS	By MS/MS	948510	2778300	2509700	1678500	7110500	7394600	772360	6788400	5802900
P40763	P40763	P40763	Signal transducer and activator of transcription 3	STAT3	>sp|P40763|STAT3_HUMAN Signal transducer and activator of transcription 3 OS=Homo sapiens OX=9606 GN=STAT3 PE=1 SV=2	1	30	30	57.1	57.1	88.067	770	0	323.31	By matching	By matching	By matching	By MS/MS	By MS/MS	By MS/MS	By MS/MS	By MS/MS	By MS/MS	538050	205170	319600	7387100	2384100	2658700	5983500	3174100	3939100
P35249	P35249	P35249	Replication factor C subunit 4	RFC4	>sp|P35249|RFC4_HUMAN Replication factor C subunit 4 OS=Homo sapiens OX=9606 GN=RFC4 PE=1 SV=2	1	17	17	55.9	55.9	39.681	363	0	323.31	By MS/MS	By MS/MS	By MS/MS	By MS/MS	By MS/MS	By MS/MS	By MS/MS	By MS/MS	By MS/MS	6062600	6339800	7430700	6204100	2448400	3047700	6887900	2215100	3171800
Q9NRF9	Q9NRF9	Q9NRF9	DNA polymerase epsilon subunit 3	POLE3	>sp|Q9NRF9|DPOE3_HUMAN DNA polymerase epsilon subunit 3 OS=Homo sapiens OX=9606 GN=POLE3 PE=1 SV=1	1	5	5	44.2	44.2	16.859	147	0	61.866	By MS/MS	By MS/MS	By MS/MS	By MS/MS	By MS/MS	By MS/MS	By MS/MS	By MS/MS	By MS/MS	645730	3938100	2250000	2150400	4166000	3363400	3231600	3194800	3284600
P46108	P46108	P46108	Adapter molecule crk	CRK	>sp|P46108|CRK_HUMAN Adapter molecule crk OS=Homo sapiens OX=9606 GN=CRK PE=1 SV=2	1	15	15	65.5	65.5	33.83	304	0	195.99	By matching	By matching	By matching	By MS/MS	By MS/MS	By MS/MS	By MS/MS	By MS/MS	By MS/MS	1592700	2201900	2048900	4119900	5622900	7092900	4816900	5732300	6584300
Q12874	Q12874	Q12874	Splicing factor 3A subunit 3	SF3A3	>sp|Q12874|SF3A3_HUMAN Splicing factor 3A subunit 3 OS=Homo sapiens OX=9606 GN=SF3A3 PE=1 SV=1	1	23	23	61.9	61.9	58.848	501	0	229.56	By matching	By MS/MS	By MS/MS	By MS/MS	By MS/MS	By MS/MS	By MS/MS	By MS/MS	By MS/MS		3180100	2570300	4260700	1522800	1880000	4131300	1619700	2079900
O00505	O00505	O00505	Importin subunit alpha-4	KPNA3	>sp|O00505|IMA4_HUMAN Importin subunit alpha-4 OS=Homo sapiens OX=9606 GN=KPNA3 PE=1 SV=2	1	18	15	48.2	42.4	57.81	521	0	165.88	By matching	By MS/MS	By matching	By MS/MS	By MS/MS	By MS/MS	By MS/MS	By MS/MS	By MS/MS	2690800	3161000	1815900	2555900	2631400	2569500	1351600	1957300	2333000
P26373	P26373	P26373	60S ribosomal protein L13	RPL13	>sp|P26373|RL13_HUMAN 60S ribosomal protein L13 OS=Homo sapiens OX=9606 GN=RPL13 PE=1 SV=4	1	5	5	24.2	24.2	24.261	211	0	87.657	By matching	By MS/MS	By MS/MS	By MS/MS	By MS/MS	By MS/MS	By MS/MS	By MS/MS	By MS/MS	1963500	2291900	1879400	2151100	476470	815380	3324100	535230	1034600
Q13547;O15379	Q13547	Q13547	Histone deacetylase 1	HDAC1	>sp|Q13547|HDAC1_HUMAN Histone deacetylase 1 OS=Homo sapiens OX=9606 GN=HDAC1 PE=1 SV=1	2	17	11	50	34.6	55.102	482	0	86.075	By matching	By matching	By matching	By MS/MS	By MS/MS	By MS/MS	By MS/MS	By MS/MS	By MS/MS				2932700	2728800	2866000	3459200	2361200	3758300
O76094	O76094	O76094	Signal recognition particle subunit SRP72	SRP72	>sp|O76094|SRP72_HUMAN Signal recognition particle subunit SRP72 OS=Homo sapiens OX=9606 GN=SRP72 PE=1 SV=3	1	34	34	66	66	74.605	671	0	323.31	By MS/MS	By matching	By MS/MS	By MS/MS	By MS/MS	By MS/MS	By MS/MS	By MS/MS	By MS/MS	173630	545410	939800	2627700	8924600	7329200	2079800	7083200	6811400
Q9Y4Z0	Q9Y4Z0	Q9Y4Z0	U6 snRNA-associated Sm-like protein LSm4	LSM4	>sp|Q9Y4Z0|LSM4_HUMAN U6 snRNA-associated Sm-like protein LSm4 OS=Homo sapiens OX=9606 GN=LSM4 PE=1 SV=1	1	8	8	51.1	51.1	15.35	139	0	56.201	By matching	By matching	By matching	By MS/MS	By MS/MS	By MS/MS	By MS/MS	By MS/MS	By MS/MS	326740	713890	532950	3230500	2873700	3034500	2919400	4296700	2438200
O00203;Q13367	O00203	O00203	AP-3 complex subunit beta-1	AP3B1	>sp|O00203|AP3B1_HUMAN AP-3 complex subunit beta-1 OS=Homo sapiens OX=9606 GN=AP3B1 PE=1 SV=3	2	45	45	46.6	46.6	121.32	1094	0	323.31	By matching	By MS/MS	By MS/MS	By MS/MS	By MS/MS	By MS/MS	By MS/MS	By MS/MS	By MS/MS	2519200	18015000	24940000	19000000	3539300	3449300	19528000	4184700	6313900
Q12905	Q12905	Q12905	Interleukin enhancer-binding factor 2	ILF2	>sp|Q12905|ILF2_HUMAN Interleukin enhancer-binding factor 2 OS=Homo sapiens OX=9606 GN=ILF2 PE=1 SV=2	1	20	20	80	80	43.062	390	0	130.88	By MS/MS	By MS/MS	By MS/MS	By MS/MS	By MS/MS	By MS/MS	By MS/MS	By MS/MS	By MS/MS	2347800	1492600	2047200	4109000	1953400	1601900	5506600	2034700	2230500
Q16539	Q16539	Q16539	Mitogen-activated protein kinase 14	MAPK14	>sp|Q16539|MK14_HUMAN Mitogen-activated protein kinase 14 OS=Homo sapiens OX=9606 GN=MAPK14 PE=1 SV=3	1	15	15	64.7	64.7	41.293	360	0	236.76	By matching	By matching	By matching	By MS/MS	By MS/MS	By MS/MS	By MS/MS	By MS/MS	By MS/MS	1496500	2666400	2130400	3281900	3386200	3228500	6028800	4542400	4617400
O60884	O60884	O60884	DnaJ homolog subfamily A member 2	DNAJA2	>sp|O60884|DNJA2_HUMAN DnaJ homolog subfamily A member 2 OS=Homo sapiens OX=9606 GN=DNAJA2 PE=1 SV=1	1	19	19	57	57	45.745	412	0	192.34	By matching	By MS/MS	By MS/MS	By MS/MS	By MS/MS	By MS/MS	By MS/MS	By MS/MS	By MS/MS	1070500	9098100	8173600	2493800	3419600	5122700	2905900	10208000	1409800
P07311	P07311	P07311	Acylphosphatase-1	ACYP1	>sp|P07311|ACYP1_HUMAN Acylphosphatase-1 OS=Homo sapiens OX=9606 GN=ACYP1 PE=1 SV=2	1	8	8	75.8	75.8	11.261	99	0	31.623	By matching	By matching	By matching	By MS/MS	By MS/MS	By MS/MS	By MS/MS	By MS/MS	By MS/MS	3462500	1241000	822960	2028300	3612700	4223700	1961700	3925700	4296500
Q9UBP6	Q9UBP6	Q9UBP6	tRNA (guanine-N(7)-)-methyltransferase	METTL1	>sp|Q9UBP6|TRMB_HUMAN tRNA (guanine-N(7)-)-methyltransferase OS=Homo sapiens OX=9606 GN=METTL1 PE=1 SV=1	1	13	13	56.9	56.9	31.471	276	0	183.36	By matching	By matching	By matching	By MS/MS	By MS/MS	By MS/MS	By MS/MS	By MS/MS	By MS/MS	329610	146870	153050	2243800	3401400	4642500	2748100	2189800	3983000
Q9H2J4	Q9H2J4	Q9H2J4	Phosducin-like protein 3	PDCL3	>sp|Q9H2J4|PDCL3_HUMAN Phosducin-like protein 3 OS=Homo sapiens OX=9606 GN=PDCL3 PE=1 SV=1	1	16	16	78.2	78.2	27.614	239	0	323.31	By matching	By matching	By matching	By MS/MS	By MS/MS	By MS/MS	By MS/MS	By MS/MS	By MS/MS	720950	2033500	1191200	3446100	2897600	2674800	5571300	3726100	2679500
Q96KB5	Q96KB5	Q96KB5	Lymphokine-activated killer T-cell-originated protein kinase	PBK	>sp|Q96KB5|TOPK_HUMAN Lymphokine-activated killer T-cell-originated protein kinase OS=Homo sapiens OX=9606 GN=PBK PE=1 SV=3	1	17	17	62.7	62.7	36.085	322	0	323.31	By MS/MS	By matching	By matching	By MS/MS	By MS/MS	By MS/MS	By MS/MS	By MS/MS	By MS/MS	1296500	1382700	828180	1559800	2837900	2610800	3116100	4279600	2130000
Q9H3P7	Q9H3P7	Q9H3P7	Golgi resident protein GCP60	ACBD3	>sp|Q9H3P7|GCP60_HUMAN Golgi resident protein GCP60 OS=Homo sapiens OX=9606 GN=ACBD3 PE=1 SV=4	1	17	17	48.3	48.3	60.593	528	0	293.58	By matching	By matching	By matching	By MS/MS	By MS/MS	By MS/MS	By MS/MS	By MS/MS	By MS/MS	387640		612290	1723300	2616400	3626500	2368100	4770600	3093300
Q01082;P11277	Q01082	Q01082	Spectrin beta chain, non-erythrocytic 1	SPTBN1	>sp|Q01082|SPTB2_HUMAN Spectrin beta chain, non-erythrocytic 1 OS=Homo sapiens OX=9606 GN=SPTBN1 PE=1 SV=2	2	138	127	65.6	61.2	274.61	2364	0	323.31	By MS/MS	By MS/MS	By MS/MS	By MS/MS	By MS/MS	By MS/MS	By MS/MS	By MS/MS	By MS/MS	59560000	17577000	20819000	38538000	33664000	32675000	43581000	43074000	32770000
P50454	P50454	P50454	Serpin H1	SERPINH1	>sp|P50454|SERPH_HUMAN Serpin H1 OS=Homo sapiens OX=9606 GN=SERPINH1 PE=1 SV=2	1	18	18	56.2	56.2	46.44	418	0	252.49	By MS/MS	By MS/MS	By MS/MS	By MS/MS	By MS/MS	By MS/MS	By MS/MS	By MS/MS	By MS/MS	8454200	4624300	5897500	4672000	932060	956910	5310900	1289400	1098400
Q9UNP9	Q9UNP9	Q9UNP9	Peptidyl-prolyl cis-trans isomerase E	PPIE	>sp|Q9UNP9|PPIE_HUMAN Peptidyl-prolyl cis-trans isomerase E OS=Homo sapiens OX=9606 GN=PPIE PE=1 SV=1	1	9	9	37.5	37.5	33.43	301	0	98.103	By matching	By matching	By matching	By MS/MS	By MS/MS	By MS/MS	By MS/MS	By MS/MS	By MS/MS	1759700	634230	1087500	3774500	2376600	1544500	5867600	2269900	1808600
Q9HC35	Q9HC35	Q9HC35	Echinoderm microtubule-associated protein-like 4	EML4	>sp|Q9HC35|EMAL4_HUMAN Echinoderm microtubule-associated protein-like 4 OS=Homo sapiens OX=9606 GN=EML4 PE=1 SV=3	1	34	34	41.7	41.7	108.91	981	0	278.19	By matching	By matching	By matching	By MS/MS	By MS/MS	By MS/MS	By MS/MS	By MS/MS	By MS/MS	555030	1027400	731320	14238000	2182700	4490000	14194000	1873600	5020200
Q00169	Q00169	Q00169	Phosphatidylinositol transfer protein alpha isoform	PITPNA	>sp|Q00169|PIPNA_HUMAN Phosphatidylinositol transfer protein alpha isoform OS=Homo sapiens OX=9606 GN=PITPNA PE=1 SV=2	1	18	16	69.6	63.3	31.806	270	0	153.97	By matching	By matching	By matching	By MS/MS	By MS/MS	By MS/MS	By MS/MS	By MS/MS	By MS/MS	2041900	1371700	443260	2464400	2887500	3365100	3267600	5198400	2689500
Q9GZT8	Q9GZT8	Q9GZT8	NIF3-like protein 1	NIF3L1	>sp|Q9GZT8|NIF3L_HUMAN NIF3-like protein 1 OS=Homo sapiens OX=9606 GN=NIF3L1 PE=1 SV=2	1	14	14	48.3	48.3	41.968	377	0	76.822	By matching	By matching	By matching	By MS/MS	By MS/MS	By MS/MS	By MS/MS	By MS/MS	By MS/MS	779360	446910	527130	3869300	2450600	1672700	5137000	1861900	2267000
P30040	P30040	P30040	Endoplasmic reticulum resident protein 29	ERP29	>sp|P30040|ERP29_HUMAN Endoplasmic reticulum resident protein 29 OS=Homo sapiens OX=9606 GN=ERP29 PE=1 SV=4	1	10	10	53.3	53.3	28.993	261	0	125.27	By MS/MS	By MS/MS	By MS/MS	By MS/MS	By MS/MS	By MS/MS	By MS/MS	By MS/MS	By MS/MS	2416300	1279600	1084900	5476900	2950100	2429000	4877300	2091600	2383000
P09132	P09132	P09132	Signal recognition particle 19 kDa protein	SRP19	>sp|P09132|SRP19_HUMAN Signal recognition particle 19 kDa protein OS=Homo sapiens OX=9606 GN=SRP19 PE=1 SV=3	1	7	7	57.6	57.6	16.156	144	0	100.01	By matching	By MS/MS	By MS/MS	By MS/MS	By MS/MS	By MS/MS	By MS/MS	By MS/MS	By MS/MS		6864600	4642400	1072400	4211100	4045600	685320	4718900	4576400
P18085	P18085	P18085	ADP-ribosylation factor 4	ARF4	>sp|P18085|ARF4_HUMAN ADP-ribosylation factor 4 OS=Homo sapiens OX=9606 GN=ARF4 PE=1 SV=3	1	13	8	65.6	35.6	20.511	180	0	71.392	By MS/MS	By MS/MS	By MS/MS	By MS/MS	By MS/MS	By MS/MS	By MS/MS	By MS/MS	By MS/MS	23908000	6187100	4531700	7921400	2035700	1597400	7383400	1854400	1583600
P62140	P62140	P62140	Serine/threonine-protein phosphatase PP1-beta catalytic subunit	PPP1CB	>sp|P62140|PP1B_HUMAN Serine/threonine-protein phosphatase PP1-beta catalytic subunit OS=Homo sapiens OX=9606 GN=PPP1CB PE=1 SV=3	1	24	8	75.5	37.6	37.186	327	0	72.131	By MS/MS	By matching	By MS/MS	By MS/MS	By MS/MS	By MS/MS	By MS/MS	By MS/MS	By MS/MS	9389000	1489500	2047700	4855300	2508100	3258000	5968000	2779700	3454000
Q93009	Q93009	Q93009	Ubiquitin carboxyl-terminal hydrolase 7	USP7	>sp|Q93009|UBP7_HUMAN Ubiquitin carboxyl-terminal hydrolase 7 OS=Homo sapiens OX=9606 GN=USP7 PE=1 SV=2	1	61	61	66.9	66.9	128.3	1102	0	323.31	By MS/MS	By MS/MS	By MS/MS	By MS/MS	By MS/MS	By MS/MS	By MS/MS	By MS/MS	By MS/MS	36596000	16069000	17705000	11081000	15098000	16115000	12338000	15813000	17904000
O43681	O43681	O43681	ATPase ASNA1	ASNA1	>sp|O43681|GET3_HUMAN ATPase GET3 OS=Homo sapiens OX=9606 GN=GET3 PE=1 SV=2	1	12	12	42.8	42.8	38.792	348	0	72.413	By matching	By MS/MS	By matching	By MS/MS	By MS/MS	By MS/MS	By MS/MS	By MS/MS	By MS/MS	3084300	3952200	1338400	2021700	4340000	3207500	2427600	3046600	2461000
P63027	P63027	P63027	Vesicle-associated membrane protein 2	VAMP2	>sp|P63027|VAMP2_HUMAN Vesicle-associated membrane protein 2 OS=Homo sapiens OX=9606 GN=VAMP2 PE=1 SV=3	1	4	2	59.5	38.8	12.663	116	0	137.19	By MS/MS	By MS/MS	By matching	By MS/MS	By matching	By MS/MS	By MS/MS	By matching	By matching	4326600	3116200		2002700	122050	322690	994350	372020
Q9UNH7;Q86XE0	Q9UNH7	Q9UNH7	Sorting nexin-6;Sorting nexin-6, N-terminally processed	SNX6	>sp|Q9UNH7|SNX6_HUMAN Sorting nexin-6 OS=Homo sapiens OX=9606 GN=SNX6 PE=1 SV=1	2	18	18	50.5	50.5	46.648	406	0	323.31	By matching	By MS/MS	By MS/MS	By MS/MS	By MS/MS	By MS/MS	By MS/MS	By MS/MS	By MS/MS	2175000	12734000	12018000	3366500	3112000	2313200	2685100	3079100	2992800
Q14738	Q14738	Q14738	Serine/threonine-protein phosphatase 2A 56 kDa regulatory subunit delta isoform	PPP2R5D	>sp|Q14738|2A5D_HUMAN Serine/threonine-protein phosphatase 2A 56 kDa regulatory subunit delta isoform OS=Homo sapiens OX=9606 GN=PPP2R5D PE=1 SV=1	1	28	22	64.1	49	69.991	602	0	249.78	By matching	By matching	By matching	By MS/MS	By MS/MS	By MS/MS	By MS/MS	By MS/MS	By MS/MS	550180	593410	440730	3277800	1786500	2722100	4124900	2874900	2553900
O60841	O60841	O60841	Eukaryotic translation initiation factor 5B	EIF5B	>sp|O60841|IF2P_HUMAN Eukaryotic translation initiation factor 5B OS=Homo sapiens OX=9606 GN=EIF5B PE=1 SV=4	1	45	45	40.1	40.1	138.83	1220	0	298.27	By matching	By matching	By matching	By MS/MS	By MS/MS	By MS/MS	By MS/MS	By MS/MS	By MS/MS	637090	1047800	1354900	17171000	8938100	12895000	15386000	9363200	9572400
Q9BW83	Q9BW83	Q9BW83	Intraflagellar transport protein 27 homolog	IFT27	>sp|Q9BW83|IFT27_HUMAN Intraflagellar transport protein 27 homolog OS=Homo sapiens OX=9606 GN=IFT27 PE=1 SV=1	1	9	9	65.6	65.6	20.48	186	0	169.35	By matching	By matching	By matching	By MS/MS	By MS/MS	By MS/MS	By MS/MS	By MS/MS	By MS/MS	2282600	995610	625230	5572900	2807800	2073100	5924100	2392400	2412900
P30876	P30876	P30876	DNA-directed RNA polymerase II subunit RPB2	POLR2B	>sp|P30876|RPB2_HUMAN DNA-directed RNA polymerase II subunit RPB2 OS=Homo sapiens OX=9606 GN=POLR2B PE=1 SV=1	1	50	50	52.1	52.1	133.9	1174	0	323.31	By matching	By MS/MS	By MS/MS	By MS/MS	By MS/MS	By MS/MS	By MS/MS	By MS/MS	By MS/MS	1096700	3061600	3362000	11687000	12298000	10944000	11252000	11478000	10995000
O75940	O75940	O75940	Survival of motor neuron-related-splicing factor 30	SMNDC1	>sp|O75940|SPF30_HUMAN Survival of motor neuron-related-splicing factor 30 OS=Homo sapiens OX=9606 GN=SMNDC1 PE=1 SV=1	1	4	4	33.2	33.2	26.711	238	0	49.505	By matching	By matching	By MS/MS	By MS/MS	By MS/MS	By MS/MS	By MS/MS	By MS/MS	By MS/MS	1018400	1559600	1564100	2705900	1469700	1613400	2173700	1443700	2091800
Q9UIA9	Q9UIA9	Q9UIA9	Exportin-7	XPO7	>sp|Q9UIA9|XPO7_HUMAN Exportin-7 OS=Homo sapiens OX=9606 GN=XPO7 PE=1 SV=3	1	47	47	55.7	55.7	123.91	1087	0	323.31	By matching	By matching	By matching	By MS/MS	By MS/MS	By MS/MS	By MS/MS	By MS/MS	By MS/MS	1999900	1039400	1694000	7659500	9279100	14448000	6522500	6292400	7911800
Q96S44	Q96S44	Q96S44	TP53-regulating kinase	TP53RK	>sp|Q96S44|PRPK_HUMAN EKC/KEOPS complex subunit TP53RK OS=Homo sapiens OX=9606 GN=TP53RK PE=1 SV=2	1	7	7	30.4	30.4	28.16	253	0	59.021	By MS/MS	By MS/MS	By MS/MS	By MS/MS	By MS/MS	By MS/MS	By MS/MS	By MS/MS	By MS/MS	1852700	2956200	2458700	4583600	1518100	1489900	4138200	1015900	1877000
Q7Z392	Q7Z392	Q7Z392	Trafficking protein particle complex subunit 11	TRAPPC11	>sp|Q7Z392|TPC11_HUMAN Trafficking protein particle complex subunit 11 OS=Homo sapiens OX=9606 GN=TRAPPC11 PE=1 SV=2	1	28	28	40.8	40.8	128.88	1133	0	126.14	By matching	By matching	By matching	By MS/MS	By MS/MS	By MS/MS	By MS/MS	By MS/MS	By MS/MS		5736700	10382000	15916000	14679000	9485000	13535000	10864000	13043000
Q15003	Q15003	Q15003	Condensin complex subunit 2	NCAPH	>sp|Q15003|CND2_HUMAN Condensin complex subunit 2 OS=Homo sapiens OX=9606 GN=NCAPH PE=1 SV=3	1	29	29	57.8	57.8	82.562	741	0	321.35	By matching	By matching	By matching	By MS/MS	By MS/MS	By MS/MS	By MS/MS	By MS/MS	By MS/MS	4114500	3716000	3270000	6803500	3471300	3804400	13611000	4023100	5576800
P13861	P13861	P13861	cAMP-dependent protein kinase type II-alpha regulatory subunit	PRKAR2A	>sp|P13861|KAP2_HUMAN cAMP-dependent protein kinase type II-alpha regulatory subunit OS=Homo sapiens OX=9606 GN=PRKAR2A PE=1 SV=2	1	23	20	69.6	59.4	45.518	404	0	323.31	By matching	By matching	By matching	By MS/MS	By MS/MS	By MS/MS	By MS/MS	By MS/MS	By MS/MS	297640	655560	1857900	5426700	4282900	1719000	4410100	2682500	2726000
Q9BUJ2	Q9BUJ2	Q9BUJ2	Heterogeneous nuclear ribonucleoprotein U-like protein 1	HNRNPUL1	>sp|Q9BUJ2|HNRL1_HUMAN Heterogeneous nuclear ribonucleoprotein U-like protein 1 OS=Homo sapiens OX=9606 GN=HNRNPUL1 PE=1 SV=2	1	23	23	40.3	40.3	95.737	856	0	286.84	By matching	By matching	By matching	By MS/MS	By MS/MS	By MS/MS	By MS/MS	By MS/MS	By MS/MS	1902700	5998600	4185600	5359600	5908300	7404700	4492900	8486200	7164700
P30048	P30048	P30048	Thioredoxin-dependent peroxide reductase, mitochondrial	PRDX3	>sp|P30048|PRDX3_HUMAN Thioredoxin-dependent peroxide reductase, mitochondrial OS=Homo sapiens OX=9606 GN=PRDX3 PE=1 SV=3	1	10	10	55.9	55.9	27.692	256	0	85.363	By matching	By matching	By matching	By MS/MS	By MS/MS	By MS/MS	By MS/MS	By MS/MS	By MS/MS	1055900	695950	542150	3298600	5201500	8589900	3591700	7385200	5657000
Q96C23	Q96C23	Q96C23	Aldose 1-epimerase	GALM	>sp|Q96C23|GALM_HUMAN Galactose mutarotase OS=Homo sapiens OX=9606 GN=GALM PE=1 SV=1	1	13	13	54.1	54.1	37.765	342	0	161.95	By MS/MS	By matching	By matching	By MS/MS	By MS/MS	By MS/MS	By MS/MS	By MS/MS	By MS/MS	1978300		249490	3800900	4300200	5506300	2938200	4827700	3854400
Q9Y4Y9	Q9Y4Y9	Q9Y4Y9	U6 snRNA-associated Sm-like protein LSm5	LSM5	>sp|Q9Y4Y9|LSM5_HUMAN U6 snRNA-associated Sm-like protein LSm5 OS=Homo sapiens OX=9606 GN=LSM5 PE=1 SV=3	1	2	2	46.2	46.2	9.9374	91	0	52.153	By matching	By matching	By matching	By matching	By MS/MS	By MS/MS	By MS/MS	By MS/MS	By MS/MS	620460	334670		588170	1515100	2467200	803330	854900	916110
P62854;Q5JNZ5	P62854;Q5JNZ5	P62854	40S ribosomal protein S26;Putative 40S ribosomal protein S26-like 1	RPS26;RPS26P11	>sp|P62854|RS26_HUMAN 40S ribosomal protein S26 OS=Homo sapiens OX=9606 GN=RPS26 PE=1 SV=3;>sp|Q5JNZ5|RS26L_HUMAN Putative 40S ribosomal protein S26-like 1 OS=Homo sapiens OX=9606 GN=RPS26P11 PE=5 SV=1	2	5	5	50.4	50.4	13.015	115	0	13.874	By matching	By matching	By matching	By MS/MS	By MS/MS	By MS/MS	By MS/MS	By MS/MS	By MS/MS		822790	387810	1228700	1376600	1430300	1523400	1995400	913970
Q96T76	Q96T76	Q96T76	MMS19 nucleotide excision repair protein homolog	MMS19	>sp|Q96T76|MMS19_HUMAN MMS19 nucleotide excision repair protein homolog OS=Homo sapiens OX=9606 GN=MMS19 PE=1 SV=2	1	42	42	58.1	58.1	113.29	1030	0	323.31	By matching	By matching	By matching	By MS/MS	By MS/MS	By MS/MS	By MS/MS	By MS/MS	By MS/MS	1061600	475410	348980	7597000	5715500	5200500	7545300	7870500	6776800
P63173	P63173	P63173	60S ribosomal protein L38	RPL38	>sp|P63173|RL38_HUMAN 60S ribosomal protein L38 OS=Homo sapiens OX=9606 GN=RPL38 PE=1 SV=2	1	5	5	50	50	8.2178	70	0	44.302	By matching	By MS/MS	By MS/MS	By MS/MS	By MS/MS	By MS/MS	By MS/MS	By MS/MS	By MS/MS		13484000	7891300	950090	604220	628990	1015200	560390	764170
Q8WXX5	Q8WXX5	Q8WXX5	DnaJ homolog subfamily C member 9	DNAJC9	>sp|Q8WXX5|DNJC9_HUMAN DnaJ homolog subfamily C member 9 OS=Homo sapiens OX=9606 GN=DNAJC9 PE=1 SV=1	1	12	12	50.4	50.4	29.909	260	0	182.47	By MS/MS	By matching	By matching	By MS/MS	By MS/MS	By MS/MS	By MS/MS	By MS/MS	By MS/MS	2976000	1614100	903300	2884800	1901000	1438500	3977400	1609300	870400
P55210	P55210	P55210	Caspase-7;Caspase-7 subunit p20;Caspase-7 subunit p11	CASP7	>sp|P55210|CASP7_HUMAN Caspase-7 OS=Homo sapiens OX=9606 GN=CASP7 PE=1 SV=1	1	13	13	66.7	66.7	34.276	303	0	149.63	By MS/MS	By matching	By matching	By MS/MS	By MS/MS	By MS/MS	By MS/MS	By MS/MS	By MS/MS	1132400		1892000	5372300	3676600	4281300	3727800	5038000	3598200
Q9BR76;A9Z1Z3	Q9BR76	Q9BR76	Coronin-1B	CORO1B	>sp|Q9BR76|COR1B_HUMAN Coronin-1B OS=Homo sapiens OX=9606 GN=CORO1B PE=1 SV=1	2	15	15	39.1	39.1	54.234	489	0	75.675	By matching	By matching	By matching	By MS/MS	By MS/MS	By MS/MS	By MS/MS	By MS/MS	By MS/MS	884000	566090		2222100	2068900	2115400	1933700	1748300	1924500
P35611	P35611	P35611	Alpha-adducin	ADD1	>sp|P35611|ADDA_HUMAN Alpha-adducin OS=Homo sapiens OX=9606 GN=ADD1 PE=1 SV=2	1	26	25	53.1	52	80.954	737	0	198.18	By MS/MS	By matching	By matching	By MS/MS	By MS/MS	By MS/MS	By MS/MS	By MS/MS	By MS/MS	2027100	344730	615410	5273800	3638900	5499000	5035700	3265900	4520700
P26583	P26583	P26583	High mobility group protein B2	HMGB2	>sp|P26583|HMGB2_HUMAN High mobility group protein B2 OS=Homo sapiens OX=9606 GN=HMGB2 PE=1 SV=2	1	11	8	44	32.1	24.033	209	0	30.247	By matching	By MS/MS	By MS/MS	By MS/MS	By MS/MS	By MS/MS	By MS/MS	By MS/MS	By MS/MS	1105600	1657300	1350700	3434900	2246200	2212500	1350200	2983700	1904000
P0DN79;P35520	P0DN79;P35520	P0DN79	Cystathionine beta-synthase	CBS	>sp|P0DN79|CBSL_HUMAN Cystathionine beta-synthase-like protein OS=Homo sapiens OX=9606 GN=CBSL PE=1 SV=1;>sp|P35520|CBS_HUMAN Cystathionine beta-synthase OS=Homo sapiens OX=9606 GN=CBS PE=1 SV=2	2	20	20	61.2	61.2	60.586	551	0	163.81	By matching	By matching	By matching	By MS/MS	By MS/MS	By MS/MS	By MS/MS	By MS/MS	By MS/MS	4489900	819060		2132800	4084700	4917900	1581800	4171800	5105700
P62280	P62280	P62280	40S ribosomal protein S11	RPS11	>sp|P62280|RS11_HUMAN 40S ribosomal protein S11 OS=Homo sapiens OX=9606 GN=RPS11 PE=1 SV=3	1	11	11	57.6	57.6	18.431	158	0	64.477	By MS/MS	By MS/MS	By MS/MS	By MS/MS	By MS/MS	By MS/MS	By MS/MS	By MS/MS	By MS/MS	2137400	1400900	1342300	4571100	2300900	2618500	6806600	2068900	2505300
Q8WXD5	Q8WXD5	Q8WXD5	Gem-associated protein 6	GEMIN6	>sp|Q8WXD5|GEMI6_HUMAN Gem-associated protein 6 OS=Homo sapiens OX=9606 GN=GEMIN6 PE=1 SV=1	1	8	8	53.3	53.3	18.824	167	0	26.055	By matching	By matching	By matching	By MS/MS	By MS/MS	By MS/MS	By MS/MS	By MS/MS	By MS/MS				981300	1201700	1535500	1309000	984670	1267000
P16083	P16083	P16083	Ribosyldihydronicotinamide dehydrogenase [quinone]	NQO2	>sp|P16083|NQO2_HUMAN Ribosyldihydronicotinamide dehydrogenase [quinone] OS=Homo sapiens OX=9606 GN=NQO2 PE=1 SV=5	1	12	12	63.2	63.2	25.918	231	0	66.326	By matching	By matching	By matching	By MS/MS	By MS/MS	By MS/MS	By MS/MS	By MS/MS	By MS/MS	648350	821160	1038600	4340800	4449600	3159200	5719900	4044000	2619900
Q8WZA9	Q8WZA9	Q8WZA9	Immunity-related GTPase family Q protein	IRGQ	>sp|Q8WZA9|IRGQ_HUMAN Immunity-related GTPase family Q protein OS=Homo sapiens OX=9606 GN=IRGQ PE=1 SV=1	1	25	25	60.2	60.2	62.717	623	0	188.32	By matching	By matching	By matching	By MS/MS	By MS/MS	By MS/MS	By MS/MS	By MS/MS	By MS/MS		288470		2328800	2061300	2322700	2617800	2817700	3753500
P51812;Q9UK32	P51812	P51812	Ribosomal protein S6 kinase alpha-3	RPS6KA3	>sp|P51812|KS6A3_HUMAN Ribosomal protein S6 kinase alpha-3 OS=Homo sapiens OX=9606 GN=RPS6KA3 PE=1 SV=1	2	34	19	59.1	38.8	83.735	740	0	241.19	By matching	By matching	By matching	By MS/MS	By MS/MS	By MS/MS	By MS/MS	By MS/MS	By MS/MS	232460	276030	268760	6120700	3662300	3693700	6211200	5117500	4708300
P21291	P21291	P21291	Cysteine and glycine-rich protein 1	CSRP1	>sp|P21291|CSRP1_HUMAN Cysteine and glycine-rich protein 1 OS=Homo sapiens OX=9606 GN=CSRP1 PE=1 SV=3	1	7	7	54.9	54.9	20.567	193	0	230.37	By MS/MS	By matching	By matching	By MS/MS	By matching	By matching	By MS/MS	By matching	By MS/MS	836380			4164100	184990	178340	6943000	185410	354580
O94979	O94979	O94979	Protein transport protein Sec31A	SEC31A	>sp|O94979|SC31A_HUMAN Protein transport protein Sec31A OS=Homo sapiens OX=9606 GN=SEC31A PE=1 SV=3	1	31	31	36.1	36.1	133.01	1220	0	294.32	By matching	By MS/MS	By MS/MS	By MS/MS	By MS/MS	By MS/MS	By MS/MS	By MS/MS	By MS/MS	212050	1781700	958850	16442000	3392200	2608300	8756700	5690400	2742900
Q9H2G2	Q9H2G2	Q9H2G2	STE20-like serine/threonine-protein kinase	SLK	>sp|Q9H2G2|SLK_HUMAN STE20-like serine/threonine-protein kinase OS=Homo sapiens OX=9606 GN=SLK PE=1 SV=1	1	56	54	54.1	52.5	142.69	1235	0	323.31	By matching	By matching	By matching	By MS/MS	By MS/MS	By MS/MS	By MS/MS	By MS/MS	By MS/MS	553480	1201300	2597000	12074000	18682000	17699000	11599000	24391000	20086000
Q16181;Q6ZU15	Q16181	Q16181	Septin-7	SEPTIN7	>sp|Q16181|SEPT7_HUMAN Septin-7 OS=Homo sapiens OX=9606 GN=SEPTIN7 PE=1 SV=2	2	12	12	35.5	35.5	50.679	437	0	141.14	By matching	By MS/MS	By matching	By MS/MS	By MS/MS	By matching	By MS/MS	By MS/MS	By MS/MS	411560	1729900		4611400	181630		5219200	186320	107170
O96007	O96007	O96007	Molybdopterin synthase catalytic subunit	MOCS2	>sp|O96007|MOC2B_HUMAN Molybdopterin synthase catalytic subunit OS=Homo sapiens OX=9606 GN=MOCS2 PE=1 SV=1	1	6	6	39.9	39.9	20.944	188	0	123.7	By matching	By matching	By matching	By MS/MS	By MS/MS	By MS/MS	By MS/MS	By MS/MS	By MS/MS				2118200	1742600	1078400	1757600	1223800	966580
Q9NZT2	Q9NZT2	Q9NZT2	Opioid growth factor receptor	OGFR	>sp|Q9NZT2|OGFR_HUMAN Opioid growth factor receptor OS=Homo sapiens OX=9606 GN=OGFR PE=1 SV=3	1	23	23	41.5	41.5	73.324	677	0	323.31	By matching	By matching	By matching	By MS/MS	By MS/MS	By MS/MS	By MS/MS	By MS/MS	By MS/MS	70719	110260	135810	4717100	5127900	3593500	3544800	4821100	5457300
Q8NFH3	Q8NFH3	Q8NFH3	Nucleoporin Nup43	NUP43	>sp|Q8NFH3|NUP43_HUMAN Nucleoporin Nup43 OS=Homo sapiens OX=9606 GN=NUP43 PE=1 SV=1	1	11	11	47.6	47.6	42.15	380	0	192.05	By matching	By matching	By matching	By MS/MS	By MS/MS	By MS/MS	By MS/MS	By MS/MS	By MS/MS		1551100	999480	2201000	1238700	1743200	1474700	1681800	1096200
P61024	P61024	P61024	Cyclin-dependent kinases regulatory subunit 1	CKS1B	>sp|P61024|CKS1_HUMAN Cyclin-dependent kinases regulatory subunit 1 OS=Homo sapiens OX=9606 GN=CKS1B PE=1 SV=1	1	3	3	65.8	65.8	9.6601	79	0	65.667	By matching	By matching	By matching	By MS/MS	By MS/MS	By MS/MS	By MS/MS	By MS/MS	By MS/MS		596070	431350	1103500	3211400	3895100	487470	1642700	2215900
Q9P258	Q9P258	Q9P258	Protein RCC2	RCC2	>sp|Q9P258|RCC2_HUMAN Protein RCC2 OS=Homo sapiens OX=9606 GN=RCC2 PE=1 SV=2	1	18	18	46	46	56.084	522	0	227.12	By MS/MS	By matching	By matching	By MS/MS	By MS/MS	By MS/MS	By MS/MS	By MS/MS	By MS/MS	1208900	594260	390420	4971800	1029300	1006500	5211800	1122000	853420
Q96QK1	Q96QK1	Q96QK1	Vacuolar protein sorting-associated protein 35	VPS35	>sp|Q96QK1|VPS35_HUMAN Vacuolar protein sorting-associated protein 35 OS=Homo sapiens OX=9606 GN=VPS35 PE=1 SV=2	1	38	38	56.5	56.5	91.706	796	0	323.31	By MS/MS	By matching	By matching	By MS/MS	By MS/MS	By MS/MS	By MS/MS	By MS/MS	By MS/MS	1583700	572560	934610	4926000	5292700	4107400	5617400	3960600	4561600
P84098	P84098	P84098	60S ribosomal protein L19	RPL19	>sp|P84098|RL19_HUMAN 60S ribosomal protein L19 OS=Homo sapiens OX=9606 GN=RPL19 PE=1 SV=1	1	4	4	18.4	18.4	23.466	196	0	94.143	By matching	By MS/MS	By matching	By MS/MS	By MS/MS	By MS/MS	By MS/MS	By MS/MS	By MS/MS		1578100	716450	2500600	573070	557070	2373800	432010	774210
P84103	P84103	P84103	Serine/arginine-rich splicing factor 3	SRSF3	>sp|P84103|SRSF3_HUMAN Serine/arginine-rich splicing factor 3 OS=Homo sapiens OX=9606 GN=SRSF3 PE=1 SV=1	1	7	6	39.6	39.6	19.329	164	0	13.963	By MS/MS	By MS/MS	By MS/MS	By MS/MS	By MS/MS	By MS/MS	By MS/MS	By MS/MS	By MS/MS	2443100	3751400	2624000	2862700	1619300	1875500	1505700	1182000	1544100
Q9BPX3	Q9BPX3	Q9BPX3	Condensin complex subunit 3	NCAPG	>sp|Q9BPX3|CND3_HUMAN Condensin complex subunit 3 OS=Homo sapiens OX=9606 GN=NCAPG PE=1 SV=1	1	43	43	50.5	50.5	114.33	1015	0	323.31	By matching	By matching	By matching	By MS/MS	By MS/MS	By MS/MS	By MS/MS	By MS/MS	By MS/MS	254800	214620	180820	12917000	2240800	5790700	11690000	2464100	5201100
Q9NTJ3	Q9NTJ3	Q9NTJ3	Structural maintenance of chromosomes protein 4	SMC4	>sp|Q9NTJ3|SMC4_HUMAN Structural maintenance of chromosomes protein 4 OS=Homo sapiens OX=9606 GN=SMC4 PE=1 SV=2	1	59	59	51.6	51.6	147.18	1288	0	323.31	By matching	By matching	By matching	By MS/MS	By MS/MS	By MS/MS	By MS/MS	By MS/MS	By MS/MS	713500	1828000	1328400	20457000	7863900	11783000	37821000	4887100	12931000
Q9Y4P1	Q9Y4P1	Q9Y4P1	Cysteine protease ATG4B	ATG4B	>sp|Q9Y4P1|ATG4B_HUMAN Cysteine protease ATG4B OS=Homo sapiens OX=9606 GN=ATG4B PE=1 SV=2	1	14	14	47.1	47.1	44.294	393	0	253.74	By matching	By matching	By matching	By MS/MS	By MS/MS	By MS/MS	By MS/MS	By MS/MS	By MS/MS	3425200	739550	505970	1813400	2505800	2815100	1721800	2383000	2393200
Q14152	Q14152	Q14152	Eukaryotic translation initiation factor 3 subunit A	EIF3A	>sp|Q14152|EIF3A_HUMAN Eukaryotic translation initiation factor 3 subunit A OS=Homo sapiens OX=9606 GN=EIF3A PE=1 SV=1	1	54	54	40.6	40.6	166.57	1382	0	323.31	By matching	By matching	By matching	By MS/MS	By MS/MS	By MS/MS	By MS/MS	By MS/MS	By MS/MS	447160	622080	1320400	18994000	7465100	8268300	18876000	4517000	7059300
Q9UEE9	Q9UEE9	Q9UEE9	Craniofacial development protein 1	CFDP1	>sp|Q9UEE9|CFDP1_HUMAN Craniofacial development protein 1 OS=Homo sapiens OX=9606 GN=CFDP1 PE=1 SV=1	1	8	8	30.4	30.4	33.592	299	0	72.473	By matching	By MS/MS	By MS/MS	By MS/MS	By MS/MS	By MS/MS	By MS/MS	By MS/MS	By MS/MS		1770000	1387700	3067200	1707500	1173800	1924800	928610	1038300
Q13557	Q13557	Q13557	Calcium/calmodulin-dependent protein kinase type II subunit delta	CAMK2D	>sp|Q13557|KCC2D_HUMAN Calcium/calmodulin-dependent protein kinase type II subunit delta OS=Homo sapiens OX=9606 GN=CAMK2D PE=1 SV=3	1	13	8	42.3	26.5	56.369	499	0	252.56	By matching	By matching	By matching	By MS/MS	By MS/MS	By MS/MS	By MS/MS	By MS/MS	By MS/MS	1923300	1867400		6190200	1566800	1166100	4904200	697780	882450
P11441	P11441	P11441	Ubiquitin-like protein 4A	UBL4A	>sp|P11441|UBL4A_HUMAN Ubiquitin-like protein 4A OS=Homo sapiens OX=9606 GN=UBL4A PE=1 SV=1	1	9	9	62.4	62.4	17.776	157	0	109.17	By matching	By MS/MS	By MS/MS	By MS/MS	By MS/MS	By MS/MS	By MS/MS	By MS/MS	By MS/MS	1200200	2224500	1385400	2432100	2014700	2694900	3023500	2088300	2732700
Q9Y3C8	Q9Y3C8	Q9Y3C8	Ubiquitin-fold modifier-conjugating enzyme 1	UFC1	>sp|Q9Y3C8|UFC1_HUMAN Ubiquitin-fold modifier-conjugating enzyme 1 OS=Homo sapiens OX=9606 GN=UFC1 PE=1 SV=3	1	8	8	53.3	53.3	19.458	167	0	33.756	By matching	By matching	By matching	By MS/MS	By MS/MS	By MS/MS	By MS/MS	By MS/MS	By MS/MS	894350	1813000	980140	2180000	3440800	4485500	3382500	1881400	3264400
Q5TDH0;Q8WTU0	Q5TDH0	Q5TDH0	Protein DDI1 homolog 2	DDI2	>sp|Q5TDH0|DDI2_HUMAN Protein DDI1 homolog 2 OS=Homo sapiens OX=9606 GN=DDI2 PE=1 SV=1	2	17	17	60.2	60.2	44.522	399	0	244.36	By matching	By matching	By MS/MS	By MS/MS	By MS/MS	By MS/MS	By MS/MS	By MS/MS	By MS/MS	894000	2264800	2471900	2292700	4128400	3436200	1955100	1357100	2449900
P04792	P04792	P04792	Heat shock protein beta-1	HSPB1	>sp|P04792|HSPB1_HUMAN Heat shock protein beta-1 OS=Homo sapiens OX=9606 GN=HSPB1 PE=1 SV=2	1	7	7	72.7	72.7	22.782	205	0	57.292	By MS/MS	By MS/MS	By MS/MS	By MS/MS	By MS/MS	By MS/MS	By MS/MS	By MS/MS	By MS/MS	9516000	21527000	23754000	3838700	3981800	3368700	2744500	2917100	4805800
Q08945	Q08945	Q08945	FACT complex subunit SSRP1	SSRP1	>sp|Q08945|SSRP1_HUMAN FACT complex subunit SSRP1 OS=Homo sapiens OX=9606 GN=SSRP1 PE=1 SV=1	1	32	32	50.1	50.1	81.074	709	0	283.08	By matching	By MS/MS	By MS/MS	By MS/MS	By MS/MS	By MS/MS	By MS/MS	By MS/MS	By MS/MS	443530	1669900	1581000	198380	6969300	10326000		6206400	8156500
P32321	P32321	P32321	Deoxycytidylate deaminase	DCTD	>sp|P32321|DCTD_HUMAN Deoxycytidylate deaminase OS=Homo sapiens OX=9606 GN=DCTD PE=1 SV=2	1	12	12	86.5	86.5	20.016	178	0	72.246	By matching	By matching	By matching	By MS/MS	By MS/MS	By MS/MS	By MS/MS	By MS/MS	By MS/MS	96435	341420	235250	1797300	4958900	4538300	2308600	3033800	5964300
Q08211	Q08211	Q08211	ATP-dependent RNA helicase A	DHX9	>sp|Q08211|DHX9_HUMAN ATP-dependent RNA helicase A OS=Homo sapiens OX=9606 GN=DHX9 PE=1 SV=4	1	48	48	48.6	48.6	140.96	1270	0	273.61	By MS/MS	By MS/MS	By MS/MS	By MS/MS	By MS/MS	By MS/MS	By MS/MS	By MS/MS	By MS/MS	8320700	5217400	7223200	12019000	8323200	9143100	11534000	8813600	8468200
Q9GZL7	Q9GZL7	Q9GZL7	Ribosome biogenesis protein WDR12	WDR12	>sp|Q9GZL7|WDR12_HUMAN Ribosome biogenesis protein WDR12 OS=Homo sapiens OX=9606 GN=WDR12 PE=1 SV=2	1	16	16	64.5	64.5	47.707	423	0	201.62	By matching	By matching	By matching	By MS/MS	By MS/MS	By MS/MS	By MS/MS	By MS/MS	By MS/MS	345610	601930	650980	1373000	5025200	3724800	2373600	3031100	2512700
O60684	O60684	O60684	Importin subunit alpha-7	KPNA6	>sp|O60684|IMA7_HUMAN Importin subunit alpha-7 OS=Homo sapiens OX=9606 GN=KPNA6 PE=1 SV=1	1	21	10	58.8	33.2	60.029	536	0	236.41	By matching	By MS/MS	By MS/MS	By MS/MS	By MS/MS	By MS/MS	By MS/MS	By MS/MS	By MS/MS	722420	19990000	18378000	2354900	4311600	4762100	2341100	4630600	4140800
Q8IVD9	Q8IVD9	Q8IVD9	NudC domain-containing protein 3	NUDCD3	>sp|Q8IVD9|NUDC3_HUMAN NudC domain-containing protein 3 OS=Homo sapiens OX=9606 GN=NUDCD3 PE=1 SV=3	1	21	21	65.1	65.1	40.822	361	0	283.26	By matching	By MS/MS	By MS/MS	By MS/MS	By MS/MS	By MS/MS	By MS/MS	By MS/MS	By MS/MS	524010	4746600	5007000	3962900	2169400	1293400	4086000	1245600	1014500
O95801	O95801	O95801	Tetratricopeptide repeat protein 4	TTC4	>sp|O95801|TTC4_HUMAN Tetratricopeptide repeat protein 4 OS=Homo sapiens OX=9606 GN=TTC4 PE=1 SV=3	1	22	22	71.6	71.6	44.678	387	0	207.91	By matching	By matching	By matching	By MS/MS	By MS/MS	By MS/MS	By MS/MS	By MS/MS	By MS/MS	551500	490830	596390	1621000	5411100	3134800	1886300	5598600	2121600
Q2TAL8	Q2TAL8	Q2TAL8	Glutamine-rich protein 1	QRICH1	>sp|Q2TAL8|QRIC1_HUMAN Glutamine-rich protein 1 OS=Homo sapiens OX=9606 GN=QRICH1 PE=1 SV=1	1	19	19	31.1	31.1	86.435	776	0	127.17	By matching	By matching	By matching	By MS/MS	By MS/MS	By MS/MS	By MS/MS	By MS/MS	By MS/MS	348090	1022900	956750	3606200	1258900	1408700	4946800	1777100	1114000
O14964	O14964	O14964	Hepatocyte growth factor-regulated tyrosine kinase substrate	HGS	>sp|O14964|HGS_HUMAN Hepatocyte growth factor-regulated tyrosine kinase substrate OS=Homo sapiens OX=9606 GN=HGS PE=1 SV=1	1	21	21	29.2	29.2	86.191	777	0	146.52	By MS/MS	By MS/MS	By MS/MS	By MS/MS	By MS/MS	By MS/MS	By MS/MS	By MS/MS	By MS/MS	20607000	10955000	12550000	4419700	2757300	2918000	4574200	3439800	3015500
Q7L5D6	Q7L5D6	Q7L5D6	Golgi to ER traffic protein 4 homolog	GET4	>sp|Q7L5D6|GET4_HUMAN Golgi to ER traffic protein 4 homolog OS=Homo sapiens OX=9606 GN=GET4 PE=1 SV=1	1	12	12	43.7	43.7	36.504	327	0	323.31	By matching	By matching	By MS/MS	By MS/MS	By MS/MS	By MS/MS	By MS/MS	By MS/MS	By MS/MS	898040	1041300	1736000	2566600	1820800	1108400	2478500	1016500	1362200
Q9Y2W1	Q9Y2W1	Q9Y2W1	Thyroid hormone receptor-associated protein 3	THRAP3	>sp|Q9Y2W1|TR150_HUMAN Thyroid hormone receptor-associated protein 3 OS=Homo sapiens OX=9606 GN=THRAP3 PE=1 SV=2	1	33	33	32.9	32.9	108.66	955	0	127.01	By matching	By MS/MS	By MS/MS	By MS/MS	By MS/MS	By MS/MS	By MS/MS	By MS/MS	By MS/MS		30848000	36399000	2029900	14678000	15872000	2255000	16514000	14920000
P62266	P62266	P62266	40S ribosomal protein S23	RPS23	>sp|P62266|RS23_HUMAN 40S ribosomal protein S23 OS=Homo sapiens OX=9606 GN=RPS23 PE=1 SV=3	1	4	4	35	35	15.807	143	0	18.567	By matching	By MS/MS	By matching	By MS/MS	By MS/MS	By MS/MS	By MS/MS	By MS/MS	By MS/MS					1436700	604920		1174000	905520
O15143	O15143	O15143	Actin-related protein 2/3 complex subunit 1B	ARPC1B	>sp|O15143|ARC1B_HUMAN Actin-related protein 2/3 complex subunit 1B OS=Homo sapiens OX=9606 GN=ARPC1B PE=1 SV=3	1	13	12	43.5	37.4	40.949	372	0	323.31	By matching	By matching	By matching	By MS/MS	By MS/MS	By MS/MS	By MS/MS	By MS/MS	By MS/MS	1187000	367300	509280	7660100	1351000	1471400	4923000	767460	1223500
O94906	O94906	O94906	Pre-mRNA-processing factor 6	PRPF6	>sp|O94906|PRP6_HUMAN Pre-mRNA-processing factor 6 OS=Homo sapiens OX=9606 GN=PRPF6 PE=1 SV=1	1	33	33	39.2	39.2	106.92	941	0	223.02	By matching	By MS/MS	By matching	By MS/MS	By MS/MS	By MS/MS	By MS/MS	By MS/MS	By MS/MS	66485000	15351000	13758000	14615000	10964000	12276000	12554000	6874300	12044000
Q96FV2	Q96FV2	Q96FV2	Secernin-2	SCRN2	>sp|Q96FV2|SCRN2_HUMAN Secernin-2 OS=Homo sapiens OX=9606 GN=SCRN2 PE=1 SV=3	1	9	9	34.4	34.4	46.596	425	0	104.68	By matching	By matching	By matching	By MS/MS	By MS/MS	By MS/MS	By MS/MS	By MS/MS	By MS/MS	763070			1884200	1007700	1538000	1337400	1274400	1711500
Q6L8Q7	Q6L8Q7	Q6L8Q7	2,5-phosphodiesterase 12	PDE12	>sp|Q6L8Q7|PDE12_HUMAN 2,5-phosphodiesterase 12 OS=Homo sapiens OX=9606 GN=PDE12 PE=1 SV=2	1	23	23	53	53	67.351	609	0	145.05	By MS/MS	By MS/MS	By MS/MS	By MS/MS	By MS/MS	By MS/MS	By MS/MS	By MS/MS	By MS/MS	2430700	4874900	4588800	3254100	2391000	2753800	2370300	4143700	2015500
Q9Y316	Q9Y316	Q9Y316	Protein MEMO1	MEMO1	>sp|Q9Y316|MEMO1_HUMAN Protein MEMO1 OS=Homo sapiens OX=9606 GN=MEMO1 PE=1 SV=1	1	12	12	70	70	33.733	297	0	216.26	By MS/MS	By MS/MS	By MS/MS	By MS/MS	By MS/MS	By MS/MS	By MS/MS	By MS/MS	By MS/MS	4919500	14246000	14828000	4284000	2080600	2159000	4995400	2319300	2089000
Q13257	Q13257	Q13257	Mitotic spindle assembly checkpoint protein MAD2A	MAD2L1	>sp|Q13257|MD2L1_HUMAN Mitotic spindle assembly checkpoint protein MAD2A OS=Homo sapiens OX=9606 GN=MAD2L1 PE=1 SV=1	1	12	12	63.9	63.9	23.51	205	0	142.4	By matching	By matching	By matching	By MS/MS	By MS/MS	By MS/MS	By MS/MS	By MS/MS	By MS/MS	412020	1421300	1022300	2378800	3104500	3559100	1631300	7574100	4244300
Q16204	Q16204	Q16204	Coiled-coil domain-containing protein 6	CCDC6	>sp|Q16204|CCDC6_HUMAN Coiled-coil domain-containing protein 6 OS=Homo sapiens OX=9606 GN=CCDC6 PE=1 SV=2	1	18	18	51.9	51.9	53.29	474	0	209.02	By matching	By matching	By matching	By MS/MS	By MS/MS	By MS/MS	By MS/MS	By MS/MS	By MS/MS		449840	701150	2641400	1470600	2152200	2469600	2091700	2552700
P63172	P63172	P63172	Dynein light chain Tctex-type 1	DYNLT1	>sp|P63172|DYLT1_HUMAN Dynein light chain Tctex-type 1 OS=Homo sapiens OX=9606 GN=DYNLT1 PE=1 SV=1	1	5	5	79.6	79.6	12.452	113	0	323.31	By matching	By matching	By matching	By MS/MS	By MS/MS	By MS/MS	By MS/MS	By MS/MS	By MS/MS	576480		369880	2017100	919350	900680	2315000	781000	772960
O95163	O95163	O95163	Elongator complex protein 1	IKBKAP	>sp|O95163|ELP1_HUMAN Elongator complex protein 1 OS=Homo sapiens OX=9606 GN=ELP1 PE=1 SV=3	1	52	52	59.7	59.7	150.25	1332	0	323.31	By matching	By matching	By MS/MS	By MS/MS	By MS/MS	By MS/MS	By MS/MS	By MS/MS	By MS/MS	1080600	1546400	2357900	7989500	14363000	16498000	7154800	13314000	15144000
Q9BRP1	Q9BRP1	Q9BRP1	Programmed cell death protein 2-like	PDCD2L	>sp|Q9BRP1|PDD2L_HUMAN Programmed cell death protein 2-like OS=Homo sapiens OX=9606 GN=PDCD2L PE=1 SV=1	1	12	12	55.6	55.6	39.416	358	0	69.528	By MS/MS	By MS/MS	By MS/MS	By MS/MS	By MS/MS	By MS/MS	By MS/MS	By MS/MS	By MS/MS	3322000	2538000	2502600	1779400	1841100	1679700	1599300	2423200	1523300
P20042	P20042	P20042	Eukaryotic translation initiation factor 2 subunit 2	EIF2S2	>sp|P20042|IF2B_HUMAN Eukaryotic translation initiation factor 2 subunit 2 OS=Homo sapiens OX=9606 GN=EIF2S2 PE=1 SV=2	1	20	20	56.2	56.2	38.388	333	0	314.17	By matching	By matching	By matching	By MS/MS	By MS/MS	By MS/MS	By MS/MS	By MS/MS	By MS/MS			1202900	2929300	1938400	574450	3555900	1050200	647880
O95721	O95721	O95721	Synaptosomal-associated protein 29	SNAP29	>sp|O95721|SNP29_HUMAN Synaptosomal-associated protein 29 OS=Homo sapiens OX=9606 GN=SNAP29 PE=1 SV=1	1	11	11	57.4	57.4	28.97	258	0	70.917	By MS/MS	By MS/MS	By MS/MS	By MS/MS	By MS/MS	By MS/MS	By MS/MS	By MS/MS	By MS/MS	6380400	3994200	4229500	6947400	1188100	1666600	5390900	1644100	1302500
Q14657	Q14657	Q14657	EKC/KEOPS complex subunit LAGE3	LAGE3	>sp|Q14657|LAGE3_HUMAN EKC/KEOPS complex subunit LAGE3 OS=Homo sapiens OX=9606 GN=LAGE3 PE=1 SV=2	1	5	5	62.9	62.9	14.804	143	0	20.057	By MS/MS	By MS/MS	By MS/MS	By MS/MS	By MS/MS	By MS/MS	By MS/MS	By MS/MS	By MS/MS	1811900	3111900	2008100	487980	4215100	4808300	736980	4460200	3423600
P38646	P38646	P38646	Stress-70 protein, mitochondrial	HSPA9	>sp|P38646|GRP75_HUMAN Stress-70 protein, mitochondrial OS=Homo sapiens OX=9606 GN=HSPA9 PE=1 SV=2	1	33	32	58.6	57.6	73.68	679	0	323.31	By matching	By matching	By matching	By MS/MS	By MS/MS	By MS/MS	By MS/MS	By MS/MS	By MS/MS		557460	458420	2076000	7483700	6488500	1598700	8796800	5569700
Q9BUT1	Q9BUT1	Q9BUT1	3-hydroxybutyrate dehydrogenase type 2	BDH2	>sp|Q9BUT1|BDH2_HUMAN 3-hydroxybutyrate dehydrogenase type 2 OS=Homo sapiens OX=9606 GN=BDH2 PE=1 SV=2	1	12	12	46.5	46.5	26.724	245	0	163.65	By MS/MS	By matching	By matching	By MS/MS	By MS/MS	By MS/MS	By MS/MS	By MS/MS	By MS/MS	1469100	764940	888370	4207500	4100400	3929000	5007700	2887900	2985500
Q8NEZ5	Q8NEZ5	Q8NEZ5	F-box only protein 22	FBXO22	>sp|Q8NEZ5|FBX22_HUMAN F-box only protein 22 OS=Homo sapiens OX=9606 GN=FBXO22 PE=1 SV=1	1	16	16	53.1	53.1	44.508	403	0	130.69	By matching	By matching	By matching	By MS/MS	By MS/MS	By MS/MS	By MS/MS	By MS/MS	By MS/MS	663440	959030	304830	3296300	2677000	2489100	2718500	1173100	2721800
P22681	P22681	P22681	E3 ubiquitin-protein ligase CBL	CBL	>sp|P22681|CBL_HUMAN E3 ubiquitin-protein ligase CBL OS=Homo sapiens OX=9606 GN=CBL PE=1 SV=2	1	25	25	48.8	48.8	99.632	906	0	143.57	By matching	By matching	By matching	By MS/MS	By MS/MS	By MS/MS	By MS/MS	By MS/MS	By MS/MS	4885100		1422600	12389000	2394600	2624900	12353000	2653500	3114200
Q9H9A6	Q9H9A6	Q9H9A6	Leucine-rich repeat-containing protein 40	LRRC40	>sp|Q9H9A6|LRC40_HUMAN Leucine-rich repeat-containing protein 40 OS=Homo sapiens OX=9606 GN=LRRC40 PE=1 SV=1	1	28	28	60.1	60.1	68.249	602	0	297.1	By matching	By MS/MS	By MS/MS	By MS/MS	By MS/MS	By MS/MS	By MS/MS	By MS/MS	By MS/MS	1334900	8656500	7975700	5839300	4459300	3253100	4555900	2101400	2149500
Q96B36	Q96B36	Q96B36	Proline-rich AKT1 substrate 1	AKT1S1	>sp|Q96B36|AKTS1_HUMAN Proline-rich AKT1 substrate 1 OS=Homo sapiens OX=9606 GN=AKT1S1 PE=1 SV=1	1	7	7	38.7	38.7	27.383	256	0	22.244	By matching	By matching	By matching	By MS/MS	By MS/MS	By MS/MS	By MS/MS	By MS/MS	By MS/MS		329370	490460	2024100	921020	883680	914540	1180400	676460
Q15796;P84022;O15198	Q15796;P84022	Q15796	Mothers against decapentaplegic homolog 2;Mothers against decapentaplegic homolog 3	SMAD2;SMAD3	>sp|Q15796|SMAD2_HUMAN Mothers against decapentaplegic homolog 2 OS=Homo sapiens OX=9606 GN=SMAD2 PE=1 SV=1;>sp|P84022|SMAD3_HUMAN Mothers against decapentaplegic homolog 3 OS=Homo sapiens OX=9606 GN=SMAD3 PE=1 SV=1	3	9	7	28.3	23.8	52.306	467	0	28.918	By matching	By MS/MS	By MS/MS	By MS/MS	By MS/MS	By MS/MS	By MS/MS	By MS/MS	By MS/MS	2295700	3678800	3268200	813900	950310	1158500	3256700	1087700	1254000
Q9GZN8	Q9GZN8	Q9GZN8	UPF0687 protein C20orf27	C20orf27	>sp|Q9GZN8|CT027_HUMAN UPF0687 protein C20orf27 OS=Homo sapiens OX=9606 GN=C20orf27 PE=1 SV=3	1	8	8	65.5	65.5	19.291	174	0	46.252	By MS/MS	By MS/MS	By MS/MS	By MS/MS	By MS/MS	By MS/MS	By MS/MS	By MS/MS	By MS/MS	2299800	2606900	2125600	3066800	1629800	2423400	3195100	2118700	2022500
Q14008	Q14008	Q14008	Cytoskeleton-associated protein 5	CKAP5	>sp|Q14008|CKAP5_HUMAN Cytoskeleton-associated protein 5 OS=Homo sapiens OX=9606 GN=CKAP5 PE=1 SV=3	1	71	71	41	41	225.49	2032	0	323.31	By MS/MS	By matching	By matching	By MS/MS	By matching	By MS/MS	By MS/MS	By MS/MS	By matching	898550	82934	41499	36180000	172120	521760	38485000	177210	370810
P36915	P36915	P36915	Guanine nucleotide-binding protein-like 1	GNL1	>sp|P36915|GNL1_HUMAN Guanine nucleotide-binding protein-like 1 OS=Homo sapiens OX=9606 GN=GNL1 PE=1 SV=2	1	25	25	49.6	49.6	68.66	607	0	232.32	By matching	By matching	By matching	By MS/MS	By MS/MS	By MS/MS	By MS/MS	By MS/MS	By MS/MS	490110	197020		3692900	3354200	4838100	2695000	3461700	4587600
Q9C0B1	Q9C0B1	Q9C0B1	Alpha-ketoglutarate-dependent dioxygenase FTO	FTO	>sp|Q9C0B1|FTO_HUMAN Alpha-ketoglutarate-dependent dioxygenase FTO OS=Homo sapiens OX=9606 GN=FTO PE=1 SV=3	1	26	26	65.9	65.9	58.281	505	0	323.31	By matching	By matching	By matching	By MS/MS	By MS/MS	By MS/MS	By MS/MS	By MS/MS	By MS/MS	329260	283470	266910	3279500	3708900	4469300	3714500	3225300	2714200
Q8N0X7	Q8N0X7	Q8N0X7	Spartin	SPG20	>sp|Q8N0X7|SPART_HUMAN Spartin OS=Homo sapiens OX=9606 GN=SPART PE=1 SV=1	1	13	13	36.5	36.5	72.832	666	0	289.97	By MS/MS	By MS/MS	By MS/MS	By MS/MS	By MS/MS	By MS/MS	By MS/MS	By MS/MS	By MS/MS	32724000	8355400	9402900	3375700	1405500	1007900	2906800	819640	1081800
Q9BTE6	Q9BTE6	Q9BTE6	Alanyl-tRNA editing protein Aarsd1	AARSD1	>sp|Q9BTE6|AASD1_HUMAN Alanyl-tRNA editing protein Aarsd1 OS=Homo sapiens OX=9606 GN=AARSD1 PE=1 SV=2	1	18	18	70.9	70.9	45.479	412	0	207.81	By matching	By matching	By matching	By MS/MS	By MS/MS	By MS/MS	By MS/MS	By MS/MS	By MS/MS		444870	216320	2014300	5048400	3479300	1124200	1791400	3103900
P50583	P50583	P50583	Bis(5-nucleosyl)-tetraphosphatase [asymmetrical]	NUDT2	>sp|P50583|AP4A_HUMAN Bis(5-nucleosyl)-tetraphosphatase [asymmetrical] OS=Homo sapiens OX=9606 GN=NUDT2 PE=1 SV=3	1	7	7	72.1	72.1	16.829	147	0	101.17	By matching	By matching	By matching	By MS/MS	By MS/MS	By MS/MS	By MS/MS	By MS/MS	By MS/MS	629240	410070	277960	1527000	4120300	4560100	2234700	3519100	4186800
P35250	P35250	P35250	Replication factor C subunit 2	RFC2	>sp|P35250|RFC2_HUMAN Replication factor C subunit 2 OS=Homo sapiens OX=9606 GN=RFC2 PE=1 SV=3	1	17	17	67.5	67.5	39.157	354	0	323.31	By MS/MS	By MS/MS	By MS/MS	By MS/MS	By MS/MS	By MS/MS	By MS/MS	By MS/MS	By MS/MS	4027200	11784000	5048600	2503500	1862700	1996600	3035700	2134000	2012800
P36578	P36578	P36578	60S ribosomal protein L4	RPL4	>sp|P36578|RL4_HUMAN 60S ribosomal protein L4 OS=Homo sapiens OX=9606 GN=RPL4 PE=1 SV=5	1	9	9	24.4	24.4	47.697	427	0	60.264	By matching	By matching	By matching	By MS/MS	By MS/MS	By matching	By MS/MS	By MS/MS	By matching		1195800	1097400	3506500	341730	299000	2430300	316580	136090
Q9NRL3	Q9NRL3	Q9NRL3	Striatin-4	STRN4	>sp|Q9NRL3|STRN4_HUMAN Striatin-4 OS=Homo sapiens OX=9606 GN=STRN4 PE=1 SV=2	1	23	20	55	52.3	80.595	753	0	90.043	By matching	By matching	By matching	By MS/MS	By MS/MS	By MS/MS	By MS/MS	By MS/MS	By MS/MS			266430	2720100	1839300	2905000	3387600	4280200	6139700
P62847	P62847	P62847	40S ribosomal protein S24	RPS24	>sp|P62847|RS24_HUMAN 40S ribosomal protein S24 OS=Homo sapiens OX=9606 GN=RPS24 PE=1 SV=1	1	5	5	35.3	35.3	15.423	133	0	26.607	By matching	By matching	By matching	By MS/MS	By MS/MS	By MS/MS	By MS/MS	By MS/MS	By MS/MS			549490	1996800	793010	584120	1648900	591750	636750
P28676	P28676	P28676	Grancalcin	GCA	>sp|P28676|GRAN_HUMAN Grancalcin OS=Homo sapiens OX=9606 GN=GCA PE=1 SV=2	1	11	11	55.3	55.3	24.01	217	0	42.865	By matching	By matching	By matching	By MS/MS	By MS/MS	By MS/MS	By MS/MS	By MS/MS	By MS/MS	764410	1024500	1306200	2959500	1509800	1527400	2427000	1297300	1654700
Q9NVQ4	Q9NVQ4	Q9NVQ4	Fas apoptotic inhibitory molecule 1	FAIM	>sp|Q9NVQ4|FAIM1_HUMAN Fas apoptotic inhibitory molecule 1 OS=Homo sapiens OX=9606 GN=FAIM PE=1 SV=1	1	12	12	69.3	69.3	20.215	179	0	46.461	By MS/MS	By MS/MS	By MS/MS	By MS/MS	By MS/MS	By MS/MS	By MS/MS	By MS/MS	By MS/MS	2094300	1962000	1917600	2402300	2971200	2963800	3247500	1618100	2547200
Q6NXE6	Q6NXE6	Q6NXE6	Armadillo repeat-containing protein 6	ARMC6	>sp|Q6NXE6|ARMC6_HUMAN Armadillo repeat-containing protein 6 OS=Homo sapiens OX=9606 GN=ARMC6 PE=1 SV=2	1	17	17	53.7	53.7	54.141	501	0	323.31	By matching	By matching	By matching	By MS/MS	By MS/MS	By MS/MS	By MS/MS	By MS/MS	By MS/MS		681410	611150	2247700	5025300	1878900	1569700	4270100	2168100
O95394	O95394	O95394	Phosphoacetylglucosamine mutase	PGM3	>sp|O95394|AGM1_HUMAN Phosphoacetylglucosamine mutase OS=Homo sapiens OX=9606 GN=PGM3 PE=1 SV=1	1	27	27	67.2	67.2	59.851	542	0	228.86	By matching	By matching	By matching	By MS/MS	By MS/MS	By MS/MS	By MS/MS	By MS/MS	By MS/MS		208240		2253200	2265100	5078400	2582600	4798100	3634800
Q8TCD5	Q8TCD5	Q8TCD5	5(3)-deoxyribonucleotidase, cytosolic type	NT5C	>sp|Q8TCD5|NT5C_HUMAN 5(3)-deoxyribonucleotidase, cytosolic type OS=Homo sapiens OX=9606 GN=NT5C PE=1 SV=2	1	12	12	71.1	71.1	23.382	201	0	126.73	By matching	By matching	By matching	By MS/MS	By MS/MS	By MS/MS	By MS/MS	By MS/MS	By MS/MS		371500	402260	2107700	2557900	3376000	2904500	4789200	3826100
P50993;P05023;P20648	P50993;P05023	P50993	Sodium/potassium-transporting ATPase subunit alpha-2;Sodium/potassium-transporting ATPase subunit alpha-1	ATP1A2;ATP1A1	>sp|P50993|AT1A2_HUMAN Sodium/potassium-transporting ATPase subunit alpha-2 OS=Homo sapiens OX=9606 GN=ATP1A2 PE=1 SV=1;>sp|P05023|AT1A1_HUMAN Sodium/potassium-transporting ATPase subunit alpha-1 OS=Homo sapiens OX=9606 GN=ATP1A1 PE=1 SV=1	3	4	1	6.5	1.4	112.26	1020	0	7.6345	By matching	By MS/MS	By matching	By MS/MS	By matching	By matching	By matching	By matching	By matching		5212000
Q02750	Q02750	Q02750	Dual specificity mitogen-activated protein kinase kinase 1	MAP2K1	>sp|Q02750|MP2K1_HUMAN Dual specificity mitogen-activated protein kinase kinase 1 OS=Homo sapiens OX=9606 GN=MAP2K1 PE=1 SV=2	1	20	13	62.8	48.9	43.439	393	0	176.77	By matching	By matching	By matching	By MS/MS	By MS/MS	By MS/MS	By MS/MS	By MS/MS	By MS/MS	566720	1200700	1129400	1941200	1749700	2090900	1465200	1975700	2035000
Q9BUL8	Q9BUL8	Q9BUL8	Programmed cell death protein 10	PDCD10	>sp|Q9BUL8|PDC10_HUMAN Programmed cell death protein 10 OS=Homo sapiens OX=9606 GN=PDCD10 PE=1 SV=1	1	8	8	44.3	44.3	24.701	212	0	85.85	By matching	By matching	By MS/MS	By MS/MS	By MS/MS	By MS/MS	By MS/MS	By MS/MS	By MS/MS	918980	1656300	1470400	3376300	2343800	2402400	2903100	1944000	2883000
Q9UJC5	Q9UJC5	Q9UJC5	SH3 domain-binding glutamic acid-rich-like protein 2	SH3BGRL2	>sp|Q9UJC5|SH3L2_HUMAN SH3 domain-binding glutamic acid-rich-like protein 2 OS=Homo sapiens OX=9606 GN=SH3BGRL2 PE=1 SV=2	1	4	4	59.8	59.8	12.326	107	0	27.125	By matching	By matching	By matching	By MS/MS	By MS/MS	By MS/MS	By MS/MS	By MS/MS	By MS/MS	626290			1458700	945410	853950	1661600	1069700	784260
P51784	P51784	P51784	Ubiquitin carboxyl-terminal hydrolase 11	USP11	>sp|P51784|UBP11_HUMAN Ubiquitin carboxyl-terminal hydrolase 11 OS=Homo sapiens OX=9606 GN=USP11 PE=1 SV=3	1	42	40	60.3	59.4	109.82	963	0	323.31	By matching	By matching	By matching	By MS/MS	By MS/MS	By MS/MS	By MS/MS	By MS/MS	By MS/MS	698200	1801200	1771400	9131400	8354200	8637800	11151000	6809600	9759300
P62888	P62888	P62888	60S ribosomal protein L30	RPL30	>sp|P62888|RL30_HUMAN 60S ribosomal protein L30 OS=Homo sapiens OX=9606 GN=RPL30 PE=1 SV=2	1	4	4	51.3	51.3	12.784	115	0	79.58	By matching	By MS/MS	By MS/MS	By MS/MS	By MS/MS	By MS/MS	By MS/MS	By MS/MS	By MS/MS	475910	8259800	5579900	1058100	1032700	1387700	711240	821700	1083100
Q99784	Q99784	Q99784	Noelin	OLFM1	>sp|Q99784|NOE1_HUMAN Noelin OS=Homo sapiens OX=9606 GN=OLFM1 PE=1 SV=4	1	1	1	3.3	3.3	55.342	485	1	-2	By matching	By MS/MS	By MS/MS	By matching	By MS/MS	By matching	By matching	By matching	By matching			152340000
Q93052	Q93052	Q93052	Lipoma-preferred partner	LPP	>sp|Q93052|LPP_HUMAN Lipoma-preferred partner OS=Homo sapiens OX=9606 GN=LPP PE=1 SV=1	1	19	19	48.5	48.5	65.746	612	0	128.35	By matching	By matching	By matching	By MS/MS	By MS/MS	By MS/MS	By MS/MS	By MS/MS	By MS/MS		530780	482010	3162300	2275600	1616800	3662300	2019600	1659100
P46976	P46976	P46976	Glycogenin-1	GYG1	>sp|P46976|GLYG_HUMAN Glycogenin-1 OS=Homo sapiens OX=9606 GN=GYG1 PE=1 SV=4	1	8	8	26	26	39.383	350	0	175.1	By matching	By matching	By matching	By MS/MS	By MS/MS	By MS/MS	By MS/MS	By MS/MS	By MS/MS	491700		378810	3059700	559630	884370	1817800	561540	881180
Q9UHB9	Q9UHB9	Q9UHB9	Signal recognition particle subunit SRP68	SRP68	>sp|Q9UHB9|SRP68_HUMAN Signal recognition particle subunit SRP68 OS=Homo sapiens OX=9606 GN=SRP68 PE=1 SV=2	1	31	31	61.2	61.2	70.729	627	0	323.31	By matching	By MS/MS	By MS/MS	By MS/MS	By MS/MS	By MS/MS	By MS/MS	By MS/MS	By MS/MS	1157400	2296400	3679600	5530200	2850000	2940500	4581400	2518800	2534000
Q07866	Q07866	Q07866	Kinesin light chain 1	KLC1	>sp|Q07866|KLC1_HUMAN Kinesin light chain 1 OS=Homo sapiens OX=9606 GN=KLC1 PE=1 SV=2	1	29	18	49.9	32.3	65.309	573	0	228.28	By matching	By matching	By matching	By MS/MS	By MS/MS	By MS/MS	By MS/MS	By MS/MS	By MS/MS	3966700	354200		6557600	1951000	2451000	4461200	2019500	2131800
Q86XP3	Q86XP3	Q86XP3	ATP-dependent RNA helicase DDX42	DDX42	>sp|Q86XP3|DDX42_HUMAN ATP-dependent RNA helicase DDX42 OS=Homo sapiens OX=9606 GN=DDX42 PE=1 SV=1	1	36	36	59.9	59.9	102.97	938	0	323.31	By MS/MS	By MS/MS	By MS/MS	By MS/MS	By MS/MS	By MS/MS	By MS/MS	By MS/MS	By MS/MS	987760	4658300	4888500	6518000	5222600	6572800	5559600	6770600	8476200
P26599	P26599	P26599	Polypyrimidine tract-binding protein 1	PTBP1	>sp|P26599|PTBP1_HUMAN Polypyrimidine tract-binding protein 1 OS=Homo sapiens OX=9606 GN=PTBP1 PE=1 SV=1	1	10	10	42.4	42.4	57.221	531	0	46.765	By MS/MS	By matching	By matching	By MS/MS	By MS/MS	By MS/MS	By MS/MS	By MS/MS	By MS/MS	1951700	228300	607060	2782200	519830	438710	4185800	462730	369790
Q13057	Q13057	Q13057	Bifunctional coenzyme A synthase;Phosphopantetheine adenylyltransferase;Dephospho-CoA kinase	COASY	>sp|Q13057|COASY_HUMAN Bifunctional coenzyme A synthase OS=Homo sapiens OX=9606 GN=COASY PE=1 SV=4	1	14	14	47.5	47.5	62.328	564	0	92.776	By matching	By matching	By matching	By MS/MS	By MS/MS	By MS/MS	By MS/MS	By MS/MS	By MS/MS		322300	158780	2044600	1557300	1310700	2262800	1123400	969210
P52272	P52272	P52272	Heterogeneous nuclear ribonucleoprotein M	HNRNPM	>sp|P52272|HNRPM_HUMAN Heterogeneous nuclear ribonucleoprotein M OS=Homo sapiens OX=9606 GN=HNRNPM PE=1 SV=3	1	15	15	31.4	31.4	77.515	730	0	288.88	By MS/MS	By matching	By matching	By MS/MS	By matching	By MS/MS	By MS/MS	By MS/MS	By matching	15233000	247150	382160	7600600	169900	114800	7388500	130030	79842
Q96DG6	Q96DG6	Q96DG6	Carboxymethylenebutenolidase homolog	CMBL	>sp|Q96DG6|CMBL_HUMAN Carboxymethylenebutenolidase homolog OS=Homo sapiens OX=9606 GN=CMBL PE=1 SV=1	1	15	15	56.7	56.7	28.048	245	0	54.316	By matching	By matching	By matching	By MS/MS	By MS/MS	By MS/MS	By MS/MS	By MS/MS	By MS/MS	626710	873260	838360	4850200	4148100	4498300	4778400	5885700	4792500
O43583	O43583	O43583	Density-regulated protein	DENR	>sp|O43583|DENR_HUMAN Density-regulated protein OS=Homo sapiens OX=9606 GN=DENR PE=1 SV=2	1	6	6	37.9	37.9	22.092	198	0	108.68	By MS/MS	By matching	By matching	By MS/MS	By MS/MS	By MS/MS	By MS/MS	By MS/MS	By MS/MS		1160200	1175300		557820	1032800		974930	922650
P12270	P12270	P12270	Nucleoprotein TPR	TPR	>sp|P12270|TPR_HUMAN Nucleoprotein TPR OS=Homo sapiens OX=9606 GN=TPR PE=1 SV=3	1	111	111	48.8	48.8	267.29	2363	0	323.31	By MS/MS	By matching	By matching	By MS/MS	By MS/MS	By MS/MS	By MS/MS	By MS/MS	By MS/MS	1624700	5290800	3608000	46943000	16525000	13869000	51560000	18830000	15767000
Q9BQ52	Q9BQ52	Q9BQ52	Zinc phosphodiesterase ELAC protein 2	ELAC2	>sp|Q9BQ52|RNZ2_HUMAN Zinc phosphodiesterase ELAC protein 2 OS=Homo sapiens OX=9606 GN=ELAC2 PE=1 SV=2	1	39	39	70.2	70.2	92.218	826	0	323.31	By matching	By matching	By matching	By MS/MS	By MS/MS	By MS/MS	By MS/MS	By MS/MS	By MS/MS	905930	268660	309170	2077400	7480300	4744100	1687400	7075900	6393300
O95865	O95865	O95865	N(G),N(G)-dimethylarginine dimethylaminohydrolase 2	DDAH2	>sp|O95865|DDAH2_HUMAN N(G),N(G)-dimethylarginine dimethylaminohydrolase 2 OS=Homo sapiens OX=9606 GN=DDAH2 PE=1 SV=1	1	12	12	65.6	65.6	29.644	285	0	56.778	By matching	By matching	By matching	By MS/MS	By MS/MS	By MS/MS	By MS/MS	By MS/MS	By MS/MS	864460	899680	961400	5606200	2704000	4485700	3163800	3808300	4778600
Q9Y314	Q9Y314	Q9Y314	Nitric oxide synthase-interacting protein	NOSIP	>sp|Q9Y314|NOSIP_HUMAN Nitric oxide synthase-interacting protein OS=Homo sapiens OX=9606 GN=NOSIP PE=1 SV=1	1	10	10	54.5	54.5	33.172	301	0	116.09	By matching	By MS/MS	By MS/MS	By MS/MS	By MS/MS	By MS/MS	By MS/MS	By MS/MS	By MS/MS	2108500	5835500	4458600	5021900	5243100	4042800	4115200	4555200	2743700
Q07955	Q07955	Q07955	Serine/arginine-rich splicing factor 1	SRSF1	>sp|Q07955|SRSF1_HUMAN Serine/arginine-rich splicing factor 1 OS=Homo sapiens OX=9606 GN=SRSF1 PE=1 SV=2	1	13	12	45.2	42.3	27.744	248	0	45.422	By matching	By MS/MS	By MS/MS	By MS/MS	By MS/MS	By MS/MS	By MS/MS	By MS/MS	By MS/MS	1405300	4750700	6350800	2998000	3907100	4130300	2590800	4658100	3443100
Q16763	Q16763	Q16763	Ubiquitin-conjugating enzyme E2 S	UBE2S	>sp|Q16763|UBE2S_HUMAN Ubiquitin-conjugating enzyme E2 S OS=Homo sapiens OX=9606 GN=UBE2S PE=1 SV=2	1	9	9	55	55	23.845	222	0	55.355	By matching	By MS/MS	By MS/MS	By MS/MS	By MS/MS	By MS/MS	By MS/MS	By MS/MS	By MS/MS	2028200	7435900	7042800	2033200	1997200	1656800	2549100	2210700	1743000
Q08257	Q08257	Q08257	Quinone oxidoreductase	CRYZ	>sp|Q08257|QOR_HUMAN Quinone oxidoreductase OS=Homo sapiens OX=9606 GN=CRYZ PE=1 SV=1	1	15	15	61.4	61.4	35.206	329	0	77.875	By matching	By matching	By matching	By MS/MS	By MS/MS	By MS/MS	By MS/MS	By MS/MS	By MS/MS	378750	686830	784000	4502600	3166000	5365900	3508000	4182100	3743600
P49903	P49903	P49903	Selenide, water dikinase 1	SEPHS1	>sp|P49903|SPS1_HUMAN Selenide, water dikinase 1 OS=Homo sapiens OX=9606 GN=SEPHS1 PE=1 SV=2	1	8	8	34.9	34.9	42.91	392	0	120.51	By matching	By matching	By matching	By MS/MS	By MS/MS	By MS/MS	By MS/MS	By MS/MS	By matching				1840000	708590	669840	1598800	395450	392760
O60343	O60343	O60343	TBC1 domain family member 4	TBC1D4	>sp|O60343|TBCD4_HUMAN TBC1 domain family member 4 OS=Homo sapiens OX=9606 GN=TBC1D4 PE=1 SV=2	1	42	40	41.5	40.2	146.56	1298	0	323.31	By MS/MS	By matching	By matching	By MS/MS	By MS/MS	By MS/MS	By MS/MS	By MS/MS	By MS/MS	10683000	4168200	5286900	13475000	10770000	11137000	14936000	6098900	10932000
Q9Y6B6	Q9Y6B6	Q9Y6B6	GTP-binding protein SAR1b	SAR1B	>sp|Q9Y6B6|SAR1B_HUMAN GTP-binding protein SAR1b OS=Homo sapiens OX=9606 GN=SAR1B PE=1 SV=1	1	14	9	88.9	73.2	22.41	198	0	112.68	By MS/MS	By MS/MS	By MS/MS	By MS/MS	By MS/MS	By MS/MS	By MS/MS	By MS/MS	By MS/MS	6885300	19135000	39967000	839660	3358700	3282700	714650	3731800	3874900
Q2TAA2	Q2TAA2	Q2TAA2	Isoamyl acetate-hydrolyzing esterase 1 homolog	IAH1	>sp|Q2TAA2|IAH1_HUMAN Isoamyl acetate-hydrolyzing esterase 1 homolog OS=Homo sapiens OX=9606 GN=IAH1 PE=1 SV=1	1	10	10	53.6	53.6	27.598	248	0	76.265	By matching	By matching	By matching	By MS/MS	By MS/MS	By MS/MS	By MS/MS	By MS/MS	By MS/MS	1775200	592990		3841400	3304000	2067300	3259100	1303500	2095000
O43852	O43852	O43852	Calumenin	CALU	>sp|O43852|CALU_HUMAN Calumenin OS=Homo sapiens OX=9606 GN=CALU PE=1 SV=2	1	14	14	52.1	52.1	37.106	315	0	202.81	By matching	By matching	By matching	By MS/MS	By MS/MS	By MS/MS	By MS/MS	By MS/MS	By MS/MS	1284500			2054500	779490	763050	1585400	2151100	1119600
Q9BRT9	Q9BRT9	Q9BRT9	DNA replication complex GINS protein SLD5;DNA replication complex GINS protein SLD5, N-terminally processed	GINS4	>sp|Q9BRT9|SLD5_HUMAN DNA replication complex GINS protein SLD5 OS=Homo sapiens OX=9606 GN=GINS4 PE=1 SV=1	1	12	12	61.9	61.9	26.047	223	0	129.9	By matching	By matching	By matching	By MS/MS	By MS/MS	By MS/MS	By MS/MS	By MS/MS	By MS/MS	851160	826260	989480	5266200	2344000	3682200	4857500	2647900	4078100
Q5VWZ2	Q5VWZ2	Q5VWZ2	Lysophospholipase-like protein 1	LYPLAL1	>sp|Q5VWZ2|LYPL1_HUMAN Lysophospholipase-like protein 1 OS=Homo sapiens OX=9606 GN=LYPLAL1 PE=1 SV=3	1	13	13	73.4	73.4	26.316	237	0	255.19	By matching	By MS/MS	By MS/MS	By MS/MS	By MS/MS	By MS/MS	By MS/MS	By MS/MS	By MS/MS	1200700	2268200	2409100	4845200	2516700	2188400	5368900	1725900	2438400
P51610	P51610	P51610	Host cell factor 1;HCF N-terminal chain 1;HCF N-terminal chain 2;HCF N-terminal chain 3;HCF N-terminal chain 4;HCF N-terminal chain 5;HCF N-terminal chain 6;HCF C-terminal chain 1;HCF C-terminal chain 2;HCF C-terminal chain 3;HCF C-terminal chain 4;HCF C-terminal chain 5;HCF C-terminal chain 6	HCFC1	>sp|P51610|HCFC1_HUMAN Host cell factor 1 OS=Homo sapiens OX=9606 GN=HCFC1 PE=1 SV=2	1	32	32	28.7	28.7	208.73	2035	0	323.31	By matching	By MS/MS	By MS/MS	By MS/MS	By MS/MS	By MS/MS	By MS/MS	By MS/MS	By MS/MS	1019900	5532100	4314500	19270000	1129600	978230	29509000	1288800	676600
P37840	P37840	P37840	Alpha-synuclein	SNCA	>sp|P37840|SYUA_HUMAN Alpha-synuclein OS=Homo sapiens OX=9606 GN=SNCA PE=1 SV=1	1	7	5	45.7	37.9	14.46	140	0	77.375	By matching	By MS/MS	By MS/MS	By MS/MS	By MS/MS	By MS/MS	By MS/MS	By MS/MS	By MS/MS		5559800	5935100	2792000	1177900	1514200	2822000	483540	1620200
Q9BV68	Q9BV68	Q9BV68	E3 ubiquitin-protein ligase RNF126	RNF126	>sp|Q9BV68|RN126_HUMAN E3 ubiquitin-protein ligase RNF126 OS=Homo sapiens OX=9606 GN=RNF126 PE=1 SV=2	1	6	6	30.5	30.5	33.861	311	0	14.524	By matching	By MS/MS	By MS/MS	By matching	By MS/MS	By MS/MS	By matching	By MS/MS	By MS/MS	4991500	4585400	9004200	790460	495620	1165000		625280	1045400
O75531	O75531	O75531	Barrier-to-autointegration factor;Barrier-to-autointegration factor, N-terminally processed	BANF1	>sp|O75531|BAF_HUMAN Barrier-to-autointegration factor OS=Homo sapiens OX=9606 GN=BANF1 PE=1 SV=1	1	4	4	60.7	60.7	10.058	89	0	14.11	By matching	By matching	By matching	By matching	By MS/MS	By MS/MS	By matching	By MS/MS	By MS/MS		130110	135510		3000600	2921000		2833900	2680900
P46019	P46019	P46019	Phosphorylase b kinase regulatory subunit alpha, liver isoform	PHKA2	>sp|P46019|KPB2_HUMAN Phosphorylase b kinase regulatory subunit alpha, liver isoform OS=Homo sapiens OX=9606 GN=PHKA2 PE=1 SV=1	1	15	14	20.4	19.6	138.41	1235	0	55.317	By matching	By matching	By matching	By MS/MS	By MS/MS	By MS/MS	By MS/MS	By MS/MS	By MS/MS		81263000	57681000	48222000	31632000	46406000	53662000	28347000	55179000
Q6AWC8	Q6AWC8	Q6AWC8	Putative uncharacterized protein LOC100129027		>sp|Q6AWC8|YK026_HUMAN Putative uncharacterized protein LOC100129027 OS=Homo sapiens OX=9606 PE=5 SV=1	1	1	1	7.5	7.5	16.803	147	0.0066453	2.5863	By MS/MS	By MS/MS	By matching	By MS/MS	By matching	By matching	By MS/MS	By matching	By matching			1386800
P48163	P48163	P48163	NADP-dependent malic enzyme	ME1	>sp|P48163|MAOX_HUMAN NADP-dependent malic enzyme OS=Homo sapiens OX=9606 GN=ME1 PE=1 SV=1	1	27	27	72.2	72.2	64.149	572	0	246.39	By matching	By matching	By matching	By MS/MS	By MS/MS	By MS/MS	By MS/MS	By MS/MS	By MS/MS	1482100	851830	461880	2729500	2754600	2572100	1856700	2224000	1800200
[truncated: 3,350 more rows]

## Sheet: Table S1-2. IDs in Droplet
Supplementary Data 1-2. Proteome identification and quantification in p62 droplet with MS2 evidence.
There were 1686 proteins identified with MS2 spectrum evidence in Droplet.
[truncated: 1,687 more rows]
