# Supplementary material for: Local membrane source gathering by p62 body drives autophagosome formation
Source: Nat Commun. 2023 Nov 13;14:7338. doi: 10.1038/s41467-023-42829-8 (PMC10643672; doi:10.1038/s41467-023-42829-8)
Supplement: Supplementary file 5 — Supplementary Data 2 [file 41467_2023_42829_MOESM5_ESM.xlsx]

## Sheet: Table S2-1 All changed proteins
Supplementary Data 2-1. Significantly changed proteins of mixture (Mix), flow through (FT) and p62 droplet through ANOVA analysis
LFQ quantification of three biological replicates for Mix, FT and Droplet were used for the analysis.
ProteinGroups output files from MaxQuant was analyzed by Perseus (version 2.0.7).
Totally 2161 proteins were filtered out as the enriched proteins in four clusters.
ANOVA test with Benjamini-Hochberg FDR ≤ 0.01 was used for filtering the significantly changed proteins.
Mix-rep2	Mix-rep1	Mix-rep3	FT-rep2	FT-rep3	FT-rep1	Droplet-rep2	Droplet-rep3	Droplet-rep1	C: ANOVA Significant	C: Cluster	N: -Log ANOVA p value	N: ANOVA q-value	T: Majority protein ID	T: Protein names	T: Gene names
-0.825442	-1.53998	-1.0891	1.3195	0.591004	0.955244	-0.440135	0.646894	0.382014	+	Cluster -2157	2.50577	0.00689317	Q9UQM7	Calcium/calmodulin-dependent protein kinase type II subunit alpha	CAMK2A
-1.51669	-0.789566	-0.76203	1.73181	0.4665	1.09915	-0.18681	0.110832	-0.153195	+	Cluster -2157	2.45022	0.00767298	Q13410	Butyrophilin subfamily 1 member A1	BTN1A1
-0.927587	-0.655682	-1.52259	1.59438	0.661312	1.12784	-0.311304	0.162546	-0.128918	+	Cluster -2157	2.78611	0.00398437	Q9NWK9	Box C/D snoRNA protein 1	ZNHIT6
-1.15486	-1.35867	-1.01646	1.2839	0.82399	1.05394	-0.102958	0.572742	-0.101625	+	Cluster -2157	3.69628	0.000697414	Q16718	NADH dehydrogenase [ubiquinone] 1 alpha subcomplex subunit 5	NDUFA5
-1.18144	-1.06018	-1.03652	1.25699	1.11831	1.18765	-0.306098	0.198769	-0.177476	+	Cluster -2157	5.10207	5.42847e-05	Q53GT1	Kelch-like protein 22	KLHL22
-0.643487	-0.898062	-1.15253	1.47543	1.04987	1.26265	-0.663637	-0.0655996	-0.364639	+	Cluster -2157	3.90656	0.000473052	Q99417	C-Myc-binding protein	MYCBP
-1.44165	-1.13553	-0.829737	1.45812	0.469105	0.963615	-0.366616	0.710668	0.172024	+	Cluster -2157	2.41172	0.00825693	Q96F07	Cytoplasmic FMR1-interacting protein 2	CYFIP2
-0.976876	-0.768223	-0.559652	1.20552	1.21236	1.20894	-0.00424382	-1.32576	0.00794835	+	Cluster -2157	2.40591	0.00833842	Q52LW3	Rho GTPase-activating protein 29	ARHGAP29
-1.45347	-1.05122	-0.649082	1.41596	0.697193	1.05657	0.659929	-0.126078	-0.549803	+	Cluster -2157	2.3324	0.00959109	Q8N5P1	Zinc finger CCCH domain-containing protein 8	ZC3H8
-1.63638	-1.0142	-0.303048	1.23034	1.09807	1.1642	-0.0382323	-0.258759	-0.241984	+	Cluster -2157	2.80509	0.0038369	Q8WVE0	Protein-lysine N-methyltransferase N6AMT2	N6AMT2
-1.35117	-0.963163	-0.575469	0.958038	1.45539	1.20672	-0.537108	-0.337611	0.144375	+	Cluster -2157	3.23095	0.00170061	Q5JSL3	Dedicator of cytokinesis protein 11	DOCK11
-0.856117	-0.634738	-0.41353	0.769408	1.71067	1.24004	-1.16506	-0.509768	-0.140902	+	Cluster -2157	2.61014	0.00563714	Q9NR30	Nucleolar RNA helicase 2	DDX21
-0.585101	-0.793964	-1.00291	1.18408	1.31966	1.25188	0.0117338	-1.11157	-0.273816	+	Cluster -2157	3.036	0.00246772	Q9H008	Phospholysine phosphohistidine inorganic pyrophosphate phosphatase	LHPP
-0.799385	-0.742922	-0.686621	1.33404	1.26972	1.30188	-0.102264	-0.809186	-0.765261	+	Cluster -2157	4.18501	0.000285579	Q15424	Scaffold attachment factor B1	SAFB
-1.02198	-1.10884	-0.985134	1.20158	1.27072	1.23615	-0.267083	-0.312167	-0.0132394	+	Cluster -2157	6.32369	7.24802e-06	Q92786	Prospero homeobox protein 1	PROX1
-1.19816	-0.743299	-0.28854	1.35361	1.17352	1.26356	-0.973331	-0.331132	-0.25622	+	Cluster -2157	3.10037	0.00218735	O60828	Polyglutamine-binding protein 1	PQBP1
-1.26221	-0.706956	-0.152145	0.771075	1.68431	1.2277	-0.777621	-0.263555	-0.520593	+	Cluster -2157	2.51	0.00684717	Q9ULC4	Malignant T-cell-amplified sequence 1	MCTS1
-1.73717	-1.00811	-0.279288	1.17661	1.08244	1.12953	-0.198362	-0.0443178	-0.121316	+	Cluster -2157	2.61019	0.00563714	P02786	Transferrin receptor protein 1;Transferrin receptor protein 1, serum form	TFRC
-1.07318	-0.73728	-1.70166	0.312231	1.43457	0.873393	0.681379	0.058717	0.151834	+	Cluster -2157	2.33313	0.00958407	O75420	PERQ amino acid-rich with GYF domain-containing protein 1	GIGYF1
-0.27745	-1.54514	-1.41662	0.852167	1.23404	1.0431	0.381481	-0.0677441	-0.203827	+	Cluster -2157	2.43501	0.00788655	O95573	Long-chain-fatty-acid--CoA ligase 3	ACSL3
-0.978688	-1.43423	-1.25729	0.92315	0.992171	0.95766	0.750522	0.231059	-0.184354	+	Cluster -2157	3.49611	0.00101814	Q9UN86	Ras GTPase-activating protein-binding protein 2	G3BP2
-1.27778	-1.11333	-0.949077	0.737226	1.4234	1.08031	0.537458	0.010611	-0.448821	+	Cluster -2157	3.03873	0.00245392	P78316	Nucleolar protein 14	NOP14
-0.954901	-1.3976	-0.957359	0.937497	1.17823	1.05786	0.747665	-0.513364	-0.0980235	+	Cluster -2157	2.72913	0.00444525	Q8TCA0	Leucine-rich repeat-containing protein 20	LRRC20
-1.21282	-0.73027	-1.08154	0.614636	1.70324	1.15893	-0.108137	-0.43013	0.0860904	+	Cluster -2157	2.91645	0.00310681	Q6PJ69	Tripartite motif-containing protein 65	TRIM65
-0.774965	-1.57503	-0.938068	0.475317	1.61467	1.04499	0.312149	-0.0371625	-0.121895	+	Cluster -2157	2.57049	0.00610633	Q2TBE0	CWF19-like protein 2	CWF19L2
-1.24281	-1.14391	-1.15287	0.164243	1.64513	0.904682	0.404211	0.127764	0.293559	+	Cluster -2157	2.53716	0.00651655	P20962	Parathymosin	PTMS
-0.845895	-1.42667	-1.47975	0.963931	0.217204	0.590565	0.259546	0.555639	1.16543	+	Cluster -2157	2.77226	0.00410451	Q8IUG5	Unconventional myosin-XVIIIb	MYO18B
-1.1984	-1.28355	-1.1627	1.50095	0.115551	0.808248	0.674954	0.129388	0.415557	+	Cluster -2157	2.5659	0.00615852	P63252	Inward rectifier potassium channel 2	KCNJ2
-1.04778	-0.998794	-1.5519	1.22546	0.531716	0.878587	0.570596	-0.322264	0.714377	+	Cluster -2157	2.63463	0.00536986	Q7L7X3	Serine/threonine-protein kinase TAO1	TAOK1
-1.1892	-0.801475	-1.78837	0.917786	0.679591	0.798689	0.490532	0.732789	0.159659	+	Cluster -2157	3.19584	0.00181444	Q8IY37	Probable ATP-dependent RNA helicase DHX37	DHX37
-0.353456	-1.09812	-1.84289	1.11413	0.968137	1.04114	0.0749477	0.0390938	0.0570248	+	Cluster -2157	2.56102	0.00622499	Q02224	Centromere-associated protein E	CENPE
-0.657823	-1.85762	-1.24365	0.801495	0.617251	0.709373	0.258631	0.554426	0.817912	+	Cluster -2157	2.85608	0.00348733	Q8IYD1	Eukaryotic peptide chain release factor GTP-binding subunit ERF3B	GSPT2
-1.02899	-1.2162	-1.4037	0.984168	0.865442	0.924806	0.867657	-0.284668	0.291483	+	Cluster -2157	3.0995	0.00218901	Q96RL7	Vacuolar protein sorting-associated protein 13A	VPS13A
-0.979803	-1.28435	-1.58885	1.11481	0.536987	0.825891	0.352999	0.56389	0.458431	+	Cluster -2157	3.9884	0.000407603	Q9NZL4	Hsp70-binding protein 1	HSPBP1
-0.854651	-1.29952	-1.61457	1.19671	0.560496	0.878602	0.315194	0.303809	0.513929	+	Cluster -2157	3.55662	0.000907292	Q8IYT4	Katanin p60 ATPase-containing subunit A-like 2	KATNAL2
-1.71982	-0.540663	-1.38717	1.02658	0.693444	0.860012	0.537171	0.0181615	0.512283	+	Cluster -2157	2.75423	0.0042459	P78540	Arginase-2, mitochondrial	ARG2
-1.79124	-0.763521	-1.15592	0.97544	0.495088	0.735261	0.783258	-0.000611095	0.722247	+	Cluster -2157	2.66629	0.0050424	Q86VW0	SEC14 domain and spectrin repeat-containing protein 1	SESTD1
-1.54503	-0.774293	-1.50705	0.594972	0.912046	0.753504	0.224688	0.53139	0.809767	+	Cluster -2157	3.37693	0.00128324	Q9P270	SLAIN motif-containing protein 2	SLAIN2
-1.73947	-0.971786	-0.96059	1.10362	0.782916	0.943267	0.433399	0.44425	-0.0356072	+	Cluster -2157	3.37428	0.00128842	Q8IUF8	Bifunctional lysine-specific demethylase and histidyl-hydroxylase MINA	MINA
-1.79134	-0.635959	-1.35816	0.867759	0.506561	0.687159	0.427667	0.511869	0.784443	+	Cluster -2157	2.97393	0.00276647	Q9BVQ7	Spermatogenesis-associated protein 5-like protein 1	SPATA5L1
-1.53706	-1.19666	-1.07177	1.06731	0.105201	0.586252	0.480059	0.553984	1.01267	+	Cluster -2157	3.09223	0.0022191	O14733	Dual specificity mitogen-activated protein kinase kinase 7	MAP2K7
-1.73347	-1.15773	-0.58222	1.34319	0.641352	0.992272	0.294866	0.0362213	0.165518	+	Cluster -2157	2.78653	0.00398275	Q96DI7	U5 small nuclear ribonucleoprotein 40 kDa protein	SNRNP40
-1.65343	-1.24858	-0.728328	0.673875	0.740399	0.707139	0.693791	-0.2485	1.06363	+	Cluster -2157	2.32039	0.00981434	Q9NR56	Muscleblind-like protein 1	MBNL1
-1.73076	-0.951227	-0.983579	1.15736	0.231425	0.694388	1.04857	0.353549	0.180277	+	Cluster -2157	2.42899	0.00797175	O60443	Non-syndromic hearing impairment protein 5	DFNA5
-0.879836	-1.46286	-1.4755	0.181324	0.713034	0.447179	1.06541	0.841023	0.570222	+	Cluster -2157	3.62295	0.000800644	P80303	Nucleobindin-2;Nesfatin-1	NUCB2
-1.39375	-1.25244	-1.11134	0.798634	0.805889	0.802261	1.07551	-0.115675	0.390905	+	Cluster -2157	3.07605	0.00228633	Q4KMP7	TBC1 domain family member 10B	TBC1D10B
-1.22619	-1.1152	-1.42341	0.451897	0.494525	0.473213	1.45076	0.604201	0.290208	+	Cluster -2157	3.04919	0.00240261	Q9Y5M8	Signal recognition particle receptor subunit beta	SRPRB
-1.41384	-1.29217	-1.1705	0.776933	0.192561	0.484744	1.06224	0.552635	0.807384	+	Cluster -2157	4.15293	0.000302826	Q9UMS4	Pre-mRNA-processing factor 19	PRPF19
-1.31512	-1.09405	-1.42486	0.800233	0.234381	0.517304	1.17566	0.345762	0.760695	+	Cluster -2157	3.46183	0.00108842	P12532	Creatine kinase U-type, mitochondrial	CKMT1A
-1.50098	-1.25217	-0.87851	0.913019	0.918023	0.915521	-0.350113	0.678176	0.557036	+	Cluster -2157	2.95517	0.00287335	Q8IY63	Angiomotin-like protein 1	AMOTL1
-1.16007	-1.80541	-0.850421	0.630073	0.669431	0.649752	0.41798	1.02449	0.424171	+	Cluster -2157	3.14033	0.00201897	Q9UKS6	Protein kinase C and casein kinase substrate in neurons protein 3	PACSIN3
-1.51117	-1.52715	-0.60836	0.30989	1.23345	0.771666	0.453907	0.762857	0.114914	+	Cluster -2157	2.48295	0.00721473	P08621	U1 small nuclear ribonucleoprotein 70 kDa	SNRNP70
-1.49475	-1.47932	-0.581696	0.364393	1.41576	0.890073	0.402907	0.36536	0.117273	+	Cluster -2157	2.53011	0.00658684	O75143	Autophagy-related protein 13	ATG13
-1.42578	-1.35466	-1.12667	0.666396	1.01648	0.841435	0.298255	0.553347	0.531206	+	Cluster -2157	5.18052	4.70935e-05	Q9Y6Y0	Influenza virus NS1A-binding protein	IVNS1ABP
-1.50662	-1.53879	-0.74901	0.85324	0.52029	0.686764	0.315867	1.04479	0.373466	+	Cluster -2157	3.02723	0.00250746	P28370	Probable global transcription activator SNF2L1	SMARCA1
-1.6764	-1.22309	-0.76917	0.1586	1.28806	0.723314	0.229383	0.76976	0.499532	+	Cluster -2157	2.47675	0.00729315	Q9Y2Q5	Ragulator complex protein LAMTOR2	LAMTOR2
-1.39432	-1.3209	-1.24784	0.708363	0.663512	0.685941	0.378685	0.891478	0.635078	+	Cluster -2157	5.24134	4.20293e-05	Q9Y4I1	Unconventional myosin-Va	MYO5A
-1.597	-1.02196	-1.10463	0.208375	1.23193	0.72015	0.101885	0.613847	0.847403	+	Cluster -2157	2.69893	0.0047297	Q07666	KH domain-containing, RNA-binding, signal transduction-associated protein 1	KHDRBS1
-0.971618	-1.09904	-1.72227	0.165973	0.956229	0.561099	0.44055	0.696429	0.97264	+	Cluster -2157	3.0387	0.00245392	Q6AWC2	Protein WWC2	WWC2
-1.35216	-1.20186	-1.05172	-0.0970209	0.847462	0.375219	0.208204	0.882325	1.38955	+	Cluster -2157	2.47871	0.00726395	Q9C0I1	Myotubularin-related protein 12	MTMR12
-1.18239	-1.19984	-1.21755	0.149931	0.691859	0.420896	0.030464	0.740756	1.56587	+	Cluster -2157	2.33928	0.00948009	Q8N3X1	Formin-binding protein 4	FNBP4
-1.5249	-1.30033	-1.07594	0.242733	0.920429	0.581576	0.844893	0.592746	0.718789	+	Cluster -2157	4.0324	0.000375737	P55145	Mesencephalic astrocyte-derived neurotrophic factor	MANF
-1.08599	-1.31225	-1.53867	0.483133	0.550907	0.517022	0.673942	0.916632	0.79528	+	Cluster -2157	5.32599	3.68098e-05	Q9UIV1	CCR4-NOT transcription complex subunit 7	CNOT7
-1.19759	-1.16826	-1.13901	0.572237	-0.218479	0.176877	1.51497	0.99161	0.467647	+	Cluster -2157	2.90158	0.00319838	Q05DH4	Protein FAM160A1	FAM160A1
-0.918168	-1.3824	-1.40187	0.792609	-0.107821	0.34239	0.597027	0.977399	1.10084	+	Cluster -2157	3.18659	0.00184323	P51649	Succinate-semialdehyde dehydrogenase, mitochondrial	ALDH5A1
-0.647589	-1.16613	-1.68402	0.451996	-0.102206	0.17489	1.30177	0.680294	0.991005	+	Cluster -2157	2.87023	0.00339322	Q6YN16	Hydroxysteroid dehydrogenase-like protein 2	HSDL2
-1.20783	-1.13437	-1.06103	0.831019	-0.582591	0.124206	0.906188	1.11421	1.01019	+	Cluster -2157	2.66879	0.00501614	Q15404	Ras suppressor protein 1	RSU1
-0.828062	-1.16843	-1.50907	0.927232	-0.400365	0.263432	1.01805	1.07843	0.618796	+	Cluster -2157	2.4312	0.00794284	Q9NUG6	p53 and DNA damage-regulated protein 1	PDRG1
-1.16324	-1.65371	-0.677132	0.28956	-0.0694447	0.110056	1.07688	0.956002	1.13103	+	Cluster -2157	3.47087	0.00106905	Q8N9N2	Activating signal cointegrator 1 complex subunit 1	ASCC1
-1.2953	-1.13498	-1.21239	0.695309	-0.149407	0.272949	1.03885	0.497787	1.28718	+	Cluster -2157	3.18241	0.00185945	Q15111	Inactive phospholipase C-like protein 1	PLCL1
-1.21657	-0.788375	-1.36965	-0.0109319	0.324348	0.156708	0.61869	0.473026	1.81275	+	Cluster -2157	2.34914	0.00932396	P45983	Mitogen-activated protein kinase 8	MAPK8
-1.17706	-1.23241	-1.28794	0.660719	-0.0317801	0.314469	1.34945	0.486565	0.917986	+	Cluster -2157	3.33586	0.0013932	Q9Y2K2	Serine/threonine-protein kinase SIK3	SIK3
-1.42926	-1.2343	-1.03948	0.339154	0.10046	0.219807	1.22889	0.800203	1.01453	+	Cluster -2157	4.83027	8.86817e-05	Q8NB14	Ubiquitin carboxyl-terminal hydrolase 38	USP38
-1.2651	-1.25421	-1.2435	0.260249	0.21122	0.235736	1.01667	1.0204	1.01854	+	Cluster -2157	11.2322	6.48647e-09	P20336	Ras-related protein Rab-3A	RAB3A
-1.31912	-1.21868	-1.11833	0.107983	0.264418	0.1862	1.35623	0.708808	1.0325	+	Cluster -2157	4.55798	0.000146069	Q96NC0	Zinc finger matrin-type protein 2	ZMAT2
-1.65064	-1.26278	-0.874977	0.238432	0.44915	0.343788	0.967442	0.87059	0.918993	+	Cluster -2157	4.16278	0.00029761	Q86U44	N6-adenosine-methyltransferase 70 kDa subunit	METTL3
-0.981516	-1.24365	-1.50593	-0.0510466	0.782659	0.365805	1.16172	0.594071	0.877883	+	Cluster -2157	3.27828	0.00155575	Q13573	SNW domain-containing protein 1	SNW1
-1.39532	-1.13614	-0.963422	0.304389	0.0525489	0.178469	1.62195	0.970086	0.367445	+	Cluster -2157	2.82711	0.00367597	Q8TAP6	Centrosomal protein of 76 kDa	CEP76
-1.42576	-0.917074	-0.9007	0.0390418	-0.0152273	0.0119091	1.78029	0.464072	0.963445	+	Cluster -2157	2.63	0.00541884	Q9P2E9	Ribosome-binding protein 1	RRBP1
-1.40238	-1.16661	-0.931124	0.251435	0.194949	0.223197	1.64483	0.242207	0.943496	+	Cluster -2157	2.58947	0.00587606	Q15648	Mediator of RNA polymerase II transcription subunit 1	MED1
-1.72035	-1.14769	-0.575153	0.382881	-0.108787	0.137048	1.28522	0.736155	1.01068	+	Cluster -2157	2.80754	0.00381983	Q14746	Conserved oligomeric Golgi complex subunit 2	COG2
-1.62397	-1.1263	-0.628695	0.412155	-0.120957	0.145597	1.53197	0.429499	0.980706	+	Cluster -2157	2.42364	0.00805501	Q9Y6A4	Cilia- and flagella-associated protein 20	CFAP20
-1.61383	-1.12209	-0.630486	0.332862	-0.20128	0.0657905	1.39967	0.713022	1.05634	+	Cluster -2157	2.90293	0.00319576	P00167	Cytochrome b5	CYB5A
-1.36171	-0.841062	-1.05195	-0.0553554	-0.0107962	-0.0330762	0.50611	1.33377	1.51407	+	Cluster -2157	3.14454	0.00200451	Q9C0J8	pre-mRNA 3 end processing protein WDR33	WDR33
-1.11663	-1.03608	-1.07712	0.357039	0.217136	-0.595376	0.600309	1.56706	1.08367	+	Cluster -2157	2.70993	0.00461644	Q9BQ90	Kelch domain-containing protein 3	KLHDC3
-0.815147	-1.12197	-1.42841	0.306333	-0.189689	0.0583127	0.558612	1.56846	1.0635	+	Cluster -2157	2.9663	0.00280734	Q9H5N1	Rab GTPase-binding effector protein 2	RABEP2
-1.50448	-1.17736	-0.850123	0.183387	0.0247749	0.104075	0.821214	1.32528	1.07323	+	Cluster -2157	4.06333	0.000358097	Q13595	Transformer-2 protein homolog alpha	TRA2A
-1.17878	-1.08628	-0.993988	-0.126385	0.00743983	-0.0594698	0.653802	1.63786	1.1458	+	Cluster -2157	3.58602	0.000855476	Q9NRY5	Protein FAM114A2	FAM114A2
-1.62347	-1.15323	-0.683399	0.279157	-0.071303	0.103934	0.718034	1.2643	1.16599	+	Cluster -2157	3.22551	0.00171669	Q68EM7	Rho GTPase-activating protein 17	ARHGAP17
-1.37448	-1.1066	-0.838785	-0.00838203	-0.117622	-0.0630018	0.99537	1.34389	1.16962	+	Cluster -2157	4.74146	0.000103911	Q92600	Cell differentiation protein RCD1 homolog	RQCD1
-0.877887	-1.43766	-1.19881	-0.290201	0.545737	0.127766	1.23043	0.892133	1.00849	+	Cluster -2157	3.45019	0.00111324	O95405	Zinc finger FYVE domain-containing protein 9	ZFYVE9
-1.21716	-1.31954	-0.965012	-0.0974452	0.180613	0.0415823	1.14779	1.10351	1.12565	+	Cluster -2157	5.63064	2.20111e-05	P98170	E3 ubiquitin-protein ligase XIAP	XIAP
-1.13078	-1.3679	-0.943631	-0.20734	0.179748	0.0896981	0.942558	1.31091	1.12673	+	Cluster -2157	4.56692	0.000143609	P11234	Ras-related protein Ral-B	RALB
-1.26682	-1.14589	-1.02508	-0.122514	0.103463	-0.00952552	1.14343	1.16748	1.15545	+	Cluster -2157	6.48722	5.59076e-06	Q14147	Probable ATP-dependent RNA helicase DHX34	DHX34
-1.06581	-1.33883	-1.03408	-0.0861747	0.0729855	-0.00659622	1.18719	1.11848	1.15283	+	Cluster -2157	6.15243	9.6234e-06	Q9Y2Q3	Glutathione S-transferase kappa 1	GSTK1
-1.28974	-1.11981	-0.950011	-0.19051	0.0880961	-0.0512064	1.26916	1.07297	1.17106	+	Cluster -2157	5.51855	2.64696e-05	P61599	N-alpha-acetyltransferase 20	NAA20
-1.31915	-1.13279	-0.946676	-0.497638	0.6441	0.0732311	0.91121	1.20807	1.05964	+	Cluster -2157	3.05792	0.00236485	Q14244	Ensconsin	MAP7
-0.871785	-1.15996	-1.44822	0.142887	-0.0381054	0.0523921	0.892839	1.32236	1.10758	+	Cluster -2157	4.3924	0.000194403	Q9BUI4	DNA-directed RNA polymerase III subunit RPC3	POLR3C
-1.78002	-0.941794	-0.908468	0.33815	0.247318	0.292735	0.519964	1.33571	0.896401	+	Cluster -2157	2.95945	0.00284853	Q9Y6U3	Adseverin	SCIN
-1.4267	-1.44846	-0.885552	0.390835	0.25099	0.320913	0.65518	1.21014	0.93266	+	Cluster -2157	4.0147	0.000388177	Q6WKZ4	Rab11 family-interacting protein 1	RAB11FIP1
-1.74861	-1.15455	-0.663033	0.445023	0.204204	0.324612	0.323495	1.40475	0.864112	+	Cluster -2157	2.46681	0.00742541	Q6UWI2	Prostate androgen-regulated mucin-like protein 1	PARM1
-1.52212	-1.12012	-0.718254	-0.234995	0.487992	0.1265	0.427489	1.55986	0.993646	+	Cluster -2157	2.44424	0.00776046	P61313	60S ribosomal protein L15	RPL15
-1.4691	-1.24931	-0.990038	0.412124	0.259203	0.335668	0.359484	1.37033	0.971635	+	Cluster -2157	3.28019	0.00155202	Q9BTV5	Fibronectin type III and SPRY domain-containing protein 1	FSD1
-0.527279	-1.08368	-1.64031	-0.400348	0.455489	0.0275707	0.78982	1.32255	1.05619	+	Cluster -2157	2.55286	0.00633009	Q13535	Serine/threonine-protein kinase ATR	ATR
-1.14484	-1.11222	-1.07972	-0.579167	0.767895	0.0943608	0.668502	1.36729	1.0179	+	Cluster -2157	2.52314	0.00666489	P61018	Ras-related protein Rab-4B	RAB4B
-0.884155	-1.06739	-1.2506	-0.612075	0.555763	-0.0281632	0.756428	1.43467	1.09553	+	Cluster -2157	2.73683	0.00438365	Q9BVW5	TIMELESS-interacting protein	TIPIN
-0.715977	-0.934855	-1.15403	-0.587364	-0.0538164	-0.320586	1.02992	1.48117	1.25554	+	Cluster -2157	4.11447	0.000325626	O14776	Transcription elongation regulator 1	TCERG1
-0.845665	-0.922398	-0.999276	-0.650924	0.134543	-0.258189	0.57019	1.7911	1.18062	+	Cluster -2157	2.62651	0.00545127	Q96P16	Regulation of nuclear pre-mRNA domain-containing protein 1A	RPRD1A
-0.471741	-0.891331	-1.31107	-0.607442	-0.0498214	-0.328632	0.820421	1.6196	1.22002	+	Cluster -2157	2.95668	0.00286507	O00571	ATP-dependent RNA helicase DDX3X;ATP-dependent RNA helicase DDX3Y	DDX3X;DDX3Y
-1.70449	-1.10395	-0.503465	-0.281737	0.386006	0.0521345	1.24206	0.861622	1.05182	+	Cluster -2157	2.6879	0.00483078	Q9UBI1	COMM domain-containing protein 3	COMMD3
-1.7571	-1.16882	-0.580779	-0.20911	0.690735	0.240812	1.08023	0.775937	0.928092	+	Cluster -2157	2.53511	0.00653422	P0DN76	Splicing factor U2AF 35 kDa subunit;Splicing factor U2AF 26 kDa subunit	U2AF1;U2AF1L4
0.527611	0.280371	0.0331046	-1.18589	-1.2521	-1.21899	0.419566	1.4577	0.938619	+	Cluster -2155	3.2441	0.00166083	Q9BZF9	Uveal autoantigen with coiled-coil domains and ankyrin repeats	UACA
0.662522	0.385352	0.108458	-1.22026	-1.17489	-1.19758	0.0643099	1.55999	0.812093	+	Cluster -2155	2.39473	0.0085232	P17066	Heat shock 70 kDa protein 6	HSPA6
0.0531467	0.215178	0.37747	-0.992502	-1.3131	-1.15281	0.184864	1.69029	0.937475	+	Cluster -2155	2.43202	0.0079317	O60333	Kinesin-like protein KIF1B	KIF1B
0.8047	0.421162	0.0376799	-0.984933	-1.44659	-1.37716	0.709227	1.03213	0.803782	+	Cluster -2155	3.68411	0.000713765	Q7L1T6	Cytochrome b5 reductase 4	CYB5R4
0.889512	0.212709	-0.464042	-0.924328	-1.41079	-1.16756	0.904137	1.00553	0.954834	+	Cluster -2155	2.65877	0.00511692	Q9UKB3	DnaJ homolog subfamily C member 12	DNAJC12
0.852323	0.229842	-0.393009	-0.898836	-1.45764	-1.17823	1.10073	0.796302	0.948518	+	Cluster -2155	2.73839	0.00437266	O75165	DnaJ homolog subfamily C member 13	DNAJC13
0.734023	0.32484	-0.083705	-1.06171	-1.38956	-1.22564	0.479123	1.32205	0.900566	+	Cluster -2155	3.09569	0.00220693	Q9NPE3	H/ACA ribonucleoprotein complex subunit 3	NOP10
0.0923879	-0.0305897	-0.153615	-0.639835	-1.54131	-1.09057	1.32526	1.30106	0.737218	+	Cluster -2155	3.25456	0.00162788	Q96DC7	Transmembrane and coiled-coil domain-containing protein 6	TMCO6
0.0499896	-0.0347782	-0.119817	-0.319829	-1.73627	-1.09598	0.903028	0.978651	1.375	+	Cluster -2155	2.52812	0.00661008	Q8TF42	Ubiquitin-associated and SH3 domain-containing protein B	UBASH3B
0.0325307	-0.134001	-0.300561	-0.887667	-1.21268	-1.05017	0.78272	1.58566	1.18417	+	Cluster -2155	3.80689	0.000572102	Q6ZT12	E3 ubiquitin-protein ligase UBR3	UBR3
0.248069	-0.117564	-0.483141	-0.846554	-1.33413	-1.00756	1.17068	1.18991	1.18029	+	Cluster -2155	3.93289	0.000449305	Q9NW64	Pre-mRNA-splicing factor RBM22	RBM22
0.531255	0.0762193	-0.378885	-0.793784	-1.33584	-1.18533	0.944014	0.540693	1.60166	+	Cluster -2155	2.53356	0.0065476	P52943	Cysteine-rich protein 2	CRIP2
0.0943423	-0.127222	-0.348797	-1.03356	-1.12139	-1.07747	1.1252	1.28421	1.20469	+	Cluster -2155	5.53075	2.60443e-05	Q92871	Phosphomannomutase 1	PMM1
0.276945	0.000955485	-0.274949	-1.13272	-1.15267	-1.14269	1.04238	1.24106	1.1417	+	Cluster -2155	5.00095	6.54715e-05	P42575	Caspase-2;Caspase-2 subunit p18;Caspase-2 subunit p13;Caspase-2 subunit p12	CASP2
0.0544186	-0.0475702	-0.149707	-0.777813	-1.41791	-1.09786	0.817438	1.47353	1.14548	+	Cluster -2155	3.77619	0.000606803	Q96RU2	Ubiquitin carboxyl-terminal hydrolase 28	USP28
0.51158	0.183696	-0.144159	-1.47012	-1.00019	-1.141	0.768499	1.10268	1.18901	+	Cluster -2155	3.80894	0.000570191	P53779	Mitogen-activated protein kinase 10	MAPK10
0.465399	0.0478614	-0.369694	-1.18473	-1.11558	-1.15015	0.98335	1.22125	1.1023	+	Cluster -2155	3.97205	0.000419857	Q7Z478	ATP-dependent RNA helicase DHX29	DHX29
0.884203	0.147716	-0.589281	-1.35617	-0.891519	-1.12385	0.761133	1.19147	0.976294	+	Cluster -2155	2.38142	0.00875076	P55036	26S proteasome non-ATPase regulatory subunit 4	PSMD4
0.633246	-0.0313896	-0.696015	-1.41099	-0.690595	-1.05079	0.963367	1.20101	1.08217	+	Cluster -2155	2.50339	0.00692769	Q14693	Phosphatidate phosphatase LPIN1	LPIN1
0.25687	0.139335	0.0217739	-1.23225	-0.496909	-1.70393	0.874835	1.3781	0.762176	+	Cluster -2155	2.7319	0.00441933	P53816	HRAS-like suppressor 3	PLA2G16
0.367698	-0.168422	-0.704607	-1.09831	-0.8426	-0.970452	0.595464	1.68235	1.13888	+	Cluster -2155	2.4736	0.0073282	P50552	Vasodilator-stimulated phosphoprotein	VASP
0.470302	-0.0200929	-0.510705	-1.2932	-0.855758	-1.07447	0.840031	1.58693	0.856972	+	Cluster -2155	2.78915	0.00396093	O60645	Exocyst complex component 3	EXOC3
0.210607	0.155413	0.100265	-1.79653	-0.497408	-1.14697	0.690302	1.29279	0.991535	+	Cluster -2155	2.66894	0.00501614	Q9NQC7	Ubiquitin carboxyl-terminal hydrolase CYLD	CYLD
-0.0854789	-0.0279707	0.0291914	-1.59346	-0.585027	-1.08924	1.41563	0.819026	1.11733	+	Cluster -2155	3.18704	0.00184323	Q13017	Rho GTPase-activating protein 5	ARHGAP5
-0.0425384	0.0813258	0.205258	-1.47303	-1.13414	-0.875357	1.4195	0.739496	1.07948	+	Cluster -2155	3.77425	0.000608521	P09543	2,3-cyclic-nucleotide 3-phosphodiesterase	CNP
0.0374173	0.0160587	-0.00519459	-1.52455	-0.756332	-1.14044	1.05751	1.19121	1.12433	+	Cluster -2155	4.25669	0.000248988	Q9NPD3	Exosome complex component RRP41	EXOSC4
-0.055478	0.0999385	0.255597	-1.63744	-0.680108	-1.15877	0.868787	1.24874	1.05875	+	Cluster -2155	3.42166	0.00117604	Q96BN8	Ubiquitin thioesterase otulin	OTULIN
0.266162	0.0902725	-0.0855182	-1.64144	-0.659229	-1.15034	0.847297	1.27277	1.06002	+	Cluster -2155	3.30152	0.00149259	Q96MU7	YTH domain-containing protein 1	YTHDC1
0.383181	-0.0994221	-0.582209	-1.51929	-0.542104	-1.0307	1.19324	1.06712	1.13018	+	Cluster -2155	2.7742	0.00408845	P26196	Probable ATP-dependent RNA helicase DDX6	DDX6
0.0413502	-0.130645	-0.302761	-1.51956	-0.572243	-1.0459	1.2316	1.12158	1.17658	+	Cluster -2155	3.57647	0.000870608	Q9HCN4	GPN-loop GTPase 1	GPN1
0.749045	0.550116	0.351063	-1.62756	-1.22534	-0.813202	1.22255	-0.0460738	0.839405	+	Cluster -2155	2.41068	0.00826773	P06400	Retinoblastoma-associated protein	RB1
0.438249	0.46082	0.483114	-1.68196	-1.03719	-1.05855	1.32482	0.470073	0.600635	+	Cluster -2155	3.18649	0.00184323	Q92585	Mastermind-like protein 1	MAML1
0.355499	0.274104	0.192595	-1.00286	-1.43273	-1.10478	1.57924	0.15726	0.981675	+	Cluster -2155	2.5457	0.00641892	O15258	Protein RER1	RER1
1.13279	0.689869	0.247043	-1.58118	-1.17697	-1.10133	0.681534	0.59241	0.515834	+	Cluster -2155	3.51414	0.00098168	Q8N8R7	ARL14 effector protein	ARL14EP
0.728524	0.378334	0.0281901	-1.00483	-1.40773	-1.15865	1.52381	0.100323	0.81204	+	Cluster -2155	2.32693	0.00968126	Q6P1K2	Polyamine-modulated factor 1	PMF1
0.453409	0.357819	0.262164	-1.44017	-1.39073	-0.750663	1.51186	0.847378	0.148933	+	Cluster -2155	2.42574	0.00802391	Q96B23	Uncharacterized protein C18orf25	C18orf25
0.637628	0.249085	-0.139753	-1.3092	-1.12026	-1.21473	1.33271	0.59879	0.965734	+	Cluster -2155	3.3982	0.0012324	P07910	Heterogeneous nuclear ribonucleoproteins C1/C2	HNRNPC
1.01121	0.424538	-0.162213	-1.39085	-1.11389	-1.17551	0.757757	0.450226	1.19874	+	Cluster -2155	2.69134	0.00480027	A6NGY5	Olfactory receptor 51F1	OR51F1
0.462229	0.440562	0.418866	-1.19363	-1.82446	-0.686994	0.399085	0.814221	1.17012	+	Cluster -2155	2.77848	0.00405056	Q9NRD1	F-box only protein 6	FBXO6
0.268976	0.269454	0.26994	-1.73911	-1.0362	-0.722298	1.41	0.217738	1.06149	+	Cluster -2155	2.37368	0.00888281	O43299	AP-5 complex subunit zeta-1	AP5Z1
0.176486	0.144502	0.112332	-1.29844	-0.977449	-1.13794	0.946652	0.297687	1.73618	+	Cluster -2155	2.59521	0.00581025	Q9UNQ2	Probable dimethyladenosine transferase	DIMT1
0.543675	0.357367	0.171084	-1.49967	-1.40916	-0.670943	0.73367	0.274317	1.49966	+	Cluster -2155	2.41944	0.00812159	P08235	Mineralocorticoid receptor	NR3C2
0.664331	0.701062	0.737834	-0.777673	-1.5701	-1.45208	0.203044	1.05307	0.440521	+	Cluster -2155	3.07891	0.00227643	Q9UDT6	CAP-Gly domain-containing linker protein 2	CLIP2
0.600457	0.694789	0.789093	-1.10742	-1.70236	-1.05008	0.420208	1.00321	0.352102	+	Cluster -2155	3.52456	0.000963295	Q07890	Son of sevenless homolog 2	SOS2
0.570142	0.73756	0.904976	-0.591534	-1.75068	-1.34369	0.0318442	0.559649	0.881731	+	Cluster -2155	2.56636	0.00615521	P68106	Peptidyl-prolyl cis-trans isomerase FKBP1B	FKBP1B
1.07908	0.738168	0.397175	-0.805252	-1.7368	-1.27102	0.551098	0.514689	0.532867	+	Cluster -2155	3.23681	0.00168373	Q6UXN9	WD repeat-containing protein 82	WDR82
0.645331	0.696016	0.746744	-0.719961	-1.68408	-1.35151	0.126631	1.05087	0.489963	+	Cluster -2155	2.82015	0.00372704	P61968	LIM domain transcription factor LMO4	LMO4
-0.311334	0.144773	0.600993	-0.713818	-1.18893	-1.53567	0.608691	1.20989	1.18541	+	Cluster -2155	2.72475	0.00448545	B2RBV5		LOC93622
0.11942	0.610669	1.10194	-1.47618	-1.39644	-0.95204	0.807946	0.657664	0.527014	+	Cluster -2155	3.20845	0.00177273	Q96MG7	Melanoma-associated antigen G1	NDNL2
0.0621959	0.38952	0.716917	-0.945848	-1.17403	-1.51966	1.4207	0.226591	0.823622	+	Cluster -2155	2.59197	0.00584761	P68366	Tubulin alpha-4A chain	TUBA4A
-0.22685	0.0336779	0.294239	-0.331509	-1.82114	-1.07633	1.12805	0.957229	1.04264	+	Cluster -2155	2.4083	0.00830057	O95551	Tyrosyl-DNA phosphodiesterase 2	TDP2
0.179608	0.415775	0.651969	-1.01803	-1.54728	-1.28266	0.725915	1.00783	0.86687	+	Cluster -2155	4.316	0.000223094	Q9H425	Uncharacterized protein C1orf198	C1orf198
-0.160033	0.175792	0.511391	-0.393902	-1.86825	-1.13108	1.05269	0.858029	0.955364	+	Cluster -2155	2.33653	0.00952565	Q96FZ2	Embryonic stem cell-specific 5-hydroxymethylcytosine-binding protein	HMCES
-0.105764	0.379928	0.865494	-1.07574	-1.80257	-0.767732	0.782904	0.888012	0.835467	+	Cluster -2155	2.65583	0.0051463	Q96FZ7	Charged multivesicular body protein 6	CHMP6
-0.0619285	0.1874	0.437123	-0.68156	-1.67681	-1.17919	1.2684	0.714926	0.991637	+	Cluster -2155	3.04482	0.00242545	Q9NWV8	BRISC and BRCA1-A complex member 1	BABAM1
-0.228238	0.276782	0.781847	-0.55051	-1.78707	-1.16879	0.963878	0.820106	0.891991	+	Cluster -2155	2.38256	0.00873208	Q99816	Tumor susceptibility gene 101 protein	TSG101
-0.288555	-0.421501	-0.554732	-0.598803	-0.96225	-0.78052	0.567427	0.972609	2.06633	+	Cluster -2155	2.3636	0.00906552	Q92922	SWI/SNF complex subunit SMARCC1	SMARCC1
-0.295301	-0.632571	-0.969866	-0.772641	-0.289678	-0.816083	0.95672	1.00029	1.81913	+	Cluster -2155	2.89023	0.00326984	Q9H9F9	Actin-related protein 5	ACTR5
0.0839535	-0.519114	-1.12238	-0.938887	-0.503853	-0.721368	0.931426	1.54968	1.24054	+	Cluster -2155	2.69198	0.00479705	Q09666	Neuroblast differentiation-associated protein AHNAK	AHNAK
0.0526666	-0.412757	-0.878188	-1.20014	-0.430267	-0.815208	0.880187	1.57576	1.22795	+	Cluster -2155	2.74693	0.00430147	Q15024	Exosome complex component RRP42	EXOSC7
-0.0695977	-0.614624	-1.15988	-1.1153	-0.0969495	-0.606122	0.920675	1.52098	1.22081	+	Cluster -2155	2.37442	0.00887608	Q5VUA4	Zinc finger protein 318	ZNF318
-0.208864	-0.48183	-0.75492	-1.25844	-0.974577	0.0301928	1.16924	0.939922	1.53927	+	Cluster -2155	2.41969	0.00812083	O43402	ER membrane protein complex subunit 8	EMC8
-0.249634	-0.439746	-0.629843	-1.08594	-0.599904	-0.842921	1.56753	0.997806	1.28265	+	Cluster -2155	4.06711	0.000356321	P51530	DNA replication ATP-dependent helicase/nuclease DNA2;DNA replication nuclease DNA2;DNA replication ATP-dependent helicase DNA2	DNA2
-0.389976	-0.299776	-0.902088	-0.863562	-0.482376	-0.934177	1.50955	1.07176	1.29065	+	Cluster -2155	3.82401	0.000555343	P30279	G1/S-specific cyclin-D2	CCND2
-0.198768	-0.417218	-0.635641	-1.20258	-0.50574	-0.854163	1.49686	1.04589	1.27136	+	Cluster -2155	3.77918	0.00060313	Q9P0J7	E3 ubiquitin-protein ligase KCMF1	KCMF1
-0.0769966	-0.599913	-1.12301	-0.899904	-0.42759	-0.663743	1.53656	0.990897	1.26369	+	Cluster -2155	2.98787	0.00270133	Q96P47	Arf-GAP with GTPase, ANK repeat and PH domain-containing protein 3	AGAP3
-0.0991549	-0.366223	-0.633406	-1.18675	-0.501027	-0.843889	1.79748	0.622835	1.21014	+	Cluster -2155	2.6239	0.00547839	Q6P1N0	Coiled-coil and C2 domain-containing protein 1A	CC2D1A
0.0681179	-0.478034	-1.02412	-0.977493	-0.5504	-0.763947	1.59451	0.889423	1.24195	+	Cluster -2155	2.79506	0.00391385	Q9P2X3	Protein IMPACT	IMPACT
-0.253766	-0.404266	-0.554828	-1.47216	-0.143913	-0.808041	1.53963	0.885041	1.2123	+	Cluster -2155	2.53663	0.0065212	Q13164	Mitogen-activated protein kinase 7	MAPK7
-0.222834	-0.455874	-0.688892	-1.29784	-0.29492	-0.79638	1.53334	0.971169	1.25223	+	Cluster -2155	3.05057	0.00239645	Q9NTK5	Obg-like ATPase 1	OLA1
-0.0572766	-0.429599	-0.801749	-1.3093	-0.245995	-0.777656	1.6643	0.750106	1.20718	+	Cluster -2155	2.40784	0.00830535	P98179	RNA-binding protein 3	RBM3
-0.252478	-0.296534	-0.340616	-1.29413	-0.579208	-0.999238	1.30644	1.2017	1.25407	+	Cluster -2155	4.42711	0.000183244	Q6DKK2	Tetratricopeptide repeat protein 19, mitochondrial	TTC19
-0.366651	-0.274015	-0.18134	-1.62174	-0.1987	-0.910224	1.0223	1.34615	1.18421	+	Cluster -2155	2.60643	0.00567367	Q96KN1	Protein FAM84B	FAM84B
-0.181289	-0.144351	-0.107744	-1.51814	-0.565099	-1.04162	1.13483	1.23733	1.18608	+	Cluster -2155	3.71505	0.000674254	Q9UQE7	Structural maintenance of chromosomes protein 3	SMC3
-0.35379	-0.283556	-0.213681	-1.4039	-0.498519	-0.951201	1.07718	1.3926	1.23487	+	Cluster -2155	3.6946	0.000699033	Q04637	Eukaryotic translation initiation factor 4 gamma 1	EIF4G1
-0.352916	-0.300543	-0.248193	-1.38126	-0.510379	-0.945825	1.25793	1.23483	1.24635	+	Cluster -2155	3.95301	0.000433661	O75533	Splicing factor 3B subunit 1	SF3B1
-0.609263	-0.315574	-0.0220375	-1.43605	-0.485506	-0.705248	1.75459	0.897804	0.921282	+	Cluster -2155	2.53393	0.0065476	Q5VTL8	Pre-mRNA-splicing factor 38B	PRPF38B
-0.370946	-0.216701	-0.0622234	-1.18835	-0.831104	-1.00973	1.52407	0.928653	1.22634	+	Cluster -2155	4.3278	0.000218022	Q9BZG8	Diphthamide biosynthesis protein 1	DPH1
-0.471342	-0.29542	-0.119564	-1.32025	-0.574113	-0.947183	1.43513	1.05013	1.24261	+	Cluster -2155	3.85719	0.000521034	Q96JK2	DDB1- and CUL4-associated factor 5	DCAF5
-0.287083	-0.256184	-0.225022	-1.32036	-0.632063	-0.976219	1.5059	0.958738	1.2323	+	Cluster -2155	3.94112	0.000443751	P17900	Ganglioside GM2 activator;Ganglioside GM2 activator isoform short	GM2A
-0.621852	-0.438842	-0.255687	-1.00416	-0.6605	-0.832339	1.70165	0.84062	1.27111	+	Cluster -2155	3.6208	0.000803305	Q9BT23	LIM domain-containing protein 2	LIMD2
-0.471053	-0.381779	-0.292205	-0.949951	-0.868257	-0.909111	1.47222	1.10937	1.29077	+	Cluster -2155	5.91857	1.35938e-05	Q9NR33	DNA polymerase epsilon subunit 4	POLE4
-0.491971	-0.294848	-0.0980304	-1.09785	-0.824817	-0.961324	1.49813	1.01447	1.25623	+	Cluster -2155	4.61375	0.000131605	Q8IWZ3	Ankyrin repeat and KH domain-containing protein 1	ANKHD1
-0.491096	-0.408622	-0.325941	-1.26133	-0.46534	-0.863345	1.47141	1.07238	1.27189	+	Cluster -2155	3.87075	0.000506305	Q9H8M7	Protein FAM188A	FAM188A
-0.366228	-0.331919	-0.29755	-1.10495	-0.774257	-0.939603	1.51001	1.03301	1.27149	+	Cluster -2155	5.0118	6.4428e-05	Q9NQT5	Exosome complex component RRP40	EXOSC3
-0.393049	-0.379479	-0.36634	-1.00494	-0.774722	-0.889821	1.67622	0.862684	1.26944	+	Cluster -2155	4.04843	0.000366482	Q00341	Vigilin	HDLBP
-0.468699	-0.451526	-0.434353	-0.91937	-0.769582	-0.844475	1.61088	0.981132	1.29599	+	Cluster -2155	4.742	0.000103911	P61088	Ubiquitin-conjugating enzyme E2 N;Putative ubiquitin-conjugating enzyme E2 N-like	UBE2N;UBE2NL
-0.200666	-0.293344	-0.386036	-1.19097	-0.726627	-0.958796	1.53087	0.973445	1.25213	+	Cluster -2155	4.36618	0.000203419	Q99615	DnaJ homolog subfamily C member 7	DNAJC7
0.599414	-0.14926	-0.898133	-0.757972	-1.1906	-0.974279	0.97612	1.03861	1.3561	+	Cluster -2155	2.36951	0.00895145	P14866	Heterogeneous nuclear ribonucleoprotein L	HNRNPL
0.397814	-0.253938	-0.905582	-1.03764	-0.843012	-0.940326	1.13484	1.25362	1.19423	+	Cluster -2155	2.88263	0.0033238	Q9UM54	Unconventional myosin-VI	MYO6
0.353	-0.447521	-1.24809	-0.603104	-0.910573	-0.756837	1.2132	1.19554	1.20438	+	Cluster -2155	2.33853	0.00949209	Q96H20	Vacuolar-sorting protein SNF8	SNF8
0.0983352	-0.362265	-0.82272	-1.03586	-0.753616	-0.894738	1.27855	1.23537	1.25695	+	Cluster -2155	3.7071	0.000684551	Q99717	Mothers against decapentaplegic homolog 5	SMAD5
0.170496	-0.303635	-0.77782	-0.969164	-0.907875	-0.93852	1.25664	1.2277	1.24217	+	Cluster -2155	3.74401	0.000637817	Q86W42	THO complex subunit 6 homolog	THOC6
-0.128167	-0.40179	-0.675172	-0.770186	-0.98635	-0.878274	1.51852	1.04146	1.27997	+	Cluster -2155	4.3367	0.000214726	Q9NPJ3	Acyl-coenzyme A thioesterase 13;Acyl-coenzyme A thioesterase 13, N-terminally processed	ACOT13
0.0849997	-0.41047	-0.905716	-0.877546	-0.832625	-0.855088	1.31603	1.21494	1.26548	+	Cluster -2155	3.62052	0.000803305	Q0VGL1	Ragulator complex protein LAMTOR4;Ragulator complex protein LAMTOR4, N-terminally processed	LAMTOR4
0.183725	-0.279064	-0.741903	-0.653078	-1.22387	-0.938474	1.42436	1.01076	1.21755	+	Cluster -2155	3.21784	0.00174045	O94888	UBX domain-containing protein 7	UBXN7
0.053881	-0.298033	-0.649947	-1.17055	-0.730402	-0.950477	1.28345	1.21357	1.24851	+	Cluster -2155	4.0883	0.000342894	Q99614	Tetratricopeptide repeat protein 1	TTC1
-0.067316	-0.460197	-0.853025	-0.649177	-0.98534	-0.817261	1.50132	1.05356	1.27743	+	Cluster -2155	3.70575	0.0006856	P38919	Eukaryotic initiation factor 4A-III;Eukaryotic initiation factor 4A-III, N-terminally processed	EIF4A3
0.354602	-0.072059	-0.498756	-1.159	-0.615172	-1.40228	1.3494	0.912372	1.13088	+	Cluster -2155	3.0256	0.00251532	P62491	Ras-related protein Rab-11A	RAB11A
0.606165	0.0413631	-0.523392	-1.22054	-0.991387	-1.10596	1.42597	0.703213	1.06457	+	Cluster -2155	2.81029	0.00379782	Q9P086	Mediator of RNA polymerase II transcription subunit 11	MED11
0.260272	-0.108226	-0.476919	-1.22748	-1.40309	-0.440978	1.43048	0.8338	1.13214	+	Cluster -2155	2.74256	0.00433786	Q9NVJ2	ADP-ribosylation factor-like protein 8B	ARL8B
0.317055	-0.179603	-0.676212	-1.05493	-0.86564	-0.960285	1.74307	0.536696	1.13985	+	Cluster -2155	2.43019	0.00795753	P49841	Glycogen synthase kinase-3 beta	GSK3B
0.30086	-0.247978	-0.796867	-0.958454	-0.893614	-0.926031	1.67566	0.672409	1.17401	+	Cluster -2155	2.57581	0.00604123	P39023	60S ribosomal protein L3	RPL3
0.178551	-0.142007	-0.462664	-0.973932	-1.11273	-1.04332	1.5342	0.836546	1.18536	+	Cluster -2155	3.72505	0.000661516	Q9Y237	Peptidyl-prolyl cis-trans isomerase NIMA-interacting 4	PIN4
0.4131	-0.227869	-0.868954	-1.04681	-0.846822	-0.946814	1.46889	0.880555	1.17472	+	Cluster -2155	2.69	0.00481257	Q13151	Heterogeneous nuclear ribonucleoprotein A0	HNRNPA0
-0.529082	-0.785761	-1.04249	-1.08191	0.216389	-0.432763	1.52305	0.972349	1.16022	+	Cluster -2155	2.54852	0.00638395	Q5UIP0	Telomere-associated protein RIF1	RIF1
-0.416301	-0.859343	-1.30189	-0.883949	0.190663	-0.346656	1.42193	0.989734	1.20581	+	Cluster -2155	2.62976	0.00541899	Q9NPA8	Transcription and mRNA export factor ENY2	ENY2
-0.755865	-1.03352	-1.31135	-0.507687	0.372643	-0.0675219	1.64993	0.552282	1.10109	+	Cluster -2155	2.53377	0.0065476	O43665	Regulator of G-protein signaling 10	RGS10
-0.603246	-0.92305	-1.24283	-0.515494	-0.00737133	-0.261434	1.77456	0.594411	1.18445	+	Cluster -2155	2.67075	0.00500138	Q9Y5K8	V-type proton ATPase subunit D	ATP6V1D
-0.573193	-0.810715	-1.04755	-0.830896	0.0662273	-0.382353	1.8282	0.557479	1.1928	+	Cluster -2155	2.34529	0.00938934	Q9UK41	Vacuolar protein sorting-associated protein 28 homolog	VPS28
-0.698442	-1.07871	-1.269	-0.0796021	-0.454645	0.0326051	1.58788	0.777323	1.18259	+	Cluster -2155	3.31642	0.00144614	O75319	RNA/RNP complex-1-interacting phosphatase	DUSP11
-0.898858	-1.03947	-1.26587	-0.0517143	-0.240149	-0.145932	1.26938	1.15861	1.21399	+	Cluster -2155	5.81134	1.61669e-05	Q9NQG6	Mitochondrial dynamics protein MID51	MIEF1
-1.12932	-1.00827	-0.886849	0.496126	-0.79424	-0.149075	1.20682	1.10761	1.1572	+	Cluster -2155	2.89545	0.00323634	O43482	Protein Mis18-beta	OIP5
-0.909546	-1.11118	-0.850366	-0.0444588	-0.911238	0.30711	1.45507	0.891384	1.17323	+	Cluster -2155	2.73202	0.00441933	Q9NW75	G patch domain-containing protein 2	GPATCH2
-1.20938	-1.10856	-1.00787	0.0670759	-0.220697	-0.076812	1.28008	1.09075	1.18542	+	Cluster -2155	6.00598	1.22022e-05	P36969	Phospholipid hydroperoxide glutathione peroxidase, mitochondrial	GPX4
-1.10409	-1.0851	-1.06618	0.154053	-0.373311	-0.10963	1.26326	1.12626	1.19475	+	Cluster -2155	5.18832	4.65262e-05	Q9H9A6	Leucine-rich repeat-containing protein 40	LRRC40
-1.03648	-1.01754	-0.998512	-0.188913	-0.243041	-0.215979	1.53959	0.927407	1.23348	+	Cluster -2155	4.87597	8.2419e-05	P68104	Elongation factor 1-alpha 1;Putative elongation factor 1-alpha-like 3	EEF1A1;EEF1A1P5
-1.14426	-1.05343	-0.962608	0.0486798	-0.382909	-0.16712	1.28463	1.15647	1.22055	+	Cluster -2155	5.49534	2.77041e-05	P60763	Ras-related C3 botulinum toxin substrate 3	RAC3
-0.712623	-0.937749	-0.972907	-0.518737	-0.37856	-0.390343	1.26455	1.34273	1.30364	+	Cluster -2155	6.48735	5.59076e-06	P30414	NK-tumor recognition protein;Putative peptidyl-prolyl cis-trans isomerase	NKTR
-0.647342	-0.852851	-0.920875	-0.772707	-0.200736	-0.505534	1.44585	1.15419	1.30001	+	Cluster -2155	4.53168	0.000153001	Q9UBC1	NF-kappa-B inhibitor-like protein 1	NFKBIL1
-0.521769	-1.35904	-0.683308	-0.919949	-0.293534	0.152318	1.40504	1.01181	1.20843	+	Cluster -2155	2.64297	0.00527869	Q12986	Transcriptional repressor NF-X1	NFX1
-0.867406	-0.979931	-1.09256	-0.365208	-0.206905	-0.286058	1.38263	1.14942	1.26602	+	Cluster -2155	6.26911	7.91818e-06	Q7Z6L1	Tectonin beta-propeller repeat-containing protein 1	TECPR1
-0.690755	-0.870884	-1.05101	-0.545749	-0.294504	-0.42013	1.51303	1.06902	1.29099	+	Cluster -2155	4.83899	8.75415e-05	Q2TAZ0	Autophagy-related protein 2 homolog A	ATG2A
-0.799778	-0.900417	-1.0011	-0.40603	-0.38837	-0.397199	1.40351	1.19175	1.29762	+	Cluster -2155	6.81367	3.44636e-06	Q9UNW9	RNA-binding protein Nova-2;RNA-binding protein Nova-1	NOVA2;NOVA1
-0.688607	-1.16067	-0.651947	-0.611063	-0.36574	-0.394619	1.50492	1.07685	1.29088	+	Cluster -2155	4.32852	0.000217891	P62714	Serine/threonine-protein phosphatase 2A catalytic subunit beta isoform	PPP2CB
-0.762569	-0.877361	-0.992223	-0.78115	-0.0135516	-0.397353	1.37745	1.17202	1.27473	+	Cluster -2155	4.1069	0.000330085	O75496	Geminin	GMNN
-0.746579	-0.886672	-1.02674	-0.480826	-0.331443	-0.406133	1.49563	1.08998	1.29279	+	Cluster -2155	5.34087	3.60145e-05	Q13868	Exosome complex component RRP4	EXOSC2
-0.845229	-0.914432	-0.98382	-0.336879	-0.42111	-0.378991	1.41121	1.17576	1.29349	+	Cluster -2155	6.87507	3.17485e-06	Q92841	Probable ATP-dependent RNA helicase DDX17	DDX17
-0.693152	-0.899192	-1.10512	-0.395399	-0.380525	-0.387962	1.47159	1.10265	1.28711	+	Cluster -2155	5.15498	4.93589e-05	Q9Y4U1	Methylmalonic aciduria and homocystinuria type C protein	MMACHC
-0.520439	-1.65128	-0.602093	-0.741182	-0.147757	0.184258	1.18663	1.13236	1.1595	+	Cluster -2155	2.43269	0.00792333	Q9UIQ6	Leucyl-cystinyl aminopeptidase;Leucyl-cystinyl aminopeptidase, pregnancy serum form	LNPEP
-1.18071	-0.966871	-0.753123	-0.623219	0.348196	-0.393913	1.15999	1.5133	0.896348	+	Cluster -2155	3.00209	0.00263149	Q8NEM2	SHC SH2 domain-binding protein 1	SHCBP1
-1.19637	-0.973842	-0.921819	-0.475841	0.0932772	-0.191284	1.32017	1.12375	1.22196	+	Cluster -2155	4.65985	0.000120261	O15304	Apoptosis regulatory protein Siva	SIVA1
-1.21174	-1.08497	-0.958225	-0.313764	0.110468	-0.101648	1.40003	0.973236	1.18662	+	Cluster -2155	4.72292	0.000107887	Q15750	TGF-beta-activated kinase 1 and MAP3K7-binding protein 1	TAB1
-0.94622	-0.939953	-0.933826	-0.631204	-0.027157	-0.32918	1.33684	1.20152	1.26917	+	Cluster -2155	4.86162	8.44802e-05	Q9Y6G5	COMM domain-containing protein 10	COMMD10
-0.312739	-1.46866	-1.01907	-0.354978	-0.0717888	-0.401646	1.32062	1.09864	1.20963	+	Cluster -2155	3.05415	0.00238109	Q8NHU2	Cilia- and flagella-associated protein 61	CFAP61
-0.528083	-0.94509	-1.36186	-0.254738	-0.35484	-0.304794	1.29193	1.20769	1.24979	+	Cluster -2155	4.05436	0.000363532	Q5TA50	Ceramide-1-phosphate transfer protein	CPTP
-0.160229	-0.849775	-1.53927	-0.310905	-0.388501	-0.349704	1.51318	0.885756	1.19945	+	Cluster -2155	2.52636	0.00663359	O14773	Tripeptidyl-peptidase 1	TPP1
-0.589718	-1.00293	-1.4164	-0.250194	-0.155499	-0.202841	1.47966	0.932071	1.20585	+	Cluster -2155	3.62252	0.000800822	Q9UKJ3	G patch domain-containing protein 8	GPATCH8
-0.475502	-1.02442	-1.5734	-0.209659	-0.0830061	-0.146333	0.991223	1.35033	1.17077	+	Cluster -2155	3.221	0.00173008	P84095	Rho-related GTP-binding protein RhoG	RHOG
-0.322277	-0.911751	-1.50122	-0.50578	-0.0944676	-0.300124	1.05308	1.37069	1.21186	+	Cluster -2155	2.95206	0.00289235	Q16512	Serine/threonine-protein kinase N1	PKN1
-0.507118	-1.08068	-1.65426	0.0326369	-0.0843625	-0.0258628	1.38598	0.827135	1.10654	+	Cluster -2155	2.96629	0.00280734	Q05639	Elongation factor 1-alpha 2	EEF1A2
-0.364636	-0.893131	-1.42177	-0.268904	-0.436153	-0.352525	1.29943	1.19198	1.2457	+	Cluster -2155	3.42231	0.00117604	P36578	60S ribosomal protein L4	RPL4
-0.650273	-0.756338	-0.862484	-0.0709645	-0.931945	-0.501459	1.69933	0.816317	1.25781	+	Cluster -2155	3.02795	0.00250477	Q9NUQ8	ATP-binding cassette sub-family F member 3	ABCF3
-0.444663	-0.692824	-0.940787	-0.161113	-1.00814	-0.584632	1.55843	0.996356	1.27737	+	Cluster -2155	3.29123	0.00151814	O75390	Citrate synthase, mitochondrial	CS
-0.50843	-0.796613	-1.08483	0.0916527	-0.943081	-0.425718	1.65168	0.793018	1.22233	+	Cluster -2155	2.62099	0.00550993	P49642	DNA primase small subunit	PRIM1
-0.76266	-0.915827	-1.06913	0.106653	-0.713187	-0.30327	1.64673	0.791562	1.21913	+	Cluster -2155	3.08636	0.00224509	P62993	Growth factor receptor-bound protein 2	GRB2
-1.01423	-0.510761	-0.748024	-0.0987834	-1.13725	-0.255248	1.42709	1.08243	1.25476	+	Cluster -2155	2.97866	0.00274296	Q14493	Histone RNA hairpin-binding protein	SLBP
-0.573731	-0.590611	-0.607535	-0.35924	-1.03294	-0.696091	1.67752	0.895924	1.28671	+	Cluster -2155	3.52921	0.000954427	O43502	DNA repair protein RAD51 homolog 3	RAD51C
-0.33121	-0.530876	-0.730534	-0.619596	-0.852578	-0.736087	1.8177	0.716232	1.26695	+	Cluster -2155	3.14911	0.00198728	Q5VVQ6	Ubiquitin thioesterase OTU1	YOD1
-0.633792	-0.666835	-0.699892	-0.427038	-0.837111	-0.632075	1.69868	0.899157	1.29891	+	Cluster -2155	3.88407	0.000493144	Q7L1Q6	Basic leucine zipper and W2 domain-containing protein 1	BZW1
-0.353105	-0.693076	-1.03308	-0.340918	-0.815058	-0.57799	1.69899	0.843174	1.27106	+	Cluster -2155	3.15587	0.00196155	Q9NZ63	Uncharacterized protein C9orf78	C9orf78
-0.340555	-0.454098	-0.567729	-0.661221	-0.952986	-0.807103	1.8028	0.719672	1.26122	+	Cluster -2155	3.26065	0.00160839	P53365	Arfaptin-2	ARFIP2
-0.775561	-0.697416	-0.619312	-0.21759	-0.873565	-0.54558	1.86961	0.616424	1.24299	+	Cluster -2155	2.69296	0.00479012	P49756	RNA-binding protein 25	RBM25
-0.790782	-0.737791	-0.685031	-0.364829	-0.758466	-0.561644	1.66764	0.9314	1.2995	+	Cluster -2155	4.06191	0.000358929	O75822	Eukaryotic translation initiation factor 3 subunit J	EIF3J
-0.390542	-0.526193	-0.661862	-0.561001	-0.980286	-0.770645	1.62666	0.967039	1.29683	+	Cluster -2155	4.10621	0.000330298	O60749	Sorting nexin-2	SNX2
-0.436769	-0.661667	-0.886445	-0.337217	-0.912362	-0.624793	1.66362	0.909232	1.2864	+	Cluster -2155	3.4857	0.00103686	Q3ZCM7	Tubulin beta-8 chain;Tubulin beta-8 chain-like protein LOC260334	TUBB8
-0.470834	-0.646612	-0.822433	-0.632974	-0.659315	-0.646145	1.7495	0.836057	1.29276	+	Cluster -2155	3.66733	0.000735141	P62829	60S ribosomal protein L23	RPL23
-0.7237	-0.64204	-0.560664	-0.888997	-0.267011	-0.578001	1.29731	0.447092	1.91601	+	Cluster -2155	2.37294	0.0088937	Q9C091	GREB1-like protein	GREB1L
-0.381523	-0.565576	-0.749678	-0.755338	-0.582505	-0.66892	1.95673	0.512311	1.23449	+	Cluster -2155	2.55479	0.0063085	Q07889	Son of sevenless homolog 1	SOS1
-0.916328	-0.673152	-0.429947	-0.704528	-0.448698	-0.576611	1.88479	0.614736	1.24974	+	Cluster -2155	2.76581	0.0041523	Q9Y5N6	Origin recognition complex subunit 6	ORC6
-0.635713	-0.672205	-0.708671	-0.983409	-0.188045	-0.58573	1.78193	0.733938	1.25791	+	Cluster -2155	2.89355	0.0032473	P80723	Brain acid soluble protein 1	BASP1
-0.488747	-0.59796	-0.707083	-0.801179	-0.531379	-0.666281	1.8728	0.655637	1.26419	+	Cluster -2155	2.99841	0.00264725	P49006	MARCKS-related protein	MARCKSL1
-0.872304	-0.674513	-0.476892	-0.570436	-0.600727	-0.585577	1.87805	0.642262	1.26014	+	Cluster -2155	2.93299	0.00300112	Q6NZ67	Mitotic-spindle organizing protein 2B;Mitotic-spindle organizing protein 2A	MZT2B;MZT2A
-0.624858	-0.697462	-0.770325	-0.695565	-0.441836	-0.568694	1.86505	0.667459	1.26623	+	Cluster -2155	3.06703	0.00233143	Q9UJC3	Protein Hook homolog 1	HOOK1
-0.548447	-0.591132	-0.633864	-0.870004	-0.554623	-0.712313	1.677	0.929934	1.30345	+	Cluster -2155	4.14416	0.000307639	P62917	60S ribosomal protein L8	RPL8
-0.543083	-0.5843	-0.625544	-0.734903	-0.636988	-0.685947	1.86832	0.672205	1.27024	+	Cluster -2155	3.13088	0.00205945	P35250	Replication factor C subunit 2	RFC2
-0.691186	-0.650568	-0.610069	-0.657848	-0.638947	-0.648394	1.74799	0.850029	1.29899	+	Cluster -2155	3.88165	0.000495011	P30050	60S ribosomal protein L12	RPL12
-0.77289	-0.631197	-0.489039	-0.864088	-0.380534	-0.622319	1.87531	0.631414	1.25335	+	Cluster -2155	2.80265	0.00385242	P11802	Cyclin-dependent kinase 4	CDK4
-0.625637	-0.708749	-0.7919	-0.648646	-0.505087	-0.576866	1.7916	0.779668	1.28562	+	Cluster -2155	3.52147	0.000968761	Q9Y371	Endophilin-B1	SH3GLB1
-0.714728	-0.651237	-0.58769	-0.848745	-0.452866	-0.650807	1.67943	0.92463	1.30201	+	Cluster -2155	4.00013	0.000398764	Q04323	UBX domain-containing protein 1	UBXN1
-0.935256	-1.1951	-0.473989	-0.429476	-0.361668	-0.39557	1.58767	0.939713	1.26368	+	Cluster -2155	3.6683	0.000734155	Q02535	DNA-binding protein inhibitor ID-3	ID3
-0.553349	-0.819217	-0.843875	-0.828184	-0.571463	-0.0551569	1.85715	0.590357	1.22373	+	Cluster -2155	2.51107	0.00683684	Q9NRC1	Suppressor of tumorigenicity 7 protein	ST7
-0.823374	-0.777935	-0.732472	-0.661626	-0.34677	-0.5042	1.74936	0.814903	1.28211	+	Cluster -2155	3.63787	0.000778331	Q9UNX4	WD repeat-containing protein 3	WDR3
-0.759916	-0.772226	-0.784469	-0.39912	-0.544695	-0.471909	1.91071	0.577535	1.24409	+	Cluster -2155	2.84716	0.00354369	Q16352	Alpha-internexin	INA
-0.564397	-0.720256	-0.876205	-0.624717	-0.368879	-0.496796	1.98453	0.449654	1.21706	+	Cluster -2155	2.40892	0.00829277	Q9HA64	Ketosamine-3-kinase	FN3KRP
-0.848917	-0.846286	-0.843624	-0.424974	-0.440161	-0.432569	1.71683	0.840873	1.27883	+	Cluster -2155	3.95702	0.000431573	P52294	Importin subunit alpha-5;Importin subunit alpha-5, N-terminally processed	KPNA1
-0.89573	-0.720371	-0.545083	-0.644917	-0.403614	-0.524266	1.90815	0.581192	1.24464	+	Cluster -2155	2.74762	0.00429999	Q9Y3B4	Splicing factor 3B subunit 6	SF3B6
-1.1888	-0.840595	-0.826704	0.011662	-0.2243	-0.338357	1.89806	0.373358	1.13568	+	Cluster -2155	2.35719	0.00917872	Q96I34	Protein phosphatase 1 regulatory subunit 16A	PPP1R16A
-0.988111	-0.899528	-0.810979	-0.0732393	-0.445879	-0.259561	1.95117	0.367049	1.15908	+	Cluster -2155	2.32811	0.0096634	P14136	Glial fibrillary acidic protein	GFAP
-1.18454	-0.604938	-0.93217	-0.300885	-0.779518	0.197499	1.58483	0.818205	1.20151	+	Cluster -2155	2.78973	0.00395782	Q92503	SEC14-like protein 1	SEC14L1
-1.02821	-0.790369	-0.547697	-0.316431	-0.80815	-0.254902	1.75997	0.737218	1.24857	+	Cluster -2155	2.96411	0.00281982	Q9UI15	Transgelin-3	TAGLN3
-0.881402	-0.917203	-0.953142	-0.192011	-0.379471	-0.285739	1.86229	0.543707	1.20297	+	Cluster -2155	2.86188	0.00344307	P21796	Voltage-dependent anion-selective channel protein 1	VDAC1
-1.08003	-0.815859	-0.551726	-0.241591	-0.592698	-0.417143	1.83255	0.633497	1.233	+	Cluster -2155	2.81783	0.00374077	Q15366	Poly(rC)-binding protein 2	PCBP2
-1.16564	-0.821637	-0.477809	-0.39911	-0.407896	-0.403501	1.83597	0.614438	1.22519	+	Cluster -2155	2.73205	0.00441933	P62913	60S ribosomal protein L11	RPL11
-0.569654	-1.04216	-0.943366	0.343148	-0.289588	-1.08787	1.09757	1.29542	1.1965	+	Cluster -2155	2.50218	0.00694005	O43759	Synaptogyrin-1	SYNGR1
-0.564617	-0.621711	-1.26411	0.182027	-0.453798	-0.963364	1.25819	1.19885	1.22853	+	Cluster -2155	2.75958	0.00420192	Q9BV40	Vesicle-associated membrane protein 8	VAMP8
-0.929436	-0.745926	-0.5623	0.216807	-1.19056	-0.48688	1.19436	1.27117	1.23276	+	Cluster -2155	2.63251	0.00539045	O43542	DNA repair protein XRCC3	XRCC3
-0.853837	-0.667993	-0.482477	0.249872	-1.34096	-0.545545	1.29996	1.12734	1.21364	+	Cluster -2155	2.31901	0.0098411	P48634	Protein PRRC2A	PRRC2A
-1.03753	-0.638708	-0.240006	-0.106563	-1.08809	-0.584628	0.756537	1.3476	1.59139	+	Cluster -2155	2.50648	0.00688601	Q7Z7L8	Uncharacterized protein C11orf96	C11orf96
-0.48693	-0.41947	-1.45997	-0.390801	-0.853755	-0.075329	1.08975	1.36775	1.22875	+	Cluster -2155	2.67933	0.00492178	P29353	SHC-transforming protein 1	SHC1
-0.364458	-0.784161	-0.889432	-0.403698	-1.04882	-0.186404	0.652632	1.7987	1.22564	+	Cluster -2155	2.45727	0.00757175	Q8WVV4	Protein POF1B	POF1B
-0.787756	-0.581771	-0.83574	-0.19575	-1.08479	-0.353722	1.06967	1.49001	1.27984	+	Cluster -2155	3.43098	0.00115703	Q16563	Synaptophysin-like protein 1	SYPL1
-0.698775	-0.854369	-1.00997	0.171469	-0.863808	-0.346175	0.679767	1.72134	1.20052	+	Cluster -2155	2.55378	0.00631988	Q15643	Thyroid receptor-interacting protein 11	TRIP11
-0.623087	-0.819328	-0.702877	0.0119661	-0.977673	-0.682933	0.92844	1.60086	1.26464	+	Cluster -2155	3.06352	0.002346	Q96C01	Protein FAM136A	FAM136A
-0.790563	-0.785259	-0.779947	0.0506899	-1.00815	-0.478737	1.03063	1.49735	1.26399	+	Cluster -2155	3.23193	0.00169813	P62879	Guanine nucleotide-binding protein G(I)/G(S)/G(T) subunit beta-2	GNB2
-0.589651	-0.708682	-0.827707	-0.228647	-0.937798	-0.583225	0.986912	1.59691	1.29189	+	Cluster -2155	3.70459	0.000686897	P55795	Heterogeneous nuclear ribonucleoprotein H2	HNRNPH2
-0.721114	-0.797419	-0.874097	0.0196965	-0.877162	-0.428727	0.626828	1.33079	1.72121	+	Cluster -2155	2.6719	0.00499349	Q86WR0	Coiled-coil domain-containing protein 25	CCDC25
-0.763164	-0.868037	-0.972893	-0.153755	-0.640652	-0.397205	0.863197	1.66727	1.26524	+	Cluster -2155	3.7103	0.000681132	P55327	Tumor protein D52	TPD52
-0.619554	-0.731768	-0.844025	-0.220852	-0.91504	-0.567951	1.08554	1.51392	1.29972	+	Cluster -2155	4.04799	0.000366511	Q13162	Peroxiredoxin-4	PRDX4
-0.717111	-0.91338	-1.10965	0.171755	-0.823299	-0.325775	1.24887	1.22944	1.23915	+	Cluster -2155	3.4364	0.0011443	Q9H1I8	Activating signal cointegrator 1 complex subunit 2	ASCC2
-0.427534	-0.846058	-1.26457	0.0981406	-0.868185	-0.385029	1.08284	1.37933	1.23107	+	Cluster -2155	2.90402	0.00318964	Q92820	Gamma-glutamyl hydrolase	GGH
-0.399224	-0.846225	-1.29325	-0.0540405	-0.757888	-0.405966	1.30664	1.19775	1.25219	+	Cluster -2155	3.264	0.00159898	Q8ND24	RING finger protein 214	RNF214
-0.489478	-0.977515	-1.46568	0.234422	-0.626237	-0.195908	1.03185	1.31507	1.17346	+	Cluster -2155	2.86556	0.00342171	Q14331	Protein FRG1	FRG1
-0.796725	-0.918605	-1.04049	-0.082388	-0.635278	-0.358835	1.2322	1.32268	1.27743	+	Cluster -2155	4.8962	7.97479e-05	Q08209	Serine/threonine-protein phosphatase 2B catalytic subunit alpha isoform	PPP3CA
-0.77329	-0.926025	-1.07886	0.052817	-0.717253	-0.33222	1.21855	1.29801	1.25827	+	Cluster -2155	4.09073	0.000341308	Q8IVD9	NudC domain-containing protein 3	NUDCD3
-0.434129	-0.895688	-1.35768	0.0722771	-0.670007	-0.298859	0.782009	1.60738	1.1947	+	Cluster -2155	2.65493	0.00515154	P52272	Heterogeneous nuclear ribonucleoprotein M	HNRNPM
-0.267971	-0.71146	-1.15476	-0.246077	-0.883685	-0.564887	1.1325	1.42007	1.27627	+	Cluster -2155	3.29519	0.00151042	Q8WZ42	Titin	TTN
-0.426099	-0.75896	-1.09188	-0.237644	-0.828179	-0.532913	1.19991	1.38388	1.29189	+	Cluster -2155	3.86168	0.000516552	Q9BYW2	Histone-lysine N-methyltransferase SETD2	SETD2
0.0157714	-0.658824	-1.33354	-0.641083	-0.536009	-0.588543	1.44055	1.05425	1.24742	+	Cluster -2155	2.72177	0.00451155	Q9UBG0	C-type mannose receptor 2	MRC2
-0.292365	-0.704699	-1.117	-0.192431	-0.953179	-0.572807	1.26093	1.29406	1.27749	+	Cluster -2155	3.31139	0.00146201	P50897	Palmitoyl-protein thioesterase 1	PPT1
-0.23715	-0.598271	-0.959168	-0.543505	-0.865157	-0.704337	1.16818	1.43688	1.30253	+	Cluster -2155	4.08272	0.000347004	Q96GG9	DCN1-like protein 1	DCUN1D1
-0.328431	-0.721909	-1.1156	-0.489471	-0.665247	-0.577355	1.45115	1.14753	1.29933	+	Cluster -2155	3.99988	0.000398764	P51610	Host cell factor 1;HCF N-terminal chain 1;HCF N-terminal chain 2;HCF N-terminal chain 3;HCF N-terminal chain 4;HCF N-terminal chain 5;HCF N-terminal chain 6;HCF C-terminal chain 1;HCF C-terminal chain 2;HCF C-terminal chain 3;HCF C-terminal chain 4;HCF C-terminal chain 5;HCF C-terminal chain 6	HCFC1
-0.115111	-0.693692	-1.2725	-0.208043	-0.907614	-0.557826	1.3171	1.18609	1.25159	+	Cluster -2155	2.81358	0.00377477	P46778	60S ribosomal protein L21	RPL21
0.0144505	-0.54863	-1.11165	-0.370054	-1.04449	-0.707276	1.29569	1.21608	1.25588	+	Cluster -2155	2.89875	0.00321556	P31689	DnaJ homolog subfamily A member 1	DNAJA1
-0.0874855	-0.589038	-1.09055	-0.710728	-0.688462	-0.699594	1.34309	1.23415	1.28861	+	Cluster -2155	3.58848	0.000851274	Q9GZS3	WD repeat-containing protein 61;WD repeat-containing protein 61, N-terminally processed	WDR61
-0.354976	-0.463892	-0.572636	-0.329263	-1.29389	-0.811583	1.34479	1.20604	1.2754	+	Cluster -2155	3.6161	0.000807241	P33981	Dual specificity protein kinase TTK	TTK
-0.255332	-0.45349	-0.651694	-0.417755	-1.23395	-0.825854	1.36599	1.19274	1.27934	+	Cluster -2155	3.81908	0.000560288	Q8TDX7	Serine/threonine-protein kinase Nek7	NEK7
-0.295392	-0.517475	-0.739644	-0.398224	-1.14028	-0.769252	1.08662	1.48689	1.28675	+	Cluster -2155	3.73779	0.000645869	Q16513	Serine/threonine-protein kinase N2	PKN2
-0.458082	-0.568309	-0.678596	-0.144646	-1.25911	-0.701884	1.08656	1.45387	1.2702	+	Cluster -2155	3.15038	0.00198275	Q9HBM1	Kinetochore protein Spc25	SPC25
-0.535741	-0.624872	-0.714088	0.149363	-1.36198	-0.606315	1.1312	1.33123	1.23121	+	Cluster -2155	2.49584	0.00702726	Q07960	Rho GTPase-activating protein 1	ARHGAP1
-0.803694	-0.166194	0.471353	-1.27269	-0.45613	-1.17847	1.0325	1.23806	1.13527	+	Cluster -2155	2.43623	0.0078704	P0DOX5	Ig gamma-1 chain C region	IGHG1
-0.801682	-0.160822	0.480083	-1.10329	-0.944164	-0.956588	1.04946	1.27485	1.16215	+	Cluster -2155	2.90195	0.00319838	Q8N128	Protein FAM177A1	FAM177A1
-0.855651	-0.319296	0.217047	-1.46277	-0.25682	-0.859799	1.13991	1.21829	1.17909	+	Cluster -2155	2.36187	0.00909754	Q15051	IQ calmodulin-binding motif-containing protein 1	IQCB1
-0.512687	-0.252221	0.00825646	-1.21762	-0.761068	-0.989345	1.17669	1.30644	1.24156	+	Cluster -2155	4.52419	0.000155116	Q8WVC0	RNA polymerase-associated protein LEO1	LEO1
-0.747723	-0.041898	0.663975	-1.07318	-1.01177	-1.04247	1.40737	0.761353	1.08435	+	Cluster -2155	2.46415	0.00746	Q96HR8	H/ACA ribonucleoprotein complex non-core subunit NAF1	NAF1
-0.500362	-0.133227	0.233843	-1.14422	-0.971001	-1.05761	1.35232	1.0294	1.19086	+	Cluster -2155	4.12765	0.000318331	P08754	Guanine nucleotide-binding protein G(k) subunit alpha	GNAI3
-0.850569	-0.226965	0.396718	-1.42127	-0.430355	-0.925817	1.24958	1.05593	1.15276	+	Cluster -2155	2.37996	0.00877616	Q9NRW1	Ras-related protein Rab-6B	RAB6B
-0.488875	-0.196051	0.0966556	-0.708521	-0.912885	-1.23775	1.90568	0.657451	0.884295	+	Cluster -2155	2.47375	0.0073282	Q96GY0	Zinc finger C2HC domain-containing protein 1A	ZC2HC1A
-0.853234	-0.429405	-0.0052677	-0.731021	-0.937841	-0.834438	1.56892	0.958568	1.26372	+	Cluster -2155	3.44811	0.00111699	Q9HB40	Retinoid-inducible serine carboxypeptidase	SCPEP1
-0.589306	-0.433597	-0.277915	-0.651179	-0.914261	-0.78272	1.95001	0.482656	1.21631	+	Cluster -2155	2.51628	0.00676212	Q92614	Unconventional myosin-XVIIIa	MYO18A
-0.368007	-0.168644	0.030501	-0.550776	-1.43735	-0.994063	1.6288	0.710949	1.14859	+	Cluster -2155	2.85534	0.00349132	P51572	B-cell receptor-associated protein 31	BCAP31
-0.455599	-0.321174	-0.186866	-0.785949	-0.948226	-0.99262	1.86912	0.908936	0.912374	+	Cluster -2155	3.22672	0.00171413	Q15125	3-beta-hydroxysteroid-Delta(8),Delta(7)-isomerase	EBP
-0.733771	-0.452566	-0.171343	-0.767143	-0.883597	-0.825373	1.65049	0.905386	1.27792	+	Cluster -2155	3.77144	0.000610979	Q8WWH5	Probable tRNA pseudouridine synthase 1	TRUB1
-0.778077	-0.515898	-0.253752	-0.690399	-0.852513	-0.771455	1.67049	0.904251	1.28735	+	Cluster -2155	3.76665	0.000616235	Q96EK9	Protein KTI12 homolog	KTI12
-0.553708	-0.337137	-0.120413	-0.669314	-1.1783	-0.923814	1.49097	1.03083	1.26088	+	Cluster -2155	4.15662	0.000300982	Q9NSP4	Centromere protein M	CENPM
-0.441252	-0.407632	-0.373448	-0.630208	-1.1246	-0.877417	1.52505	1.04468	1.28483	+	Cluster -2155	4.56926	0.000143102	Q9NRG0	Chromatin accessibility complex protein 1	CHRAC1
-0.459147	-0.350421	-0.241727	-0.712616	-1.14733	-0.929976	1.29755	1.26326	1.2804	+	Cluster -2155	5.48578	2.80464e-05	P40938	Replication factor C subunit 3	RFC3
-0.653608	-0.420818	-0.187963	-0.542707	-1.1783	-0.860507	1.20457	1.35804	1.2813	+	Cluster -2155	4.18497	0.000285579	Q00403	Transcription initiation factor IIB	GTF2B
-0.356613	-0.317677	-0.278575	-0.691091	-1.2104	-0.950751	1.37186	1.16488	1.26837	+	Cluster -2155	5.10258	5.42847e-05	P84077	ADP-ribosylation factor 1;ADP-ribosylation factor 3	ARF1;ARF3
-0.702419	-0.449608	-0.196682	-0.709435	-0.985902	-0.847671	1.4055	1.18898	1.29724	+	Cluster -2155	4.87614	8.2419e-05	P61077	Ubiquitin-conjugating enzyme E2 D3	UBE2D3
-0.693782	-0.225926	0.241955	-0.593726	-1.33881	-0.966271	1.0098	1.37458	1.19219	+	Cluster -2155	3.0298	0.00249567	Q9BZG1	Ras-related protein Rab-34	RAB34
-0.809347	-0.254773	0.299863	-0.962134	-1.22926	-0.642841	1.09056	1.30843	1.19949	+	Cluster -2155	2.98172	0.00272852	Q6WRI0	Immunoglobulin superfamily member 10	IGSF10
-0.790527	-0.396599	-0.00266893	-0.5031	-1.21389	-0.858496	1.13607	1.37412	1.25509	+	Cluster -2155	3.39384	0.00124196	P29083	General transcription factor IIE subunit 1	GTF2E1
-0.74237	-0.202696	0.336893	-0.718803	-1.23994	-0.979369	0.971176	1.39302	1.18209	+	Cluster -2155	2.98837	0.0026998	Q02878	60S ribosomal protein L6	RPL6
-0.791919	-0.302491	0.187151	-0.640959	-1.20214	-0.921556	1.07106	1.37689	1.22396	+	Cluster -2155	3.20502	0.0017845	P48059	LIM and senescent cell antigen-like-containing domain protein 1	LIMS1
-1.29201	-0.836636	-0.381332	-0.0731883	-0.748497	-0.410844	1.45018	1.04483	1.24749	+	Cluster -2155	3.12854	0.00206801	Q14498	RNA-binding protein 39	RBM39
-1.12655	-0.75767	-0.388807	-0.271246	-0.797068	-0.53416	1.34138	1.2423	1.29182	+	Cluster -2155	3.85422	0.000523278	Q53EL6	Programmed cell death protein 4	PDCD4
-1.39054	-0.813594	-0.236603	-0.143607	-0.712492	-0.428057	1.16398	1.31929	1.24162	+	Cluster -2155	2.93697	0.00298069	P63146	Ubiquitin-conjugating enzyme E2 B	UBE2B
-1.21419	-0.795985	-0.377725	-0.239363	-0.729777	-0.484573	1.33293	1.22815	1.28053	+	Cluster -2155	3.67761	0.000722396	Q9BQE3	Tubulin alpha-1C chain	TUBA1C
-1.36608	-0.764124	-0.162065	-0.225519	-0.733703	-0.479614	1.42268	1.06473	1.24369	+	Cluster -2155	2.82071	0.0037243	O00762	Ubiquitin-conjugating enzyme E2 C	UBE2C
-1.101	-0.612757	-0.124204	-0.76894	-0.572508	-0.670729	1.49169	1.07509	1.28337	+	Cluster -2155	3.41195	0.00119955	O75147	Obscurin-like protein 1	OBSL1
-1.49146	-0.742067	0.00727342	-0.451558	-0.517166	-0.484361	1.17018	1.28272	1.22644	+	Cluster -2155	2.5482	0.00638533	Q8NG31	Protein CASC5	CASC5
-1.06312	-0.666126	-0.204855	-0.430844	-0.586895	-0.904593	1.48343	1.08753	1.28548	+	Cluster -2155	3.45557	0.00110109	Q15286	Ras-related protein Rab-35	RAB35
-1.3013	-0.514077	0.273191	-0.502929	-0.894286	-0.698609	1.12531	1.30002	1.21268	+	Cluster -2155	2.33639	0.00952565	P43378	Tyrosine-protein phosphatase non-receptor type 9	PTPN9
-1.27386	-0.629811	0.0142297	-0.773947	-0.465463	-0.619705	1.46955	1.02951	1.24951	+	Cluster -2155	2.74361	0.00433215	Q8N0Z6	Tetratricopeptide repeat protein 5	TTC5
-1.28014	-0.652542	-0.0248968	-0.65767	-0.53764	-0.597655	1.53932	0.961051	1.25017	+	Cluster -2155	2.75946	0.00420192	Q71U36	Tubulin alpha-1A chain	TUBA1A
-1.48189	-0.684505	0.1126	-0.447606	-0.614067	-0.530833	1.34135	1.08953	1.21543	+	Cluster -2155	2.35074	0.00929837	P18621	60S ribosomal protein L17	RPL17
-1.26599	-0.79695	-0.327879	-0.927594	0.0836242	-0.421992	1.49442	0.943442	1.21892	+	Cluster -2155	2.58143	0.00597279	Q9H583	HEAT repeat-containing protein 1;HEAT repeat-containing protein 1, N-terminally processed	HEATR1
-1.21352	-0.760688	-0.688166	-0.84838	-0.170554	0.044492	1.60948	0.815076	1.21226	+	Cluster -2155	2.82937	0.00365896	Q96FC9	Probable ATP-dependent RNA helicase DDX11	DDX11
-1.13923	-1.16007	-0.439876	-0.61819	0.0664176	-0.352659	1.55122	0.877857	1.21453	+	Cluster -2155	2.9983	0.00264725	Q8NH95	Putative olfactory receptor 13C6	OR13C6P
-1.12696	-0.510403	-0.504883	-0.960695	-0.449227	-0.249925	1.59042	0.944315	1.26736	+	Cluster -2155	3.11347	0.00213032	P08183	Multidrug resistance protein 1	ABCB1
-1.20917	-0.335179	-0.533246	-0.789107	-0.377595	-0.446903	1.79369	0.667129	1.23039	+	Cluster -2155	2.52532	0.0066417	P17600	Synapsin-1	SYN1
-1.25271	-0.926993	-0.616569	-0.694684	-0.126795	-0.00923539	1.6011	0.816895	1.20899	+	Cluster -2155	3.03535	0.00246844	Q8NG84	Olfactory receptor 2AK2	OR2AK2
-1.32291	-0.780603	-0.238459	-0.595732	-0.330864	-0.463295	1.60621	0.881716	1.24394	+	Cluster -2155	2.86765	0.00341108	Q6ZRV2	Protein FAM83H	FAM83H
-1.2702	-0.845446	-0.420691	-0.530152	-0.27892	-0.404536	1.62746	0.87251	1.24997	+	Cluster -2155	3.21681	0.00174348	Q9NP72	Ras-related protein Rab-18	RAB18
-1.14239	-0.7523	-0.362461	-0.870736	-0.0804002	-0.475567	1.71948	0.736434	1.22794	+	Cluster -2155	2.5855	0.00592012	Q00688	Peptidyl-prolyl cis-trans isomerase FKBP3	FKBP3
-1.27299	-0.932385	-0.591771	-0.470548	-0.096098	-0.283321	1.67136	0.760061	1.21569	+	Cluster -2155	3.14205	0.00201479	P84103	Serine/arginine-rich splicing factor 3	SRSF3
-1.39582	-0.894896	-0.393537	-0.632098	-0.0447781	-0.338446	1.32704	1.13935	1.23318	+	Cluster -2155	3.18826	0.00183927	P38432	Coilin	COIL
-1.07978	-1.53141	-0.16731	-0.284455	-0.211487	-0.247971	1.07287	0.977244	1.47231	+	Cluster -2155	2.57757	0.00601997	P57088	Transmembrane protein 33	TMEM33
-1.36965	-0.906925	-0.444042	-0.419025	-0.271893	-0.34547	1.12883	1.37585	1.25232	+	Cluster -2155	3.6938	0.00069923	P62995	Transformer-2 protein homolog beta	TRA2B
-1.56974	-0.960515	-0.351439	-0.398771	-0.0641418	-0.231452	1.12008	1.26397	1.19201	+	Cluster -2155	2.98627	0.00270969	Q9Y6K9	NF-kappa-B essential modulator	IKBKG
-1.30454	-0.923143	-0.541747	-0.546935	-0.116134	-0.331539	1.31509	1.19429	1.25466	+	Cluster -2155	3.93269	0.000449305	Q9NQT4	Exosome complex component RRP46	EXOSC5
-1.64778	-0.901535	-0.155305	-0.455452	-0.0938009	-0.274626	1.23167	1.12067	1.17616	+	Cluster -2155	2.48778	0.00714194	Q9H0F7	ADP-ribosylation factor-like protein 6	ARL6
-1.72438	-0.950869	-0.177407	-0.379634	0.0170561	-0.18129	0.947568	1.31679	1.13217	+	Cluster -2155	2.32465	0.00972761	Q9BVC4	Target of rapamycin complex subunit LST8	MLST8
-1.50749	-0.839853	-0.172238	-0.524269	-0.246947	-0.385609	1.18942	1.26153	1.22546	+	Cluster -2155	2.80032	0.00387103	P37840	Alpha-synuclein	SNCA
-1.39107	-0.831591	-0.272127	-0.572265	-0.260761	-0.416513	1.41695	1.07928	1.2481	+	Cluster -2155	3.11654	0.00211797	Q92572	AP-3 complex subunit sigma-1	AP3S1
-1.6161	-1.0022	-0.388419	-0.214924	-0.129966	-0.172444	1.18983	1.15954	1.17468	+	Cluster -2155	3.07083	0.00231253	P09661	U2 small nuclear ribonucleoprotein A	SNRPA1
-1.37392	-0.906553	-0.439161	-0.592948	-0.0757704	-0.334364	1.17397	1.30784	1.24091	+	Cluster -2155	3.41991	0.0011794	P62701	40S ribosomal protein S4, X isoform	RPS4X
-0.834423	-0.825477	-0.816342	-0.552885	-0.377396	-0.465149	0.906621	1.67451	1.29054	+	Cluster -2155	4.23355	0.000261023	Q8IU85	Calcium/calmodulin-dependent protein kinase type 1D	CAMK1D
-0.857116	-0.892068	-0.927089	-0.480333	-0.32234	-0.401336	1.07489	1.51197	1.29342	+	Cluster -2155	5.5798	2.40393e-05	Q6NSI4	Uncharacterized protein CXorf57	CXorf57
-0.682114	-0.880869	-1.07983	-0.306833	-0.444079	-0.375451	0.795494	1.7173	1.25638	+	Cluster -2155	3.57797	0.00086955	Q14185	Dedicator of cytokinesis protein 1	DOCK1
-0.944519	-0.917013	-0.889596	-0.270484	-0.471462	-0.370973	1.10693	1.4691	1.28801	+	Cluster -2155	5.88638	1.42059e-05	Q8N6H7	ADP-ribosylation factor GTPase-activating protein 2	ARFGAP2
-0.732963	-1.00551	-1.27816	-0.157144	-0.264243	-0.210692	0.868828	1.56366	1.21622	+	Cluster -2155	3.91699	0.000463025	Q5VTR2	E3 ubiquitin-protein ligase BRE1A	RNF20
-1.21358	-0.946381	-0.679449	-0.128054	-0.477155	-0.302601	0.971802	1.52634	1.24907	+	Cluster -2155	4.05002	0.000366145	Q7KZF4	Staphylococcal nuclease domain-containing protein 1	SND1
-1.07127	-0.991728	-0.912289	-0.400595	-0.121341	-0.260968	1.04623	1.45924	1.25272	+	Cluster -2155	5.29992	3.8213e-05	Q14677	Clathrin interactor 1	CLINT1
-0.951704	-0.903982	-0.856127	-0.188222	-0.525878	-0.357055	0.852108	1.66988	1.26098	+	Cluster -2155	3.91635	0.000463308	P15374	Ubiquitin carboxyl-terminal hydrolase isozyme L3	UCHL3
-1.18299	-0.959653	-0.736473	-0.0946682	-0.417474	-0.256069	0.739301	1.69228	1.21575	+	Cluster -2155	3.36213	0.00132042	O00193	Small acidic protein	SMAP
-0.693037	-0.645977	-0.757126	-0.623569	-0.49926	-0.452227	0.451082	1.9964	1.22371	+	Cluster -2155	2.45457	0.00760768	P02679	Fibrinogen gamma chain	FGG
-0.790889	-0.666353	-0.541837	-0.520002	-0.589663	-0.554834	0.434754	2.00765	1.22117	+	Cluster -2155	2.3974	0.00847485	P25440	Bromodomain-containing protein 2	BRD2
-0.709849	-0.617656	-0.525389	-0.673322	-0.541992	-0.607656	0.444841	2.00575	1.22527	+	Cluster -2155	2.42495	0.00803457	Q6GQQ9	OTU domain-containing protein 7B	OTUD7B
-0.783141	-0.786663	-0.790449	-0.61613	-0.391862	-0.503992	0.867793	1.71371	1.29074	+	Cluster -2155	3.95981	0.000429194	P43243	Matrin-3	MATR3
-0.875472	-0.806753	-0.738033	-0.494594	-0.444584	-0.46959	0.782348	1.77035	1.27633	+	Cluster -2155	3.61558	0.000807604	P20339	Ras-related protein Rab-5A	RAB5A
-0.807903	-0.603629	-0.399582	-0.423269	-0.815522	-0.61939	0.478975	1.96724	1.22308	+	Cluster -2155	2.40015	0.00842943	Q6QNY0	Biogenesis of lysosome-related organelles complex 1 subunit 3	BLOC1S3
-0.967033	-0.727899	-0.488805	-0.665629	-0.401938	-0.533783	0.700043	1.82336	1.26169	+	Cluster -2155	3.03293	0.00247922	P62820	Ras-related protein Rab-1A	RAB1A
-0.645409	-0.775063	-0.904763	-0.551426	-0.46458	-0.508	0.810178	1.75599	1.28308	+	Cluster -2155	3.6529	0.000754729	P54619	5-AMP-activated protein kinase subunit gamma-1	PRKAG1
-0.713088	-0.735735	-0.758341	-0.584441	-0.538756	-0.561601	0.862145	1.73251	1.29731	+	Cluster -2155	3.96706	0.000423586	P22314	Ubiquitin-like modifier-activating enzyme 1	UBA1
-0.939909	-0.695978	-0.452063	-0.649047	-0.466644	-0.557848	0.636848	1.87082	1.25382	+	Cluster -2155	2.85093	0.00352089	Q16890	Tumor protein D53	TPD52L1
-1.11408	-0.845743	-0.693043	-0.260363	-0.536002	-0.106332	0.484195	1.8862	1.18517	+	Cluster -2155	2.50644	0.00688601	Q96JC9	ELL-associated factor 1	EAF1
-1.18175	-0.291543	-0.765144	-0.345125	-0.749339	-0.332828	0.646402	1.79743	1.2219	+	Cluster -2155	2.50299	0.00693063	Q9NP58	ATP-binding cassette sub-family B member 6, mitochondrial	ABCB6
-1.08389	-0.85285	-0.621883	-0.102955	-0.57196	-0.337457	0.480125	1.90056	1.19031	+	Cluster -2155	2.44431	0.00776046	Q9H0A8	COMM domain-containing protein 4	COMMD4
-1.09616	-0.391418	-0.56948	-0.835278	0.0239621	-0.91804	1.28326	1.24101	1.26214	+	Cluster -2155	2.97796	0.00274546	Q9C0C4	Semaphorin-4C	SEMA4C
-1.12829	-0.0490567	-0.352953	-1.04894	-0.503398	-0.659794	1.51428	0.980682	1.24747	+	Cluster -2155	2.81845	0.00373752	Q9Y608	Leucine-rich repeat flightless-interacting protein 2	LRRFIP2
-1.10343	-0.700677	-0.297948	-1.11455	0.0544683	-0.530044	1.48815	0.973307	1.23072	+	Cluster -2155	2.53829	0.00650398	Q9H410	Kinetochore-associated protein DSN1 homolog	DSN1
-1.00264	-0.596644	-0.190017	-1.19355	-0.119598	-0.656587	1.35921	1.14683	1.253	+	Cluster -2155	2.80465	0.0038369	Q96BR5	Cytochrome c oxidase assembly factor 7	COA7
-0.925019	-0.706311	-0.487852	-1.02235	-0.142563	-0.582454	1.38706	1.19065	1.28884	+	Cluster -2155	3.60752	0.000820877	Q7Z460	CLIP-associating protein 1	CLASP1
-1.07465	-0.619035	-0.163128	-1.19517	-0.000414952	-0.597798	1.5394	0.894076	1.21672	+	Cluster -2155	2.33051	0.0096212	Q96CP2	FLYWCH family member 2	FLYWCH2
-0.983668	-0.625164	-0.266693	-1.07127	-0.236327	-0.653803	1.40582	1.15215	1.27896	+	Cluster -2155	3.29528	0.00151042	Q99570	Phosphoinositide 3-kinase regulatory subunit 4	PIK3R4
-1.07839	-0.524076	0.0303863	-1.07653	-0.380373	-0.728455	1.35537	1.14959	1.25247	+	Cluster -2155	2.87853	0.00334573	Q6FIF0	AN1-type zinc finger protein 6	ZFAND6
-1.00901	-0.520578	-0.0321266	-1.34061	-0.0472551	-0.693935	1.25808	1.17094	1.21449	+	Cluster -2155	2.35019	0.0093059	Q9Y3B2	Exosome complex component CSL4	EXOSC1
-0.908343	-0.742781	-0.577221	-1.01646	-0.0672248	-0.541846	1.34744	1.22182	1.28462	+	Cluster -2155	3.57831	0.000869511	Q5RKV6	Exosome complex component MTR3	EXOSC6
-0.933218	-0.458089	0.0168942	-1.16759	-0.367047	-0.767317	1.62982	0.821121	1.22542	+	Cluster -2155	2.58653	0.00590913	Q12874	Splicing factor 3A subunit 3	SF3A3
-1.01505	-0.468773	0.0773977	-1.20784	-0.317275	-0.76256	1.39584	1.06689	1.23136	+	Cluster -2155	2.64896	0.00521736	P26373	60S ribosomal protein L13	RPL13
-1.19031	-0.783937	-0.593233	-0.638795	-0.327357	-0.187471	0.76561	1.71513	1.24035	+	Cluster -2155	3.09534	0.00220735	P19971	Thymidine phosphorylase	TYMP
-1.19655	0.14329	-1.21443	-0.589871	-0.22911	-0.530943	1.0871	1.32464	1.20587	+	Cluster -2155	2.35142	0.00928819	P85298	Rho GTPase-activating protein 8	ARHGAP8
-1.25028	-0.912552	-0.574758	-0.654423	0.015201	-0.319615	0.925146	1.53915	1.23213	+	Cluster -2155	3.28897	0.00152402	Q96IK1	Biorientation of chromosomes in cell division protein 1	BOD1
-1.3067	-0.853352	-0.400038	-0.640673	-0.135612	-0.388144	0.924676	1.55835	1.2415	+	Cluster -2155	3.10275	0.00217674	A7E2V4	Zinc finger SWIM domain-containing protein 8	ZSWIM8
-1.34595	-0.889032	-0.432144	-0.548309	-0.138615	-0.343464	0.903659	1.56136	1.23249	+	Cluster -2155	3.14139	0.0020156	Q9NX70	Mediator of RNA polymerase II transcription subunit 29	MED29
-1.1885	-0.877232	-0.565913	-0.699988	0.000855527	-0.349568	0.796375	1.6572	1.22677	+	Cluster -2155	2.98396	0.00272092	Q15057	Arf-GAP with coiled-coil, ANK repeat and PH domain-containing protein 2	ACAP2
-1.05891	-0.879774	-0.700745	-0.628962	-0.167742	-0.398355	1.02306	1.53328	1.27815	+	Cluster -2155	4.27503	0.000240647	Q8WU79	Stromal membrane-associated protein 2	SMAP2
-0.84938	-0.858424	-0.867658	-0.854722	0.0936602	-0.380531	0.852235	1.62581	1.23901	+	Cluster -2155	3.08567	0.00224728	Q6RW13	Type-1 angiotensin II receptor-associated protein	AGTRAP
-0.963206	-0.82148	-0.679839	-0.860759	-0.0379081	-0.449336	1.0008	1.5409	1.27083	+	Cluster -2155	3.54993	0.000920704	O15357	Phosphatidylinositol 3,4,5-trisphosphate 5-phosphatase 2	INPPL1
-1.23366	-0.865436	-0.497256	-0.767283	0.00404407	-0.381621	1.04469	1.44945	1.24707	+	Cluster -2155	3.26946	0.00158237	O15498	Synaptobrevin homolog YKT6	YKT6
-0.876008	-0.83076	-0.785521	-0.845292	-0.0511948	-0.448246	1.05567	1.50235	1.279	+	Cluster -2155	3.84216	0.000535303	P61011	Signal recognition particle 54 kDa protein	SRP54
-0.857988	-1.10192	-0.238715	-1.02733	-0.0480558	-0.428815	0.93368	1.53488	1.23427	+	Cluster -2155	2.62825	0.00543509	Q96GD4	Aurora kinase B	AURKB
-0.920064	-0.715691	-0.511346	-1.06977	-0.0469708	-0.558371	1.11337	1.43478	1.27406	+	Cluster -2155	3.25414	0.00162839	Q9Y3R5	Protein dopey-2	DOPEY2
-1.13649	-0.768996	-0.401433	-0.850978	-0.119675	-0.485329	0.892345	1.61627	1.25429	+	Cluster -2155	3.00066	0.00263857	P35908	Keratin, type II cytoskeletal 2 epidermal	KRT2
-0.989439	-0.55128	-0.112918	-1.1802	-0.166731	-0.673471	0.818105	1.63127	1.22466	+	Cluster -2155	2.44134	0.00780869	P53680	AP-2 complex subunit sigma	AP2S1
-0.894338	-0.68246	-0.470719	-0.99237	-0.211046	-0.601708	0.989415	1.57902	1.28421	+	Cluster -2155	3.44444	0.00112561	Q8IXM2	Chromatin complexes subunit BAP18	BAP18
-0.847203	-0.61248	-0.377614	-1.05948	-0.27863	-0.66906	0.973206	1.58978	1.28148	+	Cluster -2155	3.36356	0.001317	Q9BV68	E3 ubiquitin-protein ligase RNF126	RNF126
-1.22561	-0.72798	-0.230189	-0.882001	-0.19391	-0.537967	1.30202	1.22976	1.26587	+	Cluster -2155	3.11081	0.00213941	P18583	Protein SON	SON
-0.95775	-0.695374	-0.432952	-0.843772	-0.388351	-0.616064	1.24089	1.38196	1.31142	+	Cluster -2155	4.50838	0.000159933	Q5XPI4	E3 ubiquitin-protein ligase RNF123	RNF123
-1.19088	-0.703868	-0.216805	-0.915484	-0.200078	-0.557784	1.06805	1.45522	1.26163	+	Cluster -2155	2.99145	0.00268391	Q8NHG8	E3 ubiquitin-protein ligase ZNRF2	ZNRF2
-1.38034	-0.723606	-0.0668173	-0.629336	-0.423509	-0.526421	1.13499	1.36504	1.25	+	Cluster -2155	2.83169	0.00364554	Q9UJY4	ADP-ribosylation factor-binding protein GGA2	GGA2
-1.052	-0.679242	-0.30657	-0.844058	-0.389459	-0.61676	1.13119	1.46088	1.29603	+	Cluster -2155	3.79227	0.000587142	P35249	Replication factor C subunit 4	RFC4
-1.13444	-0.689075	-0.243665	-0.801027	-0.402325	-0.601679	1.20321	1.37827	1.29073	+	Cluster -2155	3.63459	0.000782449	P28340	DNA polymerase delta catalytic subunit	POLD1
-1.08735	-0.730187	-0.373108	-0.839325	-0.291533	-0.565429	1.30043	1.29085	1.29565	+	Cluster -2155	3.88641	0.000491712	O43399	Tumor protein D54	TPD52L2
-1.23326	-0.793224	-0.353275	-0.566371	-0.416741	-0.491554	1.14919	1.42043	1.28481	+	Cluster -2155	3.7933	0.000586231	P61106	Ras-related protein Rab-14	RAB14
-1.04412	-0.782746	-0.225227	-0.567292	-0.857321	-0.400203	1.19416	1.39045	1.2923	+	Cluster -2155	3.67597	0.000724005	Q9NZ53	Podocalyxin-like protein 2	PODXL2
-1.00621	-0.860324	-0.535955	-0.563739	-0.786679	-0.0218528	0.888521	1.62799	1.25824	+	Cluster -2155	3.17636	0.00188192	O76031	ATP-dependent Clp protease ATP-binding subunit clpX-like, mitochondrial	CLPX
-0.582258	-0.801024	-0.332144	-0.498279	-1.395	-0.0636453	0.896049	1.55219	1.22411	+	Cluster -2155	2.42147	0.00809146	Q969E2	Secretory carrier-associated membrane protein 4	SCAMP4
-1.14046	-0.619447	-0.0986382	-0.596301	-0.720828	-0.658558	1.05832	1.49785	1.27806	+	Cluster -2155	3.27647	0.0015612	Q7Z5L9	Interferon regulatory factor 2-binding protein 2	IRF2BP2
-1.14489	-0.732096	-0.319263	-0.461895	-0.655763	-0.558831	1.07151	1.51033	1.29091	+	Cluster -2155	3.73264	0.000651087	Q92890	Ubiquitin fusion degradation protein 1 homolog	UFD1L
-1.00962	-0.652279	-0.294929	-0.35025	-0.905984	-0.628119	0.954844	1.60595	1.28039	+	Cluster -2155	3.32835	0.00141269	P61086	Ubiquitin-conjugating enzyme E2 K	UBE2K
-1.26001	-0.71303	-0.166121	-0.396677	-0.700488	-0.548581	0.985782	1.5375	1.26163	+	Cluster -2155	3.00547	0.00261889	P25685	DnaJ homolog subfamily B member 1	DNAJB1
-0.819564	-0.906244	-0.182401	-0.905622	-0.65206	-0.374643	0.987342	1.57302	1.28017	+	Cluster -2155	3.32152	0.00143216	Q8WWI1	LIM domain only protein 7	LMO7
-0.745249	-1.20947	-0.131545	-0.345524	-0.406487	-0.794855	0.64174	1.78036	1.21103	+	Cluster -2155	2.31661	0.00988642	P47928	DNA-binding protein inhibitor ID-4	ID4
-1.03411	-0.605847	-0.177486	-0.756903	-0.495937	-0.626423	0.613528	1.85096	1.23222	+	Cluster -2155	2.50855	0.00686321	Q02413	Desmoglein-1	DSG1
-1.10698	-0.517425	0.0719563	-0.840497	-0.629231	-0.734861	0.974669	1.53003	1.25233	+	Cluster -2155	2.88851	0.00328095	Q9H1B7	Interferon regulatory factor 2-binding protein-like	IRF2BPL
-1.17188	-0.581761	0.00827653	-0.68645	-0.628454	-0.657452	0.801859	1.67663	1.23923	+	Cluster -2155	2.60817	0.00565977	P78318	Immunoglobulin-binding protein 1	IGBP1
-0.925151	-0.64481	-0.364483	-0.716151	-0.599961	-0.658055	0.988874	1.61687	1.30286	+	Cluster -2155	4.03633	0.000374068	Q9BRG1	Vacuolar protein-sorting-associated protein 25	VPS25
-0.975223	-0.639113	-0.302911	-0.848558	-0.459796	-0.65418	1.00023	1.5863	1.29325	+	Cluster -2155	3.68385	0.000713765	O75607	Nucleoplasmin-3	NPM3
-0.979933	-0.688109	-0.396331	-0.723544	-0.501177	-0.61236	0.995775	1.6052	1.30048	+	Cluster -2155	3.96746	0.000423566	Q9H0U4	Ras-related protein Rab-1B;Putative Ras-related protein Rab-1C	RAB1B;RAB1C
-0.954372	-0.611135	-0.267907	-0.838269	-0.490102	-0.664187	0.83914	1.71152	1.27532	+	Cluster -2155	3.21799	0.00174045	P20340	Ras-related protein Rab-6A	RAB6A
-0.45482	-0.256953	-0.0591497	-0.714962	-0.592106	-1.52477	1.24408	1.50146	0.857223	+	Cluster -2155	2.99647	0.00265625	Q8N9N7	Leucine-rich repeat-containing protein 57	LRRC57
-0.692797	-0.40247	-0.112242	-1.14242	-0.504723	-0.823572	0.679494	1.77267	1.22606	+	Cluster -2155	2.74979	0.00428246	Q14669	E3 ubiquitin-protein ligase TRIP12	TRIP12
-0.837308	-0.413316	0.0107805	-1.09812	-0.514994	-0.806559	0.699111	1.74058	1.21983	+	Cluster -2155	2.61872	0.00553548	Q13636	Ras-related protein Rab-31	RAB31
-0.487632	-0.383489	-0.279386	-1.07388	-0.681371	-0.877625	0.826364	1.6959	1.26112	+	Cluster -2155	3.67436	0.000726132	P23193	Transcription elongation factor A protein 1	TCEA1
-0.577599	-0.429102	-0.280642	-1.04734	-0.61163	-0.829485	0.762515	1.75469	1.25859	+	Cluster -2155	3.30873	0.00147	Q9GZQ8	Microtubule-associated proteins 1A/1B light chain 3B;Microtubule-associated proteins 1A/1B light chain 3 beta 2;Microtubule-associated proteins 1A/1B light chain 3A	MAP1LC3B;MAP1LC3B2;MAP1LC3A
-0.242486	-0.256645	-0.270652	-1.42529	-0.446249	-0.935777	0.728356	1.65639	1.19234	+	Cluster -2155	2.83175	0.00364554	P81605	Dermcidin;Survival-promoting peptide;DCD-1	DCD
-0.617997	-0.519005	-0.420031	-1.07735	-0.459654	-0.768506	0.943558	1.63149	1.2875	+	Cluster -2155	3.75836	0.000624059	Q70CQ2	Ubiquitin carboxyl-terminal hydrolase 34	USP34
-0.799417	-0.535722	-0.272134	-1.02545	-0.389075	-0.707262	0.667947	1.81811	1.24301	+	Cluster -2155	2.70545	0.00466174	P27816	Microtubule-associated protein 4	MAP4
-0.637712	-0.466329	-0.294932	-1.43775	-0.813544	-0.0376334	1.11758	1.34102	1.2293	+	Cluster -2155	2.62392	0.00547839	Q9NRG7	Epimerase family protein SDR39U1	SDR39U1
-0.886489	-0.572407	-0.258206	-1.10101	-0.316564	-0.708791	1.08001	1.48231	1.28115	+	Cluster -2155	3.40564	0.0012154	Q8NFC6	Biorientation of chromosomes in cell division protein 1-like 1	BOD1L1
-0.91775	-0.629631	-0.341503	-1.02305	-0.307942	-0.6655	1.17627	1.41399	1.29513	+	Cluster -2155	3.7497	0.00063356	Q9NRD5	PRKCA-binding protein	PICK1
-0.802872	-0.560472	-0.31796	-1.08172	-0.383664	-0.732695	1.10674	1.47952	1.29312	+	Cluster -2155	3.80677	0.000572102	Q9H944	Mediator of RNA polymerase II transcription subunit 20	MED20
-0.791644	-0.49107	-0.190518	-1.04525	-0.555716	-0.800484	1.13451	1.44862	1.29155	+	Cluster -2155	4.0777	0.000349715	Q9Y5V3	Melanoma-associated antigen D1	MAGED1
-0.915116	-0.572703	-0.230409	-0.969457	-0.483993	-0.726722	1.21754	1.38139	1.29946	+	Cluster -2155	4.01999	0.000383821	P16455	Methylated-DNA--protein-cysteine methyltransferase	MGMT
-0.825353	-0.512748	-0.200129	-0.95217	-0.61728	-0.784726	1.12126	1.47368	1.29747	+	Cluster -2155	4.22003	0.000268468	P53367	Arfaptin-1	ARFIP1
-0.775476	-0.531275	-0.287072	-1.00891	-0.540985	-0.774946	1.26013	1.35231	1.30622	+	Cluster -2155	4.60725	0.000133265	P61026	Ras-related protein Rab-10	RAB10
-0.789408	-0.575416	-0.361302	-1.20201	-0.20103	-0.701525	1.12457	1.42923	1.2769	+	Cluster -2155	3.29271	0.001516	P05783	Keratin, type I cytoskeletal 18	KRT18
-0.942864	-0.455831	0.0311655	-1.13364	-0.452164	-0.792902	1.01868	1.47881	1.24875	+	Cluster -2155	2.97991	0.00273672	Q9NTX5	Ethylmalonyl-CoA decarboxylase	ECHDC1
-0.821605	-0.538074	-0.254633	-0.463447	-1.00865	-0.736049	0.870253	1.67806	1.27415	+	Cluster -2155	3.29967	0.00149694	Q86W92	Liprin-beta-1	PPFIBP1
-0.586236	-0.544082	-0.501926	-0.86643	-0.625507	-0.745969	0.8333	1.74681	1.29004	+	Cluster -2155	3.75012	0.000633448	O14976	Cyclin-G-associated kinase	GAK
-0.677095	-0.545563	-0.414061	-0.770152	-0.746385	-0.758269	0.952237	1.65545	1.30383	+	Cluster -2155	4.35791	0.000206886	O95229	ZW10 interactor	ZWINT
-0.67788	-0.487405	-0.297018	-0.626235	-0.96248	-0.794355	0.871797	1.69179	1.28178	+	Cluster -2155	3.7062	0.000685423	Q9NRR5	Ubiquilin-4	UBQLN4
-0.735662	-0.552697	-0.369666	-0.770211	-0.744388	-0.7573	1.03819	1.58176	1.30997	+	Cluster -2155	4.71169	0.000110286	O00560	Syntenin-1	SDCBP
-0.541355	-0.590441	-0.639606	-0.714618	-0.72895	-0.721782	0.980447	1.64406	1.31224	+	Cluster -2155	4.65201	0.000122025	Q9H3S7	Tyrosine-protein phosphatase non-receptor type 23	PTPN23
-0.643965	-0.641554	-0.639128	-0.632026	-0.702923	-0.667475	0.931188	1.68687	1.30902	+	Cluster -2155	4.33086	0.000217054	P51148	Ras-related protein Rab-5C	RAB5C
-0.608211	-0.590233	-0.572161	-0.709058	-0.730968	-0.720015	0.957485	1.66296	1.31021	+	Cluster -2155	4.51684	0.000157213	Q9Y6B6	GTP-binding protein SAR1b	SAR1B
-0.659753	-0.412673	-0.16567	-0.861002	-0.891892	-0.876445	1.09377	1.48453	1.28914	+	Cluster -2155	4.81349	9.14632e-05	O00203	AP-3 complex subunit beta-1	AP3B1
-0.732626	-0.602216	-0.471983	-0.607182	-0.744515	-0.675845	0.727063	1.28738	1.81992	+	Cluster -2155	3.28931	0.00152382	Q9H6E4	Coiled-coil domain-containing protein 134	CCDC134
-0.18841	-0.784464	-0.570864	-0.367247	-1.04415	-0.729738	0.620228	1.83637	1.22828	+	Cluster -2155	2.52562	0.00664155	P47914	60S ribosomal protein L29	RPL29
-0.225618	-0.553908	-0.882482	-0.603613	-0.857215	-0.730407	0.909128	1.65971	1.28441	+	Cluster -2155	3.53748	0.000941233	P26358	DNA (cytosine-5)-methyltransferase 1	DNMT1
-0.625936	-0.312623	-0.647579	-0.296597	-0.543259	-1.36077	1.06674	1.45776	1.26226	+	Cluster -2155	3.05442	0.00238108	Q8TDX9	Polycystic kidney disease protein 1-like 1	PKD1L1
-0.442357	-0.526143	-0.609936	-0.676943	-0.89424	-0.785591	1.06838	1.5551	1.31173	+	Cluster -2155	5.1291	5.18117e-05	Q15018	BRISC complex subunit Abro1	FAM175B
-0.503402	-0.619322	-0.73526	-0.506444	-0.858993	-0.682719	0.93058	1.67352	1.30204	+	Cluster -2155	4.02238	0.00038207	P61020	Ras-related protein Rab-5B	RAB5B
-0.43869	-0.758811	-1.07869	-0.516888	-0.561116	-0.539004	1.03008	1.5654	1.29772	+	Cluster -2155	4.08056	0.000348401	Q96D46	60S ribosomal export protein NMD3	NMD3
-0.545154	-0.728998	-0.912894	-0.61402	-0.573196	-0.593607	1.19602	1.44923	1.32262	+	Cluster -2155	5.70267	1.94742e-05	O43164	E3 ubiquitin-protein ligase Praja-2	PJA2
-0.646533	-0.687549	-0.728553	-0.865524	-0.358922	-0.612225	0.940949	1.6586	1.29976	+	Cluster -2155	3.93877	0.000445381	Q8IXJ6	NAD-dependent protein deacetylase sirtuin-2	SIRT2
-0.633618	-0.697841	-0.762164	-0.424667	-0.807894	-0.616281	1.05262	1.5757	1.31415	+	Cluster -2155	4.69091	0.000114083	Q4VCS5	Angiomotin	AMOT
-0.626753	-0.656254	-0.685698	-0.6987	-0.639582	-0.669142	1.11153	1.53923	1.32537	+	Cluster -2155	5.7768	1.71802e-05	P84085	ADP-ribosylation factor 5	ARF5
-0.494199	-0.624569	-0.754642	-0.79642	-0.595886	-0.69616	1.10846	1.53281	1.3206	+	Cluster -2155	5.23365	4.25352e-05	Q9Y2W1	Thyroid hormone receptor-associated protein 3	THRAP3
-0.394893	-0.650513	-0.906175	-0.682297	-0.650315	-0.666306	1.1363	1.49737	1.31682	+	Cluster -2155	4.82983	8.86817e-05	P08579	U2 small nuclear ribonucleoprotein B	SNRPB2
-0.544792	-0.787014	-1.02941	-0.443622	-0.542063	-0.492839	0.846279	1.71356	1.2799	+	Cluster -2155	3.61665	0.000807241	Q9UMX0	Ubiquilin-1	UBQLN1
-0.49482	-0.757298	-1.01978	-0.588878	-0.528696	-0.558787	1.25729	1.37489	1.31608	+	Cluster -2155	5.21161	4.45993e-05	Q16531	DNA damage-binding protein 1	DDB1
-0.620838	-0.657055	-0.693266	-0.732539	-0.603742	-0.668141	1.1175	1.5329	1.32519	+	Cluster -2155	5.74634	1.80927e-05	Q9NR31	GTP-binding protein SAR1a	SAR1A
-0.118788	-0.428005	-0.73718	-0.707051	-1.0148	-0.860927	1.24201	1.33583	1.28891	+	Cluster -2155	4.55266	0.000147169	Q96ST2	Protein IWS1 homolog	IWS1
-0.412079	-0.449591	-0.487018	-0.929929	-0.787458	-0.858695	1.43874	1.17777	1.30825	+	Cluster -2155	6.69274	4.19911e-06	O43463	Histone-lysine N-methyltransferase SUV39H1	SUV39H1
-0.393198	-0.44738	-0.501551	-0.802967	-0.923086	-0.863026	1.32726	1.29354	1.3104	+	Cluster -2155	8.30359	4.23367e-07	Q9UK99	F-box only protein 3	FBXO3
-0.354653	-0.453439	-0.552287	-0.88177	-0.832622	-0.857195	1.35851	1.26281	1.31065	+	Cluster -2155	7.49907	1.22051e-06	Q8WUH6	Transmembrane protein 263	TMEM263
-0.330002	-0.470514	-0.611005	-0.78127	-0.901721	-0.841496	1.33115	1.29286	1.312	+	Cluster -2155	6.68006	4.28348e-06	Q9UL25	Ras-related protein Rab-21	RAB21
-0.16095	-0.283594	-0.40624	-0.954963	-1.0132	-0.984083	1.28578	1.24958	1.26768	+	Cluster -2155	7.17624	2.00794e-06	Q14145	Kelch-like ECH-associated protein 1	KEAP1
-0.342963	-0.510659	-0.678301	-0.813714	-0.800126	-0.806919	1.32668	1.30845	1.31756	+	Cluster -2155	6.45348	5.90499e-06	Q15773	Myeloid leukemia factor 2	MLF2
-0.236279	-0.387046	-0.537838	-0.895496	-0.912904	-0.9042	1.44968	1.13283	1.29126	+	Cluster -2155	5.7649	1.7495e-05	Q8N6T3	ADP-ribosylation factor GTPase-activating protein 1	ARFGAP1
-0.277715	-0.442806	-0.607856	-0.854792	-0.870571	-0.862682	1.22886	1.38209	1.30547	+	Cluster -2155	6.24355	8.21612e-06	Q01105	Protein SET;Protein SETSIP	SET;SETSIP
-0.428527	-0.482944	-0.537355	-0.972562	-0.689933	-0.831248	1.32505	1.30333	1.31419	+	Cluster -2155	6.71825	3.99687e-06	Q92688	Acidic leucine-rich nuclear phosphoprotein 32 family member B	ANP32B
-0.186322	-0.319284	-0.452171	-1.15233	-0.753368	-0.95285	1.25272	1.2915	1.2721	+	Cluster -2155	5.51955	2.64607e-05	O75323	Protein NipSnap homolog 2	GBAS
-0.477323	-0.414792	-0.352191	-0.997235	-0.777495	-0.887366	1.26331	1.34096	1.30213	+	Cluster -2155	7.07757	2.32989e-06	Q9HCG8	Pre-mRNA-splicing factor CWC22 homolog	CWC22
-0.391802	-0.383924	-0.375989	-1.02268	-0.789843	-0.906264	1.09901	1.48134	1.29016	+	Cluster -2155	5.70513	1.94071e-05	P29590	Protein PML	PML
-0.292599	-0.467056	-0.641495	-0.989113	-0.680686	-0.834901	1.12765	1.47626	1.30194	+	Cluster -2155	5.02412	6.32896e-05	Q86VM9	Zinc finger CCCH domain-containing protein 18	ZC3H18
-0.311092	-0.383622	-0.455974	-1.0846	-0.73242	-0.908516	1.26423	1.31993	1.29207	+	Cluster -2155	6.10046	1.05105e-05	Q969J3	Loss of heterozygosity 12 chromosomal region 1 protein	LOH12CR1
-0.365387	-0.446401	-0.527301	-0.970073	-0.74352	-0.856799	1.12079	1.48554	1.30315	+	Cluster -2155	5.64208	2.15056e-05	O14646	Chromodomain-helicase-DNA-binding protein 1	CHD1
-0.274928	-0.447577	-0.620218	-0.887594	-0.819738	-0.853666	1.11257	1.48993	1.30123	+	Cluster -2155	5.3366	3.61127e-05	Q6PD62	RNA polymerase-associated protein CTR9 homolog	CTR9
-0.401404	-0.389724	-0.378077	-1.06879	-0.723257	-0.896024	1.04468	1.52685	1.28575	+	Cluster -2155	4.97113	6.91006e-05	Q13428	Treacle protein	TCOF1
-0.355193	-0.275853	-0.196509	-1.02995	-0.945632	-0.987793	1.12583	1.40146	1.26364	+	Cluster -2155	6.50887	5.47373e-06	O60784	Target of Myb protein 1	TOM1
-0.218817	-0.342933	-0.467043	-1.14704	-0.673567	-0.910305	0.861754	1.64473	1.25322	+	Cluster -2155	3.7513	0.000632242	Q96A49	Synapse-associated protein 1	SYAP1
-0.490105	-0.429109	-0.368128	-1.06833	-0.676155	-0.872241	1.28994	1.31277	1.30135	+	Cluster -2155	5.92718	1.34297e-05	Q9H832	Ubiquitin-conjugating enzyme E2 Z	UBE2Z
-0.149438	-0.486822	-0.824186	-0.753935	-0.834566	-0.794252	0.933046	1.6291	1.28105	+	Cluster -2155	3.6843	0.000713765	P11047	Laminin subunit gamma-1	LAMC1
-0.245131	-0.336063	-0.426987	-0.803388	-1.07449	-0.938939	1.06739	1.48263	1.27499	+	Cluster -2155	5.27558	3.99435e-05	Q5VU43	Myomegalin	PDE4DIP
-0.0225324	-0.242438	-0.462445	-1.02209	-0.90621	-0.964146	0.675774	1.73746	1.20663	+	Cluster -2155	3.23676	0.00168373	O15400	Syntaxin-7	STX7
0.02694	-0.346228	-0.71937	-0.923559	-0.912494	-0.918026	1.12536	1.40313	1.26425	+	Cluster -2155	4.20557	0.000275888	Q99536	Synaptic vesicle membrane protein VAT-1 homolog	VAT1
-0.134829	-0.367883	-0.600885	-0.78173	-1.01603	-0.89888	0.935015	1.5985	1.26672	+	Cluster -2155	4.05436	0.000363532	P49427	Ubiquitin-conjugating enzyme E2 R1	CDC34
-0.545631	-0.758693	-0.971453	-0.543895	-0.570432	-0.557173	1.48553	1.14601	1.31574	+	Cluster -2155	5.19277	4.6127e-05	O00422	Histone deacetylase complex subunit SAP18	SAP18
-0.695405	-0.719141	-0.742799	-0.476569	-0.742747	-0.60966	1.33604	1.32151	1.32877	+	Cluster -2155	7.01691	2.53565e-06	Q96PM5	RING finger and CHY zinc finger domain-containing protein 1	RCHY1
-0.645502	-0.689485	-0.733302	-0.535456	-0.744761	-0.640111	1.41915	1.23993	1.32954	+	Cluster -2155	6.84514	3.3262e-06	Q92979	Ribosomal RNA small subunit methyltransferase NEP1	EMG1
-0.695689	-0.621966	-0.54795	-0.59208	-0.808481	-0.700287	1.53438	1.10994	1.32214	+	Cluster -2155	5.42477	3.0809e-05	Q8N6N6	Protein NATD1	NATD1
-0.77859	-0.742444	-0.706403	-0.392226	-0.76974	-0.580982	1.37363	1.27329	1.32346	+	Cluster -2155	6.01808	1.19338e-05	Q9UBL3	Set1/Ash2 histone methyltransferase complex subunit ASH2	ASH2L
-0.63198	-0.698494	-0.764758	-0.485648	-0.773457	-0.629558	1.3869	1.26904	1.32796	+	Cluster -2155	6.43761	6.02886e-06	Q9NXV2	BTB/POZ domain-containing protein KCTD5	KCTD5
-0.70116	-0.713324	-0.725583	-0.590432	-0.638627	-0.614529	1.48463	1.17114	1.32788	+	Cluster -2155	6.59681	4.76897e-06	Q13637	Ras-related protein Rab-32	RAB32
-0.773967	-0.665229	-0.556531	-0.443306	-0.870373	-0.65684	1.42084	1.22333	1.32208	+	Cluster -2155	5.32468	3.68563e-05	Q9NR46	Endophilin-B2	SH3GLB2
-0.559048	-0.699421	-0.839934	-0.393008	-0.824516	-0.60876	1.58529	1.03117	1.30823	+	Cluster -2155	4.33983	0.000213657	P18085	ADP-ribosylation factor 4	ARF4
-0.520501	-0.562995	-0.605405	-0.761278	-0.75556	-0.75842	1.52363	1.11915	1.32138	+	Cluster -2155	5.91453	1.36861e-05	Q9UIS9	Methyl-CpG-binding domain protein 1	MBD1
-0.508334	-0.632664	-0.756967	-0.670051	-0.714483	-0.69227	1.50294	1.14691	1.32492	+	Cluster -2155	5.77232	1.72874e-05	Q9BPW8	Protein NipSnap homolog 1	NIPSNAP1
-0.466621	-0.554647	-0.642674	-0.753939	-0.788688	-0.771312	1.35523	1.29669	1.32596	+	Cluster -2155	7.95695	6.97681e-07	Q6P1J9	Parafibromin	CDC73
-0.588533	-0.598881	-0.609305	-0.741234	-0.720463	-0.730847	1.42017	1.23934	1.32975	+	Cluster -2155	8.03489	6.61049e-07	O75190	DnaJ homolog subfamily B member 6	DNAJB6
-0.543925	-0.446732	-0.349489	-0.87542	-0.844401	-0.859911	1.45119	1.16207	1.30662	+	Cluster -2155	6.34943	6.99979e-06	Q9Y508	E3 ubiquitin-protein ligase RNF114	RNF114
-0.446764	-0.551741	-0.656717	-0.786432	-0.759781	-0.773106	1.37781	1.27189	1.32485	+	Cluster -2155	7.36758	1.44888e-06	Q9H0E2	Toll-interacting protein	TOLLIP
-0.589397	-0.598613	-0.607874	-0.756766	-0.704719	-0.730742	1.42882	1.22993	1.32936	+	Cluster -2155	7.72391	9.39734e-07	Q9Y2T2	AP-3 complex subunit mu-1	AP3M1
-0.459429	-0.547782	-0.636238	-0.685517	-0.860394	-0.772955	1.46754	1.17402	1.32076	+	Cluster -2155	6.1016	1.05105e-05	P50914	60S ribosomal protein L14	RPL14
-0.569554	-0.539764	-0.509966	-0.813356	-0.720968	-0.767164	1.64617	0.967689	1.30691	+	Cluster -2155	4.58937	0.000138023	Q13404	Ubiquitin-conjugating enzyme E2 variant 1	UBE2V1
-0.479564	-0.554873	-0.630161	-0.814496	-0.721475	-0.767987	1.46688	1.17883	1.32285	+	Cluster -2155	6.43815	6.02886e-06	P60520	Gamma-aminobutyric acid receptor-associated protein-like 2	GABARAPL2
-0.431525	-0.542126	-0.652726	-0.697109	-0.864375	-0.780742	1.34778	1.29796	1.32286	+	Cluster -2155	6.91307	2.96375e-06	Q9H307	Pinin	PNN
-0.370258	-0.450857	-0.531465	-0.583962	-1.11424	-0.849103	1.34446	1.25547	1.29995	+	Cluster -2155	5.11701	5.31074e-05	Q562E7	WD repeat-containing protein 81	WDR81
-0.461852	-0.60375	-0.745654	-0.486348	-0.944143	-0.715246	1.37982	1.25818	1.31899	+	Cluster -2155	5.15982	4.90461e-05	Q9NUJ1	Mycophenolic acid acyl-glucuronide esterase, mitochondrial	ABHD10
-0.425918	-0.613269	-0.80056	-0.614988	-0.807718	-0.711355	1.3495	1.29971	1.3246	+	Cluster -2155	5.84669	1.51176e-05	Q9Y4C2	TRPM8 channel-associated factor 1	TCAF1
-0.242128	-0.546665	-0.851197	-0.538718	-0.973964	-0.756343	1.22041	1.38561	1.30299	+	Cluster -2155	4.3049	0.00022721	Q9NXR7	BRCA1-A complex subunit BRE	BRE
-0.287802	-0.545124	-0.802473	-0.579765	-0.949839	-0.764803	1.36	1.25987	1.30993	+	Cluster -2155	4.76809	9.9855e-05	P62330	ADP-ribosylation factor 6	ARF6
-0.430384	-0.52291	-0.615441	-0.607179	-0.980342	-0.793761	1.28583	1.34751	1.31667	+	Cluster -2155	5.86622	1.46638e-05	Q14257	Reticulocalbin-2	RCN2
-0.443423	-0.593969	-0.744538	-0.403169	-1.02644	-0.714804	1.4322	1.18536	1.30878	+	Cluster -2155	4.41504	0.000187166	O60488	Long-chain-fatty-acid--CoA ligase 4	ACSL4
-0.429589	-0.605286	-0.780991	-0.57978	-0.855883	-0.717833	1.36328	1.28296	1.32312	+	Cluster -2155	5.6697	2.04656e-05	Q16763	Ubiquitin-conjugating enzyme E2 S	UBE2S
-0.558636	-0.577865	-0.597083	-0.544288	-0.945543	-0.744917	1.36193	1.28363	1.32277	+	Cluster -2155	5.93167	1.3368e-05	Q9UNH7	Sorting nexin-6;Sorting nexin-6, N-terminally processed	SNX6
-0.490462	-0.529836	-0.569232	-0.657439	-0.925249	-0.791344	1.36333	1.27905	1.32118	+	Cluster -2155	6.82366	3.4089e-06	O15355	Protein phosphatase 1G	PPM1G
-0.479436	-0.548708	-0.617965	-0.708222	-0.843831	-0.776028	1.26726	1.3822	1.32473	+	Cluster -2155	7.49502	1.22132e-06	Q13501	Sequestosome-1	SQSTM1
-0.622096	-0.626391	-0.630702	-0.502108	-0.896375	-0.699244	1.38199	1.26929	1.32564	+	Cluster -2155	5.93472	1.3353e-05	P68363	Tubulin alpha-1B chain	TUBA1B
-0.636863	-0.598996	-0.561224	-0.730867	-0.718131	-0.724498	1.11058	1.53648	1.32352	+	Cluster -2155	5.79491	1.66328e-05	Q709C8	Vacuolar protein sorting-associated protein 13C	VPS13C
-0.571338	-0.518681	-0.465971	-0.892267	-0.707944	-0.800107	1.19138	1.44617	1.31877	+	Cluster -2155	6.48825	5.59076e-06	Q9H7Z7	Prostaglandin E synthase 2;Prostaglandin E synthase 2 truncated form	PTGES2
-0.494942	-0.496346	-0.497741	-0.891484	-0.749065	-0.820274	1.19055	1.44269	1.31661	+	Cluster -2155	6.84166	3.3262e-06	O43660	Pleiotropic regulator 1	PLRG1
-0.608361	-0.578399	-0.548431	-0.806293	-0.688684	-0.74749	1.18892	1.46286	1.32588	+	Cluster -2155	6.71441	4.01346e-06	Q8IWV7	E3 ubiquitin-protein ligase UBR1	UBR1
-0.427108	-0.524225	-0.621211	-0.77362	-0.8096	-0.791612	1.11288	1.51871	1.31578	+	Cluster -2155	5.68557	1.99904e-05	Q14978	Nucleolar and coiled-body phosphoprotein 1	NOLC1
-0.518717	-0.54675	-0.574785	-0.873425	-0.670438	-0.771931	1.12297	1.51441	1.31868	+	Cluster -2155	5.72518	1.874e-05	P46736	Lys-63-specific deubiquitinase BRCC36	BRCC3
-0.558734	-0.571506	-0.584311	-0.822393	-0.679161	-0.750777	1.13107	1.51352	1.32229	+	Cluster -2155	5.94079	1.32691e-05	Q96HC4	PDZ and LIM domain protein 5	PDLIM5
-0.593419	-0.569199	-0.545048	-0.892988	-0.604856	-0.748922	1.10588	1.53042	1.31814	+	Cluster -2155	5.33972	3.60257e-05	Q7LBC6	Lysine-specific demethylase 3B	KDM3B
-0.561965	-0.605776	-0.649591	-0.776203	-0.665153	-0.720678	1.16441	1.48851	1.32645	+	Cluster -2155	6.32113	7.26584e-06	P21127	Cyclin-dependent kinase 11B;Cyclin-dependent kinase 11A	CDK11B;CDK11A
-0.473052	-0.569561	-0.666093	-0.797431	-0.71438	-0.755906	1.2258	1.42515	1.32547	+	Cluster -2155	6.84106	3.3262e-06	O14964	Hepatocyte growth factor-regulated tyrosine kinase substrate	HGS
-0.416106	-0.515409	-0.614814	-0.818333	-0.785773	-0.80205	1.16677	1.46822	1.31749	+	Cluster -2155	6.25638	8.09741e-06	P50454	Serpin H1	SERPINH1
-0.642953	-0.630478	-0.618048	-0.810903	-0.570584	-0.690742	1.08686	1.55562	1.32123	+	Cluster -2155	5.27968	3.97626e-05	P40937	Replication factor C subunit 5	RFC5
-0.545275	-0.470201	-0.395128	-0.881016	-0.787633	-0.834325	1.0521	1.55696	1.30452	+	Cluster -2155	5.24258	4.20293e-05	A0AVT1	Ubiquitin-like modifier-activating enzyme 6	UBA6
-0.470033	-0.549645	-0.629263	-0.845787	-0.699399	-0.772593	1.19068	1.4538	1.32224	+	Cluster -2155	6.41881	6.16228e-06	Q96FW1	Ubiquitin thioesterase OTUB1	OTUB1
-0.580146	-0.506398	-0.432605	-0.931581	-0.690847	-0.811216	1.25254	1.38266	1.3176	+	Cluster -2155	6.6567	4.40127e-06	P63000	Ras-related C3 botulinum toxin substrate 1	RAC1
-0.662197	-0.636395	-0.610591	-0.887524	-0.487138	-0.687332	1.20228	1.44518	1.32372	+	Cluster -2155	5.57346	2.42342e-05	Q96EB6	NAD-dependent protein deacetylase sirtuin-1;SirtT1 75 kDa fragment	SIRT1
-0.801281	-0.641675	-0.482101	-0.874228	-0.484943	-0.679586	1.23403	1.40852	1.32127	+	Cluster -2155	5.25303	4.13989e-05	Q9Y4B6	Protein VPRBP	VPRBP
-0.777884	-0.669519	-0.561189	-0.906129	-0.389073	-0.647604	1.18418	1.45009	1.31713	+	Cluster -2155	4.85593	8.52829e-05	Q5GLZ8	Probable E3 ubiquitin-protein ligase HERC4	HERC4
-0.756088	-0.606165	-0.456526	-0.920118	-0.508907	-0.714508	1.28172	1.35982	1.32077	+	Cluster -2155	5.34296	3.5931e-05	Q14157	Ubiquitin-associated protein 2-like	UBAP2L
-0.648986	-0.458808	-0.268604	-1.01415	-0.675031	-0.844591	1.27033	1.33645	1.30339	+	Cluster -2155	5.34724	3.56807e-05	P61224	Ras-related protein Rap-1b;Ras-related protein Rap-1b-like protein	RAP1B
-0.544752	-0.540274	-0.535627	-0.969945	-0.588362	-0.779157	1.25544	1.38331	1.31936	+	Cluster -2155	5.9835	1.25354e-05	P06748	Nucleophosmin	NPM1
-0.550758	-0.564815	-0.578884	-0.993488	-0.511246	-0.752368	1.20959	1.42479	1.31718	+	Cluster -2155	5.27247	4.01532e-05	P39687	Acidic leucine-rich nuclear phosphoprotein 32 family member A	ANP32A
-0.678786	-0.609568	-0.540344	-0.515899	-0.905203	-0.710553	1.15109	1.48915	1.32011	+	Cluster -2155	5.24778	4.17921e-05	Q14596	Next to BRCA1 gene 1 protein	NBR1
-0.709543	-0.56181	-0.414101	-0.672926	-0.84986	-0.761393	1.29186	1.35456	1.32321	+	Cluster -2155	6.34771	7.00084e-06	Q7Z2W4	Zinc finger CCCH-type antiviral protein 1	ZC3HAV1
-0.815702	-0.646391	-0.477146	-0.704884	-0.65194	-0.678411	1.18072	1.46893	1.32482	+	Cluster -2155	5.7061	1.94071e-05	P49815	Tuberin	TSC2
-0.636548	-0.61881	-0.601068	-0.63797	-0.785515	-0.711743	1.26392	1.39719	1.33054	+	Cluster -2155	7.78076	8.63227e-07	Q8IWV8	E3 ubiquitin-protein ligase UBR2	UBR2
-0.571603	-0.527755	-0.483945	-0.756557	-0.835021	-0.795787	1.29021	1.3569	1.32355	+	Cluster -2155	8.82589	1.85017e-07	O43719	HIV Tat-specific factor 1	HTATSF1
-0.769888	-0.60219	-0.434512	-0.712055	-0.730062	-0.721058	1.17682	1.4697	1.32325	+	Cluster -2155	5.71855	1.89855e-05	Q9UHR5	SAP30-binding protein	SAP30BP
-0.631199	-0.613487	-0.595873	-0.556284	-0.87156	-0.713921	1.27693	1.37795	1.32744	+	Cluster -2155	6.47814	5.64324e-06	O60879	Protein diaphanous homolog 2	DIAPH2
-0.746639	-0.59225	-0.437876	-0.786952	-0.680135	-0.733542	1.26728	1.38432	1.32579	+	Cluster -2155	6.37002	6.7715e-06	Q9NPD8	Ubiquitin-conjugating enzyme E2 T	UBE2T
-0.684279	-0.615709	-0.547108	-0.609442	-0.816313	-0.712878	1.40608	1.25108	1.32857	+	Cluster -2155	6.8144	3.44636e-06	Q9BQ67	Glutamate-rich WD repeat-containing protein 1	GRWD1
-0.676931	-0.585962	-0.495115	-0.760968	-0.723205	-0.742085	1.2609	1.39528	1.32809	+	Cluster -2155	7.4508	1.30584e-06	O14654	Insulin receptor substrate 4	IRS4
-0.700464	-0.561085	-0.421673	-0.678547	-0.843497	-0.761025	1.21762	1.42658	1.32209	+	Cluster -2155	6.09633	1.05494e-05	P19338	Nucleolin	NCL
-0.806706	-0.63132	-0.455876	-0.704265	-0.688244	-0.696256	1.35192	1.30319	1.32755	+	Cluster -2155	6.31423	7.30802e-06	P62979	Ubiquitin-40S ribosomal protein S27a;Ubiquitin;40S ribosomal protein S27a;Ubiquitin-60S ribosomal protein L40;Ubiquitin;60S ribosomal protein L40	RPS27A;UBA52
-0.720394	-0.642246	-0.564145	-0.707859	-0.670718	-0.689287	1.28066	1.38244	1.33155	+	Cluster -2155	7.93798	6.97681e-07	Q9Y6G9	Cytoplasmic dynein 1 light intermediate chain 1	DYNC1LI1
-0.501857	-0.60616	-0.710396	-0.657352	-0.788015	-0.722684	1.28758	1.37007	1.32881	+	Cluster -2155	7.12707	2.16047e-06	Q68CQ4	Digestive organ expansion factor homolog	DIEXF
-0.547469	-0.636776	-0.726153	-0.749868	-0.637085	-0.693475	1.26129	1.39927	1.33027	+	Cluster -2155	7.20019	1.96711e-06	Q9UHI6	Probable ATP-dependent RNA helicase DDX20	DDX20
-0.664003	-0.671435	-0.678943	-0.706056	-0.61683	-0.661442	1.35435	1.31146	1.3329	+	Cluster -2155	9.60922	7.26095e-08	Q92541	RNA polymerase-associated protein RTF1 homolog	RTF1
-0.521151	-0.661872	-0.802582	-0.58444	-0.744541	-0.664491	1.20177	1.45095	1.32635	+	Cluster -2155	5.9448	1.32691e-05	Q9Y4X5	E3 ubiquitin-protein ligase ARIH1	ARIH1
-0.727461	-0.693781	-0.660233	-0.61552	-0.658838	-0.637176	1.23118	1.43083	1.33101	+	Cluster -2155	7.61685	1.07232e-06	O95219	Sorting nexin-4	SNX4
-0.428568	-0.58336	-0.73835	-0.77774	-0.707293	-0.742514	1.3224	1.32948	1.32594	+	Cluster -2155	6.59969	4.75777e-06	Q9Y294	Histone chaperone ASF1A	ASF1A
-0.581012	-0.598464	-0.615947	-0.839005	-0.622298	-0.730651	1.32156	1.33669	1.32913	+	Cluster -2155	7.55752	1.12555e-06	Q9Y3D6	Mitochondrial fission 1 protein	FIS1
-0.645122	-0.668801	-0.692593	-0.741835	-0.584152	-0.662991	1.28491	1.37875	1.33183	+	Cluster -2155	7.94628	6.97681e-07	Q9Y3A5	Ribosome maturation protein SBDS	SBDS
-0.591584	-0.646392	-0.701245	-0.70546	-0.666726	-0.686092	1.31153	1.35347	1.3325	+	Cluster -2155	9.05963	1.37885e-07	Q9Y316	Protein MEMO1	MEMO1
-0.72506	-0.682105	-0.639167	-0.678451	-0.619525	-0.648987	1.23177	1.43043	1.33109	+	Cluster -2155	7.50721	1.20835e-06	Q9BTT0	Acidic leucine-rich nuclear phosphoprotein 32 family member E	ANP32E
-0.600629	-0.676715	-0.752737	-0.599082	-0.709683	-0.654383	1.2654	1.39676	1.33107	+	Cluster -2155	7.44882	1.30584e-06	P46777	60S ribosomal protein L5	RPL5
-0.517511	-0.636287	-0.755034	-1.04262	-0.296232	-0.669429	1.40496	1.20645	1.3057	+	Cluster -2155	4.16778	0.000294975	Q9NRF2	SH2B adapter protein 1	SH2B1
-0.599713	-0.599187	-0.598653	-1.06705	-0.355446	-0.71125	1.32503	1.29584	1.31042	+	Cluster -2155	4.49675	0.000162196	Q9NNW5	WD repeat-containing protein 6	WDR6
-0.382329	-0.508174	-0.634004	-1.13826	-0.443202	-0.790733	1.38515	1.21265	1.2989	+	Cluster -2155	4.33064	0.000217054	Q9Y2S7	Polymerase delta-interacting protein 2	POLDIP2
-0.428989	-0.526663	-0.624115	-1.12859	-0.424065	-0.776333	1.30784	1.298	1.30291	+	Cluster -2155	4.42846	0.000182878	Q9BSL1	Ubiquitin-associated domain-containing protein 1	UBAC1
-0.403447	-0.444778	-0.486112	-1.35979	-0.280356	-0.820078	1.22384	1.30588	1.26485	+	Cluster -2155	3.3981	0.0012324	Q13546	Receptor-interacting serine/threonine-protein kinase 1	RIPK1
-0.320205	-0.480889	-0.641664	-1.17014	-0.443059	-0.806601	1.10694	1.46812	1.28751	+	Cluster -2155	3.96576	0.000424197	Q9H6U6	Breast carcinoma-amplified sequence 3	BCAS3
-0.526964	-0.656835	-0.786651	-1.02716	-0.262238	-0.644701	1.14218	1.46086	1.3015	+	Cluster -2155	3.98009	0.000413996	Q9H6K1	Uncharacterized protein C6orf106	C6orf106
-0.629538	-0.59693	-0.564352	-0.95804	-0.478955	-0.718499	1.50812	1.12276	1.31543	+	Cluster -2155	4.86522	8.41242e-05	P61006	Ras-related protein Rab-8A	RAB8A
-0.269722	-0.516613	-0.763533	-1.06139	-0.501939	-0.781667	1.17335	1.42323	1.29829	+	Cluster -2155	4.23671	0.000259394	P56962	Syntaxin-17	STX17
-0.524829	-0.569881	-0.614955	-0.966304	-0.535932	-0.751119	1.34648	1.29554	1.321	+	Cluster -2155	5.73601	1.8338e-05	Q8N7H5	RNA polymerase II-associated factor 1 homolog	PAF1
-0.441706	-0.466788	-0.491885	-1.064	-0.613768	-0.838887	1.40086	1.2105	1.30568	+	Cluster -2155	5.4638	2.89424e-05	P62873	Guanine nucleotide-binding protein G(I)/G(S)/G(T) subunit beta-1	GNB1
-0.572151	-0.530504	-0.4889	-1.207	-0.300374	-0.753687	1.4958	1.07261	1.2842	+	Cluster -2155	3.602	0.000829515	P41743	Protein kinase C iota type	PRKCI
-0.577311	-0.482463	-0.387524	-1.14541	-0.484958	-0.815184	1.39932	1.19592	1.29761	+	Cluster -2155	4.48053	0.000166454	P54727	UV excision repair protein RAD23 homolog B	RAD23B
-0.400207	-0.617175	-0.834271	-1.0057	-0.374884	-0.690293	1.25416	1.36086	1.30751	+	Cluster -2155	4.28285	0.000237327	O95721	Synaptosomal-associated protein 29	SNAP29
-0.489127	-0.661627	-0.834212	-0.876798	-0.440065	-0.658431	1.2798	1.36038	1.32008	+	Cluster -2155	5.11201	5.35541e-05	Q9H7N4	Splicing factor, arginine/serine-rich 19	SCAF1
-0.681035	-0.699382	-0.717617	-0.74522	-0.51501	-0.630118	1.40708	1.25185	1.32945	+	Cluster -2155	6.9289	2.92462e-06	Q9H5X1	MIP18 family protein FAM96A	FAM96A
-0.424595	-0.611098	-0.79756	-0.925777	-0.488132	-0.706958	1.35902	1.27706	1.31804	+	Cluster -2155	5.0281	6.29969e-05	Q9BSV6	tRNA-splicing endonuclease subunit Sen34	TSEN34
-0.620815	-0.331997	-1.25341	-0.542248	-0.169228	-0.850716	1.533	0.979276	1.25613	+	Cluster -2155	2.95139	0.00289508	Q8N257	Histone H2B type 3-B;Histone H2B type 2-E;Histone H2B type 1-B;Histone H2B type 1-O;Histone H2B type 1-J	HIST3H2BB;HIST2H2BE;HIST1H2BB;HIST1H2BO;HIST1H2BJ
-0.384187	-0.66816	-0.952182	-0.769483	-0.52457	-0.647024	1.42504	1.20537	1.31519	+	Cluster -2155	4.70937	0.000110327	O95218	Zinc finger Ran-binding domain-containing protein 2	ZRANB2
-0.523245	-0.700046	-0.876848	-0.841996	-0.395231	-0.618615	1.35636	1.28096	1.31865	+	Cluster -2155	5.05556	5.96807e-05	Q6UX04	Peptidyl-prolyl cis-trans isomerase CWC27 homolog	CWC27
-0.387004	-0.605866	-0.82492	-0.903978	-0.519275	-0.711625	1.34555	1.28956	1.31756	+	Cluster -2155	5.00685	6.4802e-05	P27824	Calnexin	CANX
-0.488198	-0.627752	-0.767245	-0.877495	-0.513268	-0.695384	1.39394	1.25229	1.32311	+	Cluster -2155	5.52383	2.62821e-05	Q9NX24	H/ACA ribonucleoprotein complex subunit 2	NHP2
-0.570811	-0.630363	-0.689959	-0.856206	-0.534851	-0.69553	1.43493	1.21689	1.3259	+	Cluster -2155	5.95987	1.3027e-05	P07437	Tubulin beta chain	TUBB
-0.612304	-0.688799	-0.765238	-0.709961	-0.573998	-0.641982	1.38827	1.27326	1.33075	+	Cluster -2155	7.38886	1.41366e-06	O60684	Importin subunit alpha-7	KPNA6
-0.983646	-0.646425	-0.309167	-0.742951	-0.58364	-0.663296	1.45185	1.16757	1.3097	+	Cluster -2155	4.36519	0.000203663	P09601	Heme oxygenase 1	HMOX1
-0.674606	-0.502251	-0.329828	-0.868416	-0.757347	-0.812884	1.37349	1.25674	1.31511	+	Cluster -2155	6.1297	9.95605e-06	Q9NR28	Diablo homolog, mitochondrial	DIABLO
-0.793949	-0.492877	-0.191835	-0.944759	-0.666906	-0.805833	1.44569	1.15175	1.29871	+	Cluster -2155	4.44904	0.000175775	Q7Z7L1	Schlafen family member 11	SLFN11
-0.845795	-0.590807	-0.335798	-0.775692	-0.681998	-0.728846	1.30572	1.33358	1.31964	+	Cluster -2155	5.31995	3.70646e-05	Q9H7E9	UPF0488 protein C8orf33	C8orf33
-0.721853	-0.6572	-0.592578	-0.747831	-0.597794	-0.672812	1.42928	1.23077	1.33002	+	Cluster -2155	6.92559	2.92462e-06	P62256	Ubiquitin-conjugating enzyme E2 H	UBE2H
-0.877741	-0.666904	-0.456052	-0.62546	-0.682113	-0.653786	1.4943	1.14707	1.32068	+	Cluster -2155	5.17406	4.76167e-05	P51151	Ras-related protein Rab-9A	RAB9A
-0.969193	-0.578964	-0.188798	-0.762472	-0.687319	-0.724894	1.37554	1.23222	1.30387	+	Cluster -2155	4.20362	0.000276754	P37198	Nuclear pore glycoprotein p62	NUP62
-0.772284	-0.532285	-0.292244	-0.866582	-0.68962	-0.778102	1.47105	1.1497	1.31037	+	Cluster -2155	4.92543	7.57737e-05	Q15819	Ubiquitin-conjugating enzyme E2 variant 2	UBE2V2
-0.844651	-0.591498	-0.338447	-0.819321	-0.625982	-0.722649	1.48086	1.14751	1.31418	+	Cluster -2155	4.79083	9.58468e-05	P32969	60S ribosomal protein L9	RPL9
-0.690376	-0.566968	-0.443653	-0.924478	-0.581014	-0.752749	1.42232	1.21718	1.31974	+	Cluster -2155	5.57964	2.40393e-05	Q15796	Mothers against decapentaplegic homolog 2;Mothers against decapentaplegic homolog 3	SMAD2;SMAD3
-0.92146	-0.618156	-0.314898	-0.879002	-0.50612	-0.692562	1.37045	1.25102	1.31073	+	Cluster -2155	4.46129	0.000172427	P61019	Ras-related protein Rab-2A	RAB2A
-0.751742	-0.641186	-0.530639	-0.698073	-0.66941	-0.683741	1.51592	1.13395	1.32492	+	Cluster -2155	5.73823	1.83084e-05	P63173	60S ribosomal protein L38	RPL38
-0.94492	-0.610569	-0.27619	-0.698064	-0.701793	-0.699927	1.17593	1.44505	1.31048	+	Cluster -2155	4.46525	0.000171054	Q9NW82	WD repeat-containing protein 70	WDR70
-0.887644	-0.64824	-0.408925	-0.774353	-0.573	-0.673676	1.33283	1.31106	1.32194	+	Cluster -2155	5.31736	3.71568e-05	Q6IAA8	Ragulator complex protein LAMTOR1	LAMTOR1
-0.991131	-0.658078	-0.324934	-0.676656	-0.633731	-0.655193	1.40393	1.22256	1.31323	+	Cluster -2155	4.57256	0.000142265	O43865	Putative adenosylhomocysteinase 2	AHCYL1
-0.920306	-0.647413	-0.374479	-0.580094	-0.762895	-0.671494	1.26505	1.37274	1.31889	+	Cluster -2155	5.0067	6.4802e-05	P04792	Heat shock protein beta-1	HSPB1
-1.07544	-0.658346	-0.241246	-0.674918	-0.615915	-0.645415	1.28149	1.32603	1.30376	+	Cluster -2155	4.07455	0.000351258	O43813	LanC-like protein 1	LANCL1
-0.935353	-0.710627	-0.4859	-0.653804	-0.571068	-0.612436	1.27897	1.36716	1.32306	+	Cluster -2155	5.6052	2.29976e-05	P51149	Ras-related protein Rab-7a	RAB7A
-1.17525	-0.759393	-0.343623	-0.582332	-0.493302	-0.537812	1.34128	1.2532	1.29723	+	Cluster -2155	4.06359	0.000358097	P68371	Tubulin beta-4B chain	TUBB4B
-1.11017	-0.710322	-0.310473	-0.61724	-0.571271	-0.594256	1.29202	1.31713	1.30458	+	Cluster -2155	4.18922	0.00028392	Q15907	Ras-related protein Rab-11B	RAB11B
-0.963895	-0.651155	-0.338397	-0.538655	-0.785506	-0.662081	1.39433	1.23214	1.31322	+	Cluster -2155	4.57274	0.000142265	Q12899	Tripartite motif-containing protein 26	TRIM26
-0.730547	-0.549937	-0.369273	-0.612657	-0.921265	-0.766963	1.39649	1.23728	1.31688	+	Cluster -2155	5.41279	3.14716e-05	O15217	Glutathione S-transferase A4	GSTA4
-0.898518	-0.663168	-0.427858	-0.427016	-0.870709	-0.648862	1.46026	1.16383	1.31204	+	Cluster -2155	4.49926	0.000161446	Q8WUD1	Ras-related protein Rab-2B	RAB2B
-0.815744	-0.550056	-0.284399	-0.584695	-0.936518	-0.760608	1.31653	1.30482	1.31067	+	Cluster -2155	4.786	9.66597e-05	Q96C36	Pyrroline-5-carboxylate reductase 2	PYCR2
-0.856382	-0.512787	-0.169176	-0.498247	-1.04983	-0.774042	1.4568	1.11685	1.28681	+	Cluster -2155	3.76118	0.000620524	P49459	Ubiquitin-conjugating enzyme E2 A	UBE2A
-0.64357	-0.551927	-0.460279	-0.543129	-0.988258	-0.765695	1.35663	1.27861	1.31762	+	Cluster -2155	5.48361	2.81271e-05	P61962	DDB1- and CUL4-associated factor 7	DCAF7
-1.07124	-0.55931	-0.646744	-0.610286	-0.58728	-0.360479	1.709	0.847902	1.27844	+	Cluster -2155	3.46739	0.00107611	Q96L93	Kinesin-like protein KIF16B	KIF16B
-0.87255	-0.727744	-0.58293	-0.592221	-0.588143	-0.590182	1.55616	1.07969	1.31792	+	Cluster -2155	5.1344	5.12639e-05	Q8TAC2	Josephin-2	JOSD2
-0.815545	-0.70121	-0.586915	-0.541848	-0.684275	-0.613061	1.61346	1.01511	1.31428	+	Cluster -2155	4.7102	0.000110327	O75113	NEDD4-binding protein 1	N4BP1
-1.14859	-0.77872	-0.408856	-0.628583	-0.398905	-0.513744	1.48945	1.09549	1.29246	+	Cluster -2155	3.97823	0.000414661	P78537	Biogenesis of lysosome-related organelles complex 1 subunit 1	BLOC1S1
-0.989647	-0.772457	-0.555268	-0.64428	-0.424283	-0.534282	1.54372	1.06976	1.30673	+	Cluster -2155	4.61922	0.000130595	P20338	Ras-related protein Rab-4A	RAB4A
-0.918701	-0.763841	-0.609012	-0.756058	-0.302952	-0.529506	1.63944	0.947279	1.29335	+	Cluster -2155	3.93557	0.000447649	Q9P000	COMM domain-containing protein 9	COMMD9
-0.695282	-0.631581	-0.567879	-0.905743	-0.463488	-0.684616	1.53322	1.09919	1.31619	+	Cluster -2155	4.80553	9.30291e-05	Q9NXF7	DDB1- and CUL4-associated factor 16	DCAF16
-0.902907	-0.664915	-0.42703	-0.901268	-0.364621	-0.632943	1.58149	1.01431	1.29789	+	Cluster -2155	3.84552	0.000531626	Q9NZD2	Glycolipid transfer protein	GLTP
-0.927722	-0.781396	-0.635042	-0.685511	-0.372335	-0.528925	1.51818	1.10245	1.3103	+	Cluster -2155	4.95592	7.12525e-05	P62888	60S ribosomal protein L30	RPL30
-1.02104	-0.661609	-0.302189	-0.817562	-0.450358	-0.63396	1.54027	1.05089	1.29557	+	Cluster -2155	3.7626	0.000619497	O95295	SNARE-associated protein Snapin	SNAPIN
-0.824304	-0.71019	-0.59609	-0.751157	-0.460987	-0.606074	1.56028	1.07226	1.31626	+	Cluster -2155	4.89223	8.02898e-05	Q9NQE9	Histidine triad nucleotide-binding protein 3	HINT3
-0.942583	-0.676389	-0.410308	-0.746643	-0.529436	-0.638037	1.48381	1.14513	1.31446	+	Cluster -2155	4.66669	0.000118675	P18124	60S ribosomal protein L7	RPL7
-0.933462	-0.779661	-0.626094	-0.332072	-0.729346	-0.530705	1.47269	1.14679	1.31185	+	Cluster -2155	4.94882	7.22159e-05	P61764	Syntaxin-binding protein 1	STXBP1
-0.892388	-0.756651	-0.620854	-0.543868	-0.593433	-0.568653	1.27422	1.37635	1.32528	+	Cluster -2155	6.79955	3.51339e-06	Q13015	Protein AF1q	MLLT11
-1.00128	-0.775325	-0.549102	-0.334769	-0.734045	-0.534415	1.22965	1.38965	1.30964	+	Cluster -2155	4.84089	8.73414e-05	P29084	Transcription initiation factor IIE subunit beta	GTF2E2
-1.00264	-0.805664	-0.608712	-0.35677	-0.655259	-0.506015	1.33207	1.29131	1.31168	+	Cluster -2155	5.4399	3.01208e-05	Q8IU81	Interferon regulatory factor 2-binding protein 1	IRF2BP1
-0.80997	-0.81821	-0.826956	-0.411728	-0.585429	-0.498568	1.2014	1.43251	1.31695	+	Cluster -2155	6.8415	3.3262e-06	Q14683	Structural maintenance of chromosomes protein 1A	SMC1A
-0.920927	-0.739592	-0.558334	-0.43015	-0.728052	-0.579101	1.43198	1.20546	1.31872	+	Cluster -2155	5.31092	3.75155e-05	Q8TAT6	Nuclear protein localization protein 4 homolog	NPLOC4
-0.928698	-0.766384	-0.604259	-0.423229	-0.679824	-0.551524	1.19876	1.43719	1.31797	+	Cluster -2155	5.53882	2.57694e-05	P61964	WD repeat-containing protein 5	WDR5
-1.08975	-0.896763	-0.70395	-0.343101	-0.452826	-0.39796	1.26168	1.32789	1.29478	+	Cluster -2155	5.95782	1.30501e-05	O75150	E3 ubiquitin-protein ligase BRE1B	RNF40
-0.858298	-0.821962	-0.78586	-0.155501	-0.801149	-0.478322	1.33553	1.2652	1.30036	+	Cluster -2155	4.7209	0.000108248	P05388	60S acidic ribosomal protein P0;60S acidic ribosomal protein P0-like	RPLP0;RPLP0P6
-0.898467	-0.769139	-0.639862	-0.395918	-0.705805	-0.550862	1.26499	1.37504	1.32002	+	Cluster -2155	5.88311	1.42781e-05	Q8N0X7	Spartin	SPG20
-0.985205	-0.655681	-0.876531	-0.643537	-0.555329	-0.180872	1.38058	1.21753	1.29905	+	Cluster -2155	4.87048	8.3352e-05	P11233	Ras-related protein Ral-A	RALA
-0.808657	-0.748798	-0.688894	-0.772466	-0.374374	-0.573424	1.30716	1.33726	1.32219	+	Cluster -2155	5.89276	1.41033e-05	Q5W0V3	Protein FAM160B1	FAM160B1
-0.839606	-0.795009	-0.750312	-0.831107	-0.188767	-0.509941	1.35611	1.25372	1.30491	+	Cluster -2155	4.70875	0.000110327	Q8WUD4	Coiled-coil domain-containing protein 12	CCDC12
-0.822922	-0.81856	-0.814244	-0.642758	-0.351059	-0.496908	1.22894	1.40203	1.31547	+	Cluster -2155	6.42887	6.08789e-06	Q9NRX1	RNA-binding protein PNO1	PNO1
-0.767592	-0.740798	-0.714028	-0.574708	-0.604096	-0.589402	1.3548	1.30562	1.3302	+	Cluster -2155	10.2456	2.51608e-08	Q9UPT9	Ubiquitin carboxyl-terminal hydrolase 22	USP22
-0.77857	-0.744015	-0.70935	-0.663489	-0.50558	-0.584538	1.37714	1.27989	1.32851	+	Cluster -2155	7.83298	7.99351e-07	A6ZKI3	Protein FAM127A;Protein FAM127C	FAM127A;FAM127C
-0.812505	-0.741754	-0.671103	-0.618098	-0.556645	-0.58737	1.36355	1.29477	1.32916	+	Cluster -2155	8.24773	4.47082e-07	Q9Y285	Phenylalanine--tRNA ligase alpha subunit	FARSA
-0.795847	-0.764655	-0.733505	-0.55193	-0.57453	-0.56323	1.29614	1.35966	1.3279	+	Cluster -2155	9.8347	4.98494e-08	P48729	Casein kinase I isoform alpha	CSNK1A1
-0.971996	-0.887926	-0.80386	-0.406024	-0.41864	-0.412334	1.43893	1.1616	1.30025	+	Cluster -2155	6.54456	5.20167e-06	P68036	Ubiquitin-conjugating enzyme E2 L3	UBE2L3
-1.00707	-0.817442	-0.627804	-0.777194	-0.183984	-0.480591	1.29643	1.29962	1.29802	+	Cluster -2155	4.52658	0.000154446	O43633	Charged multivesicular body protein 2a	CHMP2A
-0.846265	-0.759394	-0.672561	-0.664101	-0.438511	-0.551305	1.02466	1.59677	1.3107	+	Cluster -2155	4.77918	9.79275e-05	Q8WUF5	RelA-associated inhibitor	PPP1R13L
-0.984482	-0.751898	-0.519351	-0.63271	-0.497689	-0.565199	1.20775	1.42648	1.31711	+	Cluster -2155	5.25967	4.10062e-05	Q96EP0	E3 ubiquitin-protein ligase RNF31	RNF31
-0.937311	-0.759272	-0.581302	-0.52926	-0.575128	-0.552193	1.05534	1.56764	1.31148	+	Cluster -2155	4.83485	8.80199e-05	Q96BM9	ADP-ribosylation factor-like protein 8A	ARL8A
-0.806412	-0.736272	-0.666127	-0.68283	-0.49474	-0.588784	1.18564	1.46448	1.32505	+	Cluster -2155	6.24266	8.21612e-06	Q8WVD3	E3 ubiquitin-protein ligase RNF138	RNF138
-0.979433	-0.692172	-0.405018	-0.625865	-0.611161	-0.61851	1.09182	1.52962	1.31071	+	Cluster -2155	4.45976	0.000172645	Q96CT7	Coiled-coil domain-containing protein 124	CCDC124
-1.02103	-0.792353	-0.563856	-0.551834	-0.489125	-0.520477	1.19882	1.42697	1.31289	+	Cluster -2155	5.34265	3.5931e-05	P62906	60S ribosomal protein L10a	RPL10A
-0.967615	-0.747048	-0.526518	-0.73097	-0.40585	-0.56841	1.22913	1.40182	1.31546	+	Cluster -2155	5.05646	5.96484e-05	P06493	Cyclin-dependent kinase 1	CDK1
-0.857836	-0.741556	-0.625306	-0.683772	-0.454197	-0.568985	1.01645	1.60465	1.31054	+	Cluster -2155	4.64477	0.000123742	P40616	ADP-ribosylation factor-like protein 1	ARL1
1.22331	1.14765	1.07214	-1.65356	-0.350892	-1.00223	0.090757	-0.381695	-0.145469	+	Cluster -2152	2.74694	0.00430147	Q9Y3C4	EKC/KEOPS complex subunit TPRKB	TPRKB
1.34177	1.05981	0.777744	-1.64098	-0.51657	-1.07878	-0.377989	-0.0177281	0.452716	+	Cluster -2152	2.54053	0.0064826	Q8TEP8	Centrosomal protein of 192 kDa	CEP192
0.633467	0.938902	1.24445	-1.59988	-1.46296	-0.38381	0.226823	0.508657	-0.105643	+	Cluster -2152	2.40491	0.0083535	Q8N5C7	DTW domain-containing protein 1	DTWD1
0.921003	0.950965	0.980979	-1.72139	-1.36699	-0.39989	0.347433	-0.112187	0.400074	+	Cluster -2152	2.58942	0.00587606	Q8NBM8	Prenylcysteine oxidase-like	PCYOX1L
1.17722	1.03762	0.898086	-1.61486	-1.35294	-0.401701	0.323714	0.0766786	-0.143818	+	Cluster -2152	2.7578	0.00421344	Q8TBK6	Zinc finger CCHC domain-containing protein 10	ZCCHC10
1.07516	1.14443	1.21381	-1.65803	-0.952945	-0.385822	0.207477	-0.274714	-0.369365	+	Cluster -2152	2.69187	0.00479705	O43504	Ragulator complex protein LAMTOR5	LAMTOR5
0.599653	1.13802	1.6764	-1.02741	-1.17331	-0.846269	-0.061813	0.257358	-0.562626	+	Cluster -2152	2.74217	0.00433946	Q9UPM8	AP-4 complex subunit epsilon-1	AP4E1
0.832702	1.18086	1.52914	-1.22925	-0.355154	-1.11243	0.057271	-0.83113	-0.0720104	+	Cluster -2152	2.52306	0.00666489	Q969M7	NEDD8-conjugating enzyme UBE2F	UBE2F
0.394868	1.13538	1.87591	-1.00077	-0.944554	-0.972656	-0.441587	-0.0163207	-0.0302749	+	Cluster -2152	2.45548	0.00759559	Q5VIR6	Vacuolar protein sorting-associated protein 53 homolog	VPS53
0.8469	1.00144	1.15604	-1.31277	-1.13994	-0.998995	-0.155784	0.900088	-0.296981	+	Cluster -2152	2.77184	0.00410617	Q0VF96	Cingulin-like protein 1	CGNL1
0.0560682	0.659567	1.26311	-1.34106	-0.674337	-1.6424	0.485623	0.780772	0.412661	+	Cluster -2152	2.37218	0.00890087	O94964	Protein SOGA1;N-terminal form;C-terminal 80 kDa form	SOGA1
1.14702	0.959406	0.771881	-1.01675	-0.854292	-1.62019	0.288351	0.729591	-0.405011	+	Cluster -2152	2.64529	0.00525332	Q7Z5L2	Coiled-coil domain-containing protein R3HCC1L	R3HCC1L
1.22635	1.09424	0.962165	-1.06093	-0.467671	-1.56662	0.424292	0.0159246	-0.627744	+	Cluster -2152	2.46886	0.00739398	P04733	Metallothionein-1F	MT1F
1.02715	1.06942	1.11178	-1.1547	-0.5503	-1.70469	-0.00900969	0.0836466	0.12671	+	Cluster -2152	3.21173	0.00176167	Q7L0Y3	Mitochondrial ribonuclease P protein 1	TRMT10C
1.04451	1.04427	1.04396	-1.36966	-1.00348	-1.18657	0.346009	0.437187	-0.356238	+	Cluster -2152	3.767	0.000616235	Q9H270	Vacuolar protein sorting-associated protein 11 homolog	VPS11
1.18208	0.971843	0.761703	-1.16931	-1.31884	-1.11274	-0.390714	0.509064	0.566919	+	Cluster -2152	3.19706	0.00181165	O00507	Probable ubiquitin carboxyl-terminal hydrolase FAF-Y	USP9Y
1.49984	1.17821	0.85677	-0.862647	-0.998114	-1.35295	-0.155698	0.0160147	-0.181422	+	Cluster -2152	4.04753	0.000366564	Q8NFJ9	Bardet-Biedl syndrome 1 protein	BBS1
1.4362	1.08463	0.732989	-0.847112	-1.08629	-1.38287	-0.299131	0.540548	-0.178969	+	Cluster -2152	2.99396	0.00267007	Q8N1W1	Rho guanine nucleotide exchange factor 28	ARHGEF28
1.12685	1.09357	1.06031	-0.721937	-1.47986	-1.18764	-0.299585	0.444234	-0.0359413	+	Cluster -2152	3.42146	0.00117604	Q9UJ68	Mitochondrial peptide methionine sulfoxide reductase	MSRA
1.24043	1.03809	0.835697	-1.09704	-1.18405	-1.14054	-0.403225	0.781879	-0.0712298	+	Cluster -2152	2.94705	0.00291909	P42684	Abelson tyrosine-protein kinase 2	ABL2
1.37656	1.23646	1.09621	-0.959192	-1.03087	-0.995025	-0.578262	0.0955027	-0.241379	+	Cluster -2152	4.42076	0.000185328	Q9P035	Very-long-chain (3R)-3-hydroxyacyl-CoA dehydratase 3	HACD3
1.30879	1.05055	0.792408	-0.964561	-1.10773	-1.50507	0.0834084	0.354568	-0.0123703	+	Cluster -2152	4.03094	0.000376663	O75943	Cell cycle checkpoint protein RAD17	RAD17
0.784254	1.06553	1.34684	-1.11684	-1.44533	-0.997246	0.322362	0.0139966	0.0264325	+	Cluster -2152	4.16621	0.000295558	P0CG47	Polyubiquitin-B;Ubiquitin;Polyubiquitin-C;Ubiquitin	UBB;UBC
0.891342	1.10751	1.32364	-1.0181	-1.2183	-1.1182	0.431736	0.108003	-0.507644	+	Cluster -2152	3.44416	0.00112561	O43426	Synaptojanin-1	SYNJ1
1.23304	1.0229	0.812767	-1.25739	-1.33494	-1.07717	0.191081	-0.0489971	0.458702	+	Cluster -2152	4.50351	0.000160613	Q9Y4K3	TNF receptor-associated factor 6	TRAF6
1.02573	1.05027	1.07487	-0.337267	-1.68227	-1.15748	0.528802	-0.251612	-0.251041	+	Cluster -2152	2.34164	0.00945086	Q7L775	EPM2A-interacting protein 1	EPM2AIP1
1.11616	1.22432	1.33239	-0.912461	-1.1958	-1.05413	-0.0716902	-0.268634	-0.170158	+	Cluster -2152	5.95342	1.30834e-05	O95197	Reticulon-3	RTN3
0.978591	1.19602	1.41352	-0.736094	-1.34411	-1.05245	-0.359299	0.0614916	-0.157676	+	Cluster -2152	4.01134	0.000390128	Q56P03	E2F-associated phosphoprotein	EAPP
1.24254	1.23494	1.22733	-0.899768	-0.596957	-0.74836	-0.863403	0.32451	-0.920831	+	Cluster -2152	2.66521	0.00505232	Q14241	Transcription elongation factor B polypeptide 3	TCEB3
1.46404	1.25946	1.0548	-1.22443	-0.0671441	-0.645786	-0.834417	-0.633993	-0.372533	+	Cluster -2152	2.90475	0.0031861	Q969V6	MKL/myocardin-like protein 1	MKL1
1.09271	1.25828	1.42384	-0.20715	-1.33856	-0.772855	-0.575864	-0.588937	-0.291474	+	Cluster -2152	3.08169	0.00226375	Q96BD8	Spindle and kinetochore-associated protein 1	SKA1
-0.212986	-0.627562	-1.04217	1.14076	1.42587	1.28331	-0.345769	-0.982808	-0.638653	+	Cluster -2156	3.40166	0.00122574	Q6ZWJ1	Syntaxin-binding protein 4	STXBP4
-0.450379	-0.637274	-0.824277	1.71887	0.832841	1.27585	-0.471951	-1.01408	-0.429609	+	Cluster -2156	3.22163	0.00172942	Q86UW6	NEDD4-binding protein 2	N4BP2
0.15655	-0.114759	-0.386113	1.0979	1.27473	1.18632	-0.842853	-1.02384	-1.34793	+	Cluster -2156	4.30494	0.00022721	Q5VWJ9	Sorting nexin-30	SNX30
-0.560555	-0.392317	-0.22415	1.76629	0.72384	1.24506	-1.08328	-0.622163	-0.852728	+	Cluster -2156	3.1624	0.00193476	Q7Z4H8	KDEL motif-containing protein 2	KDELC2
0.0357254	-0.173208	-0.382229	1.13318	1.31423	1.2237	-1.09178	-1.00916	-1.05046	+	Cluster -2156	5.61933	2.23546e-05	Q16864	V-type proton ATPase subunit F	ATP6V1F
-0.111779	-0.245742	-0.379732	1.18004	1.14682	1.16343	-0.359065	-0.594015	-1.79996	+	Cluster -2156	2.43777	0.00785012	Q01844	RNA-binding protein EWS	EWSR1
0.308584	-0.172988	-0.654148	1.02245	1.36311	1.19277	-1.01851	-1.02134	-1.01993	+	Cluster -2156	3.55762	0.000905967	Q9P013	Spliceosome-associated protein CWC15 homolog	CWC15
0.246896	-0.165962	-0.578795	1.46569	0.869712	1.1677	-1.35352	-1.06276	-0.588958	+	Cluster -2156	2.97366	0.00276657	P42898	Methylenetetrahydrofolate reductase	MTHFR
0.466004	-0.0386953	-0.543252	1.54099	0.622866	1.08192	-1.43656	-0.679684	-1.01359	+	Cluster -2156	2.45176	0.00764956	O75575	DNA-directed RNA polymerase III subunit RPC9	CRCP
0.519768	0.119119	-0.281464	1.17376	0.936764	1.05526	-1.46553	-0.991382	-1.0663	+	Cluster -2156	3.66825	0.000734155	Q9UK97	F-box only protein 9	FBXO9
0.244735	-0.230845	-0.706423	1.521	0.876634	1.19881	-1.13799	-0.797955	-0.967965	+	Cluster -2156	3.14132	0.0020156	Q9UHD2	Serine/threonine-protein kinase TBK1	TBK1
0.132425	-0.0999725	-0.332353	1.32409	1.03923	1.18166	-1.32898	-0.834407	-1.0817	+	Cluster -2156	4.41094	0.00018807	Q9HB90	Ras-related GTP-binding protein C	RRAGC
0.519922	-0.0364546	-0.592805	0.811757	1.40457	1.10816	-1.26072	-0.8827	-1.07172	+	Cluster -2156	2.89635	0.00323151	P36551	Oxygen-dependent coproporphyrinogen-III oxidase, mitochondrial	CPOX
0.543831	0.0274148	-0.48919	1.06204	1.02619	1.04412	-1.68337	-0.459554	-1.07148	+	Cluster -2156	2.38451	0.00870941	P19388	DNA-directed RNA polymerases I, II, and III subunit RPABC1	POLR2E
0.522422	0.11789	-0.28701	1.4976	0.511574	1.00459	-1.53348	-0.711214	-1.12237	+	Cluster -2156	2.52517	0.0066417	Q9UJW0	Dynactin subunit 4	DCTN4
0.290014	-0.159625	-0.609151	0.698411	1.55135	1.12487	-1.36599	-0.362851	-1.16703	+	Cluster -2156	2.33557	0.00953475	Q9NWB7	Intraflagellar transport protein 57 homolog	IFT57
-0.0585646	-0.491596	-0.924571	1.20038	1.3299	1.26514	-1.15745	-0.389673	-0.773573	+	Cluster -2156	3.21537	0.0017481	Q8TE02	Elongator complex protein 5	ELP5
0.157399	-0.302567	-0.762568	1.16641	1.18524	1.17583	-1.3679	-0.126138	-1.12571	+	Cluster -2156	2.37756	0.00881624	Q96RR4	Calcium/calmodulin-dependent protein kinase kinase 2	CAMKK2
0.659107	1.02124	1.3836	0.0699815	0.317215	0.193595	-1.12645	-1.14619	-1.3721	+	Cluster -2156	4.1527	0.000302826	P09622	Dihydrolipoyl dehydrogenase, mitochondrial	DLD
0.919061	0.954972	0.990962	0.0235497	0.57444	0.298992	-0.967647	-1.41882	-1.37551	+	Cluster -2156	4.37595	0.000199744	P62328	Thymosin beta-4;Hematopoietic system regulatory peptide	TMSB4X
0.755033	1.03427	1.31356	-0.149859	0.463771	0.156951	-0.950996	-1.43148	-1.19125	+	Cluster -2156	3.7219	0.000665275	Q6IA86	Elongator complex protein 2	ELP2
0.810031	1.00635	1.20263	0.29822	0.166562	0.232393	-1.09174	-1.11424	-1.51019	+	Cluster -2156	4.829	8.87313e-05	P23588	Eukaryotic translation initiation factor 4B	EIF4B
0.489232	1.06641	1.64356	0.101181	0.0471716	0.0741793	-1.16703	-1.11413	-1.14059	+	Cluster -2156	3.23281	0.00169579	P62191	26S protease regulatory subunit 4	PSMC1
0.590787	0.904091	1.2174	0.273668	0.441074	0.357371	-0.961025	-1.56189	-1.26147	+	Cluster -2156	3.93323	0.000449305	P23381	Tryptophan--tRNA ligase, cytoplasmic;T1-TrpRS;T2-TrpRS	WARS
0.82722	1.04675	1.26632	-0.0137609	0.292957	0.139598	-0.806501	-1.56622	-1.18637	+	Cluster -2156	3.80274	0.000575997	P60842	Eukaryotic initiation factor 4A-I	EIF4A1
0.425624	0.933899	1.4423	0.250268	0.252182	0.251223	-0.703887	-1.66643	-1.18519	+	Cluster -2156	2.73551	0.00439223	P63167	Dynein light chain 1, cytoplasmic	DYNLL1
0.734828	1.12104	1.50728	-0.473579	0.248567	-0.112506	-0.434681	-1.08663	-1.50432	+	Cluster -2156	2.53822	0.00650398	Q15014	Mortality factor 4-like protein 2	MORF4L2
1.06667	1.21023	1.35378	-0.0247325	-0.425287	-0.225012	-0.526498	-1.44391	-0.985224	+	Cluster -2156	3.50664	0.000996626	P62318	Small nuclear ribonucleoprotein Sm D3	SNRPD3
1.10231	1.13068	1.15899	0.0843861	-0.0808641	0.00175869	-0.743546	-1.52128	-1.13243	+	Cluster -2156	4.20323	0.000276754	Q16539	Mitogen-activated protein kinase 14	MAPK14
0.831667	1.12668	1.42175	-0.375657	0.20265	-0.086509	-1.57957	-0.500816	-1.0402	+	Cluster -2156	2.81342	0.00377477	O15066	Kinesin-like protein KIF3B;Kinesin-like protein KIF3B, N-terminally processed	KIF3B
1.35902	1.07637	0.793754	-0.120345	0.33294	0.106296	-1.30848	-1.05687	-1.18268	+	Cluster -2156	4.30358	0.000227669	O43379	WD repeat-containing protein 62	WDR62
1.19464	1.01857	0.842577	-0.0972638	0.367179	0.134957	-1.73271	-0.574386	-1.15357	+	Cluster -2156	2.93538	0.00298639	P00813	Adenosine deaminase	ADA
1.06025	1.05607	1.05192	-0.0540461	0.328316	0.137135	-1.54904	-0.837385	-1.19323	+	Cluster -2156	4.16817	0.000294975	P41227	N-alpha-acetyltransferase 10	NAA10
1.22897	0.956978	0.684996	0.106058	0.436974	0.271517	-1.61649	-0.840502	-1.2285	+	Cluster -2156	3.60254	0.000829515	Q9UNE7	E3 ubiquitin-protein ligase CHIP	STUB1
0.704231	0.961175	1.21818	-0.186337	0.700783	0.257217	-1.36847	-1.23519	-1.05159	+	Cluster -2156	3.42756	0.00116534	P40121	Macrophage-capping protein	CAPG
0.47221	0.93591	1.39948	-0.0331007	0.552319	0.259611	-1.57063	-0.820318	-1.19548	+	Cluster -2156	2.87174	0.00338865	Q5VZ89	DENN domain-containing protein 4C	DENND4C
0.525876	0.997528	1.46916	-0.480598	0.701967	0.110683	-1.3817	-0.834704	-1.10821	+	Cluster -2156	2.37374	0.00888281	Q2M389	WASH complex subunit 7	KIAA1033
0.441492	0.906402	1.37123	-0.247468	0.81714	0.284833	-1.32576	-1.05666	-1.19121	+	Cluster -2156	2.66431	0.00505743	P15880	40S ribosomal protein S2	RPS2
0.588738	1.10778	1.62695	-0.611249	0.451631	-0.0798122	-1.13948	-0.916526	-1.02803	+	Cluster -2156	2.55159	0.00634214	Q86XP3	ATP-dependent RNA helicase DDX42	DDX42
1.38182	1.17411	0.966419	-0.287141	-0.204144	-0.245639	-1.44393	-1.22249	-0.11901	+	Cluster -2156	2.58853	0.00588504	Q96Q05	Trafficking protein particle complex subunit 9	TRAPPC9
1.59079	1.25015	0.909697	-0.282392	-0.3615	-0.321946	-0.930424	-0.62729	-1.22708	+	Cluster -2156	3.85528	0.00052244	Q8NG08	DNA helicase B	HELB
1.24928	1.27202	1.2946	-0.224129	-0.375473	-0.299798	-0.833498	-1.04119	-1.04182	+	Cluster -2156	6.86068	3.25274e-06	Q9BRJ6	Uncharacterized protein C7orf50	C7orf50
1.61473	1.20155	0.788379	0.170478	-0.739668	-0.284598	-0.645139	-1.18877	-0.916969	+	Cluster -2156	2.84166	0.00357697	Q03393	6-pyruvoyl tetrahydrobiopterin synthase	PTS
1.52093	1.21206	0.90326	-0.124295	-0.213622	-0.168957	-0.888463	-1.19779	-1.04313	+	Cluster -2156	4.55467	0.000146838	P62841	40S ribosomal protein S15	RPS15
1.56659	1.28602	1.00537	-0.481713	-0.338427	-0.410068	-0.696056	-1.05579	-0.875928	+	Cluster -2156	4.61025	0.000132507	O43924	Retinal rod rhodopsin-sensitive cGMP 3,5-cyclic phosphodiesterase subunit delta	PDE6D
0.714904	0.396059	0.0771746	0.707105	0.915799	0.811452	-0.950535	-1.9901	-0.681857	+	Cluster -2156	2.49371	0.00705568	Q9BVS4	Serine/threonine-protein kinase RIO2	RIOK2
0.542592	0.417721	0.292854	0.720897	0.888663	0.804778	-1.11613	-1.97845	-0.572927	+	Cluster -2156	2.64573	0.0052508	Q14653	Interferon regulatory factor 3	IRF3
0.328086	0.251788	0.175244	1.18145	0.629027	0.905238	-0.629139	-2.0348	-0.806889	+	Cluster -2156	2.33184	0.00959915	P51532	Transcription activator BRG1	SMARCA4
0.675796	0.268438	-0.138845	1.18779	0.61599	0.901889	-0.46841	-1.5214	-1.52125	+	Cluster -2156	2.43492	0.00788655	Q6UUV9	CREB-regulated transcription coactivator 1	CRTC1
0.443896	0.217189	-0.00947662	1.03461	0.822937	0.928772	-0.369552	-1.92238	-1.14599	+	Cluster -2156	2.33691	0.0095231	P21964	Catechol O-methyltransferase	COMT
0.524312	0.292555	0.0607791	0.995485	0.774912	0.885195	-0.436282	-1.91919	-1.17777	+	Cluster -2156	2.43822	0.00784975	Q12931	Heat shock protein 75 kDa, mitochondrial	TRAP1
-0.595327	-0.27318	0.0490419	0.754136	1.58551	1.16982	-0.458995	-1.57276	-0.658246	+	Cluster -2156	2.40951	0.00828541	Q9C005	Protein dpy-30 homolog	DPY30
-0.456851	-0.150784	0.15536	1.08983	1.21228	1.15105	-0.383706	-1.61687	-1.00032	+	Cluster -2156	2.76893	0.00413154	P19838	Nuclear factor NF-kappa-B p105 subunit;Nuclear factor NF-kappa-B p50 subunit	NFKB1
-0.700733	-0.112702	0.475264	1.13526	1.1529	1.14408	-0.755301	-1.30741	-1.03136	+	Cluster -2156	2.93017	0.00301894	P49247	Ribose-5-phosphate isomerase	RPIA
-0.954424	-0.291097	0.37193	1.13823	1.22791	1.18308	-0.519926	-1.26382	-0.89188	+	Cluster -2156	2.51554	0.00677024	P51665	26S proteasome non-ATPase regulatory subunit 7	PSMD7
-0.377139	-0.174203	0.0287744	1.27154	1.16059	1.21606	-0.789364	-1.29438	-1.04188	+	Cluster -2156	4.70558	0.000110871	P30626	Sorcin	SRI
0.0542389	0.140303	0.226384	0.978237	1.0057	0.991966	-0.301475	-1.76242	-1.33294	+	Cluster -2156	2.53539	0.00653325	Q5QJ74	Tubulin-specific chaperone cofactor E-like protein	TBCEL
0.156617	0.0803822	0.00438498	1.03357	1.13195	1.08276	-0.722865	-1.60356	-1.16323	+	Cluster -2156	3.88935	0.000489898	P61960	Ubiquitin-fold modifier 1	UFM1
-0.234336	-0.0571644	0.11993	1.095	1.06885	1.08193	-0.229373	-1.82007	-1.02476	+	Cluster -2156	2.33942	0.00948009	Q96QU8	Exportin-6	XPO6
-0.0911107	0.190781	0.472592	0.751555	1.23118	0.991365	-0.694109	-1.67012	-1.18213	+	Cluster -2156	3.08375	0.00225447	Q99622	Protein C10	C12orf57
-0.210765	0.214555	0.639483	1.05894	0.893976	0.976466	-0.759612	-1.62212	-1.19092	+	Cluster -2156	3.08925	0.00223157	P62241	40S ribosomal protein S8	RPS8
-0.000260247	0.192953	0.386275	0.891836	1.10728	0.999551	-0.67943	-1.70564	-1.19257	+	Cluster -2156	3.32275	0.00142907	Q9H840	Gem-associated protein 7	GEMIN7
-0.297543	-0.0962605	0.105104	1.45893	0.851704	1.15531	-0.726367	-1.51828	-0.932606	+	Cluster -2156	3.36836	0.00130342	O60518	Ran-binding protein 6	RANBP6
-0.0786441	0.196705	0.471968	1.28367	0.644369	0.964019	-1.0687	-1.79222	-0.621175	+	Cluster -2156	2.64037	0.00530489	P78345	Ribonuclease P protein subunit p38	RPP38
-0.290994	0.144286	0.579495	1.23911	0.827115	1.03311	-0.939421	-1.41532	-1.17739	+	Cluster -2156	3.42578	0.00116861	Q8WUX2	Putative glutathione-specific gamma-glutamylcyclotransferase 2	CHAC2
-0.188748	0.161423	0.51154	1.25368	0.731802	0.992736	-0.612038	-1.69623	-1.15416	+	Cluster -2156	2.75014	0.00428134	P62314	Small nuclear ribonucleoprotein Sm D1	SNRPD1
-0.557554	-0.179116	0.199252	1.56429	0.753168	1.15873	-0.542742	-1.41642	-0.97961	+	Cluster -2156	2.7132	0.00458913	P63162	Small nuclear ribonucleoprotein-associated protein N;Small nuclear ribonucleoprotein-associated proteins B and B	SNRPN;SNRPB
0.617313	0.401332	0.185137	0.323675	1.29797	0.810825	-0.787183	-1.03828	-1.81079	+	Cluster -2156	2.54174	0.00647111	O43432	Eukaryotic translation initiation factor 4 gamma 3	EIF4G3
-0.152432	0.489904	1.13231	0.37978	1.07777	0.728773	-1.41104	-1.3533	-0.89176	+	Cluster -2156	2.43863	0.00784616	Q6ZS17	Protein FAM65A	FAM65A
0.118519	0.713132	1.30758	0.0322655	0.964356	0.498315	-0.906523	-1.51624	-1.21141	+	Cluster -2156	2.34045	0.00946793	Q8N122	Regulatory-associated protein of mTOR	RPTOR
0.265584	0.747851	1.23019	0.136115	0.891771	0.513937	-1.22757	-1.29605	-1.26183	+	Cluster -2156	3.07873	0.00227643	O75935	Dynactin subunit 3	DCTN3
0.126351	0.676305	1.22617	0.220496	0.935397	0.577946	-1.4064	-1.10204	-1.25423	+	Cluster -2156	2.83693	0.00360785	O43242	26S proteasome non-ATPase regulatory subunit 3	PSMD3
-0.14134	0.505519	1.1524	0.250293	1.16359	0.706935	-1.39942	-1.0255	-1.21247	+	Cluster -2156	2.34376	0.00941355	Q8N5M4	Tetratricopeptide repeat protein 9C	TTC9C
-0.549024	-0.251959	0.0451472	0.605921	1.76829	1.1871	-0.704585	-1.16571	-0.93517	+	Cluster -2156	2.76465	0.00416109	Q03001	Dystonin	DST
-0.294826	0.118742	0.532373	0.687714	1.33967	1.01369	-1.36952	-1.45474	-0.573104	+	Cluster -2156	2.6738	0.00497698	Q8TE77	Protein phosphatase Slingshot homolog 3	SSH3
-0.376955	-0.109609	0.158054	0.787946	1.55081	1.16937	-0.890193	-1.22956	-1.05988	+	Cluster -2156	3.63421	0.000782529	Q9BQ70	Transcription factor 25	TCF25
0.475278	0.188163	-0.0988372	0.592172	1.39834	0.995249	-0.843837	-1.52307	-1.18346	+	Cluster -2156	3.13648	0.00203565	P78560	Death domain-containing protein CRADD	CRADD
0.177777	0.00935832	-0.158977	0.550893	1.59556	1.07322	-0.621205	-1.54401	-1.08262	+	Cluster -2156	2.6731	0.00498236	Q9BXB4	Oxysterol-binding protein-related protein 11	OSBPL11
0.0995898	0.140302	0.181023	0.773248	1.3472	1.06022	-1.00441	-1.39664	-1.20053	+	Cluster -2156	4.54205	0.000149919	Q9Y4Y9	U6 snRNA-associated Sm-like protein LSm5	LSM5
0.0203965	0.098414	0.176487	0.644125	1.4956	1.06985	-0.984228	-1.35234	-1.1683	+	Cluster -2156	3.77171	0.000610979	P52435	DNA-directed RNA polymerase II subunit RPB11-a;DNA-directed RNA polymerase II subunit RPB11-b2;DNA-directed RNA polymerase II subunit RPB11-b1	POLR2J;POLR2J3;POLR2J2
0.0780195	0.369964	0.662061	0.388051	1.35894	0.87349	-1.34223	-1.14478	-1.24351	+	Cluster -2156	3.24796	0.00164735	Q9HAV7	GrpE protein homolog 1, mitochondrial	GRPEL1
-0.214513	0.212508	0.640296	0.539636	1.41439	0.976994	-1.24445	-1.13507	-1.18979	+	Cluster -2156	3.07728	0.00228263	Q96AB3	Isochorismatase domain-containing protein 2, mitochondrial	ISOC2
0.0676191	0.318332	0.568941	0.102509	1.62199	0.862247	-1.22789	-1.1332	-1.18055	+	Cluster -2156	2.38301	0.00872716	O60306	Intron-binding protein aquarius	AQR
0.274385	0.33766	0.400947	0.473605	1.36008	0.91684	-1.17125	-1.33776	-1.25451	+	Cluster -2156	3.85578	0.000522291	Q96C90	Protein phosphatase 1 regulatory subunit 14B	PPP1R14B
-0.00985849	0.361295	0.732423	0.314333	1.40349	0.85891	-1.39334	-1.04704	-1.2202	+	Cluster -2156	2.8058	0.00383304	Q9Y2L5	Trafficking protein particle complex subunit 8	TRAPPC8
-0.280892	-0.127876	0.0252099	1.16624	1.15435	1.16029	-1.64011	-0.966805	-0.490409	+	Cluster -2156	3.14764	0.00199151	Q9UEY8	Gamma-adducin	ADD3
0.0865956	0.152395	0.218254	1.15499	0.983438	1.06921	-1.21691	-1.21667	-1.23131	+	Cluster -2156	7.59479	1.07232e-06	P49441	Inositol polyphosphate 1-phosphatase	INPP1
-0.245339	0.1159	0.477369	1.16605	0.970517	1.06828	-1.33963	-1.02888	-1.18426	+	Cluster -2156	4.15946	0.000299314	Q96CD2	Phosphopantothenoylcysteine decarboxylase	PPCDC
-0.0485731	0.234996	0.518526	1.08816	0.888021	0.988091	-1.56719	-0.878955	-1.22308	+	Cluster -2156	3.8468	0.000530861	A0MZ66	Shootin-1	KIAA1598
-0.049602	0.0781186	0.205832	1.25678	0.875732	1.06626	-1.66254	-0.626199	-1.14438	+	Cluster -2156	3.28621	0.00153269	Q8WUA2	Peptidyl-prolyl cis-trans isomerase-like 4	PPIL4
-0.372658	-0.0237959	0.325136	0.909161	1.3504	1.12978	-1.38754	-0.824466	-1.10602	+	Cluster -2156	3.6141	0.000809147	Q9H977	WD repeat-containing protein 54	WDR54
-0.393189	0.056452	0.506349	0.989242	1.14276	1.06599	-1.56112	-0.683927	-1.12255	+	Cluster -2156	2.9982	0.00264725	Q9UGI8	Testin	TES
-0.143402	0.179859	0.503082	1.26328	0.798324	1.0308	-1.18604	-1.23527	-1.21064	+	Cluster -2156	4.20086	0.000277514	P48507	Glutamate--cysteine ligase regulatory subunit	GCLM
-0.137347	0.184091	0.505464	0.964818	1.10355	1.03419	-1.32093	-1.11558	-1.21825	+	Cluster -2156	4.58332	0.000139453	Q92905	COP9 signalosome complex subunit 5	COPS5
-0.271774	0.065617	0.402881	1.00718	1.19763	1.1024	-1.12947	-1.20649	-1.16798	+	Cluster -2156	4.52234	0.000155595	P62851	40S ribosomal protein S25	RPS25
0.0698918	0.4849	0.899879	0.844923	0.750922	0.797918	-1.12245	-1.18926	-1.53673	+	Cluster -2156	3.75602	0.000626918	Q9BVL4	Selenoprotein O	SELO
-0.165188	0.412588	0.990304	0.736893	0.845147	0.791023	-1.07345	-0.735979	-1.80134	+	Cluster -2156	2.40162	0.00840502	Q3B7T1	Erythroid differentiation-related factor 1	EDRF1
-0.0753395	0.526008	1.12749	0.873002	0.599068	0.736034	-1.21196	-1.31222	-1.26209	+	Cluster -2156	3.05667	0.00237026	Q9Y5N5	HemK methyltransferase family member 2	N6AMT1
-0.108807	0.410225	0.929257	0.993741	0.702193	0.847966	-1.19664	-1.31974	-1.25819	+	Cluster -2156	3.39922	0.00123092	P14324	Farnesyl pyrophosphate synthase	FDPS
-0.0754815	0.460275	0.996176	0.955255	0.653091	0.804168	-1.3258	-1.20319	-1.2645	+	Cluster -2156	3.31665	0.00144614	Q9Y696	Chloride intracellular channel protein 4	CLIC4
-0.187932	0.28288	0.7538	1.10805	0.778511	0.943277	-1.42851	-1.2269	-1.02317	+	Cluster -2156	3.41926	0.00118037	Q9NVR5	Protein kintoun	DNAAF2
-0.572243	0.247321	1.06688	0.943376	0.870791	0.907084	-1.10892	-1.19989	-1.1544	+	Cluster -2156	2.31813	0.00985646	Q96BW5	Phosphotriesterase-related protein	PTER
-0.278065	0.405921	1.08994	0.715377	0.92474	0.820059	-1.1226	-1.32937	-1.226	+	Cluster -2156	2.73691	0.00438365	Q3ZCW2	Galectin-related protein	LGALSL
-0.279469	0.295111	0.869649	0.917163	0.938579	0.92787	-1.28817	-1.15776	-1.22297	+	Cluster -2156	3.23305	0.00169579	Q14558	Phosphoribosyl pyrophosphate synthase-associated protein 1	PRPSAP1
-0.091623	0.40232	0.896284	0.890715	0.801461	0.846087	-1.56403	-0.932792	-1.24842	+	Cluster -2156	3.19047	0.00183226	Q96GA7	Serine dehydratase-like	SDSL
-0.507128	0.214173	0.935442	0.898437	0.981358	0.939899	-1.44788	-0.860233	-1.15406	+	Cluster -2156	2.45382	0.00761721	O60343	TBC1 domain family member 4	TBC1D4
-0.164687	0.265335	0.695215	0.877954	1.03539	0.956675	-1.52322	-0.920694	-1.22196	+	Cluster -2156	3.45629	0.00110057	O15143	Actin-related protein 2/3 complex subunit 1B	ARPC1B
-0.260958	0.339828	0.940607	0.852656	0.928912	0.890784	-1.18021	-1.28101	-1.23061	+	Cluster -2156	3.11954	0.0021047	Q969H8	Myeloid-derived growth factor	MYDGF
-0.215313	0.404664	1.02466	0.740761	0.920949	0.830856	-1.42683	-1.04422	-1.23553	+	Cluster -2156	2.90851	0.00316043	Q9NP79	Vacuolar protein sorting-associated protein VTA1 homolog	VTA1
-0.38945	0.348394	1.08627	0.83119	0.875992	0.85359	-1.31544	-1.08855	-1.202	+	Cluster -2156	2.56673	0.00615314	P53004	Biliverdin reductase A	BLVRA
0.482055	0.715634	0.949719	0.887343	0.134106	0.510709	-0.604311	-1.84871	-1.22654	+	Cluster -2156	2.50772	0.00687268	P06280	Alpha-galactosidase A	GLA
0.301179	0.63738	0.973536	0.971226	0.228104	0.599662	-0.684922	-1.78913	-1.23704	+	Cluster -2156	2.57121	0.00609934	P63241	Eukaryotic translation initiation factor 5A-1;Eukaryotic translation initiation factor 5A-1-like	EIF5A;EIF5AL1
0.69523	0.821205	0.947411	0.582567	0.175265	0.37891	-0.455336	-1.94504	-1.20021	+	Cluster -2156	2.44555	0.0077446	P19367	Hexokinase-1	HK1
0.635524	0.997794	1.36021	0.6052	-0.3431	0.131045	-0.617622	-1.25427	-1.51478	+	Cluster -2156	2.54057	0.0064826	Q9Y2H0	Disks large-associated protein 4	DLGAP4
0.21569	0.812744	1.4099	0.804453	-0.0317473	0.386348	-0.958036	-1.55073	-1.08862	+	Cluster -2156	2.41163	0.00825693	P22694	cAMP-dependent protein kinase catalytic subunit beta	PRKACB
0.0988068	0.661409	1.22406	0.942916	0.210385	0.576648	-1.27447	-1.52655	-0.913206	+	Cluster -2156	2.59522	0.00581025	Q9UHR6	Zinc finger HIT domain-containing protein 2	ZNHIT2
0.50065	0.949291	1.39803	0.743342	-0.282664	0.230334	-1.30893	-1.05038	-1.17967	+	Cluster -2156	2.75919	0.00420223	Q8N163	Cell cycle and apoptosis regulator protein 2	CCAR2
0.393737	0.778946	1.16415	0.89488	0.0796072	0.48724	-1.14633	-1.38604	-1.26619	+	Cluster -2156	3.25492	0.00162758	Q6FI81	Anamorsin	CIAPIN1
0.475125	0.68411	0.893178	0.0887027	0.983097	0.535896	-0.819644	-1.94033	-0.900132	+	Cluster -2156	2.39905	0.00844679	Q15269	Periodic tryptophan protein 2 homolog	PWP2
0.843669	0.796221	0.748715	-0.0387297	0.952013	0.45664	-1.16	-1.65672	-0.9418	+	Cluster -2156	3.06036	0.00235394	P42226	Signal transducer and activator of transcription 6	STAT6
1.04048	0.933642	0.826857	-0.47504	0.899875	0.212413	-0.75505	-1.57787	-1.1053	+	Cluster -2156	2.35843	0.00916118	Q7L099	Protein RUFY3	RUFY3
0.9856	0.997279	1.00904	-0.318519	0.700978	0.191223	-0.915908	-1.46115	-1.18854	+	Cluster -2156	3.23376	0.00169431	Q96SU4	Oxysterol-binding protein-related protein 9	OSBPL9
0.558112	0.732894	0.907363	0.0476106	1.00565	0.526632	-0.886122	-1.63272	-1.25942	+	Cluster -2156	3.00226	0.00263149	Q14839	Chromodomain-helicase-DNA-binding protein 4	CHD4
1.39732	0.88903	0.38047	-0.26003	0.855246	0.297612	-1.20916	-1.16394	-1.18654	+	Cluster -2156	2.53863	0.00650398	Q92616	Translational activator GCN1	GCN1L1
0.89617	0.766667	0.637223	0.14718	0.914287	0.530728	-1.38081	-1.21403	-1.29742	+	Cluster -2156	4.10848	0.000329203	P35606	Coatomer subunit beta	COPB2
0.964455	0.826154	0.687656	0.0463383	0.864388	0.455365	-1.40675	-1.15616	-1.28145	+	Cluster -2156	3.88913	0.000489898	P13984	General transcription factor IIF subunit 2	GTF2F2
0.691658	0.91818	1.14481	0.569113	0.134266	0.351685	-1.25805	-1.09665	-1.45501	+	Cluster -2156	4.45615	0.000173503	Q58FG1	Putative heat shock protein HSP 90-alpha A4	HSP90AA4P
0.656776	0.835701	1.01456	0.765908	0.022189	0.39405	-1.19801	-0.71627	-1.7749	+	Cluster -2156	2.84305	0.00356938	Q8TDZ2	Protein-methionine sulfoxide oxidase MICAL1	MICAL1
0.780993	0.879073	0.977263	0.84228	-0.0725665	0.384852	-1.32142	-1.20651	-1.26397	+	Cluster -2156	3.76614	0.000616469	Q9UHJ6	Sedoheptulokinase	SHPK
0.717511	0.877481	1.03742	0.609697	0.21613	0.412913	-1.45586	-1.12491	-1.29038	+	Cluster -2156	4.91921	7.65352e-05	P40925	Malate dehydrogenase, cytoplasmic	MDH1
0.865313	0.971257	1.07725	0.404927	0.162039	0.283483	-1.53189	-0.977621	-1.25476	+	Cluster -2156	4.77045	9.97832e-05	P78330	Phosphoserine phosphatase	PSPH
1.23724	0.992688	0.748107	0.792735	-0.492382	0.150173	-1.14376	-0.905382	-1.37943	+	Cluster -2156	2.63612	0.00535424	O00221	NF-kappa-B inhibitor epsilon	NFKBIE
1.04007	1.0447	1.04975	0.557699	-0.267886	0.144901	-0.996587	-1.38289	-1.18976	+	Cluster -2156	3.85369	0.000523472	Q13158	FAS-associated death domain protein	FADD
1.20852	0.931959	0.65542	0.348692	0.330607	0.339649	-1.42011	-1.12312	-1.27161	+	Cluster -2156	4.82441	8.94317e-05	O43852	Calumenin	CALU
1.03395	0.93225	0.830625	0.432204	0.277371	0.354786	-1.36681	-1.20731	-1.28707	+	Cluster -2156	6.73875	3.86732e-06	P25786	Proteasome subunit alpha type-1	PSMA1
1.16382	1.03663	0.909594	0.184202	0.223813	0.204008	-1.2425	-1.23888	-1.24069	+	Cluster -2156	7.14956	2.10647e-06	O75663	TIP41-like protein	TIPRL
1.55129	0.85095	0.150764	0.426695	0.236462	0.331579	-1.18077	-1.57287	-0.794102	+	Cluster -2156	2.36536	0.00903309	Q8NFG4	Folliculin	FLCN
1.51621	0.876992	0.237809	0.208166	0.474949	0.341558	-1.35121	-1.08591	-1.21856	+	Cluster -2156	2.86413	0.003431	Q96BY7	Autophagy-related protein 2 homolog B	ATG2B
1.35306	0.765924	0.178781	0.366571	0.570831	0.4687	-0.934747	-1.09913	-1.66999	+	Cluster -2156	2.69868	0.00472994	Q9NV35	Probable 8-oxo-dGTP diphosphatase NUDT15	NUDT15
1.44494	0.86101	0.277177	0.360082	0.407923	0.384004	-1.25089	-1.2392	-1.24505	+	Cluster -2156	3.20592	0.00178194	P60228	Eukaryotic translation initiation factor 3 subunit E	EIF3E
1.25487	0.82951	0.404152	0.487842	0.395092	0.441467	-1.53435	-1.00761	-1.27098	+	Cluster -2156	3.59967	0.000832817	Q01082	Spectrin beta chain, non-erythrocytic 1	SPTBN1
1.43034	0.850877	0.271447	0.525502	0.262646	0.394075	-1.18912	-1.3008	-1.24497	+	Cluster -2156	3.15129	0.00197988	O00303	Eukaryotic translation initiation factor 3 subunit F	EIF3F
1.17885	0.788915	0.399017	0.502033	0.509357	0.505696	-1.42379	-1.16545	-1.29462	+	Cluster -2156	4.12458	0.000319969	Q9NRN7	L-aminoadipate-semialdehyde dehydrogenase-phosphopantetheinyl transferase	AASDHPPT
1.48406	0.905788	0.327569	0.286768	0.352612	0.31969	-1.09217	-1.41226	-1.17206	+	Cluster -2156	3.12571	0.0020789	P06454	Prothymosin alpha;Prothymosin alpha, N-terminally processed;Thymosin alpha-1	PTMA
1.34009	0.877024	0.413942	0.174902	0.583062	0.378982	-1.16426	-1.34774	-1.25601	+	Cluster -2156	3.53889	0.000938871	O00231	26S proteasome non-ATPase regulatory subunit 11	PSMD11
1.25698	0.763707	0.270555	0.563874	0.473759	0.518816	-1.19021	-1.37492	-1.28257	+	Cluster -2156	3.5926	0.000845124	Q16576	Histone-binding protein RBBP7	RBBP7
1.37795	0.837868	0.297857	0.601782	0.226864	0.414323	-1.35498	-1.14944	-1.25222	+	Cluster -2156	3.22193	0.00172942	P48739	Phosphatidylinositol transfer protein beta isoform	PITPNB
1.58675	0.994809	0.402898	-0.076619	0.369402	0.146389	-1.47397	-0.758842	-1.19082	+	Cluster -2156	2.63382	0.00537705	Q8WVV9	Heterogeneous nuclear ribonucleoprotein L-like	HNRNPLL
1.52869	0.920802	0.312606	0.500463	0.0639366	0.282208	-1.19911	-1.05926	-1.35033	+	Cluster -2156	2.88013	0.0033353	Q86XI2	Condensin-2 complex subunit G2	NCAPG2
1.52568	1.03391	0.542223	0.566372	-0.391271	0.0875464	-1.28669	-0.956278	-1.12149	+	Cluster -2156	2.71355	0.00458913	P57076	UPF0769 protein C21orf59	C21orf59
1.62164	0.911608	0.201638	0.422076	0.0852636	0.25367	-1.46116	-0.86943	-1.16531	+	Cluster -2156	2.42901	0.00797175	Q9H0B6	Kinesin light chain 2	KLC2
1.38339	1.09706	0.811446	-0.09849	0.23701	0.0692468	-0.978051	-1.35504	-1.16657	+	Cluster -2156	4.31805	0.000222276	Q96FJ2	Dynein light chain 2, cytoplasmic	DYNLL2
1.31143	1.06084	0.810235	0.255802	-0.0659526	0.0949271	-0.701782	-1.60971	-1.15579	+	Cluster -2156	3.39776	0.00123249	P62244	40S ribosomal protein S15a	RPS15A
1.4012	0.98866	0.576253	0.130754	0.325462	0.228107	-0.98211	-1.45151	-1.21682	+	Cluster -2156	3.69466	0.000699033	Q13257	Mitotic spindle assembly checkpoint protein MAD2A	MAD2L1
0.756733	0.842201	0.927774	0.222283	0.543488	0.382883	-0.493365	-1.76411	-1.41788	+	Cluster -2156	2.80473	0.0038369	Q15007	Pre-mRNA-splicing regulator WTAP	WTAP
1.00463	0.877272	0.749962	0.316144	0.441279	0.37871	-0.762047	-1.74994	-1.25601	+	Cluster -2156	3.54081	0.000935405	Q32P41	tRNA (guanine(37)-N1)-methyltransferase	TRMT5
0.909053	0.872274	0.835511	0.291808	0.430253	0.361031	-0.62056	-1.84605	-1.23332	+	Cluster -2156	3.06136	0.00235394	Q15274	Nicotinate-nucleotide pyrophosphorylase [carboxylating]	QPRT
0.879748	0.870334	0.860856	0.2581	0.454374	0.356239	-0.588482	-1.8646	-1.22657	+	Cluster -2156	2.94628	0.00292255	P62269	40S ribosomal protein S18	RPS18
0.904604	0.895202	0.885765	0.317422	0.403282	0.360353	-0.769059	-1.74201	-1.25555	+	Cluster -2156	3.67321	0.00072693	Q9Y5S9	RNA-binding protein 8A	RBM8A
0.988983	0.918559	0.848151	0.122532	0.481619	0.302074	-0.650237	-1.79103	-1.22065	+	Cluster -2156	3.12809	0.00206883	O43617	Trafficking protein particle complex subunit 3	TRAPPC3
1.02316	0.941957	0.860804	0.664097	-0.069303	0.297394	-0.943323	-1.54714	-1.22764	+	Cluster -2156	3.70797	0.000684258	Q9UBK8	Methionine synthase reductase	MTRR
0.994766	0.850961	0.707351	0.453406	0.411324	0.432366	-0.924135	-1.67441	-1.25163	+	Cluster -2156	4.17298	0.000292133	Q96F45	Zinc finger protein 503	ZNF503
1.17521	0.927772	0.680424	0.300999	0.333555	0.317277	-0.83809	-1.66478	-1.23236	+	Cluster -2156	3.70722	0.000684551	Q9Y3E7	Charged multivesicular body protein 3	CHMP3
1.0391	0.89999	0.761001	0.271877	0.478112	0.374993	-0.95021	-1.59981	-1.27505	+	Cluster -2156	4.41071	0.00018807	Q9Y3C6	Peptidyl-prolyl cis-trans isomerase-like 1	PPIL1
0.97196	0.818452	0.665026	0.583576	0.385338	0.484454	-1.05143	-1.55444	-1.30294	+	Cluster -2156	4.85082	8.60092e-05	Q8N5L8	Ribonuclease P protein subunit p25-like protein	RPP25L
1.036	0.65904	0.282027	0.433297	0.726892	0.580095	-0.625131	-1.85309	-1.23913	+	Cluster -2156	2.60745	0.00566341	Q00796	Sorbitol dehydrogenase	SORD
1.12368	0.717993	0.312349	0.399822	0.588253	0.494037	-0.516643	-1.90743	-1.21206	+	Cluster -2156	2.35346	0.00924916	Q00169	Phosphatidylinositol transfer protein alpha isoform	PITPNA
1.02073	0.686369	0.352075	0.63306	0.536366	0.584713	-0.77835	-1.76385	-1.27111	+	Cluster -2156	3.14849	0.00198886	Q69YN4	Protein virilizer homolog	KIAA1429
1.16787	0.745262	0.322821	0.596981	0.42952	0.51325	-0.785294	-1.70034	-1.29008	+	Cluster -2156	3.01437	0.00257502	Q9UMR5	Lysosomal thioesterase PPT2	PPT2
1.18325	0.809962	0.436879	0.490351	0.387412	0.438879	-0.73682	-1.72537	-1.28455	+	Cluster -2156	3.04245	0.00243631	Q8N5D0	WD and tetratricopeptide repeats protein 1	WDTC1
1.01718	0.733823	0.450451	0.615791	0.467902	0.541847	-0.80119	-1.75013	-1.27568	+	Cluster -2156	3.32838	0.00141269	Q14204	Cytoplasmic dynein 1 heavy chain 1	DYNC1H1
1.3492	0.703632	0.0581076	0.589115	0.434814	0.511965	-0.741355	-1.68986	-1.21562	+	Cluster -2156	2.37227	0.00890087	Q96KB5	Lymphokine-activated killer T-cell-originated protein kinase	PBK
1.13888	0.777424	0.41598	0.463721	0.541893	0.502807	-0.928795	-1.63167	-1.28024	+	Cluster -2156	3.58308	0.000860654	P50395	Rab GDP dissociation inhibitor beta	GDI2
1.178	0.769149	0.360232	0.602506	0.415502	0.509004	-0.965572	-1.59068	-1.27813	+	Cluster -2156	3.49474	0.00101951	Q13813	Spectrin alpha chain, non-erythrocytic 1	SPTAN1
1.07359	0.706273	0.339151	0.844547	0.224539	0.534538	-0.720483	-1.21951	-1.78265	+	Cluster -2156	2.67495	0.00496646	Q15653	NF-kappa-B inhibitor beta	NFKBIB
1.29385	0.840528	0.387268	0.580741	0.220278	0.400507	-0.818908	-1.58502	-1.31925	+	Cluster -2156	3.03542	0.00246844	Q16644	MAP kinase-activated protein kinase 3	MAPKAPK3
1.30115	0.838218	0.375327	0.534206	0.317807	0.426006	-1.03973	-1.48873	-1.26424	+	Cluster -2156	3.4816	0.00104595	Q9BXS5	AP-1 complex subunit mu-1	AP1M1
1.1683	0.837563	0.506859	0.520399	0.37048	0.445442	-1.02629	-1.53972	-1.28303	+	Cluster -2156	4.03389	0.000375023	P35998	26S protease regulatory subunit 7	PSMC2
1.54805	0.833431	0.11889	0.521157	0.204105	0.362631	-0.914898	-1.47727	-1.1961	+	Cluster -2156	2.43993	0.0078303	Q96IJ6	Mannose-1-phosphate guanyltransferase alpha	GMPPA
0.809942	0.894618	0.979459	0.328853	0.383135	0.355993	-1.01966	-0.902442	-1.8299	+	Cluster -2156	3.54636	0.000926254	O15530	3-phosphoinositide-dependent protein kinase 1;Putative 3-phosphoinositide-dependent protein kinase 2	PDPK1;PDPK2P
1.18664	0.868682	0.550854	0.0767626	0.562395	0.319574	-0.83745	-0.77691	-1.95054	+	Cluster -2156	2.47893	0.00726383	Q9NQ29	Putative RNA-binding protein Luc7-like 1	LUC7L
0.0942966	0.594077	1.0938	0.763048	0.503254	0.633151	-1.83171	-0.661201	-1.18871	+	Cluster -2156	2.44963	0.00767792	P23610	Factor VIII intron 22 protein	F8A1
0.248723	0.704915	1.16122	0.7217	0.315872	0.518783	-1.81974	-0.627717	-1.22375	+	Cluster -2156	2.46185	0.00749586	Q8TD16	Protein bicaudal D homolog 2	BICD2
-0.038238	0.586833	1.21184	1.04166	0.251775	0.646716	-1.39808	-1.06898	-1.23353	+	Cluster -2156	2.53006	0.00658684	P17844	Probable ATP-dependent RNA helicase DDX5	DDX5
0.116751	0.699237	1.28206	0.635107	0.393184	0.514142	-1.76745	-0.659526	-1.21351	+	Cluster -2156	2.34559	0.00938732	Q9NPF4	Probable tRNA N6-adenosine threonylcarbamoyltransferase	OSGEP
-0.138987	0.530811	1.20082	0.692192	0.691958	0.692075	-1.6311	-0.814793	-1.22298	+	Cluster -2156	2.43879	0.00784616	Q9BUK6	Protein misato homolog 1	MSTO1
0.875243	0.785976	0.696703	0.203019	0.649836	0.426427	-1.93227	-0.466208	-1.23873	+	Cluster -2156	2.48103	0.00723596	Q9H7Z3	Protein NRDE2 homolog	NRDE2
1.18194	0.828095	0.474571	0.332518	0.4557	0.394106	-1.82909	-0.615514	-1.22233	+	Cluster -2156	2.71691	0.00455989	Q9H444	Charged multivesicular body protein 4b	CHMP4B
1.02842	0.838677	0.648943	0.138047	0.703128	0.420588	-1.68951	-0.829016	-1.25928	+	Cluster -2156	3.37073	0.00129812	P11142	Heat shock cognate 71 kDa protein	HSPA8
1.13658	0.790984	0.445481	0.487713	0.432153	0.459933	-1.77693	-0.724969	-1.25095	+	Cluster -2156	3.01037	0.00259417	P54920	Alpha-soluble NSF attachment protein	NAPA
0.530464	0.625502	0.720489	0.529762	0.721261	0.625511	-1.92965	-0.572335	-1.25101	+	Cluster -2156	2.7658	0.0041523	Q9NRY4	Rho GTPase-activating protein 35	ARHGAP35
0.421854	0.568837	0.715805	0.58254	0.802321	0.69243	-1.96664	-0.859204	-0.957942	+	Cluster -2156	2.97011	0.00278602	Q8N6M0	OTU domain-containing protein 6B	OTUD6B
0.340263	0.610435	0.880589	0.396693	0.844333	0.620513	-1.91475	-0.547122	-1.23096	+	Cluster -2156	2.49212	0.00707802	Q93100	Phosphorylase b kinase regulatory subunit beta	PHKB
0.414923	0.563229	0.711443	0.579823	0.856249	0.718038	-1.77864	-0.783819	-1.28125	+	Cluster -2156	3.42574	0.00116861	Q9BZL6	Serine/threonine-protein kinase D2	PRKD2
0.448406	0.519019	0.589629	0.509826	0.88775	0.698787	-1.99124	-0.444363	-1.21782	+	Cluster -2156	2.38989	0.00860633	Q5VSL9	Striatin-interacting protein 1	STRIP1
0.565635	0.671214	0.776818	0.401609	0.711435	0.55652	-1.97836	-0.477108	-1.22776	+	Cluster -2156	2.4748	0.00731876	O15084	Serine/threonine-protein phosphatase 6 regulatory ankyrin repeat subunit A	ANKRD28
0.174118	0.456872	0.739613	0.643639	0.890624	0.767131	-1.90349	-0.544496	-1.22401	+	Cluster -2156	2.56882	0.00612669	O43815	Striatin	STRN
0.572233	0.538445	0.504611	0.53938	0.899349	0.719364	-1.8761	-0.639479	-1.25781	+	Cluster -2156	2.94939	0.00290597	Q9Y315	Deoxyribose-phosphate aldolase	DERA
0.419558	0.585185	0.750835	0.515327	0.848292	0.681809	-1.8379	-0.696093	-1.26701	+	Cluster -2156	3.06312	0.00234676	P40855	Peroxisomal biogenesis factor 19	PEX19
0.763934	0.640232	0.516633	0.491234	0.759425	0.625327	-1.86781	-0.663372	-1.26561	+	Cluster -2156	3.01331	0.00257886	Q9NSE4	Isoleucine--tRNA ligase, mitochondrial	IARS2
0.727273	0.633637	0.53993	0.378771	0.87823	0.6285	-1.74907	-0.610099	-1.42717	+	Cluster -2156	2.94926	0.00290597	Q9NV70	Exocyst complex component 1	EXOC1
0.721858	0.597496	0.473055	0.549468	0.789489	0.669478	-1.86245	-0.671433	-1.26696	+	Cluster -2156	3.05147	0.00239297	Q13439	Golgin subfamily A member 4	GOLGA4
0.790707	0.476294	0.161964	0.558806	0.918594	0.738697	-1.91897	-0.511054	-1.21504	+	Cluster -2156	2.4149	0.00820291	P49902	Cytosolic purine 5-nucleotidase	NT5C2
0.874144	0.602112	0.330087	0.61116	0.702591	0.656875	-1.85504	-0.662922	-1.25901	+	Cluster -2156	2.90161	0.00319838	Q92621	Nuclear pore complex protein Nup205	NUP205
0.865987	0.647456	0.428865	0.532452	0.684305	0.608379	-1.88582	-0.625797	-1.25583	+	Cluster -2156	2.84525	0.00355535	Q93008	Probable ubiquitin carboxyl-terminal hydrolase FAF-X	USP9X
0.751788	0.467926	0.184166	0.612031	0.955772	0.783897	-1.7894	-0.714308	-1.25187	+	Cluster -2156	3.00312	0.00262994	O95816	BAG family molecular chaperone regulator 2	BAG2
0.842936	0.723207	0.603429	0.502869	0.49633	0.499601	-1.98693	-0.458641	-1.2228	+	Cluster -2156	2.4755	0.00731065	Q9Y2I7	1-phosphatidylinositol 3-phosphate 5-kinase	PIKFYVE
0.582382	0.588406	0.59443	0.627983	0.683143	0.655563	-1.96093	-0.526998	-1.24398	+	Cluster -2156	2.67118	0.00499913	Q9Y6X4	Soluble lamin-associated protein of 75 kDa	FAM169A
0.735634	0.607818	0.479901	0.569683	0.672182	0.620934	-1.68339	-0.346462	-1.6563	+	Cluster -2156	2.46536	0.00744294	Q92945	Far upstream element-binding protein 2	KHSRP
0.738377	0.692162	0.645933	0.40053	0.672054	0.53629	-1.98062	-0.476267	-1.22846	+	Cluster -2156	2.50174	0.00694354	Q8IWT0	Protein archease	ZBTB8OS
0.839976	0.694312	0.548678	0.43612	0.655596	0.545857	-1.93989	-0.540451	-1.24019	+	Cluster -2156	2.65101	0.00519553	Q9H3P7	Golgi resident protein GCP60	ACBD3
0.617223	0.630498	0.643778	0.607614	0.658688	0.63315	-1.90109	-0.626195	-1.26366	+	Cluster -2156	2.97686	0.00274949	P14735	Insulin-degrading enzyme	IDE
0.736534	0.675054	0.613576	0.506596	0.661509	0.584051	-1.90484	-0.613363	-1.25912	+	Cluster -2156	2.91565	0.00311075	Q9NQ48	Leucine zipper transcription factor-like protein 1	LZTFL1
0.765749	0.616331	0.466932	0.692869	0.541359	0.617113	-1.97424	-0.492646	-1.23347	+	Cluster -2156	2.52301	0.00666489	Q9UKK9	ADP-sugar pyrophosphatase	NUDT5
0.802844	0.657043	0.511288	0.666008	0.487622	0.576815	-1.96903	-0.498705	-1.23389	+	Cluster -2156	2.53931	0.00649757	O95372	Acyl-protein thioesterase 2	LYPLA2
0.734505	0.554717	0.374922	0.898845	0.56986	0.734351	-1.77376	-1.00913	-1.08431	+	Cluster -2156	3.68199	0.000715705	P52948	Nuclear pore complex protein Nup98-Nup96;Nuclear pore complex protein Nup98;Nuclear pore complex protein Nup96	NUP98
0.882882	0.614123	0.345324	0.934008	0.375147	0.654575	-1.74505	-0.792315	-1.26869	+	Cluster -2156	3.07629	0.00228633	Q8ND04	Protein SMG8	SMG8
0.786187	0.588007	0.389861	0.894395	0.46603	0.68021	-1.80634	-0.73011	-1.26824	+	Cluster -2156	3.0851	0.00224885	Q9BYT8	Neurolysin, mitochondrial	NLN
0.398962	0.260687	0.122311	1.4639	0.368635	0.916265	-1.66887	-0.684961	-1.17693	+	Cluster -2156	2.55916	0.00624854	Q8IUD2	ELKS/Rab6-interacting/CAST family member 1	ERC1
0.915402	0.673348	0.431183	1.01334	0.094831	0.554081	-1.80201	-0.652767	-1.2274	+	Cluster -2156	2.47233	0.00733877	Q9UNP9	Peptidyl-prolyl cis-trans isomerase E	PPIE
0.63332	0.500734	0.368132	1.22332	0.320718	0.772018	-1.55344	-0.992046	-1.27276	+	Cluster -2156	3.37461	0.00128833	Q969T7	7-methylguanosine phosphate-specific 5-nucleotidase	NT5C3B
0.652846	0.721494	0.790048	0.989831	0.0950327	0.542431	-1.68446	-0.843326	-1.2639	+	Cluster -2156	3.06085	0.00235394	O43314	Inositol hexakisphosphate and diphosphoinositol-pentakisphosphate kinase 2	PPIP5K2
0.449433	0.515045	0.580741	0.945761	0.573501	0.759628	-1.60406	-0.687085	-1.53297	+	Cluster -2156	3.37834	0.00128084	Q9P0R6	GSK3-beta interaction protein	GSKIP
0.700069	0.662338	0.624534	0.741429	0.50338	0.622405	-1.80393	-0.765497	-1.28473	+	Cluster -2156	3.44083	0.00113346	O15042	U2 snRNP-associated SURP motif-containing protein	U2SURP
0.335818	0.487869	0.639933	1.11131	0.407841	0.759571	-1.79198	-0.702903	-1.24746	+	Cluster -2156	2.86592	0.00342088	Q16537	Serine/threonine-protein phosphatase 2A 56 kDa regulatory subunit epsilon isoform	PPP2R5E
0.566421	0.599521	0.632598	0.808202	0.582375	0.695287	-1.74991	-0.839688	-1.29481	+	Cluster -2156	3.77318	0.000609523	Q9BXR0	Queuine tRNA-ribosyltransferase	QTRT1
0.364151	0.597642	0.831162	0.970621	0.395532	0.683074	-1.68905	-0.872396	-1.28073	+	Cluster -2156	3.35783	0.00133176	P26038	Moesin	MSN
0.450717	0.550905	0.651119	0.874283	0.573922	0.724101	-1.81089	-0.739136	-1.27503	+	Cluster -2156	3.29172	0.00151742	O60888	Protein CutA	CUTA
0.735821	0.612394	0.489008	0.818002	0.487989	0.652993	-1.85996	-0.670829	-1.26541	+	Cluster -2156	3.0132	0.00257886	Q14247	Src substrate cortactin	CTTN
0.31677	0.477318	0.637914	0.811182	0.719987	0.765583	-1.97126	-0.688852	-1.06864	+	Cluster -2156	2.81287	0.00377747	O14795	Protein unc-13 homolog B	UNC13B
0.148837	0.188001	0.226986	1.33474	0.559893	0.947317	-1.85363	-0.416863	-1.13528	+	Cluster -2156	2.33244	0.00959109	Q5SRE5	Nucleoporin NUP188 homolog	NUP188
0.566944	0.473341	0.379759	0.883336	0.672002	0.777666	-1.87493	-0.627089	-1.25103	+	Cluster -2156	2.97038	0.00278592	P56945	Breast cancer anti-estrogen resistance protein 1	BCAR1
0.297689	0.419649	0.541614	0.77993	0.794608	0.787269	-1.98553	-0.428297	-1.20694	+	Cluster -2156	2.42655	0.0080128	Q8TCG1	Protein CIP2A	KIAA1524
0.287804	0.295837	0.303919	1.0791	0.723867	0.901482	-1.88119	-0.513474	-1.19735	+	Cluster -2156	2.71117	0.00460569	Q96AT9	Ribulose-phosphate 3-epimerase	RPE
0.261043	0.291063	0.321073	1.06211	0.813274	0.937691	-1.75114	-0.70635	-1.22876	+	Cluster -2156	3.42223	0.00117604	P49589	Cysteine--tRNA ligase, cytoplasmic	CARS
0.516455	0.508996	0.501446	0.751873	0.722258	0.737066	-1.92967	-0.562384	-1.24604	+	Cluster -2156	2.79644	0.0039036	P63172	Dynein light chain Tctex-type 1	DYNLT1
0.599932	0.457039	0.314217	0.798042	0.791062	0.794551	-1.85943	-0.643787	-1.25163	+	Cluster -2156	3.03343	0.00247784	P52788	Spermine synthase	SMS
0.331283	0.392444	0.454284	0.937413	0.782946	0.860164	-1.79569	-0.709983	-1.25286	+	Cluster -2156	3.3557	0.00133647	P84243	Histone H3.3;Histone H3.1t;Histone H3.1	H3F3A;HIST3H3;HIST1H3A
0.012523	0.353813	0.695097	0.669612	1.00522	0.837412	-1.99672	-0.812129	-0.764825	+	Cluster -2156	2.40442	0.00835903	Q96QF0	Rab-3A-interacting protein	RAB3IP
0.236053	0.173244	0.110371	1.01163	1.06092	1.03628	-1.55832	-0.802599	-1.26757	+	Cluster -2156	4.27907	0.000238661	Q96IV0	Peptide-N(4)-(N-acetyl-beta-glucosaminyl)asparagine amidase	NGLY1
0.178227	0.328491	0.478636	0.60598	1.19877	0.902369	-1.71451	-0.747124	-1.23084	+	Cluster -2156	3.19511	0.00181513	P78346	Ribonuclease P protein subunit p30	RPP30
0.249249	0.391515	0.533767	0.764651	0.950308	0.857479	-1.79521	-0.702763	-1.249	+	Cluster -2156	3.26169	0.0016056	O43264	Centromere/kinetochore protein zw10 homolog	ZW10
0.336905	0.561004	0.785158	0.827283	0.591622	0.70945	-1.63576	-0.654761	-1.5209	+	Cluster -2156	3.16751	0.00191579	Q92851	Caspase-10;Caspase-10 subunit p23/17;Caspase-10 subunit p12	CASP10
0.0537275	0.333476	0.613191	0.909753	0.858092	0.883922	-1.61399	-0.527875	-1.5103	+	Cluster -2156	2.88124	0.00333255	O00469	Procollagen-lysine,2-oxoglutarate 5-dioxygenase 2	PLOD2
0.0238791	0.398609	0.77331	0.798541	0.869222	0.833881	-1.7788	-0.686153	-1.23249	+	Cluster -2156	2.87544	0.00336573	Q9UN37	Vacuolar protein sorting-associated protein 4A	VPS4A
0.2113	0.550805	0.890312	0.885399	0.504194	0.694795	-1.46	-0.583915	-1.69289	+	Cluster -2156	2.72625	0.0044724	Q9H267	Vacuolar protein sorting-associated protein 33B	VPS33B
0.981942	0.505621	0.029383	0.648494	0.860569	0.754528	-1.63746	-0.882891	-1.26018	+	Cluster -2156	3.06536	0.00233899	Q96RS6	NudC domain-containing protein 1	NUDCD1
0.883652	0.386282	-0.111111	0.670689	1.03983	0.855257	-1.53381	-0.949239	-1.24155	+	Cluster -2156	3.11259	0.00213332	Q9P2R3	Rabankyrin-5	ANKFY1
1.23928	0.602172	-0.0348963	0.671519	0.576813	0.624166	-1.68203	-0.770659	-1.22636	+	Cluster -2156	2.43791	0.00785012	Q96B36	Proline-rich AKT1 substrate 1	AKT1S1
0.918135	0.309266	-0.299592	1.14034	0.588491	0.864411	-1.64544	-0.7019	-1.1737	+	Cluster -2156	2.32909	0.00964659	Q96AC1	Fermitin family homolog 2	FERMT2
1.2694	0.522887	-0.223459	0.709802	0.69797	0.703883	-1.40504	-1.04861	-1.22683	+	Cluster -2156	2.49594	0.00702726	Q9BS26	Endoplasmic reticulum resident protein 44	ERP44
1.04506	0.49884	-0.0472762	1.19315	0.272149	0.732645	-1.42848	-1.21725	-1.04884	+	Cluster -2156	2.5933	0.00583285	Q9UKL6	Phosphatidylcholine transfer protein	PCTP
0.969644	0.561061	0.15255	0.912742	0.552833	0.732786	-1.40276	-1.18498	-1.29387	+	Cluster -2156	3.83239	0.000545641	Q8IUF1	COBW domain-containing protein 2	CBWD2
0.971483	0.356023	-0.259383	1.31022	0.371826	0.841018	-1.22029	-1.17385	-1.19706	+	Cluster -2156	2.47294	0.00733574	O75351	Vacuolar protein sorting-associated protein 4B	VPS4B
0.824438	0.432952	0.0415055	0.83493	0.860419	0.847674	-1.44652	-1.11476	-1.28064	+	Cluster -2156	4.03369	0.000375023	Q8N1F7	Nuclear pore complex protein Nup93	NUP93
0.813263	0.535041	0.256844	0.950741	0.587058	0.768898	-1.45522	-1.15267	-1.30395	+	Cluster -2156	4.43119	0.000181932	Q96AY3	Peptidyl-prolyl cis-trans isomerase FKBP10	FKBP10
0.885172	0.545514	0.206046	0.864905	0.653434	0.759162	-1.39959	-1.2099	-1.30475	+	Cluster -2156	4.41056	0.00018807	P62308	Small nuclear ribonucleoprotein G;Putative small nuclear ribonucleoprotein G-like protein 15	SNRPG;SNRPGP15
0.861493	0.544501	0.227483	1.00099	0.500808	0.750897	-1.46692	-1.12385	-1.2954	+	Cluster -2156	3.95314	0.000433661	P16083	Ribosyldihydronicotinamide dehydrogenase [quinone]	NQO2
1.029	0.550299	0.0716628	0.995428	0.456816	0.726118	-1.37252	-1.18036	-1.27644	+	Cluster -2156	3.32839	0.00141269	O95801	Tetratricopeptide repeat protein 4	TTC4
1.20382	0.650251	0.0966974	0.576334	0.620158	0.598247	-1.72582	-1.12379	-0.895896	+	Cluster -2156	2.73356	0.00440967	Q12959	Disks large homolog 1	DLG1
0.925716	0.599768	0.273846	0.682033	0.740063	0.711049	-1.44329	-1.17836	-1.31083	+	Cluster -2156	4.51938	0.000156477	Q96P70	Importin-9	IPO9
1.02512	0.614698	0.204248	0.680094	0.694486	0.687292	-1.41793	-1.18603	-1.30198	+	Cluster -2156	4.02629	0.00037968	O15020	Spectrin beta chain, non-erythrocytic 2	SPTBN2
1.03695	0.583062	0.129222	0.151207	1.14029	0.645742	-1.51859	-1.37722	-0.790653	+	Cluster -2156	2.4727	0.00733608	P15882	N-chimaerin	CHN1
1.15837	0.571211	-0.0160951	0.488179	0.899839	0.694009	-1.26543	-1.26491	-1.26517	+	Cluster -2156	3.04235	0.00243631	Q16186	Proteasomal ubiquitin receptor ADRM1	ADRM1
1.4937	0.694136	-0.105207	0.391899	0.648198	0.520046	-1.14906	-1.27945	-1.21426	+	Cluster -2156	2.34794	0.00934536	P28072	Proteasome subunit beta type-6	PSMB6
1.19031	0.699002	0.207767	0.394944	0.775699	0.58532	-1.31942	-1.24927	-1.28435	+	Cluster -2156	3.4702	0.00106993	O75937	DnaJ homolog subfamily C member 8	DNAJC8
1.02594	0.682057	0.338283	0.580872	0.667251	0.624059	-1.12294	-1.5145	-1.28102	+	Cluster -2156	4.20291	0.000276754	P07602	Prosaposin;Saposin-A;Saposin-B-Val;Saposin-B;Saposin-C;Saposin-D	PSAP
1.00864	0.663153	0.317753	0.359342	0.91328	0.636308	-1.23715	-1.36183	-1.29949	+	Cluster -2156	3.90355	0.000475936	Q02952	A-kinase anchor protein 12	AKAP12
0.952209	0.542349	0.132631	0.600638	0.894991	0.74781	-1.10766	-1.47275	-1.29021	+	Cluster -2156	3.76178	0.000620162	O95602	DNA-directed RNA polymerase I subunit RPA1	POLR1A
1.02584	0.687033	0.348307	0.395696	0.828516	0.612103	-1.10794	-1.49039	-1.29917	+	Cluster -2156	3.91512	0.000464228	P41229	Lysine-specific demethylase 5C	KDM5C
1.01218	0.725716	0.439249	0.441013	0.734006	0.587509	-1.26957	-1.35687	-1.31323	+	Cluster -2156	4.73732	0.000104637	Q7Z6Z7	E3 ubiquitin-protein ligase HUWE1	HUWE1
0.880389	0.591215	0.302112	0.363503	1.03942	0.701456	-1.11057	-1.47482	-1.2927	+	Cluster -2156	3.71542	0.000674213	Q14181	DNA polymerase alpha subunit B	POLA2
1.05328	0.708894	0.364539	0.56432	0.630465	0.597392	-1.12863	-1.48396	-1.3063	+	Cluster -2156	4.26711	0.000244578	Q9Y4Z0	U6 snRNA-associated Sm-like protein LSm4	LSM4
1.02468	0.704377	0.384066	0.456872	0.75345	0.60516	-1.21183	-1.40724	-1.30954	+	Cluster -2156	4.42358	0.000184536	Q15645	Pachytene checkpoint protein 2 homolog	TRIP13
0.925445	0.606526	0.287627	0.468274	0.923354	0.695814	-1.14645	-1.45824	-1.30235	+	Cluster -2156	4.05653	0.000362391	P27694	Replication protein A 70 kDa DNA-binding subunit;Replication protein A 70 kDa DNA-binding subunit, N-terminally processed	RPA1
0.932535	0.631329	0.330144	0.589554	0.77595	0.682752	-1.19898	-1.4292	-1.31409	+	Cluster -2156	4.65093	0.000122149	P67936	Tropomyosin alpha-4 chain	TPM4
1.06772	0.522984	-0.0216448	0.886071	0.610189	0.748127	-1.16767	-1.37462	-1.27115	+	Cluster -2156	3.26489	0.001597	Q1KMD3	Heterogeneous nuclear ribonucleoprotein U-like protein 2	HNRNPUL2
1.06743	0.600904	0.134463	0.621788	0.736735	0.679261	-0.985264	-1.57512	-1.2802	+	Cluster -2156	3.341	0.00137965	P35813	Protein phosphatase 1A	PPM1A
1.24335	0.52325	-0.196935	0.687865	0.705589	0.69673	-0.88811	-1.55178	-1.21996	+	Cluster -2156	2.41065	0.00826773	P55039	Developmentally-regulated GTP-binding protein 2	DRG2
1.02634	0.487593	-0.0511076	0.684367	0.879404	0.781885	-1.17365	-1.36533	-1.2695	+	Cluster -2156	3.33665	0.00139163	Q9H993	Protein-glutamate O-methyltransferase	ARMT1
1.15	0.54884	-0.0522617	0.761757	0.64872	0.705238	-0.974104	-1.53408	-1.25411	+	Cluster -2156	2.86713	0.00341327	P61247	40S ribosomal protein S3a	RPS3A
1.02599	0.628195	0.230379	0.843978	0.500797	0.672386	-1.23009	-1.37106	-1.30058	+	Cluster -2156	3.95179	0.000434502	P59998	Actin-related protein 2/3 complex subunit 4	ARPC4
1.04153	0.564134	0.0866924	0.756211	0.696477	0.726342	-1.22315	-1.35778	-1.29046	+	Cluster -2156	3.70214	0.000689959	Q9P287	BRCA2 and CDKN1A-interacting protein	BCCIP
0.989186	0.726076	0.462953	0.0544428	1.0248	0.539619	-1.07318	-1.55444	-1.16946	+	Cluster -2156	3.10341	0.00217478	Q9Y5Q9	General transcription factor 3C polypeptide 3	GTF3C3
1.18193	0.724061	0.266187	0.207904	0.837665	0.522783	-0.828304	-1.6337	-1.27853	+	Cluster -2156	2.78514	0.00399113	Q9BRV8	Suppressor of IKBKE 1	SIKE1
1.34215	0.666626	-0.00888614	0.247504	0.848479	0.54799	-0.863335	-1.56589	-1.21463	+	Cluster -2156	2.32793	0.0096634	P67809	Nuclease-sensitive element-binding protein 1	YBX1
1.34959	0.703035	0.0566051	0.218178	0.843473	0.530818	-1.04311	-1.4247	-1.23389	+	Cluster -2156	2.58012	0.0059878	P61586	Transforming protein RhoA	RHOA
1.08429	0.794425	0.504779	-0.0691118	0.947814	0.439345	-0.862963	-1.60471	-1.23387	+	Cluster -2156	2.76234	0.00418095	Q09028	Histone-binding protein RBBP4	RBBP4
0.556672	0.129801	-0.29707	0.598222	1.39759	0.997903	-1.60881	-0.646584	-1.12772	+	Cluster -2156	2.53073	0.00658378	Q6IA69	Glutamine-dependent NAD(+) synthetase	NADSYN1
0.474802	0.368208	0.261651	0.711855	1.0931	0.902477	-1.59506	-0.946333	-1.2707	+	Cluster -2156	4.25289	0.000250416	Q86TP1	Protein prune homolog	PRUNE
0.431299	0.347575	0.263924	0.649409	1.19425	0.921822	-1.4833	-1.05554	-1.26943	+	Cluster -2156	4.49517	0.000162411	Q9Y3Z3	Deoxynucleoside triphosphate triphosphohydrolase SAMHD1	SAMHD1
0.617642	0.418233	0.218816	0.804661	0.920902	0.862781	-1.6222	-0.939821	-1.28102	+	Cluster -2156	4.19747	0.000279407	P22059	Oxysterol-binding protein 1	OSBP
0.665139	0.405181	0.145064	0.72272	0.990279	0.856502	-1.68629	-0.836959	-1.26164	+	Cluster -2156	3.53224	0.00094986	Q9H4A3	Serine/threonine-protein kinase WNK1	WNK1
0.425565	0.324172	0.222739	0.611437	1.24334	0.927386	-1.55593	-0.947151	-1.25155	+	Cluster -2156	3.88521	0.000492647	Q96HE7	ERO1-like protein alpha	ERO1L
0.567281	0.396771	0.226358	0.382092	1.32435	0.853214	-1.5275	-0.972539	-1.25003	+	Cluster -2156	3.2585	0.00161532	Q13185	Chromobox protein homolog 3	CBX3
0.549664	0.158547	-0.232754	0.545425	1.46803	1.00673	-1.3643	-0.966122	-1.16523	+	Cluster -2156	2.98227	0.00272852	Q9UBW8	COP9 signalosome complex subunit 7a	COPS7A
0.703221	0.261601	-0.17986	1.02772	0.891726	0.959725	-1.22981	-1.49718	-0.937144	+	Cluster -2156	3.47383	0.00106255	Q5XUX1	F-box/WD repeat-containing protein 9	FBXW9
0.313506	0.180965	0.0484423	1.21072	0.816719	1.01371	-0.99715	-0.865803	-1.72111	+	Cluster -2156	3.51922	0.000972375	Q12979	Active breakpoint cluster region-related protein	ABR
0.543159	0.155751	-0.231853	1.53837	0.468395	1.00338	-1.11472	-1.20341	-1.15906	+	Cluster -2156	2.88076	0.0033327	O75376	Nuclear receptor corepressor 1	NCOR1
0.473261	0.238104	0.00310064	1.06208	0.932748	0.997409	-1.5063	-0.964827	-1.23557	+	Cluster -2156	4.43715	0.00017965	O00541	Pescadillo homolog	PES1
0.341866	0.246001	0.150064	1.28393	0.712995	0.998459	-1.25955	-1.22896	-1.24481	+	Cluster -2156	4.93017	7.50582e-05	P04424	Argininosuccinate lyase	ASL
0.668618	0.386761	0.104873	0.974458	0.810043	0.89225	-1.51343	-1.17835	-1.14522	+	Cluster -2156	4.48757	0.000164527	Q53GS9	U4/U6.U5 tri-snRNP-associated protein 2	USP39
0.740301	0.415315	0.0902999	0.913011	0.832601	0.872806	-1.23806	-1.33816	-1.28811	+	Cluster -2156	4.68501	0.000115062	Q9ULA0	Aspartyl aminopeptidase	DNPEP
0.792173	0.19849	-0.395278	0.968421	1.00848	0.988454	-1.09048	-1.28334	-1.18692	+	Cluster -2156	3.1293	0.00206569	O15116	U6 snRNA-associated Sm-like protein LSm1	LSM1
0.335527	0.285679	0.235816	1.24444	0.69994	0.972186	-1.35753	-1.15819	-1.25787	+	Cluster -2156	4.99454	6.60756e-05	P32929	Cystathionine gamma-lyase	CTH
0.514772	0.183572	-0.147631	1.31587	0.713305	1.01459	-1.42515	-0.971162	-1.19816	+	Cluster -2156	3.60202	0.000829515	Q9Y383	Putative RNA-binding protein Luc7-like 2	LUC7L2
0.687916	0.416693	0.14535	1.00741	0.740301	0.873862	-1.35829	-1.22272	-1.29052	+	Cluster -2156	4.85901	8.48707e-05	Q86VP6	Cullin-associated NEDD8-dissociated protein 1	CAND1
0.743599	0.290704	-0.162214	0.958926	0.923375	0.941152	-1.48281	-0.980883	-1.23185	+	Cluster -2156	3.51972	0.000971964	Q99829	Copine-1	CPNE1
0.278561	0.158391	0.0383292	1.4579	0.578157	1.01802	-0.791929	-1.48236	-1.25507	+	Cluster -2156	3.24385	0.00166083	A2RTX5	Probable threonine--tRNA ligase 2, cytoplasmic	TARSL2
0.219832	0.298159	0.376447	1.42943	0.390887	0.910157	-1.09183	-1.65141	-0.881674	+	Cluster -2156	2.89349	0.0032473	Q12923	Tyrosine-protein phosphatase non-receptor type 13	PTPN13
0.0343659	0.277991	0.52174	1.16845	0.672258	0.920347	-0.534182	-1.44394	-1.61703	+	Cluster -2156	2.8199	0.00372712	P63098	Calcineurin subunit B type 1	PPP3R1
0.446873	0.224849	0.00289055	1.42208	0.532699	0.977387	-0.926519	-1.478	-1.20227	+	Cluster -2156	3.27832	0.00155575	Q9UJA5	tRNA (adenine(58)-N(1))-methyltransferase non-catalytic subunit TRM6	TRMT6
0.201865	0.355398	0.508845	1.35532	0.400774	0.878046	-0.885855	-1.58097	-1.23342	+	Cluster -2156	3.09404	0.00221258	P62753	40S ribosomal protein S6	RPS6
0.482045	0.345735	0.209313	1.36467	0.414473	0.88957	-0.9181	-1.55244	-1.23527	+	Cluster -2156	3.19307	0.00182251	P62495	Eukaryotic peptide chain release factor subunit 1	ETF1
0.0681166	0.433115	0.798236	1.31658	0.302972	0.809773	-1.08026	-1.4119	-1.23664	+	Cluster -2156	2.94376	0.00293785	Q9ULP9	TBC1 domain family member 24	TBC1D24
0.202786	0.458064	0.713378	1.33519	0.26455	0.799865	-1.24428	-1.27161	-1.25794	+	Cluster -2156	3.16681	0.00191763	P63151	Serine/threonine-protein phosphatase 2A 55 kDa regulatory subunit B alpha isoform	PPP2R2A
0.347639	0.381131	0.414574	1.61881	0.00311483	0.810958	-1.29377	-1.09038	-1.19208	+	Cluster -2156	2.33952	0.00948009	P34896	Serine hydroxymethyltransferase, cytosolic	SHMT1
0.56845	0.479993	0.391509	1.13103	0.484926	0.807974	-1.5266	-1.3476	-0.98968	+	Cluster -2156	3.99117	0.000405747	Q96JB2	Conserved oligomeric Golgi complex subunit 3	COG3
0.589613	0.448257	0.306964	1.24426	0.423812	0.834033	-1.30217	-1.26246	-1.28232	+	Cluster -2156	3.9792	0.000414479	Q8TEA8	D-tyrosyl-tRNA(Tyr) deacylase 1	DTD1
0.641314	0.50129	0.361305	1.13699	0.442374	0.789679	-1.51444	-1.27932	-1.07919	+	Cluster -2156	3.98588	0.000409615	Q7L2J0	7SK snRNA methylphosphate capping enzyme	MEPCE
1.0235	0.601601	0.179784	1.16467	0.146512	0.655586	-1.19142	-1.32302	-1.25722	+	Cluster -2156	2.87151	0.00338865	O75794	Cell division cycle protein 123 homolog	CDC123
0.857379	0.630806	0.404229	1.09252	0.232094	0.662303	-1.26986	-1.31636	-1.29311	+	Cluster -2156	3.68216	0.000715705	Q9Y6A5	Transforming acidic coiled-coil-containing protein 3	TACC3
0.719494	0.551648	0.383783	1.10199	0.39699	0.749489	-1.20579	-1.39647	-1.30113	+	Cluster -2156	4.18148	0.000287313	Q3MHD2	Protein LSM12 homolog	LSM12
0.668281	0.511693	0.35517	1.09363	0.465317	0.779473	-1.00577	-1.53779	-1.33001	+	Cluster -2156	3.93543	0.000447649	Q8WTS6	Histone-lysine N-methyltransferase SETD7	SETD7
1.02261	0.616069	0.209604	1.21801	0.0379059	0.627951	-1.17878	-1.30932	-1.24405	+	Cluster -2156	2.66404	0.00505794	Q6NXE6	Armadillo repeat-containing protein 6	ARMC6
0.719098	0.570081	0.421008	1.07272	0.401028	0.736875	-1.27645	-1.33742	-1.30695	+	Cluster -2156	4.40617	0.000189363	Q9BRX5	DNA replication complex GINS protein PSF3	GINS3
0.646803	0.545573	0.444302	1.09546	0.419349	0.7574	-1.15474	-1.45118	-1.30296	+	Cluster -2156	4.30866	0.000225988	Q8NBS9	Thioredoxin domain-containing protein 5	TXNDC5
0.754448	0.466047	0.177626	1.25446	0.333013	0.793731	-1.02912	-1.49042	-1.25978	+	Cluster -2156	3.17903	0.0018721	P49720	Proteasome subunit beta type-3	PSMB3
0.705727	0.449887	0.194055	1.43854	0.12236	0.780446	-1.11365	-1.34702	-1.23034	+	Cluster -2156	2.67799	0.00493444	P41091	Eukaryotic translation initiation factor 2 subunit 3;Putative eukaryotic translation initiation factor 2 subunit 3-like protein	EIF2S3;EIF2S3L
1.05074	0.847428	0.644106	0.819577	-0.00987013	0.404852	-1.26485	-0.912542	-1.57944	+	Cluster -2156	3.27196	0.00157537	P53582	Methionine aminopeptidase 1	METAP1
1.10142	0.874521	0.6477	0.892737	-0.153283	0.369725	-1.26395	-1.2246	-1.24427	+	Cluster -2156	3.26896	0.00158313	Q8NBJ7	Sulfatase-modifying factor 2	SUMF2
1.0013	0.84419	0.687389	0.826424	0.0445686	0.435485	-1.17009	-1.38948	-1.27979	+	Cluster -2156	3.9734	0.000418926	Q6P4I2	WD repeat-containing protein 73	WDR73
1.07096	0.76529	0.459684	0.744007	0.332096	0.538049	-1.27241	-1.36899	-1.26869	+	Cluster -2156	4.37651	0.000199699	P57081	tRNA (guanine-N(7)-)-methyltransferase non-catalytic subunit WDR4	WDR4
1.16945	0.8718	0.574222	0.556004	0.272466	0.41423	-1.17244	-1.39967	-1.28607	+	Cluster -2156	4.55158	0.00014736	P63220	40S ribosomal protein S21	RPS21
1.16275	0.686921	0.211269	0.940207	0.228413	0.584305	-1.32333	-1.21924	-1.27129	+	Cluster -2156	3.15293	0.00197366	Q9BV86	N-terminal Xaa-Pro-Lys N-methyltransferase 1;N-terminal Xaa-Pro-Lys N-methyltransferase 1, N-terminally processed	NTMT1
1.00782	0.778398	0.548872	0.89756	0.112491	0.505023	-1.46023	-1.10654	-1.28339	+	Cluster -2156	3.67636	0.000723919	Q9HB07	UPF0160 protein MYG1, mitochondrial	C12orf10
1.02477	0.849394	0.674192	0.737038	0.125478	0.431254	-1.51337	-1.04804	-1.28071	+	Cluster -2156	4.0523	0.000364581	Q13347	Eukaryotic translation initiation factor 3 subunit I	EIF3I
1.20788	0.870459	0.53318	0.883201	-0.164194	0.359498	-1.12039	-1.33962	-1.23002	+	Cluster -2156	2.99974	0.00264261	Q01130	Serine/arginine-rich splicing factor 2	SRSF2
1.11039	0.80468	0.499033	0.72419	0.25762	0.490903	-1.25748	-1.33373	-1.29561	+	Cluster -2156	4.28387	0.000237011	P05455	Lupus La protein	SSB
1.12194	0.798718	0.47545	0.672493	0.3237	0.498094	-1.18051	-1.41309	-1.2968	+	Cluster -2156	4.29165	0.000233525	P09429	High mobility group protein B1;Putative high mobility group protein B1-like 1	HMGB1;HMGB1P1
0.955334	0.711677	0.468003	1.05312	0.0530758	0.553097	-1.2907	-1.5202	-0.983406	+	Cluster -2156	3.0602	0.00235394	Q8NI08	Nuclear receptor coactivator 7	NCOA7
0.951639	0.713959	0.476416	0.928205	0.199888	0.564042	-1.09601	-1.67572	-1.06242	+	Cluster -2156	3.3407	0.00137965	P08134	Rho-related GTP-binding protein RhoC	RHOC
0.910432	0.622187	0.333948	1.20981	0.0330443	0.621425	-1.55883	-1.21404	-0.957985	+	Cluster -2156	2.65769	0.00512693	Q9BY42	Protein RTF2 homolog	RTFDC1
0.750088	0.668401	0.586685	0.642647	0.503004	0.572825	-1.72192	-1.58559	-0.416142	+	Cluster -2156	2.64135	0.00529574	Q2TAM9	Tumor suppressor candidate gene 1 protein	TUSC1
0.954966	0.709934	0.464913	0.791576	0.220393	0.505985	-1.55249	-1.69238	-0.402896	+	Cluster -2156	2.38307	0.00872716	Q4G0N4	NAD kinase 2, mitochondrial	NADK2
1.08138	0.944467	0.807498	0.76148	-0.340738	0.210371	-1.49573	-1.41516	-0.553567	+	Cluster -2156	2.48213	0.00722471	P40818	Ubiquitin carboxyl-terminal hydrolase 8	USP8
0.943067	0.732419	0.521886	0.73595	0.220006	0.477973	-1.63533	-1.63716	-0.358812	+	Cluster -2156	2.35777	0.00917081	Q6AI12	Ankyrin repeat domain-containing protein 40	ANKRD40
0.951953	0.713376	0.474958	0.526677	0.477538	0.502104	-1.98044	-1.21489	-0.451277	+	Cluster -2156	2.38343	0.00872703	Q96BW1	Uracil phosphoribosyltransferase homolog	UPRT
1.22711	0.930657	0.634403	0.339472	0.269529	0.304498	-1.42171	-1.53916	-0.744806	+	Cluster -2156	3.49827	0.00101456	Q9Y5B8	Nucleoside diphosphate kinase 7	NME7
0.942508	0.796598	0.650775	0.565834	0.36105	0.463442	-1.53825	-1.62541	-0.616546	+	Cluster -2156	3.19555	0.00181444	Q9UKA8	Calcipressin-3	RCAN3
0.88469	0.77103	0.657493	0.418607	0.577003	0.497804	-1.22614	-1.83874	-0.741749	+	Cluster -2156	3.28507	0.00153569	Q9Y365	PCTP-like protein	STARD10
0.407839	0.32203	0.236294	0.875205	0.887123	0.881158	-1.97017	-1.06388	-0.575601	+	Cluster -2156	2.68818	0.00483021	P05091	Aldehyde dehydrogenase, mitochondrial	ALDH2
0.424484	0.301271	0.178148	0.779346	1.03191	0.905625	-1.95132	-0.877796	-0.791666	+	Cluster -2156	2.8507	0.00352089	Q86SX6	Glutaredoxin-related protein 5, mitochondrial	GLRX5
0.532775	0.506173	0.479544	0.819723	0.684105	0.751914	-1.8663	-1.28674	-0.621195	+	Cluster -2156	3.02136	0.00253848	Q9Y5B0	RNA polymerase II subunit A C-terminal domain phosphatase	CTDP1
0.428389	0.519157	0.609979	0.806178	0.673349	0.739761	-1.97519	-0.897928	-0.903695	+	Cluster -2156	3.00841	0.00260435	P31751	RAC-beta serine/threonine-protein kinase	AKT2
0.471976	0.487817	0.503631	0.67633	0.844252	0.76029	-1.91049	-1.23784	-0.595963	+	Cluster -2156	2.87767	0.00335046	Q8N612	FTS and Hook-interacting protein	FAM160A2
0.413554	0.54852	0.683596	0.807581	0.600447	0.70401	-1.98074	-1.04709	-0.729886	+	Cluster -2156	2.8414	0.00357697	Q9BYN0	Sulfiredoxin-1	SRXN1
0.567013	0.564518	0.562113	0.587637	0.795309	0.69147	-1.94683	-1.17453	-0.646701	+	Cluster -2156	2.88072	0.0033327	A2VDF0	Fucose mutarotase	FUOM
0.384291	0.469318	0.554334	0.770747	0.765621	0.768183	-1.92469	-1.24878	-0.53902	+	Cluster -2156	2.74265	0.00433786	O96017	Serine/threonine-protein kinase Chk2	CHEK2
0.717139	0.490794	0.264474	0.84401	0.690784	0.767395	-1.91027	-1.00097	-0.863358	+	Cluster -2156	3.06434	0.00234301	Q9ULX6	A-kinase anchor protein 8-like	AKAP8L
0.544034	0.596369	0.648681	0.579682	0.802571	0.691126	-1.57557	-1.57497	-0.711925	+	Cluster -2156	3.54328	0.00093143	Q9HAU5	Regulator of nonsense transcripts 2	UPF2
0.516005	0.608854	0.701847	0.31092	1.06023	0.685573	-1.49722	-1.40641	-0.9798	+	Cluster -2156	3.74773	0.000634819	Q6V1X1	Dipeptidyl peptidase 8	DPP8
0.439491	0.647315	0.855134	0.413438	0.780179	0.596807	-1.97168	-1.08437	-0.676313	+	Cluster -2156	2.66962	0.00501178	P18440	Arylamine N-acetyltransferase 1	NAT1
0.685714	0.672043	0.658372	0.509638	0.772406	0.64102	-1.58017	-1.40089	-0.958127	+	Cluster -2156	4.56897	0.000143102	Q58WW2	DDB1- and CUL4-associated factor 6	DCAF6
0.582512	0.521675	0.460929	0.663041	0.883711	0.773372	-1.63734	-1.39781	-0.850092	+	Cluster -2156	4.04963	0.000366145	Q9GZT3	SRA stem-loop-interacting RNA-binding protein, mitochondrial	SLIRP
0.59419	0.647835	0.701486	0.416292	0.765625	0.590958	-1.81245	-1.46626	-0.437679	+	Cluster -2156	2.59773	0.00578552	Q9UDY2	Tight junction protein ZO-2	TJP2
0.583405	0.629255	0.675098	0.196035	1.0999	0.647962	-1.59869	-1.32977	-0.903188	+	Cluster -2156	3.25322	0.00163075	Q9Y6E0	Serine/threonine-protein kinase 24;Serine/threonine-protein kinase 24 36 kDa subunit;Serine/threonine-protein kinase 24 12 kDa subunit	STK24
0.513993	0.612366	0.710856	0.601668	0.763658	0.68266	-1.66613	-1.43061	-0.788465	+	Cluster -2156	3.7636	0.000618575	P53675	Clathrin heavy chain 2	CLTCL1
0.475118	0.604161	0.733384	0.583473	0.817768	0.700617	-1.58294	-1.43737	-0.894207	+	Cluster -2156	4.17634	0.000290453	Q9NRG1	Phosphoribosyltransferase domain-containing protein 1	PRTFDC1
0.610124	0.646262	0.682425	0.527856	0.780176	0.654015	-1.70092	-1.34117	-0.858768	+	Cluster -2156	3.93086	0.000450419	Q9P260	LisH domain and HEAT repeat-containing protein KIAA1468	KIAA1468
0.692595	0.633179	0.573886	0.565825	0.790664	0.678242	-1.63896	-1.32666	-0.968772	+	Cluster -2156	4.47824	0.000166954	Q2VPK5	Cytoplasmic tRNA 2-thiolation protein 2	CTU2
0.770885	0.727932	0.685	0.471872	0.636921	0.554396	-1.72702	-1.40724	-0.712737	+	Cluster -2156	3.47616	0.00105763	Q6GMV2	SET and MYND domain-containing protein 5	SMYD5
0.489374	0.583029	0.676675	0.785873	0.642309	0.714091	-1.73978	-1.27723	-0.874343	+	Cluster -2156	3.89359	0.000485728	Q9NPB8	Glycerophosphocholine phosphodiesterase GPCPD1	GPCPD1
0.382795	0.682336	0.98204	0.326926	0.858543	0.59273	-1.42757	-1.59608	-0.801721	+	Cluster -2156	3.22868	0.00170751	Q96T23	Remodeling and spacing factor 1	RSF1
0.319979	0.737731	1.15561	0.262321	0.760979	0.511647	-1.49292	-1.53763	-0.717714	+	Cluster -2156	2.84866	0.00353351	Q12788	Transducin beta-like protein 3	TBL3
0.55245	0.642236	0.732175	0.736452	0.611673	0.674059	-1.59152	-1.35694	-1.00059	+	Cluster -2156	4.79963	9.4049e-05	O60671	Cell cycle checkpoint protein RAD1	RAD1
0.391377	0.544996	0.698613	0.668233	0.835424	0.751827	-1.4484	-1.59003	-0.85204	+	Cluster -2156	4.0119	0.000389981	Q9NZ08	Endoplasmic reticulum aminopeptidase 1	ERAP1
0.511193	0.782184	1.05318	0.246161	0.715171	0.480665	-1.39653	-1.64512	-0.746902	+	Cluster -2156	3.19828	0.00180773	P15559	NAD(P)H dehydrogenase [quinone] 1	NQO1
0.446064	0.674171	0.902429	0.549859	0.733601	0.641727	-1.33433	-1.51186	-1.10166	+	Cluster -2156	4.76988	9.97832e-05	P15056	Serine/threonine-protein kinase B-raf	BRAF
0.633827	0.69446	0.755176	0.639364	0.602247	0.620803	-1.57716	-1.40341	-0.965306	+	Cluster -2156	4.7621	0.000100653	Q13247	Serine/arginine-rich splicing factor 6	SRSF6
0.472153	0.639322	0.806661	0.731305	0.610178	0.670739	-1.43837	-1.55154	-0.94045	+	Cluster -2156	4.39284	0.000194403	P40337	Von Hippel-Lindau disease tumor suppressor	VHL
0.440313	0.599033	0.757714	0.750001	0.683586	0.716793	-1.42888	-1.50042	-1.01814	+	Cluster -2156	4.88645	8.10219e-05	Q9NTM9	Copper homeostasis protein cutC homolog	CUTC
0.570142	0.640337	0.710548	0.700446	0.660003	0.680224	-1.4788	-1.46712	-1.01578	+	Cluster -2156	5.18025	4.70935e-05	Q9UI10	Translation initiation factor eIF-2B subunit delta	EIF2B4
0.58689	0.666872	0.746842	0.600255	0.704108	0.652182	-1.42158	-1.52875	-1.00682	+	Cluster -2156	5.01667	6.39011e-05	Q9UKF6	Cleavage and polyadenylation specificity factor subunit 3	CPSF3
0.527389	0.481066	0.434853	0.870489	0.718381	0.794433	-1.6319	-1.50041	-0.694294	+	Cluster -2156	3.53335	0.000948132	Q15345	Leucine-rich repeat-containing protein 41	LRRC41
0.219453	0.410882	0.602393	0.964405	0.743182	0.85379	-1.50028	-1.55135	-0.742479	+	Cluster -2156	3.59124	0.00084651	Q9BX68	Histidine triad nucleotide-binding protein 2, mitochondrial	HINT2
0.383489	0.558265	0.733032	0.754427	0.59678	0.675604	-1.46515	-1.81632	-0.420129	+	Cluster -2156	2.55184	0.00634169	P50613	Cyclin-dependent kinase 7	CDK7
0.492937	0.528993	0.565057	0.569603	0.903753	0.736677	-1.54112	-1.65444	-0.601457	+	Cluster -2156	3.12534	0.00207937	Q6P3X3	Tetratricopeptide repeat protein 27	TTC27
0.333834	0.509747	0.68566	0.791882	0.701477	0.746679	-1.71431	-1.49202	-0.562941	+	Cluster -2156	2.9805	0.00273461	Q9HA47	Uridine-cytidine kinase 1	UCK1
0.559328	0.441176	0.32298	0.754114	0.898546	0.826329	-1.42429	-1.67532	-0.702861	+	Cluster -2156	3.49275	0.0010231	Q13310	Polyadenylate-binding protein 4	PABPC4
0.536327	0.528699	0.521053	0.787898	0.708187	0.748042	-1.45842	-1.7054	-0.666381	+	Cluster -2156	3.391	0.00124836	Q9H3H3	UPF0696 protein C11orf68	C11orf68
0.577267	0.483373	0.389554	1.0694	0.520967	0.795177	-1.48779	-1.53736	-0.81058	+	Cluster -2156	3.6182	0.000806073	Q8IXT5	RNA-binding protein 12B	RBM12B
0.630444	0.467267	0.304217	1.10005	0.517421	0.808734	-1.4319	-1.5434	-0.852832	+	Cluster -2156	3.61804	0.000806073	Q9H4A5	Golgi phosphoprotein 3-like	GOLPH3L
0.675608	0.568305	0.461015	0.787574	0.654253	0.720914	-1.39197	-1.70576	-0.769936	+	Cluster -2156	3.65035	0.000758604	P24386	Rab proteins geranylgeranyltransferase component A 1	CHM
0.878093	0.638555	0.399084	0.898618	0.360391	0.629501	-1.51122	-1.60231	-0.690713	+	Cluster -2156	3.06042	0.00235394	P04181	Ornithine aminotransferase, mitochondrial;Ornithine aminotransferase, hepatic form;Ornithine aminotransferase, renal form	OAT
0.637427	0.567199	0.49696	0.847838	0.56216	0.704998	-1.25959	-1.84306	-0.713942	+	Cluster -2156	3.19582	0.00181444	O96007	Molybdopterin synthase catalytic subunit	MOCS2
0.687697	0.618538	0.54937	0.952075	0.395028	0.673549	-1.27252	-1.70029	-0.903446	+	Cluster -2156	3.65804	0.000747579	Q9NZJ9	Diphosphoinositol polyphosphate phosphohydrolase 2	NUDT4
-0.0164664	0.43067	0.877818	0.666523	0.894505	0.780513	-0.518116	-1.37245	-1.74299	+	Cluster -2156	2.45551	0.00759559	Q9NR19	Acetyl-coenzyme A synthetase, cytoplasmic	ACSS2
0.3963	0.584898	0.773503	0.534985	0.772189	0.653586	-0.481306	-1.36081	-1.87334	+	Cluster -2156	2.59627	0.005802	Q86TI0	TBC1 domain family member 1	TBC1D1
0.789598	0.617	0.444455	0.799684	0.527752	0.663717	-0.703986	-1.46921	-1.66901	+	Cluster -2156	3.34168	0.00137852	Q8NI27	THO complex subunit 2	THOC2
0.678291	0.636612	0.594935	0.658733	0.701463	0.680099	-0.96422	-1.44488	-1.54104	+	Cluster -2156	4.83659	8.77868e-05	Q8TDY4	Arf-GAP with SH3 domain, ANK repeat and PH domain-containing protein 3	ASAP3
0.68195	0.650953	0.620101	0.564498	0.722459	0.643476	-0.74988	-1.57408	-1.55948	+	Cluster -2156	3.72276	0.000664482	Q9UL15	BAG family molecular chaperone regulator 5	BAG5
0.691068	0.650747	0.610511	0.539256	0.730321	0.634788	-0.757562	-1.30167	-1.79746	+	Cluster -2156	3.45871	0.00109549	O60613	15 kDa selenoprotein	SELENOF
0.616131	0.64105	0.666057	0.604293	0.690817	0.647552	-0.698669	-1.57197	-1.59526	+	Cluster -2156	3.54298	0.00093143	Q5U5X0	Complex III assembly factor LYRM7	LYRM7
0.786832	0.664925	0.543135	0.687136	0.542541	0.614836	-0.664213	-1.68017	-1.49502	+	Cluster -2156	3.32014	0.00143574	P31937	3-hydroxyisobutyrate dehydrogenase, mitochondrial	HIBADH
0.733532	0.577826	0.422155	0.697104	0.7182	0.707651	-0.714413	-1.5529	-1.58915	+	Cluster -2156	3.51559	0.000979113	Q9UK59	Lariat debranching enzyme	DBR1
0.790327	0.551421	0.312519	0.62421	0.840702	0.732455	-0.773837	-1.59132	-1.48648	+	Cluster -2156	3.52837	0.000955572	Q8IZ69	tRNA (uracil-5-)-methyltransferase homolog A	TRMT2A
0.787641	0.693586	0.599614	0.380905	0.814749	0.597823	-0.810894	-1.42471	-1.63871	+	Cluster -2156	3.66264	0.000740261	Q96F63	Coiled-coil domain-containing protein 97	CCDC97
0.65649	0.570589	0.484683	0.613087	0.846124	0.729605	-0.843547	-1.53613	-1.5209	+	Cluster -2156	4.05926	0.000360792	Q12906	Interleukin enhancer-binding factor 3	ILF3
0.705463	0.624312	0.543256	0.64226	0.743328	0.692793	-0.993522	-1.40549	-1.5524	+	Cluster -2156	4.89972	7.92519e-05	O95379	Tumor necrosis factor alpha-induced protein 8	TNFAIP8
0.552725	0.564638	0.576531	0.667833	0.802059	0.734944	-0.838006	-1.41293	-1.64779	+	Cluster -2156	4.0533	0.000364075	Q96RS0	Trimethylguanosine synthase	TGS1
0.626575	0.576629	0.526786	0.801278	0.610526	0.7059	-0.717358	-1.37781	-1.75253	+	Cluster -2156	3.43578	0.00114511	P11310	Medium-chain specific acyl-CoA dehydrogenase, mitochondrial	ACADM
0.474555	0.57585	0.677128	0.771601	0.637531	0.704566	-0.67017	-1.51653	-1.65453	+	Cluster -2156	3.38	0.00127684	O15460	Prolyl 4-hydroxylase subunit alpha-2	P4HA2
0.36776	0.526792	0.685842	0.581182	0.920562	0.75087	-0.719009	-1.59153	-1.52247	+	Cluster -2156	3.42188	0.00117604	O75818	Ribonuclease P protein subunit p40	RPP40
0.334363	0.400789	0.467174	0.904157	0.837375	0.870767	-0.810376	-1.32475	-1.6795	+	Cluster -2156	3.92615	0.000454544	P05976	Myosin light chain 1/3, skeletal muscle isoform;Myosin light chain 3	MYL1;MYL3
0.33846	0.524653	0.710789	0.826399	0.691085	0.758743	-0.909385	-1.14039	-1.80035	+	Cluster -2156	3.5967	0.00083781	O75909	Cyclin-K	CCNK
0.546021	0.515793	0.485579	0.778443	0.763028	0.770734	-0.748509	-1.46039	-1.6507	+	Cluster -2156	3.73736	0.000645869	P30154	Serine/threonine-protein phosphatase 2A 65 kDa regulatory subunit A beta isoform	PPP2R1B
0.425511	0.542097	0.658678	0.721253	0.7795	0.750376	-0.794255	-1.45063	-1.63253	+	Cluster -2156	3.84651	0.000530861	O15372	Eukaryotic translation initiation factor 3 subunit H	EIF3H
0.213957	0.440502	0.667015	0.774321	0.890084	0.832202	-0.775023	-1.52954	-1.51351	+	Cluster -2156	3.66291	0.000740261	P42025	Beta-centractin	ACTR1B
0.553035	0.764508	0.975965	0.44385	0.576078	0.509962	-0.7391	-1.36114	-1.72315	+	Cluster -2156	3.38873	0.00125405	Q9ULE6	Paladin	PALD1
0.699854	0.743894	0.78792	0.82633	0.10047	0.463398	-0.467243	-1.2351	-1.91952	+	Cluster -2156	2.34456	0.00940072	Q9Y3Q8	TSC22 domain family protein 4	TSC22D4
0.529945	0.668336	0.806851	0.679993	0.556466	0.618227	-0.880798	-1.13304	-1.84598	+	Cluster -2156	3.495	0.00101951	Q96EA4	Protein Spindly	SPDL1
0.446276	0.649111	0.851924	0.708117	0.603155	0.655637	-0.915254	-1.38984	-1.60913	+	Cluster -2156	4.11722	0.000324574	P83436	Conserved oligomeric Golgi complex subunit 7	COG7
0.651929	0.741658	0.831413	0.607351	0.494806	0.551078	-0.777394	-1.50386	-1.59698	+	Cluster -2156	3.82362	0.000555381	Q13480	GRB2-associated-binding protein 1	GAB1
0.185136	0.461236	0.737354	0.77937	0.755598	0.767484	-0.553212	-1.90422	-1.22874	+	Cluster -2156	2.62677	0.00545083	Q05655	Protein kinase C delta type;Protein kinase C delta type regulatory subunit;Protein kinase C delta type catalytic subunit	PRKCD
0.344306	0.448158	0.552074	0.618636	0.89255	0.755591	-0.404277	-2.00325	-1.20379	+	Cluster -2156	2.33044	0.0096212	Q6NXT1	Ankyrin repeat domain-containing protein 54	ANKRD54
0.150421	0.310961	0.471595	0.423071	1.30223	0.862644	-0.500191	-1.84707	-1.17366	+	Cluster -2156	2.32303	0.00975954	P63010	AP-2 complex subunit beta	AP2B1
0.279303	0.415533	0.551731	0.589449	1.05	0.819723	-0.624699	-1.84578	-1.23526	+	Cluster -2156	2.86303	0.00343587	Q9BV19	Uncharacterized protein C1orf50	C1orf50
0.20309	0.416228	0.629222	0.759555	0.806441	0.783002	-0.413319	-1.98503	-1.19919	+	Cluster -2156	2.34063	0.00946793	Q9NTZ6	RNA-binding protein 12	RBM12
0.377445	0.501125	0.62504	0.450945	0.978988	0.71496	-0.472653	-1.95967	-1.21618	+	Cluster -2156	2.39205	0.00857171	Q15370	Transcription elongation factor B polypeptide 2	TCEB2
0.472934	0.493097	0.513251	0.74661	0.687937	0.717272	-0.394994	-2.02572	-1.21038	+	Cluster -2156	2.33559	0.00953475	P17174	Aspartate aminotransferase, cytoplasmic	GOT1
0.695593	0.538715	0.381617	0.422176	1.02048	0.72133	-0.669297	-1.72031	-1.39031	+	Cluster -2156	2.99015	0.00269036	Q7Z5K2	Wings apart-like protein homolog	WAPAL
0.753046	0.557405	0.361715	0.536339	0.928654	0.732496	-0.980357	-1.7359	-1.1534	+	Cluster -2156	3.70163	0.000689959	O43639	Cytoplasmic protein NCK2	NCK2
0.473742	0.415643	0.357981	0.567684	1.10803	0.837841	-0.749717	-1.75755	-1.25365	+	Cluster -2156	3.24956	0.00164238	Q8TCF1	AN1-type zinc finger protein 1	ZFAND1
0.760621	0.527497	0.294431	0.610415	0.918249	0.764329	-1.03567	-1.69514	-1.14473	+	Cluster -2156	3.88381	0.000493144	P07858	Cathepsin B;Cathepsin B light chain;Cathepsin B heavy chain	CTSB
0.789149	0.478146	0.167177	0.556511	1.02058	0.788547	-0.858081	-1.67532	-1.26671	+	Cluster -2156	3.30085	0.00149387	O95352	Ubiquitin-like modifier-activating enzyme ATG7	ATG7
0.668746	0.529061	0.389397	0.642515	0.852527	0.74752	-0.759963	-1.7932	-1.2766	+	Cluster -2156	3.38602	0.00126102	Q9BRF8	Serine/threonine-protein phosphatase CPPED1	CPPED1
0.744616	0.541244	0.337881	0.603148	0.856736	0.72994	-0.741992	-1.80037	-1.2712	+	Cluster -2156	3.22145	0.00172942	P00918	Carbonic anhydrase 2	CA2
0.768809	0.450052	0.131288	0.521623	1.11397	0.817792	-0.963645	-1.57203	-1.26786	+	Cluster -2156	3.45609	0.00110057	Q9UBQ5	Eukaryotic translation initiation factor 3 subunit K	EIF3K
0.643449	0.525505	0.407549	0.592998	0.949819	0.771407	-0.944106	-1.6497	-1.29692	+	Cluster -2156	4.11323	0.000326248	P61160	Actin-related protein 2	ACTR2
0.658067	0.542714	0.427371	0.453548	1.01619	0.734864	-0.822194	-1.73296	-1.27759	+	Cluster -2156	3.3756	0.00128629	P36405	ADP-ribosylation factor-like protein 3	ARL3
0.39673	0.412509	0.428419	0.900535	0.776383	0.838456	-0.74458	-1.88657	-1.12189	+	Cluster -2156	3.20166	0.00179581	O76054	SEC14-like protein 2;SEC14-like protein 3	SEC14L2;SEC14L3
0.431349	0.435937	0.440481	0.928301	0.717358	0.822829	-0.710427	-1.82628	-1.23955	+	Cluster -2156	3.27978	0.00155245	Q7L3B6	Hsp90 co-chaperone Cdc37-like 1	CDC37L1
0.413682	0.421119	0.428592	0.87219	0.817042	0.844615	-0.755916	-1.77556	-1.26576	+	Cluster -2156	3.55757	0.000905967	Q9Y5P4	Collagen type IV alpha-3-binding protein	COL4A3BP
0.384661	0.422811	0.460945	0.780977	0.852987	0.816981	-0.58993	-1.88963	-1.2398	+	Cluster -2156	2.92084	0.0030791	Q13685	Angio-associated migratory cell protein	AAMP
0.448988	0.339111	0.229316	0.683237	1.0976	0.890416	-0.667848	-1.79125	-1.22957	+	Cluster -2156	3.09982	0.00218876	Q8N806	Putative E3 ubiquitin-protein ligase UBR7	UBR7
0.717994	0.390704	0.0634015	0.79893	0.892366	0.845649	-0.692093	-1.78059	-1.23636	+	Cluster -2156	2.98216	0.00272852	O43933	Peroxisome biogenesis factor 1	PEX1
0.614775	0.484015	0.353235	0.827149	0.70242	0.764785	-0.556884	-1.82276	-1.36673	+	Cluster -2156	2.89962	0.00321095	Q9H6T3	RNA polymerase II-associated protein 3	RPAP3
0.610244	0.511632	0.41298	0.814337	0.742445	0.778392	-0.852605	-1.72741	-1.29002	+	Cluster -2156	3.88793	0.000490833	Q92499	ATP-dependent RNA helicase DDX1	DDX1
0.581892	0.427041	0.272205	0.895336	0.794917	0.845127	-0.823884	-1.72045	-1.27218	+	Cluster -2156	3.73549	0.000647865	P48163	NADP-dependent malic enzyme	ME1
0.547762	0.463309	0.378809	0.921523	0.724251	0.822886	-0.881123	-1.69123	-1.28619	+	Cluster -2156	4.03363	0.000375023	Q13057	Bifunctional coenzyme A synthase;Phosphopantetheine adenylyltransferase;Dephospho-CoA kinase	COASY
0.554492	0.441019	0.327579	0.917388	0.715584	0.816485	-0.697872	-1.81715	-1.25753	+	Cluster -2156	3.2262	0.00171505	P11172	Uridine 5-monophosphate synthase;Orotate phosphoribosyltransferase;Orotidine 5-phosphate decarboxylase	UMPS
0.715789	0.557967	0.400152	0.688008	0.779586	0.733797	-0.849807	-1.73372	-1.29177	+	Cluster -2156	3.7652	0.000616801	Q9Y6I3	Epsin-1	EPN1
0.285974	0.395435	0.504892	0.87887	0.720989	0.799928	-0.63782	-2.11517	-0.833099	+	Cluster -2156	2.34306	0.00942453	O94829	Importin-13	IPO13
0.704437	0.65652	0.608636	0.702361	0.474351	0.588355	-0.717708	-2.04314	-0.973815	+	Cluster -2156	2.68451	0.00486602	Q9BXW6	Oxysterol-binding protein-related protein 1	OSBPL1A
0.772681	0.659327	0.545952	0.621197	0.553494	0.587345	-0.827989	-2.05078	-0.861227	+	Cluster -2156	2.7113	0.00460569	Q9NSK0	Kinesin light chain 4	KLC4
0.516543	0.497408	0.478262	0.72022	0.778285	0.749252	-0.705291	-2.00166	-1.03302	+	Cluster -2156	2.83047	0.00365174	P50542	Peroxisomal targeting signal 1 receptor	PEX5
0.630667	0.579686	0.528704	0.684344	0.702889	0.693616	-0.624852	-1.75339	-1.44166	+	Cluster -2156	3.20279	0.00179253	Q14980	Nuclear mitotic apparatus protein 1	NUMA1
0.686159	0.636635	0.586719	0.639202	0.672502	0.65586	-0.803442	-1.78127	-1.29237	+	Cluster -2156	3.65589	0.0007507	Q5SW79	Centrosomal protein of 170 kDa	CEP170
0.584609	0.56841	0.552193	0.678726	0.711959	0.695343	-0.636047	-1.89143	-1.26376	+	Cluster -2156	3.01791	0.00255564	Q13596	Sorting nexin-1	SNX1
0.515688	0.563768	0.611849	0.684212	0.706483	0.695348	-0.612978	-1.90524	-1.25913	+	Cluster -2156	2.93667	0.00298097	Q9BR76	Coronin-1B	CORO1B
0.588474	0.604084	0.619684	0.67906	0.658281	0.668671	-0.679656	-1.86583	-1.27276	+	Cluster -2156	3.16616	0.0019193	Q96GD0	Pyridoxal phosphate phosphatase	PDXP
0.617789	0.533413	0.448992	0.651835	0.76025	0.706042	-0.524513	-1.95435	-1.23946	+	Cluster -2156	2.65524	0.00515054	Q16851	UTP--glucose-1-phosphate uridylyltransferase	UGP2
0.634413	0.594329	0.55426	0.615108	0.780685	0.697896	-0.816502	-1.76795	-1.29224	+	Cluster -2156	3.69424	0.000699069	Q96G03	Phosphoglucomutase-2	PGM2
0.527083	0.580645	0.634222	0.601596	0.782648	0.692121	-0.694203	-1.85133	-1.27278	+	Cluster -2156	3.18971	0.0018343	P38606	V-type proton ATPase catalytic subunit A	ATP6V1A
0.687617	0.671358	0.655119	0.599255	0.639811	0.619533	-0.793024	-1.78876	-1.29091	+	Cluster -2156	3.61995	0.000803749	P42771	Cyclin-dependent kinase inhibitor 2A	CDKN2A
0.791119	0.628836	0.466598	0.703426	0.599219	0.65132	-0.748017	-1.81232	-1.28019	+	Cluster -2156	3.32277	0.00142907	O95433	Activator of 90 kDa heat shock protein ATPase homolog 1	AHSA1
0.773603	0.672459	0.571309	0.612134	0.603226	0.607681	-0.732947	-1.82732	-1.28015	+	Cluster -2156	3.33352	0.00139884	P11766	Alcohol dehydrogenase class-3	ADH5
0.727258	0.668165	0.60908	0.578046	0.648264	0.613154	-0.734521	-1.82811	-1.28133	+	Cluster -2156	3.3588	0.00132967	Q9Y617	Phosphoserine aminotransferase	PSAT1
0.509766	0.586434	0.663101	0.630891	0.78001	0.705449	-0.958265	-1.83192	-1.08547	+	Cluster -2156	3.69737	0.000696225	Q8WXD5	Gem-associated protein 6	GEMIN6
0.546514	0.590379	0.634251	0.78016	0.644136	0.712147	-0.950776	-1.74714	-1.20967	+	Cluster -2156	4.10287	0.000332529	Q96G46	tRNA-dihydrouridine(47) synthase [NAD(P)(+)]-like	DUS3L
0.465692	0.565574	0.665432	0.807254	0.600284	0.703768	-0.68643	-1.85223	-1.26935	+	Cluster -2156	3.13563	0.00203833	P49790	Nuclear pore complex protein Nup153	NUP153
0.593712	0.676024	0.758327	0.598249	0.632305	0.615277	-0.803025	-1.77956	-1.29131	+	Cluster -2156	3.63618	0.000780167	Q13451	Peptidyl-prolyl cis-trans isomerase FKBP5;Peptidyl-prolyl cis-trans isomerase FKBP5, N-terminally processed	FKBP5
0.561213	0.590858	0.620506	0.787649	0.633698	0.710673	-0.888056	-1.715	-1.30154	+	Cluster -2156	4.05666	0.000362391	P12081	Histidine--tRNA ligase, cytoplasmic	HARS
0.537303	0.566878	0.596461	0.738667	0.705365	0.722016	-0.795964	-1.78182	-1.28891	+	Cluster -2156	3.64332	0.000769207	O60701	UDP-glucose 6-dehydrogenase	UGDH
0.481796	0.561892	0.641976	0.786346	0.656094	0.721219	-0.767367	-1.79884	-1.28312	+	Cluster -2156	3.48044	0.00104799	Q01813	ATP-dependent 6-phosphofructokinase, platelet type	PFKP
0.421704	0.566612	0.711537	0.741103	0.70526	0.723181	-0.823708	-1.75588	-1.28981	+	Cluster -2156	3.6734	0.00072693	P24666	Low molecular weight phosphotyrosine protein phosphatase	ACP1
0.554771	0.622751	0.690715	0.770383	0.53641	0.653396	-0.713308	-1.83897	-1.27615	+	Cluster -2156	3.23073	0.00170061	Q9NR45	Sialic acid synthase	NANS
0.530788	0.579151	0.627548	0.714062	0.736017	0.725038	-0.911182	-1.69721	-1.30421	+	Cluster -2156	4.21912	0.000268759	P07737	Profilin-1	PFN1
0.448553	0.537947	0.627298	0.748916	0.764774	0.756846	-0.865826	-1.72372	-1.29478	+	Cluster -2156	3.95596	0.000432251	P08133	Annexin A6	ANXA6
0.574993	0.532993	0.491024	0.811217	0.568773	0.689994	-0.448601	-1.99738	-1.22302	+	Cluster -2156	2.43715	0.00785753	Q9UJV9	Probable ATP-dependent RNA helicase DDX41	DDX41
0.591199	0.459991	0.329031	0.968847	0.548532	0.758681	-0.490964	-1.94654	-1.21878	+	Cluster -2156	2.49136	0.00708685	Q15382	GTP-binding protein Rheb	RHEB
0.556262	0.437635	0.319072	1.0499	0.502412	0.776155	-0.499635	-1.92798	-1.21383	+	Cluster -2156	2.47381	0.0073282	P53602	Diphosphomevalonate decarboxylase	MVD
0.56363	0.426693	0.289828	1.10318	0.517044	0.810108	-0.650988	-1.82266	-1.23684	+	Cluster -2156	2.85283	0.0035076	Q08752	Peptidyl-prolyl cis-trans isomerase D	PPID
0.197924	0.404235	0.610528	1.00674	0.598954	0.802844	-0.487075	-1.92706	-1.20709	+	Cluster -2156	2.46627	0.00743103	Q2TAA2	Isoamyl acetate-hydrolyzing esterase 1 homolog	IAH1
0.740419	0.457588	0.174716	1.13654	0.391286	0.763913	-0.626771	-1.81619	-1.2215	+	Cluster -2156	2.53277	0.00655626	Q13561	Dynactin subunit 2	DCTN2
0.534521	0.521997	0.509455	0.911437	0.522558	0.716997	-0.546479	-1.93148	-1.239	+	Cluster -2156	2.66439	0.00505743	Q9Y3D0	Mitotic spindle-associated MMXD complex subunit MIP18	FAM96B
0.650952	0.611771	0.572492	0.903787	0.381946	0.642868	-0.631639	-1.87756	-1.25462	+	Cluster -2156	2.82444	0.00369656	P53999	Activated RNA polymerase II transcriptional coactivator p15	SUB1
0.759958	0.553198	0.346467	0.955441	0.398805	0.677118	-0.550297	-1.91035	-1.23034	+	Cluster -2156	2.50998	0.00684717	Q9BT78	COP9 signalosome complex subunit 4	COPS4
0.844154	0.605142	0.366186	0.693464	0.592306	0.642883	-0.52936	-1.82474	-1.39003	+	Cluster -2156	2.72422	0.00448853	Q6IPR3	tRNA wybutosine-synthesizing protein 3 homolog	TYW3
0.84293	0.51246	0.182051	0.869761	0.621236	0.745496	-0.734525	-1.78142	-1.25799	+	Cluster -2156	3.00447	0.00262337	Q9BXJ9	N-alpha-acetyltransferase 15, NatA auxiliary subunit	NAA15
0.918946	0.585873	0.25293	0.890075	0.458725	0.674395	-0.747635	-1.77298	-1.26033	+	Cluster -2156	2.93568	0.00298606	Q9UL42	Paraneoplastic antigen Ma2	PNMA2
1.01221	0.564509	0.116818	1.01791	0.361144	0.689525	-0.87768	-1.63039	-1.25404	+	Cluster -2156	2.84681	0.00354457	Q9GZP4	PITH domain-containing protein 1	PITHD1
0.933389	0.578756	0.223901	0.709774	0.651715	0.680748	-0.71477	-1.80408	-1.25944	+	Cluster -2156	2.92613	0.00304534	Q9P258	Protein RCC2	RCC2
0.906641	0.596816	0.28699	0.849694	0.476713	0.663203	-0.71806	-1.80197	-1.26003	+	Cluster -2156	2.92259	0.00306848	P04075	Fructose-bisphosphate aldolase A	ALDOA
0.776426	0.559826	0.343248	0.82563	0.531857	0.678742	-0.553552	-1.92359	-1.23859	+	Cluster -2156	2.61447	0.00558696	P36639	7,8-dihydro-8-oxoguanine triphosphatase	NUDT1
0.530394	0.781864	1.03336	0.445304	0.561856	0.503581	-0.99453	-1.73738	-1.12445	+	Cluster -2156	3.75521	0.000627594	Q9H9Y4	GPN-loop GTPase 2	GPN2
0.354957	0.646528	0.938106	0.630417	0.642063	0.636239	-1.05045	-1.81368	-0.984178	+	Cluster -2156	3.3855	0.00126166	Q9P1Z2	Calcium-binding and coiled-coil domain-containing protein 1	CALCOCO1
0.513514	0.651287	0.789054	0.534118	0.762427	0.648272	-0.89281	-1.71266	-1.2932	+	Cluster -2156	3.90256	0.000476448	Q15047	Histone-lysine N-methyltransferase SETDB1	SETDB1
0.311614	0.614414	0.91718	0.444141	0.868901	0.65652	-0.884336	-1.80406	-1.12437	+	Cluster -2156	3.12157	0.00209618	P49137	MAP kinase-activated protein kinase 2	MAPKAPK2
0.502486	0.692527	0.882538	0.328041	0.858027	0.593033	-0.875909	-1.69519	-1.28556	+	Cluster -2156	3.49229	0.00102345	Q6AI08	HEAT repeat-containing protein 6	HEATR6
0.321116	0.682089	1.04311	0.386792	0.820886	0.603839	-0.97406	-1.59782	-1.28595	+	Cluster -2156	3.48962	0.00102901	Q14919	Dr1-associated corepressor	DRAP1
0.317252	0.60763	0.898006	0.468624	0.896948	0.682785	-0.945524	-1.6353	-1.29042	+	Cluster -2156	3.6169	0.000807241	P29218	Inositol monophosphatase 1	IMPA1
0.429112	0.634797	0.840581	0.384636	0.902025	0.643327	-0.81459	-1.74172	-1.27817	+	Cluster -2156	3.27398	0.00156913	P35241	Radixin	RDX
0.695045	0.620492	0.54592	0.655228	0.58375	0.619488	-0.423316	-1.83135	-1.46526	+	Cluster -2156	2.60769	0.00566311	Q53ET0	CREB-regulated transcription coactivator 2	CRTC2
0.956326	0.825303	0.69451	0.466424	0.281676	0.374045	-0.434798	-1.96404	-1.19945	+	Cluster -2156	2.44952	0.00767792	O00567	Nucleolar protein 56	NOP56
0.77659	0.690619	0.60468	0.616132	0.46549	0.54081	-0.484371	-1.9785	-1.23145	+	Cluster -2156	2.5359	0.00652891	P45985	Dual specificity mitogen-activated protein kinase kinase 4	MAP2K4
0.901984	0.784804	0.667641	0.406397	0.450083	0.428241	-0.451737	-1.97434	-1.21307	+	Cluster -2156	2.48528	0.00717963	Q9H074	Polyadenylate-binding protein-interacting protein 1	PAIP1
0.696833	0.651014	0.605211	0.603057	0.553254	0.578155	-0.458555	-1.99978	-1.22919	+	Cluster -2156	2.47922	0.00726261	Q15435	Protein phosphatase 1 regulatory subunit 7	PPP1R7
0.820821	0.684201	0.547561	0.743907	0.378775	0.561341	-0.5776	-1.91346	-1.24555	+	Cluster -2156	2.71416	0.00458633	Q12765	Secernin-1	SCRN1
0.706082	0.683919	0.661763	0.575557	0.552719	0.564138	-0.552421	-1.94368	-1.24807	+	Cluster -2156	2.75024	0.00428134	Q99873	Protein arginine N-methyltransferase 1	PRMT1
0.801793	0.590934	0.380001	0.559268	0.703178	0.631225	-0.454983	-1.98926	-1.22215	+	Cluster -2156	2.39139	0.00858071	P62277	40S ribosomal protein S13	RPS13
0.748631	0.673283	0.597924	0.294327	0.797264	0.545795	-0.46073	-1.9774	-1.21909	+	Cluster -2156	2.37954	0.0087803	Q641Q2	WASH complex subunit FAM21A	FAM21A
0.793251	0.773072	0.752916	0.417446	0.613433	0.515439	-0.836214	-1.74081	-1.28853	+	Cluster -2156	3.81139	0.000567921	O94966	Ubiquitin carboxyl-terminal hydrolase 19	USP19
0.812573	0.669962	0.527386	0.27634	0.883007	0.579671	-0.643086	-1.85619	-1.24966	+	Cluster -2156	2.76178	0.00418412	P52306	Rap1 GTPase-GDP dissociation stimulator 1	RAP1GDS1
0.767987	0.757237	0.746567	0.222276	0.801937	0.512102	-0.773995	-1.76473	-1.26939	+	Cluster -2156	3.2526	0.001632	P62316	Small nuclear ribonucleoprotein Sm D2	SNRPD2
0.688991	0.733042	0.777097	0.383103	0.725228	0.554164	-0.821627	-1.75278	-1.28722	+	Cluster -2156	3.62301	0.000800644	Q8N4P3	Guanosine-3,5-bis(diphosphate) 3-pyrophosphohydrolase MESH1	HDDC3
0.71379	0.715463	0.717169	0.419334	0.652967	0.536149	-0.517313	-1.80059	-1.43697	+	Cluster -2156	2.84332	0.00356914	Q04828	Aldo-keto reductase family 1 member C1;Aldo-keto reductase family 1 member C2	AKR1C1;AKR1C2
0.397741	0.581114	0.764496	0.630796	0.671962	0.651379	-0.401799	-1.8117	-1.48399	+	Cluster -2156	2.5194	0.00671713	O75865	Trafficking protein particle complex subunit 6A	TRAPPC6A
0.491925	0.620613	0.749274	0.566352	0.739027	0.652689	-0.671632	-1.81044	-1.3378	+	Cluster -2156	3.16894	0.00191069	Q8IYB3	Serine/arginine repetitive matrix protein 1	SRRM1
0.510522	0.690011	0.869591	0.440992	0.685894	0.56344	-0.518178	-1.62226	-1.62001	+	Cluster -2156	2.83865	0.00359561	Q96SW2	Protein cereblon	CRBN
0.538401	0.633714	0.72911	0.475244	0.693366	0.584302	-0.418661	-2.01741	-1.21806	+	Cluster -2156	2.34757	0.00934893	Q9H0R4	Haloacid dehalogenase-like hydrolase domain-containing protein 2	HDHD2
0.671831	0.674718	0.677694	0.443154	0.689748	0.566449	-0.527255	-1.95513	-1.24121	+	Cluster -2156	2.64591	0.0052508	Q68E01	Integrator complex subunit 3	INTS3
0.638048	0.726229	0.814402	0.343617	0.658171	0.500893	-0.619442	-2.04511	-1.01681	+	Cluster -2156	2.52987	0.00658684	Q8TB52	F-box only protein 30	FBXO30
0.445092	0.663995	0.882948	0.480962	0.700967	0.590963	-0.73226	-1.9492	-1.08347	+	Cluster -2156	2.83982	0.00358796	Q9Y343	Sorting nexin-24	SNX24
0.574955	0.737942	0.900943	0.545976	0.485899	0.515937	-0.643516	-1.90352	-1.21462	+	Cluster -2156	2.9194	0.00308755	P23443	Ribosomal protein S6 kinase beta-1	RPS6KB1
0.489534	0.736216	0.982956	0.401247	0.546632	0.47394	-0.443957	-1.97637	-1.21019	+	Cluster -2156	2.36099	0.00911158	Q13228	Selenium-binding protein 1	SELENBP1
0.541624	0.684852	0.828526	0.329489	0.765671	0.54757	-0.525893	-1.93924	-1.2326	+	Cluster -2156	2.54421	0.00643767	Q9H7C9	Mth938 domain-containing protein	AAMDC
0.605118	0.717378	0.829587	0.379327	0.737422	0.558376	-0.746451	-1.79415	-1.2866	+	Cluster -2156	3.29414	0.00151204	Q9Y3I1	F-box only protein 7	FBXO7
0.531903	0.743644	0.955354	0.404718	0.621349	0.513033	-0.664776	-1.84855	-1.25668	+	Cluster -2156	2.97775	0.00274546	P35573	Glycogen debranching enzyme;4-alpha-glucanotransferase;Amylo-alpha-1,6-glucosidase	AGL
0.578164	0.8634	1.14862	0.360487	0.421592	0.391039	-0.796427	-1.71243	-1.25444	+	Cluster -2156	3.40979	0.00120469	Q9P289	Serine/threonine-protein kinase 26	STK26
0.418131	0.753386	1.08872	0.273836	0.732892	0.503362	-0.772872	-1.74067	-1.25679	+	Cluster -2156	3.0024	0.00263149	P15104	Glutamine synthetase	GLUL
0.58182	0.740444	0.899125	0.54331	0.494565	0.518938	-0.652165	-1.86662	-1.25941	+	Cluster -2156	3.01807	0.00255564	P17252	Protein kinase C alpha type	PRKCA
0.161666	0.62359	1.08595	0.540523	0.739789	0.640152	-0.837149	-1.69062	-1.2639	+	Cluster -2156	2.98187	0.00272852	Q9Y2X3	Nucleolar protein 58	NOP58
0.04157	0.475335	0.909295	0.744856	0.783985	0.764417	-0.701165	-1.77846	-1.23983	+	Cluster -2156	2.76583	0.0041523	P62857	40S ribosomal protein S28	RPS28
0.232414	0.482582	0.732746	0.742455	0.834061	0.788258	-0.789775	-1.7519	-1.27084	+	Cluster -2156	3.39186	0.00124675	P46459	Vesicle-fusing ATPase	NSF
0.0374012	0.508317	0.979283	0.687437	0.777435	0.732435	-0.716714	-1.76481	-1.24078	+	Cluster -2156	2.71334	0.00458913	Q06203	Amidophosphoribosyltransferase	PPAT
0.263515	0.560581	0.857656	0.64213	0.742889	0.692509	-0.6505	-1.85568	-1.2531	+	Cluster -2156	2.8353	0.00361945	Q15257	Serine/threonine-protein phosphatase 2A activator	PPP2R4
0.110851	0.570135	1.02948	0.676709	0.645328	0.661015	-0.621189	-1.84114	-1.23119	+	Cluster -2156	2.50853	0.00686321	P47813	Eukaryotic translation initiation factor 1A, X-chromosomal;Eukaryotic translation initiation factor 1A, Y-chromosomal	EIF1AX;EIF1AY
0.232931	0.488648	0.744379	0.583707	0.974968	0.779336	-0.803858	-1.73211	-1.268	+	Cluster -2156	3.29448	0.00151186	Q9H773	dCTP pyrophosphatase 1	DCTPP1
0.0809541	0.469932	0.858904	0.623876	0.946236	0.785054	-0.802743	-1.70722	-1.255	+	Cluster -2156	3.06068	0.00235394	Q99627	COP9 signalosome complex subunit 8	COPS8
-0.254232	0.369862	0.994148	0.957543	0.706586	0.832061	-0.719859	-1.53988	-1.34623	+	Cluster -2156	2.49568	0.00702726	Q96I99	Succinyl-CoA ligase [GDP-forming] subunit beta, mitochondrial	SUCLG2
-0.199093	0.430416	1.06014	0.629233	0.956206	0.792714	-0.888654	-1.55775	-1.22322	+	Cluster -2156	2.62095	0.00550993	Q96JY6	PDZ and LIM domain protein 2	PDLIM2
-0.0900491	0.380874	0.851774	0.854316	0.82656	0.840442	-0.7079	-1.73469	-1.22133	+	Cluster -2156	2.74755	0.00429999	O60678	Protein arginine N-methyltransferase 3	PRMT3
-0.0409197	0.500297	1.04156	0.601839	0.90854	0.755187	-0.973906	-1.56576	-1.22683	+	Cluster -2156	2.98496	0.0027163	Q13309	S-phase kinase-associated protein 2	SKP2
0.298587	0.407061	0.515659	1.09292	0.642134	0.867524	-0.891633	-1.57961	-1.35265	+	Cluster -2156	4.00132	0.000398156	Q9NVR0	Kelch-like protein 11	KLHL11
0.393227	0.477235	0.561289	0.977318	0.630661	0.803987	-0.818767	-1.68241	-1.34254	+	Cluster -2156	3.74159	0.000640858	Q99956	Dual specificity protein phosphatase 9	DUSP9
0.539483	0.55169	0.563902	0.896894	0.58503	0.74096	-0.857879	-1.72742	-1.29266	+	Cluster -2156	3.81805	0.000561142	Q8TBC4	NEDD8-activating enzyme E1 catalytic subunit	UBA3
0.534373	0.508441	0.482498	1.02805	0.538008	0.783029	-0.930916	-1.65201	-1.29147	+	Cluster -2156	3.96511	0.000424363	O43708	Maleylacetoacetate isomerase	GSTZ1
0.436099	0.575323	0.714561	0.892257	0.553261	0.722757	-0.869318	-1.59241	-1.43252	+	Cluster -2156	3.95365	0.000433661	Q969G6	Riboflavin kinase	RFK
0.326592	0.541839	0.757077	0.889164	0.599847	0.744504	-1.09012	-1.77181	-0.997094	+	Cluster -2156	3.63243	0.00078514	Q9Y312	Protein AAR2 homolog	AAR2
0.322704	0.591894	0.860974	1.15619	0.173808	0.664998	-0.899093	-1.61461	-1.25686	+	Cluster -2156	2.87081	0.00339213	Q92747	Actin-related protein 2/3 complex subunit 1A	ARPC1A
0.389842	0.567251	0.744673	0.858595	0.618051	0.738324	-0.994284	-1.61687	-1.30558	+	Cluster -2156	4.34159	0.000213219	Q9NUQ9	Protein FAM49B	FAM49B
0.378492	0.571282	0.76407	0.996678	0.469571	0.733123	-1.0913	-1.51751	-1.30441	+	Cluster -2156	4.26029	0.000247433	Q9Y230	RuvB-like 2	RUVBL2
0.389668	0.633699	0.877757	0.856649	0.488349	0.672497	-1.04831	-1.56409	-1.30621	+	Cluster -2156	4.19401	0.000281363	P35244	Replication protein A 14 kDa subunit	RPA3
0.261494	0.566618	0.871872	1.0203	0.445162	0.732729	-1.24977	-1.37602	-1.27239	+	Cluster -2156	4.0377	0.000373232	Q9UBB9	Tuftelin-interacting protein 11	TFIP11
0.243788	0.516902	0.790195	1.0869	0.470971	0.77893	-1.27309	-1.3187	-1.2959	+	Cluster -2156	4.11481	0.000325626	P52789	Hexokinase-2	HK2
0.478391	0.458507	0.438624	1.16992	0.497048	0.833478	-1.13327	-1.4507	-1.29199	+	Cluster -2156	4.37927	0.000199292	P49366	Deoxyhypusine synthase	DHPS
0.229794	0.401351	0.572804	1.13446	0.623136	0.878799	-1.06293	-1.4973	-1.28012	+	Cluster -2156	4.3498	0.000210112	P30040	Endoplasmic reticulum resident protein 29	ERP29
0.47805	0.482846	0.487714	1.06532	0.580667	0.82299	-1.17315	-1.43858	-1.30586	+	Cluster -2156	5.1576	4.91406e-05	P63261	Actin, cytoplasmic 2;Actin, cytoplasmic 2, N-terminally processed	ACTG1
0.235245	0.508518	0.781848	1.10833	0.46118	0.784752	-1.28826	-1.29832	-1.29329	+	Cluster -2156	4.04456	0.000368394	P54819	Adenylate kinase 2, mitochondrial;Adenylate kinase 2, mitochondrial, N-terminally processed	AK2
-0.00366466	0.359397	0.722499	0.5967	1.16762	0.882156	-1.11833	-1.62254	-0.983843	+	Cluster -2156	3.26377	0.00159898	Q8IYU2	E3 ubiquitin-protein ligase HACE1	HACE1
0.0994312	0.271858	0.444388	0.871929	1.09429	0.983106	-1.06866	-1.44133	-1.255	+	Cluster -2156	5.14958	4.9897e-05	P61024	Cyclin-dependent kinases regulatory subunit 1	CKS1B
0.132134	0.439817	0.74746	0.548929	1.11457	0.831749	-1.0028	-1.54031	-1.27156	+	Cluster -2156	3.62875	0.00079122	P30086	Phosphatidylethanolamine-binding protein 1;Hippocampal cholinergic neurostimulating peptide	PEBP1
0.233201	0.37652	0.51992	0.730407	1.07166	0.901032	-1.01011	-1.54504	-1.27759	+	Cluster -2156	4.55565	0.000146682	Q9Y333	U6 snRNA-associated Sm-like protein LSm2	LSM2
0.43854	0.411162	0.383768	0.641814	1.08787	0.864839	-1.0227	-1.69185	-1.11344	+	Cluster -2156	4.02418	0.000381178	Q13976	cGMP-dependent protein kinase 1	PRKG1
0.428104	0.349459	0.270779	0.879691	0.989373	0.934532	-1.32161	-1.41894	-1.11139	+	Cluster -2156	6.21544	8.56163e-06	Q8IVV7	Glucose-induced degradation protein 4 homolog	GID4
0.330106	0.352482	0.375104	0.830031	1.03734	0.933681	-1.17227	-1.40022	-1.28625	+	Cluster -2156	6.65248	4.40127e-06	Q14137	Ribosome biogenesis protein BOP1	BOP1
0.479654	0.406538	0.333363	0.652315	1.09884	0.875576	-0.996929	-1.56726	-1.2821	+	Cluster -2156	4.40065	0.000191368	Q96K76	Ubiquitin carboxyl-terminal hydrolase 47	USP47
0.415386	0.407309	0.399166	0.867014	0.913717	0.890366	-1.10902	-1.48629	-1.29765	+	Cluster -2156	6.13029	9.95605e-06	Q92990	Glomulin	GLMN
0.376976	0.439653	0.502395	0.777275	0.944554	0.860912	-1.07687	-1.5243	-1.30059	+	Cluster -2156	5.45069	2.96591e-05	Q9P1F3	Costars family protein ABRACL	ABRACL
0.326195	0.406015	0.485789	0.736545	1.03861	0.887575	-1.11502	-1.47212	-1.29358	+	Cluster -2156	5.44896	2.96652e-05	O95747	Serine/threonine-protein kinase OSR1	OXSR1
0.149958	0.300576	0.451194	0.988108	0.921679	0.954893	-0.929445	-1.58859	-1.24837	+	Cluster -2156	4.44006	0.000178848	O43148	mRNA cap guanine-N7 methyltransferase	RNMT
0.371688	0.383461	0.395317	0.938196	0.867505	0.902849	-1.01558	-1.5571	-1.28634	+	Cluster -2156	5.18626	4.66723e-05	P60953	Cell division control protein 42 homolog	CDC42
0.255361	0.375321	0.495291	0.862635	0.918192	0.890411	-0.840114	-1.69135	-1.26575	+	Cluster -2156	3.92733	0.000453699	O95782	AP-2 complex subunit alpha-1	AP2A1
0.17799	0.432484	0.686959	0.906763	0.787138	0.846951	-0.883082	-1.43407	-1.52114	+	Cluster -2156	3.98334	0.000411276	Q8N0W3	L-fucose kinase	FUK
0.185792	0.479579	0.773401	0.774328	0.839872	0.8071	-0.959397	-1.61398	-1.28669	+	Cluster -2156	3.93932	0.000445207	P31749	RAC-alpha serine/threonine-protein kinase	AKT1
0.300096	0.430791	0.561475	0.860077	0.875175	0.867626	-1.08273	-1.51409	-1.29842	+	Cluster -2156	5.39467	3.25725e-05	Q13616	Cullin-1	CUL1
0.0969146	0.397216	0.697515	0.892541	0.864845	0.878692	-1.00592	-1.54589	-1.27592	+	Cluster -2156	4.16749	0.000294975	Q9NVE7	Pantothenate kinase 4	PANK4
0.172016	0.445198	0.71841	0.894955	0.805412	0.850182	-1.13801	-1.45277	-1.29539	+	Cluster -2156	4.78794	9.63563e-05	Q9NX46	Poly(ADP-ribose) glycohydrolase ARH3	ADPRHL2
0.0394381	0.418605	0.797756	0.827528	0.888894	0.858211	-1.07114	-1.48248	-1.27681	+	Cluster -2156	3.99064	0.000405877	Q9H2P9	Diphthine synthase	DPH5
0.296283	0.438985	0.581823	0.846068	0.882669	0.864367	-1.15782	-1.44897	-1.30341	+	Cluster -2156	5.93921	1.32691e-05	Q9Y3A3	MOB-like protein phocein	MOB4
0.281578	0.434829	0.588118	0.793433	0.937176	0.865305	-1.12982	-1.47047	-1.30015	+	Cluster -2156	5.52335	2.62821e-05	P27348	14-3-3 protein theta	YWHAQ
0.173285	0.400487	0.62774	1.02987	0.722126	0.875997	-0.978438	-1.57456	-1.27651	+	Cluster -2156	4.16046	0.000298911	Q9BTE6	Alanyl-tRNA editing protein Aarsd1	AARSD1
0.437856	0.447764	0.457664	0.833089	0.825722	0.829406	-0.963426	-1.81708	-1.05099	+	Cluster -2156	3.775	0.000607965	Q15527	Surfeit locus protein 2	SURF2
0.260017	0.456821	0.653615	0.751169	0.849953	0.800561	-1.20086	-1.84292	-0.728357	+	Cluster -2156	3.1587	0.00195007	Q9NV88	Integrator complex subunit 9	INTS9
0.546279	0.47861	0.41094	0.900609	0.699611	0.800109	-1.07996	-1.82436	-0.931846	+	Cluster -2156	3.64694	0.000763997	Q8IUI8	Cytokine receptor-like factor 3	CRLF3
0.677807	0.39745	0.117076	1.10555	0.620223	0.862886	-1.06046	-1.67025	-1.05028	+	Cluster -2156	3.54363	0.000931407	Q8WY54	Protein phosphatase 1E	PPM1E
0.403078	0.210523	0.0179006	0.98652	1.06238	1.02445	-1.05303	-1.41687	-1.23495	+	Cluster -2156	5.241	4.20293e-05	Q01780	Exosome component 10	EXOSC10
0.683523	0.392568	0.101541	1.08562	0.659742	0.872679	-0.956505	-1.57394	-1.26523	+	Cluster -2156	3.74776	0.000634819	Q16630	Cleavage and polyadenylation specificity factor subunit 6	CPSF6
0.648134	0.378957	0.109767	0.882247	0.891127	0.886687	-0.905046	-1.62623	-1.26565	+	Cluster -2156	3.88688	0.000491605	P42224	Signal transducer and activator of transcription 1-alpha/beta	STAT1
0.504224	0.377187	0.250135	0.932546	0.8609	0.896722	-0.915071	-1.63273	-1.27391	+	Cluster -2156	4.3115	0.000225184	P31150	Rab GDP dissociation inhibitor alpha	GDI1
0.42297	0.296785	0.170558	0.945677	0.981206	0.963443	-0.982521	-1.5379	-1.26022	+	Cluster -2156	4.89578	7.97479e-05	Q9NPH2	Inositol-3-phosphate synthase 1	ISYNA1
0.67124	0.704622	0.737999	0.493219	0.725535	0.609376	-1.28904	-1.02103	-1.63192	+	Cluster -2156	4.70143	0.000111704	Q86XA9	HEAT repeat-containing protein 5A	HEATR5A
0.469615	0.751783	1.03408	0.563646	0.524211	0.543925	-1.15	-1.06216	-1.67509	+	Cluster -2156	3.97064	0.000420847	P50053	Ketohexokinase	KHK
0.57769	0.720062	0.862568	0.517895	0.610357	0.564123	-1.31706	-0.770119	-1.76551	+	Cluster -2156	3.50757	0.000995197	Q13610	Periodic tryptophan protein 1 homolog	PWP1
0.327136	0.648932	0.97071	0.565402	0.735851	0.650627	-1.17792	-1.08071	-1.64003	+	Cluster -2156	3.90234	0.000476448	O94967	WD repeat-containing protein 47	WDR47
0.401891	0.571675	0.741473	0.472364	0.955373	0.713867	-1.12539	-0.965592	-1.76566	+	Cluster -2156	3.5295	0.000954427	Q5MIZ7	Serine/threonine-protein phosphatase 4 regulatory subunit 3B	SMEK2
0.494842	0.547528	0.600208	0.370353	1.10387	0.737106	-1.22372	-0.968921	-1.66126	+	Cluster -2156	3.56174	0.000899305	Q8WTW3	Conserved oligomeric Golgi complex subunit 1	COG1
0.592473	0.768488	0.944531	0.152506	0.792325	0.472414	-1.72272	-0.59736	-1.40266	+	Cluster -2156	2.79111	0.00394743	Q9H871	Protein RMD5 homolog A	RMND5A
0.647666	0.723957	0.800066	0.119909	0.937612	0.528762	-1.77024	-0.735076	-1.25266	+	Cluster -2156	2.87329	0.00338053	Q9H2U1	ATP-dependent RNA helicase DHX36	DHX36
0.547126	0.711943	0.876787	0.0578443	1.05085	0.554343	-1.5822	-0.95039	-1.2663	+	Cluster -2156	3.08938	0.00223157	Q7Z2Z2	Elongation factor Tu GTP-binding domain-containing protein 1	EFTUD1
0.483251	0.763497	1.04374	0.0357784	0.931705	0.483739	-1.64972	-0.844736	-1.24725	+	Cluster -2156	2.87225	0.00338675	Q9UBF8	Phosphatidylinositol 4-kinase beta	PI4KB
0.593011	0.63181	0.670573	0.232157	1.00275	0.617453	-1.83102	-0.667467	-1.24927	+	Cluster -2156	2.73979	0.00436096	Q9Y4E8	Ubiquitin carboxyl-terminal hydrolase 15	USP15
0.648564	0.674791	0.701037	0.156482	1.01059	0.583534	-1.75635	-0.760297	-1.25835	+	Cluster -2156	2.90246	0.00319741	O15397	Importin-8	IPO8
0.373426	0.744147	1.11477	0.0225135	0.915528	0.469021	-1.75642	-0.669847	-1.21314	+	Cluster -2156	2.40418	0.00835963	P62140	Serine/threonine-protein phosphatase PP1-beta catalytic subunit	PPP1CB
0.643322	0.654172	0.664991	-0.0201483	1.22267	0.601259	-1.51123	-0.999612	-1.25543	+	Cluster -2156	2.84161	0.00357697	O95989	Diphosphoinositol polyphosphate phosphohydrolase 1	NUDT3
0.689684	0.71652	0.743386	0.0973178	1.01646	0.556882	-1.62038	-0.926437	-1.27342	+	Cluster -2156	3.24153	0.00166864	P53621	Coatomer subunit alpha;Xenin;Proxenin	COPA
0.336812	0.711783	1.08682	0.195302	0.936982	0.56614	-1.45504	-1.10085	-1.27795	+	Cluster -2156	3.33415	0.00139776	P16885	1-phosphatidylinositol 4,5-bisphosphate phosphodiesterase gamma-2	PLCG2
0.330421	0.591831	0.85325	0.0254734	1.29186	0.658664	-1.34501	-1.15599	-1.2505	+	Cluster -2156	2.76734	0.00414448	Q66K14	TBC1 domain family member 9B	TBC1D9B
0.39297	0.730343	1.0677	0.202495	0.908089	0.555292	-1.42646	-1.1448	-1.28563	+	Cluster -2156	3.57075	0.000881504	Q9BRT9	DNA replication complex GINS protein SLD5;DNA replication complex GINS protein SLD5, N-terminally processed	GINS4
0.290614	0.65085	1.0111	0.286509	0.959371	0.62294	-1.59893	-0.948647	-1.2738	+	Cluster -2156	3.17891	0.0018721	P06396	Gelsolin	GSN
0.504588	0.722049	0.939449	0.0750186	1.03572	0.555369	-1.4498	-1.105	-1.2774	+	Cluster -2156	3.34165	0.00137852	Q06323	Proteasome activator complex subunit 1	PSME1
0.216173	0.54096	0.865576	0.261447	1.19494	0.728192	-1.43204	-1.10613	-1.26911	+	Cluster -2156	3.17459	0.00188841	Q99613	Eukaryotic translation initiation factor 3 subunit C;Eukaryotic translation initiation factor 3 subunit C-like protein	EIF3C;EIF3CL
0.407079	0.574944	0.742793	0.397059	1.02219	0.709626	-1.66898	-0.900143	-1.28457	+	Cluster -2156	3.49459	0.00101951	P25787	Proteasome subunit alpha type-2	PSMA2
0.557425	0.659706	0.761946	0.369637	0.914896	0.642266	-1.6198	-0.984117	-1.30196	+	Cluster -2156	3.999	0.000399211	O75436	Vacuolar protein sorting-associated protein 26A	VPS26A
0.581268	0.719365	0.857445	0.407386	0.778244	0.592815	-1.47282	-1.02905	-1.43466	+	Cluster -2156	4.6362	0.000125898	Q8TDQ7	Glucosamine-6-phosphate isomerase 2	GNPDA2
0.462594	0.749424	1.03625	0.262212	0.807635	0.534923	-1.59639	-0.972296	-1.28435	+	Cluster -2156	3.5916	0.000846453	Q5T6V5	UPF0553 protein C9orf64	C9orf64
0.638283	0.684025	0.729782	0.362479	0.898623	0.630549	-1.50333	-1.12583	-1.31459	+	Cluster -2156	4.68695	0.000114753	O00743	Serine/threonine-protein phosphatase 6 catalytic subunit;Serine/threonine-protein phosphatase 6 catalytic subunit, N-terminally processed	PPP6C
0.564153	0.710679	0.857187	0.377741	0.796898	0.587318	-1.66191	-0.934075	-1.298	+	Cluster -2156	3.91734	0.000463025	Q9BVG4	Protein PBDC1	PBDC1
0.456243	0.694447	0.932671	0.400186	0.827811	0.613998	-1.5099	-1.107	-1.30845	+	Cluster -2156	4.33978	0.000213657	P55957	BH3-interacting domain death agonist;BH3-interacting domain death agonist p15;BH3-interacting domain death agonist p13;BH3-interacting domain death agonist p11	BID
0.685628	0.70463	0.723634	0.398784	0.818493	0.608637	-1.57436	-1.05217	-1.31328	+	Cluster -2156	4.65191	0.000122025	P56192	Methionine--tRNA ligase, cytoplasmic	MARS
0.46971	0.675904	0.882148	0.380407	0.891582	0.635991	-1.44769	-1.17613	-1.31192	+	Cluster -2156	4.5021	0.000160764	Q10567	AP-1 complex subunit beta-1	AP1B1
0.73961	0.821717	0.903829	0.231144	0.714683	0.472912	-1.58264	-1.04971	-1.25154	+	Cluster -2156	4.3904	0.000195091	P47712	Cytosolic phospholipase A2;Phospholipase A2;Lysophospholipase	PLA2G4A
0.954135	0.839394	0.724455	0.134219	0.725609	0.429918	-1.65519	-0.883289	-1.26925	+	Cluster -2156	3.61454	0.000808939	Q7L576	Cytoplasmic FMR1-interacting protein 1	CYFIP1
0.78082	0.896975	1.01315	0.23692	0.531256	0.384087	-1.55489	-1.00724	-1.28108	+	Cluster -2156	4.68042	0.000115839	Q9NRL3	Striatin-4	STRN4
0.685305	0.834004	0.982708	0.159415	0.727938	0.443676	-1.60897	-0.946382	-1.27769	+	Cluster -2156	3.82305	0.000555647	Q16204	Coiled-coil domain-containing protein 6	CCDC6
0.616783	0.833939	1.05118	0.23321	0.672196	0.452699	-1.5526	-1.02073	-1.28667	+	Cluster -2156	4.14529	0.000307141	P28074	Proteasome subunit beta type-5	PSMB5
0.853966	0.917	0.979982	0.0947155	0.610363	0.352539	-1.52313	-1.01591	-1.26953	+	Cluster -2156	4.41749	0.000186316	P62877	E3 ubiquitin-protein ligase RBX1;E3 ubiquitin-protein ligase RBX1, N-terminally processed	RBX1
0.197253	0.399687	0.602054	0.734801	1.04225	0.888524	-1.43801	-1.13837	-1.28819	+	Cluster -2156	4.98697	6.67231e-05	Q7Z309	Protein FAM122B	FAM122B
0.288214	0.466049	0.643824	0.629359	1.02922	0.829289	-1.5283	-1.06233	-1.29532	+	Cluster -2156	4.50643	0.000160191	O75116	Rho-associated protein kinase 2	ROCK2
0.194573	0.474561	0.75469	0.796676	0.850006	0.823336	-1.4958	-1.10009	-1.29795	+	Cluster -2156	4.58735	0.000138502	P19387	DNA-directed RNA polymerase II subunit RPB3	POLR2C
0.0566292	0.399727	0.742809	0.853479	0.894948	0.874214	-1.5573	-1.09719	-1.16731	+	Cluster -2156	4.04332	0.000369114	P16989	Y-box-binding protein 3	YBX3
0.268089	0.4846	0.701059	0.75523	0.854366	0.804799	-1.65426	-0.924491	-1.28939	+	Cluster -2156	4.02265	0.00038207	Q14152	Eukaryotic translation initiation factor 3 subunit A	EIF3A
0.277837	0.392525	0.507224	0.666906	1.11041	0.888654	-1.52581	-1.03656	-1.28119	+	Cluster -2156	4.54529	0.000149334	Q9UIA9	Exportin-7	XPO7
0.318434	0.507482	0.696533	0.751861	0.846788	0.799324	-1.54282	-1.07079	-1.30681	+	Cluster -2156	4.89103	8.03815e-05	Q9NUU7	ATP-dependent RNA helicase DDX19A	DDX19A
0.253348	0.432113	0.610835	0.851038	0.882951	0.866995	-1.46864	-1.12954	-1.2991	+	Cluster -2156	5.45125	2.96591e-05	Q8N1G4	Leucine-rich repeat-containing protein 47	LRRC47
0.0373286	0.434329	0.831354	0.784253	0.907952	0.846101	-1.43031	-1.13056	-1.28044	+	Cluster -2156	4.01238	0.0003899	Q86X55	Histone-arginine methyltransferase CARM1	CARM1
0.238509	0.37909	0.519664	0.947295	0.870872	0.909082	-1.47389	-1.10245	-1.28818	+	Cluster -2156	5.5683	2.44576e-05	O14818	Proteasome subunit alpha type-7	PSMA7
0.0379336	0.322786	0.607553	0.819196	1.04131	0.930255	-1.56473	-0.941286	-1.25302	+	Cluster -2156	3.96566	0.000424197	Q96EK6	Glucosamine 6-phosphate N-acetyltransferase	GNPNAT1
0.192918	0.571966	0.951038	0.538091	0.888607	0.713348	-1.62147	-1.21074	-1.02375	+	Cluster -2156	3.52231	0.000967598	O15085	Rho guanine nucleotide exchange factor 11	ARHGEF11
0.281855	0.586811	0.891747	0.620178	0.823033	0.721604	-1.50947	-1.1776	-1.23815	+	Cluster -2156	4.41985	0.00018551	P53609	Geranylgeranyl transferase type-1 subunit beta	PGGT1B
0.391649	0.699208	1.0068	0.520828	0.657254	0.589041	-1.74491	-1.09312	-1.02675	+	Cluster -2156	3.57761	0.00086961	Q9Y496	Kinesin-like protein KIF3A	KIF3A
0.189493	0.528834	0.868176	0.671651	0.860191	0.765921	-1.5436	-1.0459	-1.29476	+	Cluster -2156	3.99789	0.000399874	Q8NBA8	DTW domain-containing protein 2	DTWD2
0.0971502	0.53199	0.966953	0.642651	0.870717	0.756681	-1.44117	-1.13625	-1.28872	+	Cluster -2156	3.7474	0.000634819	P35270	Sepiapterin reductase	SPR
0.171188	0.56353	0.955895	0.589193	0.854945	0.722068	-1.58691	-0.984291	-1.28562	+	Cluster -2156	3.54936	0.000921224	Q9P2I0	Cleavage and polyadenylation specificity factor subunit 2	CPSF2
0.220819	0.562044	0.903282	0.65416	0.829772	0.741965	-1.46387	-1.14416	-1.30401	+	Cluster -2156	4.28049	0.000238129	P49770	Translation initiation factor eIF-2B subunit beta	EIF2B2
0.237926	0.601751	0.965569	0.486699	0.898119	0.692407	-1.51945	-1.06886	-1.29416	+	Cluster -2156	3.74709	0.000634819	Q9UBQ0	Vacuolar protein sorting-associated protein 29	VPS29
0.155068	0.542378	0.929589	0.562951	0.907037	0.734988	-1.62592	-0.928733	-1.27735	+	Cluster -2156	3.3701	0.0012991	Q7L5N1	COP9 signalosome complex subunit 6	COPS6
0.379372	0.660546	0.94175	0.593025	0.712864	0.652944	-1.50168	-1.12532	-1.3135	+	Cluster -2156	4.58977	0.000138023	Q13564	NEDD8-activating enzyme E1 regulatory subunit	NAE1
0.216398	0.55359	0.890799	0.778663	0.720083	0.74937	-1.49483	-1.1111	-1.30297	+	Cluster -2156	4.26604	0.000244681	Q96S55	ATPase WRNIP1	WRNIP1
0.313712	0.525315	0.736919	0.807643	0.771543	0.789592	-1.42584	-1.20397	-1.31491	+	Cluster -2156	5.52925	2.60826e-05	Q12792	Twinfilin-1	TWF1
0.332592	0.567685	0.802755	0.712295	0.778169	0.745232	-1.5169	-1.10892	-1.31291	+	Cluster -2156	4.83304	8.82668e-05	Q9Y2V2	Calcium-regulated heat stable protein 1	CARHSP1
0.37639	0.629229	0.882038	0.70092	0.681701	0.691312	-1.41825	-1.22281	-1.32053	+	Cluster -2156	5.20624	4.49369e-05	Q9Y5Z4	Heme-binding protein 2	HEBP2
0.100455	0.557428	1.01441	0.741298	0.73171	0.736504	-1.29236	-1.29551	-1.29393	+	Cluster -2156	3.84666	0.000530861	P14550	Alcohol dehydrogenase [NADP(+)]	AKR1A1
0.322877	0.552346	0.781835	0.806674	0.725231	0.765952	-1.35182	-1.28479	-1.3183	+	Cluster -2156	5.57466	2.42169e-05	P10599	Thioredoxin	TXN
0.300601	0.58545	0.870313	0.820375	0.637869	0.72912	-1.39704	-1.23211	-1.31458	+	Cluster -2156	4.85571	8.52829e-05	O00154	Cytosolic acyl coenzyme A thioester hydrolase	ACOT7
0.213822	0.540863	0.867889	0.327897	1.13409	0.73099	-1.52453	-1.01916	-1.27185	+	Cluster -2156	3.23772	0.00168221	Q08378	Golgin subfamily A member 3	GOLGA3
-0.228012	0.419108	1.06637	0.594631	0.989221	0.791924	-1.58241	-0.83974	-1.21109	+	Cluster -2156	2.48116	0.00723596	Q4J6C6	Prolyl endopeptidase-like	PREPL
0.182502	0.55135	0.920161	0.356844	1.0804	0.718618	-1.55859	-0.981314	-1.26996	+	Cluster -2156	3.17312	0.00189359	P20936	Ras GTPase-activating protein 1	RASA1
-0.0837902	0.386841	0.857593	0.566633	1.15792	0.862272	-1.35244	-1.14587	-1.24916	+	Cluster -2156	3.29227	0.00151654	P07203	Glutathione peroxidase 1	GPX1
0.0194924	0.441183	0.862953	0.561738	1.06095	0.811341	-1.60904	-0.896055	-1.25257	+	Cluster -2156	3.1113	0.0021383	Q9NVI1	Fanconi anemia group I protein	FANCI
0.351562	0.470732	0.589835	0.974198	0.692107	0.833153	-1.48732	-1.08169	-1.34258	+	Cluster -2156	5.15781	4.91406e-05	Q8WX93	Palladin	PALLD
0.431919	0.539935	0.647938	0.783251	0.776663	0.779958	-1.4437	-1.14016	-1.3758	+	Cluster -2156	6.09964	1.05105e-05	Q9UMX5	Neudesin	NENF
0.488229	0.570052	0.651859	0.772161	0.714693	0.743427	-1.61046	-1.01648	-1.31348	+	Cluster -2156	4.8631	8.43082e-05	Q7Z3U7	Protein MON2 homolog	MON2
0.407603	0.480885	0.554103	0.782616	0.864185	0.823401	-1.54878	-1.00133	-1.36268	+	Cluster -2156	5.02539	6.32e-05	Q86YR5	G-protein-signaling modulator 1	GPSM1
0.46057	0.474178	0.487739	0.799525	0.844671	0.822098	-1.44182	-0.888865	-1.55809	+	Cluster -2156	4.47894	0.000166874	P51692	Signal transducer and activator of transcription 5B;Signal transducer and activator of transcription 5A	STAT5B;STAT5A
0.556762	0.570114	0.58348	0.683455	0.804434	0.743943	-1.44096	-0.974553	-1.52667	+	Cluster -2156	4.91306	7.74052e-05	Q92804	TATA-binding protein-associated factor 2N	TAF15
0.514531	0.519471	0.524438	0.820958	0.770148	0.795552	-1.54135	-1.08872	-1.31504	+	Cluster -2156	5.66098	2.07908e-05	Q9H3U1	Protein unc-45 homolog A	UNC45A
0.418686	0.527515	0.636344	0.834487	0.747042	0.790765	-1.45369	-1.14894	-1.35221	+	Cluster -2156	6.0724	1.09618e-05	O15212	Prefoldin subunit 6	PFDN6
0.278482	0.418908	0.559291	0.970498	0.751661	0.86108	-1.64797	-0.911972	-1.27998	+	Cluster -2156	4.13719	0.000311714	Q9NRF8	CTP synthase 2	CTPS2
0.56419	0.570292	0.576542	0.908875	0.585709	0.747287	-1.52745	-1.1078	-1.31764	+	Cluster -2156	5.26766	4.0442e-05	P31949	Protein S100-A11;Protein S100-A11, N-terminally processed	S100A11
0.392934	0.458892	0.524785	0.97119	0.706407	0.838796	-1.58227	-1.01307	-1.29767	+	Cluster -2156	4.76929	9.97849e-05	Q15785	Mitochondrial import receptor subunit TOM34	TOMM34
0.55446	0.480803	0.407141	0.605281	1.01099	0.808134	-1.64455	-0.910713	-1.31154	+	Cluster -2156	4.02891	0.000377739	O94806	Serine/threonine-protein kinase D3	PRKD3
0.70457	0.576829	0.449035	0.552034	0.883535	0.717784	-1.76594	-0.997912	-1.11994	+	Cluster -2156	3.81406	0.000565379	Q9NZN5	Rho guanine nucleotide exchange factor 12	ARHGEF12
0.639639	0.584995	0.530363	0.673356	0.741883	0.707619	-1.54834	-0.745138	-1.58438	+	Cluster -2156	3.72505	0.000661516	P42704	Leucine-rich PPR motif-containing protein, mitochondrial	LRPPRC
0.437855	0.57692	0.716247	0.719405	0.681843	0.700622	-1.82173	-0.733526	-1.27764	+	Cluster -2156	3.30806	0.00147127	O14893	Gem-associated protein 2	GEMIN2
0.587122	0.554285	0.521393	0.7549	0.718385	0.736642	-1.76434	-0.817475	-1.29092	+	Cluster -2156	3.74645	0.000635246	Q9Y6E2	Basic leucine zipper and W2 domain-containing protein 2	BZW2
0.532059	0.62957	0.726963	0.654564	0.679618	0.667094	-1.75106	-0.842176	-1.29663	+	Cluster -2156	3.80178	0.000576793	O75153	Clustered mitochondria protein homolog	CLUH
0.59009	0.450023	0.309956	0.756724	0.917216	0.836969	-1.65422	-0.91976	-1.287	+	Cluster -2156	4.18639	0.000285494	Q96D71	RalBP1-associated Eps domain-containing protein 1	REPS1
0.639982	0.536716	0.433383	0.667692	0.837383	0.752539	-1.74466	-0.833792	-1.28924	+	Cluster -2156	3.74795	0.000634819	Q9H2U2	Inorganic pyrophosphatase 2, mitochondrial	PPA2
0.536248	0.541273	0.546316	0.784661	0.742551	0.763605	-1.66728	-0.942487	-1.30489	+	Cluster -2156	4.44645	0.000176434	Q16222	UDP-N-acetylhexosamine pyrophosphorylase;UDP-N-acetylgalactosamine pyrophosphorylase;UDP-N-acetylglucosamine pyrophosphorylase	UAP1
0.515037	0.461368	0.407868	0.747442	0.889259	0.818347	-1.73961	-0.819922	-1.27978	+	Cluster -2156	3.78272	0.000599192	Q99584	Protein S100-A13	S100A13
0.505865	0.545584	0.5853	0.718638	0.773183	0.74591	-1.75483	-0.828153	-1.2915	+	Cluster -2156	3.79679	0.000582502	Q9H0W9	Ester hydrolase C11orf54	C11orf54
0.547948	0.584086	0.620212	0.736266	0.698101	0.717183	-1.71975	-0.882768	-1.30127	+	Cluster -2156	4.06369	0.000358097	Q99707	Methionine synthase	MTR
0.472915	0.600449	0.727989	0.67333	0.715008	0.69417	-1.74807	-0.841165	-1.29463	+	Cluster -2156	3.76525	0.000616801	P07384	Calpain-1 catalytic subunit	CAPN1
0.399487	0.478117	0.556678	0.85223	0.767473	0.809854	-1.70885	-0.86703	-1.28796	+	Cluster -2156	4.00368	0.000396715	Q9UHY1	Nuclear receptor-binding protein	NRBP1
0.472244	0.549377	0.626524	0.696801	0.770755	0.733778	-1.79556	-0.77075	-1.28317	+	Cluster -2156	3.51269	0.000984263	Q13177	Serine/threonine-protein kinase PAK 2;PAK-2p27;PAK-2p34	PAK2
0.550851	0.56331	0.575742	0.802961	0.686731	0.744846	-1.65662	-0.959661	-1.30815	+	Cluster -2156	4.51575	0.000157425	P61758	Prefoldin subunit 3	VBP1
0.402555	0.506692	0.610668	0.714067	0.873109	0.793592	-1.64266	-0.957789	-1.30023	+	Cluster -2156	4.42085	0.000185328	P06730	Eukaryotic translation initiation factor 4E	EIF4E
0.58903	0.539809	0.490567	0.665878	0.87287	0.769374	-1.61079	-1.00756	-1.30918	+	Cluster -2156	4.75376	0.000102275	O14744	Protein arginine N-methyltransferase 5;Protein arginine N-methyltransferase 5, N-terminally processed	PRMT5
0.442637	0.484958	0.527282	0.864063	0.753745	0.808903	-1.68087	-0.906845	-1.29387	+	Cluster -2156	4.23844	0.000258624	P04406	Glyceraldehyde-3-phosphate dehydrogenase	GAPDH
0.580304	0.578384	0.576445	0.763221	0.675166	0.719194	-1.73902	-0.856116	-1.29758	+	Cluster -2156	3.92396	0.000456444	Q8WUM4	Programmed cell death 6-interacting protein	PDCD6IP
0.482681	0.435978	0.389428	0.868425	0.860602	0.864512	-1.1581	-1.17371	-1.56982	+	Cluster -2156	5.547	2.53922e-05	Q9H633	Ribonuclease P protein subunit p21	RPP21
0.448262	0.445767	0.443212	0.881938	0.840142	0.86104	-1.124	-1.34487	-1.45149	+	Cluster -2156	6.44889	5.93614e-06	P49903	Selenide, water dikinase 1	SEPHS1
0.417521	0.416278	0.415047	0.910753	0.86319	0.886971	-1.195	-1.4115	-1.30326	+	Cluster -2156	7.53795	1.15619e-06	Q9BZX2	Uridine-cytidine kinase 2	UCK2
0.238092	0.266352	0.294662	0.97693	1.01238	0.994656	-1.41322	-1.10882	-1.26103	+	Cluster -2156	6.65051	4.4016e-06	Q9H8Y8	Golgi reassembly-stacking protein 2	GORASP2
0.470526	0.478085	0.485733	1.00392	0.65198	0.827951	-1.2887	-1.11755	-1.51195	+	Cluster -2156	5.2683	4.0442e-05	P25098	Beta-adrenergic receptor kinase 1	ADRBK1
0.433789	0.466855	0.499985	0.920024	0.756635	0.838327	-1.40818	-1.47232	-1.03512	+	Cluster -2156	5.39771	3.2405e-05	Q9NVM4	Protein arginine N-methyltransferase 7	PRMT7
0.506217	0.474531	0.4429	1.01974	0.653132	0.836432	-1.29838	-1.32359	-1.31098	+	Cluster -2156	6.18291	9.10524e-06	P54687	Branched-chain-amino-acid aminotransferase, cytosolic	BCAT1
0.365589	0.479591	0.593661	0.950919	0.710356	0.830634	-1.44222	-1.17828	-1.31025	+	Cluster -2156	5.84981	1.50452e-05	Q49AR2	UPF0489 protein C5orf22	C5orf22
0.403169	0.480978	0.558734	0.922287	0.742274	0.83228	-1.42694	-1.19955	-1.31324	+	Cluster -2156	6.50835	5.47373e-06	Q13618	Cullin-3	CUL3
0.447387	0.471068	0.494736	0.929587	0.757343	0.843463	-1.32143	-1.30763	-1.31453	+	Cluster -2156	8.09283	6.06208e-07	Q5H9R7	Serine/threonine-protein phosphatase 6 regulatory subunit 3	PPP6R3
0.464393	0.478889	0.493383	0.902964	0.77007	0.836516	-1.39477	-1.23604	-1.31541	+	Cluster -2156	7.69103	9.94358e-07	Q8IZ83	Aldehyde dehydrogenase family 16 member A1	ALDH16A1
0.41622	0.439072	0.461884	0.898301	0.839579	0.86894	-1.41086	-1.20514	-1.308	+	Cluster -2156	7.5726	1.10653e-06	Q9BUT1	3-hydroxybutyrate dehydrogenase type 2	BDH2
0.49782	0.39133	0.284856	1.07178	0.731794	0.901784	-1.33763	-1.24862	-1.29312	+	Cluster -2156	5.92973	1.33852e-05	Q9GZL7	Ribosome biogenesis protein WDR12	WDR12
0.438719	0.48342	0.528133	1.00325	0.655333	0.829289	-1.34061	-1.28482	-1.31272	+	Cluster -2156	6.24913	8.18238e-06	Q9Y678	Coatomer subunit gamma-1	COPG1
0.516423	0.436447	0.356439	0.970838	0.769741	0.870289	-1.32603	-1.28742	-1.30672	+	Cluster -2156	7.12396	2.16186e-06	P14314	Glucosidase 2 subunit beta	PRKCSH
0.337829	0.395818	0.453838	1.11732	0.674663	0.895987	-1.36423	-1.2194	-1.29182	+	Cluster -2156	5.52504	2.62821e-05	Q9GZZ9	Ubiquitin-like modifier-activating enzyme 5	UBA5
0.434938	0.472786	0.510636	0.59663	1.06421	0.830418	-1.48361	-1.16505	-1.26096	+	Cluster -2156	5.05212	5.99713e-05	Q96AB6	Protein N-terminal asparagine amidohydrolase	NTAN1
0.335936	0.38612	0.436368	0.715026	1.09741	0.906219	-1.28161	-1.30312	-1.29236	+	Cluster -2156	6.02657	1.18009e-05	Q9NR50	Translation initiation factor eIF-2B subunit gamma	EIF2B3
0.468266	0.517681	0.567114	0.678613	0.926309	0.80246	-1.33107	-1.30923	-1.32015	+	Cluster -2156	7.0476	2.41436e-06	Q9BU89	Deoxyhypusine hydroxylase	DOHH
0.321539	0.4715	0.621514	0.613326	1.04974	0.831526	-1.4141	-1.19199	-1.30305	+	Cluster -2156	5.0577	5.96484e-05	Q9UBF6	RING-box protein 2	RNF7
0.364448	0.432576	0.500694	0.736586	1.00509	0.870837	-1.40735	-1.19947	-1.30341	+	Cluster -2156	6.23233	8.32807e-06	A6NDU8	UPF0600 protein C5orf51	C5orf51
0.354786	0.415802	0.476855	0.805999	0.966556	0.886277	-1.39739	-1.20679	-1.30209	+	Cluster -2156	6.95273	2.82188e-06	P07108	Acyl-CoA-binding protein	DBI
0.56942	0.469407	0.369378	0.655368	1.02298	0.839173	-1.27987	-1.33729	-1.30857	+	Cluster -2156	5.85778	1.48074e-05	O43592	Exportin-T	XPOT
0.563891	0.462056	0.360269	0.827522	0.867288	0.847404	-1.44996	-1.16899	-1.30948	+	Cluster -2156	6.35338	6.98579e-06	Q6PJG6	BRCA1-associated ATM activator 1	BRAT1
0.42793	0.519772	0.611567	0.76334	0.836673	0.800008	-1.43078	-1.20874	-1.31976	+	Cluster -2156	6.77297	3.67994e-06	Q9NYU2	UDP-glucose:glycoprotein glucosyltransferase 1	UGGT1
0.537319	0.552665	0.568043	0.633547	0.907383	0.770463	-1.40296	-1.24332	-1.32314	+	Cluster -2156	6.59405	4.77912e-06	Q9UBF2	Coatomer subunit gamma-2	COPG2
0.592969	0.547025	0.501071	0.696056	0.852661	0.774358	-1.47757	-1.16518	-1.32138	+	Cluster -2156	6.26497	7.96769e-06	Q14166	Tubulin--tyrosine ligase-like protein 12	TTLL12
0.552092	0.52308	0.494063	0.722738	0.868013	0.795375	-1.48293	-1.15397	-1.31846	+	Cluster -2156	6.24384	8.21612e-06	Q96CX2	BTB/POZ domain-containing protein KCTD12	KCTD12
0.565074	0.541555	0.517961	0.588677	0.964044	0.776359	-1.4403	-1.19548	-1.31789	+	Cluster -2156	5.68948	1.98981e-05	Q13765	Nascent polypeptide-associated complex subunit alpha;Nascent polypeptide-associated complex subunit alpha, muscle-specific form	NACA
0.541354	0.571097	0.600896	0.691512	0.820015	0.755762	-1.41659	-1.23717	-1.32688	+	Cluster -2156	7.45806	1.30584e-06	O00151	PDZ and LIM domain protein 1	PDLIM1
0.745906	0.713038	0.680227	0.762962	0.435509	0.599232	-1.6521	-1.17478	-1.10999	+	Cluster -2156	4.618	0.000130802	Q8N9T8	Protein KRI1 homolog	KRI1
0.815664	0.76855	0.721497	0.539568	0.556688	0.548126	-1.59753	-1.14014	-1.21241	+	Cluster -2156	5.41338	3.14716e-05	P11171	Protein 4.1	EPB41
0.459434	0.759405	1.05939	0.638915	0.403047	0.52098	-1.73172	-1.16445	-0.945002	+	Cluster -2156	3.51832	0.00097368	P07320	Gamma-crystallin D	CRYGD
0.782959	0.722669	0.662395	0.568982	0.626093	0.597538	-1.59256	-1.26475	-1.10332	+	Cluster -2156	5.33583	3.61128e-05	Q9NYL9	Tropomodulin-3	TMOD3
0.774833	0.77117	0.767519	0.533289	0.535991	0.534641	-1.7057	-1.14467	-1.06708	+	Cluster -2156	4.55299	0.000147169	Q8TBX8	Phosphatidylinositol 5-phosphate 4-kinase type-2 gamma	PIP4K2C
0.809676	0.656207	0.502912	0.786845	0.484597	0.635717	-1.7696	-0.890462	-1.21589	+	Cluster -2156	3.64439	0.000767901	Q8TAG9	Exocyst complex component 6	EXOC6
0.687899	0.598985	0.510085	0.81388	0.571272	0.692575	-1.82841	-0.986472	-1.05982	+	Cluster -2156	3.66493	0.000738075	Q6P597	Kinesin light chain 3	KLC3
0.764505	0.65426	0.544007	0.643688	0.678335	0.661012	-1.65435	-1.05122	-1.24024	+	Cluster -2156	4.7105	0.000110327	P33240	Cleavage stimulation factor subunit 2;Cleavage stimulation factor subunit 2 tau variant	CSTF2;CSTF2T
0.706242	0.62483	0.543406	0.75577	0.629937	0.692852	-1.59931	-1.03604	-1.31769	+	Cluster -2156	4.94484	7.2745e-05	O75170	Serine/threonine-protein phosphatase 6 regulatory subunit 2	PPP6R2
0.73861	0.608874	0.479154	0.86706	0.531906	0.699483	-1.6665	-1.09521	-1.16338	+	Cluster -2156	4.34686	0.000211318	Q6PID6	Tetratricopeptide repeat protein 33	TTC33
0.769157	0.753999	0.738889	0.593877	0.523524	0.558699	-1.61714	-1.00828	-1.31272	+	Cluster -2156	4.8848	8.11005e-05	Q16774	Guanylate kinase	GUK1
0.653518	0.635203	0.616851	0.758926	0.582816	0.67087	-1.6971	-0.915015	-1.30607	+	Cluster -2156	4.18568	0.000285579	Q9Y3P9	Rab GTPase-activating protein 1	RABGAP1
0.769018	0.714143	0.659276	0.651287	0.550797	0.601042	-1.62015	-1.01022	-1.31519	+	Cluster -2156	4.82537	8.93547e-05	Q13144	Translation initiation factor eIF-2B subunit epsilon	EIF2B5
0.784041	0.717927	0.651816	0.596001	0.58829	0.592145	-1.65949	-0.960651	-1.31008	+	Cluster -2156	4.50013	0.000161309	O60547	GDP-mannose 4,6 dehydratase	GMDS
0.81462	0.735942	0.657302	0.598553	0.554801	0.576677	-1.62496	-1.00029	-1.31264	+	Cluster -2156	4.75235	0.000102398	Q9H2G2	STE20-like serine/threonine-protein kinase	SLK
0.718513	0.656991	0.595485	0.678259	0.62085	0.649554	-1.69952	-0.913568	-1.30656	+	Cluster -2156	4.20166	0.000277274	P49593	Protein phosphatase 1F	PPM1F
0.760455	0.633888	0.507366	0.81023	0.544078	0.677152	-1.62318	-0.998931	-1.31106	+	Cluster -2156	4.45294	0.0001744	Q9UNN5	FAS-associated factor 1	FAF1
0.690925	0.700386	0.709806	0.669213	0.559627	0.614421	-1.63391	-0.995667	-1.3148	+	Cluster -2156	4.74348	0.000103833	P11940	Polyadenylate-binding protein 1	PABPC1
0.728393	0.679029	0.629664	0.648295	0.624621	0.636459	-1.63552	-0.995445	-1.31549	+	Cluster -2156	4.74259	0.00010391	P27708	CAD protein;Glutamine-dependent carbamoyl-phosphate synthase;Aspartate carbamoyltransferase;Dihydroorotase	CAD
0.780237	0.651594	0.522977	0.617579	0.689836	0.653707	-1.69069	-0.919927	-1.30532	+	Cluster -2156	4.14297	0.000308188	P04818	Thymidylate synthase	TYMS
0.698684	0.681903	0.665131	0.705859	0.57018	0.638018	-1.59143	-1.04841	-1.31993	+	Cluster -2156	5.1199	5.28382e-05	Q15631	Translin	TSN
0.691856	0.689595	0.687322	0.592216	0.645864	0.619041	-1.68596	-0.931294	-1.30864	+	Cluster -2156	4.33921	0.000213713	P04083	Annexin A1	ANXA1
0.689006	0.614726	0.540458	0.82392	0.564908	0.694413	-1.65086	-0.967423	-1.30915	+	Cluster -2156	4.37658	0.000199699	P11021	78 kDa glucose-regulated protein	HSPA5
0.697656	0.680141	0.662636	0.479196	0.756281	0.617737	-1.65218	-0.815264	-1.42621	+	Cluster -2156	3.85854	0.000519857	Q8IWY9	Codanin-1	CDAN1
0.824396	0.729989	0.63558	0.423862	0.736719	0.58029	-1.60514	-1.01542	-1.31028	+	Cluster -2156	4.56511	0.000144037	Q32MZ4	Leucine-rich repeat flightless-interacting protein 1	LRRFIP1
0.881445	0.698737	0.516154	0.468361	0.732202	0.600277	-1.68835	-0.927476	-1.28135	+	Cluster -2156	3.93122	0.000450419	P41236	Protein phosphatase inhibitor 2;Protein phosphatase inhibitor 2-like protein 3	PPP1R2;PPP1R2P3
0.826239	0.692612	0.558907	0.526663	0.651692	0.58918	-1.79895	-0.752938	-1.29341	+	Cluster -2156	3.3949	0.00123978	P30419	Glycylpeptide N-tetradecanoyltransferase 1	NMT1
0.87505	0.745766	0.616499	0.387155	0.68848	0.537818	-1.51162	-0.7429	-1.59625	+	Cluster -2156	3.55895	0.000904436	O14530	Thioredoxin domain-containing protein 9	TXNDC9
0.712675	0.659867	0.60711	0.497041	0.800498	0.648766	-1.65624	-0.961064	-1.30866	+	Cluster -2156	4.30757	0.000226289	P48681	Nestin	NES
0.881565	0.744588	0.607659	0.498195	0.622705	0.560449	-1.65119	-0.958906	-1.30506	+	Cluster -2156	4.34522	0.000211891	P19174	1-phosphatidylinositol 4,5-bisphosphate phosphodiesterase gamma-1	PLCG1
0.812657	0.732603	0.652572	0.459235	0.66993	0.564583	-1.71578	-0.878594	-1.2972	+	Cluster -2156	3.95135	0.000434559	P09525	Annexin A4	ANXA4
0.756255	0.672501	0.588752	0.539944	0.735912	0.637928	-1.65499	-0.965863	-1.31044	+	Cluster -2156	4.4119	0.00018807	P49915	GMP synthase [glutamine-hydrolyzing]	GMPS
0.696021	0.718585	0.74114	0.537966	0.639695	0.58883	-1.67928	-0.935538	-1.30742	+	Cluster -2156	4.35497	0.000208069	P10155	60 kDa SS-A/Ro ribonucleoprotein	TROVE2
0.760029	0.711629	0.66323	0.542647	0.536481	0.539563	-2.02835	-0.873842	-0.851389	+	Cluster -2156	2.83084	0.00365064	Q9NZU5	LIM and cysteine-rich domains protein 1	LMCD1
0.85811	0.801452	0.744964	0.490477	0.448544	0.469506	-1.75355	-0.706923	-1.35258	+	Cluster -2156	3.45319	0.00110637	O96033	Molybdopterin synthase sulfur carrier subunit	MOCS2
0.786951	0.754278	0.721612	0.530602	0.457086	0.493844	-1.98741	-0.700389	-1.05657	+	Cluster -2156	2.86389	0.003431	Q8IYI6	Exocyst complex component 8	EXOC8
0.568884	0.731034	0.893175	0.588238	0.507713	0.547977	-1.79502	-0.762981	-1.27902	+	Cluster -2156	3.40031	0.00122871	O15111	Inhibitor of nuclear factor kappa-B kinase subunit alpha	CHUK
0.469415	0.646032	0.822715	0.699396	0.564424	0.631909	-1.81593	-0.739989	-1.27797	+	Cluster -2156	3.26984	0.00158203	Q92620	Pre-mRNA-splicing factor ATP-dependent RNA helicase PRP16	DHX38
0.719715	0.763226	0.806772	0.582045	0.385766	0.483904	-1.90317	-0.591099	-1.24716	+	Cluster -2156	2.87018	0.00339322	P07954	Fumarate hydratase, mitochondrial	FH
0.547211	0.819181	1.09133	0.661816	0.11202	0.386912	-1.86714	-0.545153	-1.20618	+	Cluster -2156	2.50138	0.00694585	Q5R3I4	Tetratricopeptide repeat protein 38	TTC38
0.741857	0.710782	0.6797	0.751066	0.328856	0.53996	-1.89322	-0.608242	-1.25075	+	Cluster -2156	2.82266	0.00370974	Q6YP21	Kynurenine--oxoglutarate transaminase 3	CCBL2
0.618165	0.698069	0.778003	0.658373	0.516857	0.587614	-1.79577	-0.775604	-1.28571	+	Cluster -2156	3.50449	0.00100085	O95340	Bifunctional 3-phosphoadenosine 5-phosphosulfate synthase 2;Sulfate adenylyltransferase;Adenylyl-sulfate kinase	PAPSS2
0.635228	0.681897	0.728596	0.652653	0.553716	0.603183	-1.80944	-0.760736	-1.2851	+	Cluster -2156	3.46671	0.00107703	Q96C86	m7GpppX diphosphatase	DCPS
0.686894	0.710568	0.734259	0.475981	0.619335	0.547658	-1.90034	-0.616106	-1.25824	+	Cluster -2156	2.94261	0.00294395	O75874	Isocitrate dehydrogenase [NADP] cytoplasmic	IDH1
0.593574	0.752924	0.912292	0.334928	0.653891	0.494407	-1.8785	-0.616165	-1.24735	+	Cluster -2156	2.84885	0.00353351	O00170	AH receptor-interacting protein	AIP
0.599604	0.731888	0.86408	0.460731	0.662208	0.561471	-1.72579	-0.860858	-1.29333	+	Cluster -2156	3.81092	0.000568071	P15531	Nucleoside diphosphate kinase A	NME1
0.649711	0.764526	0.87938	0.56293	0.491408	0.527168	-1.7266	-0.856814	-1.29171	+	Cluster -2156	3.87987	0.000496624	Q969T9	WW domain-binding protein 2	WBP2
0.672489	0.65723	0.642069	0.445473	0.86213	0.653798	-1.65504	-1.12778	-1.15037	+	Cluster -2156	4.43954	0.000178863	P09497	Clathrin light chain B	CLTB
0.92878	0.703079	0.477477	0.311521	0.894054	0.602784	-1.44778	-1.16777	-1.30214	+	Cluster -2156	4.2321	0.000261632	Q6P1R4	tRNA-dihydrouridine(16/17) synthase [NAD(P)(+)]-like	DUS1L
0.908364	0.74485	0.581425	0.32825	0.803747	0.565995	-1.37409	-1.12643	-1.4321	+	Cluster -2156	4.68672	0.000114753	Q5BKX5	UPF0692 protein C19orf54	C19orf54
0.890124	0.705785	0.52146	0.238632	0.923293	0.58096	-1.62105	-0.952447	-1.28676	+	Cluster -2156	3.54669	0.000926234	Q9BWH6	RNA polymerase II-associated protein 1	RPAP1
0.874377	0.695156	0.515932	0.471745	0.770473	0.621108	-1.40813	-1.07825	-1.4624	+	Cluster -2156	4.83713	8.77868e-05	Q6PD74	Alpha- and gamma-adaptin-binding protein p34	AAGAB
0.698342	0.634241	0.570153	0.376185	0.986807	0.681494	-1.39231	-1.23917	-1.31574	+	Cluster -2156	4.76532	0.00010017	Q08257	Quinone oxidoreductase	CRYZ
0.790465	0.646773	0.503119	0.444733	0.891268	0.667999	-1.514	-1.11557	-1.31479	+	Cluster -2156	4.6799	0.000115839	P27695	DNA-(apurinic or apyrimidinic site) lyase;DNA-(apurinic or apyrimidinic site) lyase, mitochondrial	APEX1
0.732152	0.634879	0.537635	0.509454	0.849823	0.679639	-1.58307	-1.04598	-1.31453	+	Cluster -2156	4.67566	0.000116829	P49721	Proteasome subunit beta type-2	PSMB2
0.815228	0.700088	0.585077	0.357508	0.879575	0.618536	-1.35214	-1.28521	-1.31867	+	Cluster -2156	5.05681	5.96484e-05	P67775	Serine/threonine-protein phosphatase 2A catalytic subunit alpha isoform	PPP2CA
0.716192	0.712943	0.709712	0.173181	1.00014	0.586655	-1.42947	-1.16975	-1.29961	+	Cluster -2156	3.98483	0.00041024	O14929	Histone acetyltransferase type B catalytic subunit	HAT1
0.926125	0.838045	0.749883	0.293064	0.647561	0.470316	-1.39786	-1.2188	-1.30834	+	Cluster -2156	5.7844	1.70003e-05	Q9UG01	Intraflagellar transport protein 172 homolog	IFT172
0.928781	0.844384	0.760006	0.354647	0.568984	0.461816	-1.48711	-1.1253	-1.30621	+	Cluster -2156	5.67497	2.03501e-05	P30740	Leukocyte elastase inhibitor	SERPINB1
0.789352	0.785672	0.782009	0.386201	0.670389	0.528295	-1.52711	-1.10083	-1.31398	+	Cluster -2156	5.3548	3.51484e-05	Q9BR61	Acyl-CoA-binding domain-containing protein 6	ACBD6
0.853221	0.816655	0.780079	0.417229	0.582411	0.499821	-1.44718	-1.18577	-1.31647	+	Cluster -2156	6.59978	4.75777e-06	Q96GX9	Methylthioribulose-1-phosphate dehydratase	APIP
0.924669	0.824739	0.724838	0.366563	0.613513	0.490037	-1.35019	-1.27938	-1.31479	+	Cluster -2156	6.53731	5.24605e-06	Q8TCD5	5(3)-deoxyribonucleotidase, cytosolic type	NT5C
0.782724	0.805674	0.828596	0.366566	0.656616	0.511591	-1.41456	-1.21995	-1.31726	+	Cluster -2156	6.33102	7.18779e-06	P78371	T-complex protein 1 subunit beta	CCT2
0.789718	0.769535	0.749387	0.357458	0.727432	0.542443	-1.54376	-1.08022	-1.31199	+	Cluster -2156	4.96764	6.95578e-05	O43252	Bifunctional 3-phosphoadenosine 5-phosphosulfate synthase 1;Sulfate adenylyltransferase;Adenylyl-sulfate kinase	PAPSS1
0.535245	0.735849	0.936474	0.506086	0.666579	0.586331	-1.25757	-1.35694	-1.35206	+	Cluster -2156	5.71387	1.91481e-05	O15013	Rho guanine nucleotide exchange factor 10	ARHGEF10
0.655276	0.719581	0.783909	0.433587	0.777556	0.605569	-1.34783	-1.38485	-1.2428	+	Cluster -2156	6.02814	1.17938e-05	P28289	Tropomodulin-1	TMOD1
0.68337	0.768054	0.852737	0.451658	0.656137	0.553898	-1.38904	-1.40068	-1.17614	+	Cluster -2156	6.22701	8.37749e-06	Q5VW32	BRO1 domain-containing protein BROX	BROX
0.637431	0.733673	0.829873	0.488711	0.698641	0.593675	-1.2967	-1.35797	-1.32734	+	Cluster -2156	6.82627	3.40595e-06	P51003	Poly(A) polymerase alpha	PAPOLA
0.765714	0.780262	0.794724	0.369254	0.708728	0.538992	-1.21182	-1.42662	-1.31923	+	Cluster -2156	5.98203	1.25438e-05	Q8NE71	ATP-binding cassette sub-family F member 1	ABCF1
0.708407	0.783409	0.858418	0.483216	0.598883	0.54105	-1.33002	-1.3189	-1.32446	+	Cluster -2156	7.94323	6.97681e-07	P28838	Cytosol aminopeptidase	LAP3
0.516537	0.713941	0.911378	0.39192	0.815512	0.603715	-1.2954	-1.33993	-1.31767	+	Cluster -2156	5.02826	6.29969e-05	Q6P2Q9	Pre-mRNA-processing-splicing factor 8	PRPF8
0.606392	0.713753	0.821252	0.56891	0.647115	0.60801	-1.39255	-1.07758	-1.4953	+	Cluster -2156	5.46209	2.90004e-05	O00244	Copper transport protein ATOX1	ATOX1
0.717277	0.72857	0.739868	0.481353	0.716698	0.599025	-1.41581	-1.23938	-1.3276	+	Cluster -2156	6.79345	3.54537e-06	Q9UL46	Proteasome activator complex subunit 2	PSME2
0.686096	0.713657	0.741204	0.529845	0.695729	0.612787	-1.48764	-1.16524	-1.32644	+	Cluster -2156	6.22626	8.37749e-06	P14868	Aspartate--tRNA ligase, cytoplasmic	DARS
0.688993	0.724464	0.759991	0.475265	0.729703	0.602482	-1.42446	-1.22947	-1.32697	+	Cluster -2156	6.51451	5.46185e-06	P55263	Adenosine kinase	ADK
0.614851	0.708367	0.801924	0.557324	0.682427	0.619874	-1.43722	-1.21929	-1.32826	+	Cluster -2156	6.63682	4.52245e-06	O95757	Heat shock 70 kDa protein 4L	HSPA4L
0.725206	0.742219	0.759257	0.502476	0.66731	0.584892	-1.43456	-1.21968	-1.32712	+	Cluster -2156	6.99586	2.63022e-06	P37837	Transaldolase	TALDO1
0.703701	0.684864	0.666071	0.483446	0.795833	0.639638	-1.4871	-1.16193	-1.32452	+	Cluster -2156	5.67877	2.02174e-05	P55735	Protein SEC13 homolog	SEC13
0.715815	0.794239	0.872639	0.469651	0.576703	0.523178	-1.35257	-1.1268	-1.47285	+	Cluster -2156	6.00394	1.22258e-05	Q9Y6D5	Brefeldin A-inhibited guanine nucleotide-exchange protein 2	ARFGEF2
0.61753	0.793638	0.969715	0.424494	0.621212	0.522854	-1.32722	-1.24244	-1.37979	+	Cluster -2156	5.83255	1.55431e-05	Q2TAY7	WD40 repeat-containing protein SMU1;WD40 repeat-containing protein SMU1, N-terminally processed	SMU1
0.561996	0.729721	0.89748	0.475984	0.706465	0.591223	-1.45553	-1.18638	-1.32096	+	Cluster -2156	5.482	2.81271e-05	O95155	Ubiquitin conjugation factor E4 B	UBE4B
0.597802	0.771449	0.945106	0.324703	0.756385	0.540542	-1.41333	-1.21067	-1.31199	+	Cluster -2156	4.98747	6.67231e-05	O15294	UDP-N-acetylglucosamine--peptide N-acetylglucosaminyltransferase 110 kDa subunit	OGT
0.708283	0.795149	0.881999	0.478019	0.565741	0.521881	-1.49531	-1.13873	-1.31703	+	Cluster -2156	5.95975	1.3027e-05	P40763	Signal transducer and activator of transcription 3	STAT3
0.555026	0.710305	0.865583	0.568913	0.660847	0.61488	-1.45044	-1.19993	-1.32519	+	Cluster -2156	5.93913	1.32691e-05	Q14C86	GTPase-activating protein and VPS9 domain-containing protein 1	GAPVD1
0.614933	0.759002	0.903058	0.489951	0.634626	0.562289	-1.45148	-1.1911	-1.32129	+	Cluster -2156	5.90771	1.37482e-05	P50995	Annexin A11	ANXA11
0.541112	0.691934	0.842752	0.610254	0.659135	0.634695	-1.44634	-1.20691	-1.32663	+	Cluster -2156	6.07798	1.08535e-05	O43175	D-3-phosphoglycerate dehydrogenase	PHGDH
0.580942	0.722865	0.864784	0.622366	0.584478	0.603423	-1.43103	-1.22155	-1.32629	+	Cluster -2156	6.31244	7.31205e-06	P07195	L-lactate dehydrogenase B chain	LDHB
0.657482	0.794124	0.930797	0.411696	0.628966	0.520331	-1.47479	-1.15414	-1.31447	+	Cluster -2156	5.55743	2.4941e-05	P55209	Nucleosome assembly protein 1-like 1	NAP1L1
0.628623	0.708368	0.788077	0.600191	0.645573	0.622883	-1.31682	-1.34566	-1.33123	+	Cluster -2156	8.25622	4.46402e-07	Q96M27	Protein PRRC1	PRRC1
0.627127	0.664966	0.702799	0.720645	0.61463	0.667637	-1.34464	-1.32057	-1.3326	+	Cluster -2156	8.87991	1.76964e-07	Q6P996	Pyridoxal-dependent decarboxylase domain-containing protein 1	PDXDC1
0.620618	0.704573	0.788507	0.687137	0.565035	0.626086	-1.30464	-1.35667	-1.33065	+	Cluster -2156	7.62967	1.07118e-06	P47897	Glutamine--tRNA ligase	QARS
0.688286	0.726131	0.764	0.645057	0.564332	0.604694	-1.3602	-1.30147	-1.33083	+	Cluster -2156	9.02482	1.3982e-07	P11413	Glucose-6-phosphate 1-dehydrogenase	G6PD
0.65801	0.699389	0.74081	0.716526	0.547092	0.631808	-1.35124	-1.31118	-1.33121	+	Cluster -2156	7.90181	7.21111e-07	Q92598	Heat shock protein 105 kDa	HSPH1
0.619613	0.688057	0.756478	0.656257	0.631812	0.644035	-1.29734	-1.36683	-1.33208	+	Cluster -2156	8.46317	3.38788e-07	P19105	Myosin regulatory light chain 12A;Myosin regulatory light chain 12B	MYL12A;MYL12B
0.698389	0.68531	0.672244	0.672789	0.622387	0.647587	-1.3062	-1.35961	-1.3329	+	Cluster -2156	10.2613	2.51608e-08	P26639	Threonine--tRNA ligase, cytoplasmic	TARS
0.525347	0.724186	0.923032	0.622566	0.578445	0.600507	-1.31174	-1.33765	-1.32469	+	Cluster -2156	5.99374	1.24469e-05	P50991	T-complex protein 1 subunit delta	CCT4
0.718575	0.720433	0.722308	0.648704	0.573608	0.611155	-1.32413	-1.33906	-1.33159	+	Cluster -2156	10.3051	2.51608e-08	P60174	Triosephosphate isomerase	TPI1
0.609089	0.707829	0.80656	0.650141	0.595553	0.622848	-1.32484	-1.33651	-1.33067	+	Cluster -2156	7.73917	9.17597e-07	P30041	Peroxiredoxin-6	PRDX6
0.701693	0.650194	0.598666	0.703245	0.659869	0.681557	-1.24924	-1.34887	-1.39712	+	Cluster -2156	7.97111	6.97681e-07	P29144	Tripeptidyl-peptidase 2	TPP2
0.792009	0.631831	0.471665	0.74709	0.644419	0.695754	-1.2725	-1.38268	-1.32759	+	Cluster -2156	6.31852	7.28461e-06	Q9HAB8	Phosphopantothenate--cysteine ligase	PPCS
0.754291	0.693674	0.633043	0.6609	0.616274	0.638586	-1.32861	-1.3359	-1.33226	+	Cluster -2156	8.94064	1.58678e-07	Q13085	Acetyl-CoA carboxylase 1;Biotin carboxylase	ACACA
0.772435	0.691031	0.609633	0.682313	0.598753	0.640533	-1.31387	-1.34926	-1.33156	+	Cluster -2156	7.98991	6.9235e-07	Q14376	UDP-glucose 4-epimerase	GALE
0.754676	0.642804	0.530923	0.727873	0.647341	0.687607	-1.37385	-1.28697	-1.33041	+	Cluster -2156	7.19182	1.98167e-06	Q6IBS0	Twinfilin-2	TWF2
0.81017	0.688882	0.567589	0.684061	0.59839	0.641225	-1.29707	-1.36314	-1.3301	+	Cluster -2156	7.06685	2.35846e-06	O75369	Filamin-B	FLNB
0.706951	0.622787	0.538646	0.758242	0.652606	0.705423	-1.20315	-1.45328	-1.32822	+	Cluster -2156	6.5859	4.82261e-06	P30566	Adenylosuccinate lyase	ADSL
0.723711	0.614741	0.505793	0.787042	0.641899	0.714469	-1.32188	-1.33656	-1.32922	+	Cluster -2156	7.10016	2.23999e-06	P34949	Mannose-6-phosphate isomerase	MPI
0.725013	0.621511	0.518002	0.737436	0.6804	0.708918	-1.31757	-1.34328	-1.33043	+	Cluster -2156	7.60253	1.07232e-06	O75083	WD repeat-containing protein 1	WDR1
0.704714	0.650738	0.596759	0.683221	0.679625	0.681423	-1.27373	-1.39059	-1.33216	+	Cluster -2156	8.40177	3.58373e-07	P13796	Plastin-2	LCP1
0.834244	0.704332	0.574435	0.655409	0.594414	0.624911	-1.28524	-1.37326	-1.32925	+	Cluster -2156	6.92001	2.94184e-06	P27797	Calreticulin	CALR
0.794319	0.658274	0.52228	0.733449	0.609085	0.671266	-1.34093	-1.31818	-1.32956	+	Cluster -2156	6.74979	3.81188e-06	P12004	Proliferating cell nuclear antigen	PCNA
0.753179	0.665101	0.577024	0.704685	0.628078	0.666382	-1.3747	-1.28827	-1.33148	+	Cluster -2156	7.67109	1.00481e-06	Q01581	Hydroxymethylglutaryl-CoA synthase, cytoplasmic	HMGCS1
0.663803	0.662772	0.661766	0.716022	0.623858	0.669939	-1.29372	-1.37172	-1.33272	+	Cluster -2156	9.12093	1.28943e-07	P07900	Heat shock protein HSP 90-alpha	HSP90AA1
0.663727	0.636016	0.608321	0.777996	0.611926	0.69496	-1.26911	-1.39286	-1.33098	+	Cluster -2156	7.62514	1.07138e-06	P08238	Heat shock protein HSP 90-beta	HSP90AB1
0.788556	0.721083	0.653577	0.695063	0.521846	0.608455	-1.36473	-1.29432	-1.32953	+	Cluster -2156	7.4351	1.3222e-06	P55212	Caspase-6;Caspase-6 subunit p18;Caspase-6 subunit p11	CASP6
0.70584	0.701559	0.697314	0.739575	0.518545	0.629058	-1.32575	-1.33552	-1.33063	+	Cluster -2156	7.54117	1.15619e-06	Q8N335	Glycerol-3-phosphate dehydrogenase 1-like protein	GPD1L
0.736095	0.703342	0.670642	0.771951	0.478218	0.625082	-1.37373	-1.28315	-1.32844	+	Cluster -2156	6.62851	4.56938e-06	Q9BQ52	Zinc phosphodiesterase ELAC protein 2	ELAC2
0.679705	0.713613	0.747536	0.71345	0.518982	0.616215	-1.38684	-1.27283	-1.32984	+	Cluster -2156	7.38141	1.41563e-06	Q9NZT2	Opioid growth factor receptor	OGFR
0.803832	0.66502	0.526201	0.858212	0.456926	0.657569	-1.39079	-1.25438	-1.32259	+	Cluster -2156	5.384	3.32619e-05	P61201	COP9 signalosome complex subunit 2	COPS2
0.654048	0.677208	0.700356	0.770333	0.5357	0.653015	-1.2676	-1.39284	-1.33022	+	Cluster -2156	7.02451	2.50654e-06	Q8NCW5	NAD(P)H-hydrate epimerase	APOA1BP
0.713645	0.69383	0.674047	0.738812	0.533675	0.636242	-1.25214	-1.40802	-1.33009	+	Cluster -2156	7.11582	2.18853e-06	P61970	Nuclear transport factor 2	NUTF2
0.814727	0.737204	0.659674	0.65242	0.531306	0.591864	-1.33611	-1.32202	-1.32906	+	Cluster -2156	7.84222	7.99351e-07	Q15102	Platelet-activating factor acetylhydrolase IB subunit gamma	PAFAH1B3
0.750034	0.703517	0.656973	0.666592	0.590265	0.628429	-1.30899	-1.35489	-1.33194	+	Cluster -2156	8.95254	1.58678e-07	P00491	Purine nucleoside phosphorylase	PNP
0.733541	0.680455	0.627386	0.788192	0.509306	0.648747	-1.37033	-1.28809	-1.32921	+	Cluster -2156	6.66815	4.34221e-06	P34932	Heat shock 70 kDa protein 4	HSPA4
0.729536	0.667214	0.604903	0.772822	0.553012	0.662917	-1.38663	-1.27364	-1.33013	+	Cluster -2156	6.95942	2.79471e-06	P53396	ATP-citrate synthase	ACLY
0.596758	0.68071	0.764666	0.553617	0.741616	0.647615	-1.43599	-1.34218	-1.20681	+	Cluster -2156	6.41186	6.23901e-06	Q96EK7	Constitutive coactivator of peroxisome proliferator-activated receptor gamma	FAM120B
0.653047	0.704221	0.7554	0.530062	0.722024	0.626042	-1.28589	-1.37464	-1.33027	+	Cluster -2156	7.38649	1.41366e-06	Q9BQS8	FYVE and coiled-coil domain-containing protein 1	FYCO1
0.690446	0.718458	0.746595	0.524214	0.69788	0.611044	-1.40167	-1.33596	-1.25101	+	Cluster -2156	7.3647	1.44888e-06	Q0VDG4	Secernin-3	SCRN3
0.723331	0.722189	0.721042	0.533422	0.683152	0.608286	-1.37294	-1.28801	-1.33047	+	Cluster -2156	8.19681	4.93875e-07	Q9Y5P6	Mannose-1-phosphate guanyltransferase beta	GMPPB
0.706593	0.740458	0.774351	0.53195	0.645926	0.588937	-1.37323	-1.28558	-1.32941	+	Cluster -2156	8.40486	3.58373e-07	Q9H6Z4	Ran-binding protein 3	RANBP3
0.631787	0.716725	0.801736	0.5255	0.699478	0.612485	-1.36923	-1.28924	-1.32924	+	Cluster -2156	7.16263	2.05785e-06	P13010	X-ray repair cross-complementing protein 5	XRCC5
0.738863	0.723419	0.708019	0.563165	0.652367	0.607765	-1.35428	-1.30812	-1.3312	+	Cluster -2156	9.48355	7.65599e-08	P33991	DNA replication licensing factor MCM4	MCM4
0.743728	0.725047	0.706335	0.497482	0.711467	0.604474	-1.31535	-1.34367	-1.32951	+	Cluster -2156	7.56892	1.10653e-06	O75347	Tubulin-specific chaperone A	TBCA
0.659721	0.712438	0.765176	0.498216	0.733653	0.615934	-1.40613	-1.25063	-1.32838	+	Cluster -2156	6.73909	3.86732e-06	P06744	Glucose-6-phosphate isomerase	GPI
0.64268	0.655428	0.668188	0.607107	0.746641	0.676874	-1.36036	-1.30425	-1.33231	+	Cluster -2156	8.512	3.0964e-07	P09884	DNA polymerase alpha catalytic subunit	POLA1
0.567297	0.661066	0.754856	0.546293	0.790263	0.668277	-1.34154	-1.31716	-1.32935	+	Cluster -2156	6.67516	4.31208e-06	P36915	Guanine nucleotide-binding protein-like 1	GNL1
0.650606	0.691196	0.731777	0.59925	0.682657	0.640953	-1.28927	-1.37502	-1.33215	+	Cluster -2156	8.65194	2.53103e-07	Q14203	Dynactin subunit 1	DCTN1
0.590139	0.654026	0.717908	0.613521	0.742213	0.677866	-1.33193	-1.33186	-1.33189	+	Cluster -2156	8.06131	6.4098e-07	Q15813	Tubulin-specific chaperone E	TBCE
0.615628	0.653243	0.690855	0.636373	0.722404	0.679388	-1.35352	-1.31174	-1.33263	+	Cluster -2156	9.10099	1.30002e-07	P26640	Valine--tRNA ligase	VARS
0.635554	0.677162	0.718744	0.628376	0.682974	0.655675	-1.34721	-1.31845	-1.33283	+	Cluster -2156	9.52076	7.65599e-08	P20810	Calpastatin	CAST
0.610645	0.670188	0.729821	0.605422	0.717916	0.661665	-1.37562	-1.28815	-1.33189	+	Cluster -2156	7.99857	6.9235e-07	Q04917	14-3-3 protein eta	YWHAH
0.60674	0.659401	0.712059	0.621467	0.724486	0.672977	-1.3192	-1.34555	-1.33238	+	Cluster -2156	8.56165	2.96393e-07	P41252	Isoleucine--tRNA ligase, cytoplasmic	IARS
0.56469	0.654662	0.744631	0.625793	0.727653	0.676724	-1.35653	-1.30624	-1.33138	+	Cluster -2156	7.64454	1.04591e-06	Q9UBQ7	Glyoxylate reductase/hydroxypyruvate reductase	GRHPR
0.565923	0.623048	0.680175	0.633485	0.781861	0.707672	-1.36969	-1.29176	-1.33072	+	Cluster -2156	7.7695	8.75596e-07	Q15181	Inorganic pyrophosphatase	PPA1
0.656403	0.687293	0.718187	0.595319	0.695167	0.645243	-1.33089	-1.33418	-1.33253	+	Cluster -2156	9.19294	1.28943e-07	Q14697	Neutral alpha-glucosidase AB	GANAB
0.606311	0.653127	0.69987	0.609392	0.744748	0.677071	-1.43852	-1.22183	-1.33017	+	Cluster -2156	7.00412	2.59598e-06	Q9H446	RWD domain-containing protein 1	RWDD1
0.664548	0.638553	0.61256	0.543393	0.838016	0.690703	-1.33	-1.32852	-1.32926	+	Cluster -2156	6.75678	3.78242e-06	P43246	DNA mismatch repair protein Msh2	MSH2
0.593437	0.603702	0.613941	0.550171	0.891139	0.720655	-1.44392	-1.20477	-1.32435	+	Cluster -2156	5.89165	1.41044e-05	O60841	Eukaryotic translation initiation factor 5B	EIF5B
0.677171	0.679559	0.681977	0.534988	0.765614	0.6503	-1.4124	-1.24734	-1.32987	+	Cluster -2156	6.89567	3.04413e-06	Q14232	Translation initiation factor eIF-2B subunit alpha	EIF2B1
0.637102	0.65619	0.675331	0.619305	0.731551	0.675427	-1.41158	-1.25169	-1.33164	+	Cluster -2156	7.81847	8.10503e-07	O60232	Sjoegren syndrome/scleroderma autoantigen 1	SSSCA1
0.573003	0.62206	0.671125	0.527484	0.880941	0.704213	-1.38573	-1.26683	-1.32627	+	Cluster -2156	6.09545	1.05494e-05	O95373	Importin-7	IPO7
0.748871	0.65495	0.561071	0.579961	0.769779	0.674869	-1.38321	-1.27646	-1.32983	+	Cluster -2156	6.8599	3.25274e-06	P41250	Glycine--tRNA ligase	GARS
0.679529	0.651679	0.623864	0.724835	0.635922	0.680377	-1.39701	-1.26712	-1.33207	+	Cluster -2156	8.27675	4.41859e-07	P10644	cAMP-dependent protein kinase type I-alpha regulatory subunit;cAMP-dependent protein kinase type I-alpha regulatory subunit, N-terminally processed	PRKAR1A
0.673814	0.639971	0.606132	0.78226	0.598829	0.690542	-1.40408	-1.25694	-1.33052	+	Cluster -2156	7.28058	1.69437e-06	P30876	DNA-directed RNA polymerase II subunit RPB2	POLR2B
0.697244	0.646076	0.594922	0.766618	0.601555	0.684086	-1.42216	-1.23817	-1.33017	+	Cluster -2156	7.04824	2.41436e-06	O60502	Protein O-GlcNAcase	MGEA5
0.674201	0.62171	0.56927	0.800816	0.609939	0.705375	-1.46917	-1.18504	-1.32711	+	Cluster -2156	6.28897	7.5896e-06	Q9NQ88	Fructose-2,6-bisphosphatase TIGAR	TIGAR
0.690753	0.650577	0.610382	0.678242	0.677528	0.677885	-1.49288	-1.16402	-1.32846	+	Cluster -2156	6.43471	6.02886e-06	P54136	Arginine--tRNA ligase, cytoplasmic	RARS
0.662901	0.658742	0.654621	0.69487	0.650482	0.672675	-1.43515	-1.22771	-1.33143	+	Cluster -2156	7.65074	1.04194e-06	O15067	Phosphoribosylformylglycinamidine synthase	PFAS
0.606045	0.630656	0.655269	0.717767	0.680146	0.698958	-1.46313	-1.19609	-1.32962	+	Cluster -2156	6.98457	2.68214e-06	P54577	Tyrosine--tRNA ligase, cytoplasmic;Tyrosine--tRNA ligase, cytoplasmic, N-terminally processed	YARS
0.68364	0.655584	0.627554	0.652657	0.693928	0.673292	-1.48762	-1.17015	-1.32889	+	Cluster -2156	6.54092	5.22392e-06	Q9UHD1	Cysteine and histidine-rich domain-containing protein 1	CHORDC1
0.653365	0.639593	0.625856	0.725218	0.657887	0.691552	-1.42965	-1.23267	-1.33116	+	Cluster -2156	7.67929	9.96627e-07	P49327	Fatty acid synthase;[Acyl-carrier-protein] S-acetyltransferase;[Acyl-carrier-protein] S-malonyltransferase;3-oxoacyl-[acyl-carrier-protein] synthase;3-oxoacyl-[acyl-carrier-protein] reductase;3-hydroxyacyl-[acyl-carrier-protein] dehydratase;Enoyl-[acyl-carrier-protein] reductase;Oleoyl-[acyl-carrier-protein] hydrolase	FASN
0.653222	0.646029	0.63884	0.682144	0.688217	0.68518	-1.43851	-1.22391	-1.33121	+	Cluster -2156	7.61562	1.07232e-06	Q14974	Importin subunit beta-1	KPNB1
0.65699	0.69281	0.728641	0.631724	0.64132	0.636522	-1.4717	-1.18697	-1.32934	+	Cluster -2156	6.80444	3.49152e-06	Q15020	Squamous cell carcinoma antigen recognized by T-cells 3	SART3
0.67811	0.699237	0.720372	0.700658	0.557565	0.629112	-1.47181	-1.18489	-1.32835	+	Cluster -2156	6.55392	5.1117e-06	O60925	Prefoldin subunit 1	PFDN1
0.655535	0.671707	0.687879	0.655059	0.665914	0.660487	-1.41251	-1.25188	-1.33219	+	Cluster -2156	8.31996	4.15692e-07	O60271	C-Jun-amino-terminal kinase-interacting protein 4	SPAG9
0.662284	0.670373	0.678473	0.615048	0.705456	0.660251	-1.44907	-1.21218	-1.33063	+	Cluster -2156	7.18268	1.99193e-06	O60763	General vesicular transport factor p115	USO1
0.712299	0.6995	0.6867	0.619062	0.645926	0.632494	-1.39774	-1.26625	-1.33199	+	Cluster -2156	8.79931	1.85017e-07	P35580	Myosin-10	MYH10
0.67554	0.685203	0.694867	0.629729	0.660777	0.645253	-1.45579	-1.20512	-1.33046	+	Cluster -2156	7.19038	1.98167e-06	P53041	Serine/threonine-protein phosphatase 5	PPP5C
0.622693	0.682919	0.743132	0.647894	0.650622	0.649258	-1.382	-1.28234	-1.33217	+	Cluster -2156	8.44783	3.43338e-07	P33176	Kinesin-1 heavy chain	KIF5B
0.668113	0.664822	0.661601	0.677231	0.659169	0.668198	-1.37342	-1.29267	-1.33305	+	Cluster -2156	10.0976	3.2161e-08	O00410	Importin-5	IPO5
0.659769	0.72092	0.782105	0.59562	0.622385	0.609002	-1.41392	-1.24594	-1.32993	+	Cluster -2156	7.68498	9.94358e-07	P25205	DNA replication licensing factor MCM3	MCM3
0.582795	0.660517	0.738256	0.697824	0.641496	0.669659	-1.43966	-1.2207	-1.33018	+	Cluster -2156	6.9823	2.68214e-06	Q9NRX4	14 kDa phosphohistidine phosphatase	PHPT1
0.62737	0.672371	0.717389	0.675235	0.645091	0.660163	-1.38149	-1.28359	-1.33254	+	Cluster -2156	8.80394	1.85017e-07	P49588	Alanine--tRNA ligase, cytoplasmic	AARS
0.737408	0.69088	0.644343	0.645377	0.635003	0.64019	-1.42838	-1.23375	-1.33107	+	Cluster -2156	7.60584	1.07232e-06	P35579	Myosin-9	MYH9
0.649129	0.686714	0.72432	0.617676	0.673185	0.64543	-1.39236	-1.27195	-1.33215	+	Cluster -2156	8.51403	3.0964e-07	P22102	Trifunctional purine biosynthetic protein adenosine-3;Phosphoribosylamine--glycine ligase;Phosphoribosylformylglycinamidine cyclo-ligase;Phosphoribosylglycinamide formyltransferase	GART
0.725198	0.728579	0.73196	0.615728	0.584574	0.600151	-1.45099	-1.20647	-1.32873	+	Cluster -2156	7.26043	1.76198e-06	P52907	F-actin-capping protein subunit alpha-1	CAPZA1
0.688225	0.677833	0.667471	0.681188	0.628982	0.655084	-1.36837	-1.29749	-1.33293	+	Cluster -2156	9.87415	4.93144e-08	P13797	Plastin-3	PLS3
0.711985	0.726849	0.741725	0.643837	0.563407	0.603621	-1.39298	-1.26797	-1.33048	+	Cluster -2156	8.52826	3.0964e-07	P31948	Stress-induced-phosphoprotein 1	STIP1
0.661311	0.643166	0.625134	0.698525	0.681002	0.68976	-1.3462	-1.31973	-1.33297	+	Cluster -2156	11.518	6.48647e-09	O75531	Barrier-to-autointegration factor;Barrier-to-autointegration factor, N-terminally processed	BANF1
0.529332	0.579734	0.630169	0.7618	0.736059	0.74893	-1.38971	-1.26764	-1.32868	+	Cluster -2156	8.38086	3.68532e-07	P20290	Transcription factor BTF3	BTF3
0.66091	0.610557	0.560196	0.711992	0.729319	0.720657	-1.36324	-1.29918	-1.33121	+	Cluster -2156	9.12402	1.28943e-07	Q9UNF1	Melanoma-associated antigen D2	MAGED2
0.624234	0.619914	0.615603	0.783179	0.63824	0.710709	-1.3997	-1.26155	-1.33063	+	Cluster -2156	7.80071	8.34285e-07	Q7Z4H3	HD domain-containing protein 2	HDDC2
0.714529	0.635394	0.556248	0.692772	0.69929	0.696031	-1.38076	-1.28209	-1.33142	+	Cluster -2156	7.98644	6.9235e-07	P07237	Protein disulfide-isomerase	P4HB
0.584226	0.607965	0.631726	0.760261	0.685599	0.72293	-1.38288	-1.27893	-1.3309	+	Cluster -2156	8.80131	1.85017e-07	O43143	Pre-mRNA-splicing factor ATP-dependent RNA helicase DHX15	DHX15
0.630742	0.610596	0.590482	0.745282	0.695966	0.720623	-1.3814	-1.28106	-1.33123	+	Cluster -2156	9.16267	1.28943e-07	Q15029	116 kDa U5 small nuclear ribonucleoprotein component	EFTUD2
0.664894	0.628985	0.593048	0.733248	0.673283	0.703266	-1.34716	-1.31732	-1.33224	+	Cluster -2156	9.65902	6.93682e-08	Q9NVS9	Pyridoxine-5-phosphate oxidase	PNPO
0.642222	0.617256	0.592288	0.749632	0.679139	0.714386	-1.36634	-1.29694	-1.33164	+	Cluster -2156	9.34487	9.53271e-08	P17987	T-complex protein 1 subunit alpha	TCP1
0.596658	0.627549	0.65845	0.722002	0.686014	0.704008	-1.40206	-1.26106	-1.33156	+	Cluster -2156	8.41881	3.58373e-07	P33993	DNA replication licensing factor MCM7	MCM7
0.671484	0.636614	0.601711	0.683478	0.706316	0.694898	-1.29425	-1.42794	-1.27232	+	Cluster -2156	8.02673	6.61049e-07	P40222	Alpha-taxilin	TXLNA
0.682736	0.667306	0.651891	0.674866	0.653915	0.66439	-1.33698	-1.42607	-1.23206	+	Cluster -2156	7.83543	7.99351e-07	O75157	TSC22 domain family protein 2	TSC22D2
0.608988	0.581029	0.553069	0.739426	0.757859	0.748643	-1.33077	-1.32857	-1.32967	+	Cluster -2156	10.9908	9.04824e-09	Q06210	Glutamine--fructose-6-phosphate aminotransferase [isomerizing] 1	GFPT1
0.591539	0.62453	0.657544	0.696576	0.718779	0.707677	-1.31458	-1.34985	-1.33221	+	Cluster -2156	10.2577	2.51608e-08	P17655	Calpain-2 catalytic subunit	CAPN2
0.551395	0.568432	0.585476	0.75233	0.768063	0.760196	-1.34399	-1.31327	-1.32863	+	Cluster -2156	11.4977	6.48647e-09	Q92973	Transportin-1	TNPO1
0.63196	0.623448	0.614932	0.659925	0.75713	0.708527	-1.31506	-1.34889	-1.33197	+	Cluster -2156	9.50204	7.65599e-08	P48147	Prolyl endopeptidase	PREP
0.668563	0.644951	0.621369	0.629085	0.745678	0.687381	-1.3071	-1.35758	-1.33234	+	Cluster -2156	8.82005	1.85017e-07	O75368	SH3 domain-binding glutamic acid-rich-like protein	SH3BGRL
0.634846	0.625298	0.615747	0.685438	0.728743	0.70709	-1.3422	-1.32257	-1.33239	+	Cluster -2156	11.3548	6.48647e-09	P12268	Inosine-5-monophosphate dehydrogenase 2	IMPDH2
0.601263	0.584087	0.566899	0.659586	0.659586	0.908203	-1.35722	-1.29587	-1.32654	+	Cluster -2156	6.78844	3.5687e-06	P00492	Hypoxanthine-guanine phosphoribosyltransferase	HPRT1
0.453441	0.596471	0.739599	0.83228	0.623986	0.728131	-1.4124	-1.23687	-1.32464	+	Cluster -2156	6.0323	1.1781e-05	Q9H496	Torsin-1A-interacting protein 2, isoform IFRG15	TOR1AIP2
0.515571	0.630358	0.745159	0.831926	0.562309	0.697117	-1.30882	-1.34614	-1.32748	+	Cluster -2156	6.30304	7.4083e-06	Q96KP4	Cytosolic non-specific dipeptidase	CNDP2
0.53345	0.634711	0.736026	0.835412	0.54997	0.692688	-1.37495	-1.27989	-1.32742	+	Cluster -2156	6.25509	8.09741e-06	Q8TEX9	Importin-4	IPO4
0.589103	0.660035	0.731013	0.73308	0.61028	0.671679	-1.35833	-1.30513	-1.33173	+	Cluster -2156	7.87136	7.63573e-07	P15170	Eukaryotic peptide chain release factor GTP-binding subunit ERF3A	GSPT1
0.571512	0.611434	0.651369	0.822538	0.614224	0.71838	-1.32368	-1.33596	-1.32982	+	Cluster -2156	7.51747	1.19057e-06	P60660	Myosin light polypeptide 6	MYL6
0.55554	0.629767	0.703991	0.754125	0.64891	0.701517	-1.31892	-1.34365	-1.33128	+	Cluster -2156	8.02872	6.61049e-07	P21266	Glutathione S-transferase Mu 3	GSTM3
0.428433	0.606744	0.785031	0.826894	0.605485	0.716189	-1.41871	-1.22714	-1.32293	+	Cluster -2156	5.62796	2.20537e-05	Q9NWV4	UPF0587 protein C1orf123	C1orf123
0.48227	0.650039	0.817787	0.819514	0.52946	0.674486	-1.38009	-1.26894	-1.32452	+	Cluster -2156	5.65157	2.12007e-05	P43487	Ran-specific GTPase-activating protein	RANBP1
0.533022	0.63456	0.736125	0.754625	0.633493	0.694058	-1.43609	-1.22117	-1.32863	+	Cluster -2156	6.5851	4.82261e-06	P17812	CTP synthase 1	CTPS1
0.543196	0.645617	0.748059	0.553937	0.797898	0.675916	-1.53221	-1.11087	-1.32155	+	Cluster -2156	5.27548	3.99435e-05	P55196	Afadin	MLLT4
0.559324	0.638224	0.717087	0.53382	0.830562	0.682191	-1.53839	-1.10241	-1.32041	+	Cluster -2156	5.16792	4.82175e-05	Q4V328	GRIP1-associated protein 1	GRIPAP1
0.514432	0.577137	0.639886	0.558242	0.919627	0.738931	-1.53197	-1.1002	-1.31609	+	Cluster -2156	5.04594	6.07376e-05	Q9Y4L1	Hypoxia up-regulated protein 1	HYOU1
0.44177	0.587206	0.732639	0.53856	0.907866	0.723212	-1.56963	-1.0512	-1.31042	+	Cluster -2156	4.54241	0.000149919	P35611	Alpha-adducin	ADD1
0.553398	0.653647	0.753878	0.554351	0.763684	0.659016	-1.63213	-0.993183	-1.31266	+	Cluster -2156	4.53576	0.000151749	P11908	Ribose-phosphate pyrophosphokinase 2	PRPS2
0.379957	0.607232	0.834489	0.551443	0.82742	0.689431	-1.67251	-0.920797	-1.29666	+	Cluster -2156	3.82741	0.000551473	P13693	Translationally-controlled tumor protein	TPT1
0.463771	0.612064	0.76046	0.693318	0.711401	0.702357	-1.60473	-1.02418	-1.31446	+	Cluster -2156	4.72602	0.000107256	Q01469	Fatty acid-binding protein, epidermal	FABP5
0.574503	0.650253	0.726034	0.573873	0.774511	0.674191	-1.51644	-1.13247	-1.32446	+	Cluster -2156	5.64166	2.15056e-05	P30085	UMP-CMP kinase	CMPK1
0.563891	0.599649	0.635356	0.735956	0.702633	0.719294	-1.63014	-1.19555	-1.13108	+	Cluster -2156	5.17691	4.7381e-05	O94776	Metastasis-associated protein MTA2	MTA2
0.55251	0.60287	0.653242	0.701948	0.74474	0.723344	-1.49562	-1.15681	-1.32622	+	Cluster -2156	6.30328	7.4083e-06	Q9UNS1	Protein timeless homolog	TIMELESS
0.557407	0.616265	0.675139	0.689014	0.732487	0.71075	-1.49369	-1.16418	-1.32319	+	Cluster -2156	6.32821	7.19776e-06	Q9UKX7	Nuclear pore complex protein Nup50	NUP50
0.576128	0.560334	0.544561	0.764098	0.763474	0.763786	-1.47825	-1.17	-1.32413	+	Cluster -2156	6.66535	4.35046e-06	Q9UPN7	Serine/threonine-protein phosphatase 6 regulatory subunit 1	PPP6R1
0.618438	0.640836	0.663238	0.608995	0.764871	0.686933	-1.48632	-1.16921	-1.32777	+	Cluster -2156	6.30237	7.4083e-06	Q13617	Cullin-2	CUL2
0.59908	0.614475	0.629901	0.743251	0.679252	0.711251	-1.51852	-1.13295	-1.32574	+	Cluster -2156	6.05229	1.13484e-05	Q09161	Nuclear cap-binding protein subunit 1	NCBP1
0.560388	0.622856	0.685367	0.634043	0.768508	0.701275	-1.52883	-1.11945	-1.32415	+	Cluster -2156	5.70086	1.95122e-05	O95163	Elongator complex protein 1	IKBKAP
0.530139	0.607338	0.684526	0.847018	0.569911	0.708463	-1.58355	-1.04804	-1.3158	+	Cluster -2156	4.84792	8.63489e-05	Q96QK1	Vacuolar protein sorting-associated protein 35	VPS35
0.694446	0.625152	0.555876	0.623241	0.77542	0.69933	-1.51988	-1.12909	-1.32449	+	Cluster -2156	5.74174	1.82025e-05	Q96C23	Aldose 1-epimerase	GALM
0.612934	0.596379	0.579883	0.807958	0.641714	0.724834	-1.55083	-1.09163	-1.32124	+	Cluster -2156	5.47397	2.84881e-05	O76094	Signal recognition particle subunit SRP72	SRP72
0.654442	0.587435	0.520417	0.707754	0.75614	0.731947	-1.56652	-1.06641	-1.32521	+	Cluster -2156	5.31577	3.71828e-05	Q9NQX3	Gephyrin;Molybdopterin adenylyltransferase;Molybdopterin molybdenumtransferase	GPHN
0.660952	0.638172	0.615401	0.638906	0.737672	0.688288	-1.51691	-1.13601	-1.32647	+	Cluster -2156	6.02539	1.18009e-05	P05198	Eukaryotic translation initiation factor 2 subunit 1	EIF2S1
0.571076	0.647826	0.724559	0.695184	0.666474	0.680829	-1.47405	-1.18325	-1.32865	+	Cluster -2156	6.50071	5.51952e-06	Q13200	26S proteasome non-ATPase regulatory subunit 2	PSMD2
0.622253	0.610354	0.598467	0.661579	0.772479	0.717029	-1.48182	-1.17295	-1.32739	+	Cluster -2156	6.50889	5.47373e-06	P25325	3-mercaptopyruvate sulfurtransferase	MPST
0.521931	0.596665	0.671462	0.661341	0.794893	0.728115	-1.49219	-1.15741	-1.3248	+	Cluster -2156	6.06452	1.113e-05	O14980	Exportin-1	XPO1
0.577976	0.624517	0.671104	0.668635	0.733777	0.701205	-1.52017	-1.1313	-1.32574	+	Cluster -2156	5.96678	1.28871e-05	O43707	Alpha-actinin-4	ACTN4
0.512296	0.609191	0.706112	0.705888	0.730996	0.71844	-1.45247	-1.20281	-1.32764	+	Cluster -2156	6.60558	4.73684e-06	P00338	L-lactate dehydrogenase A chain	LDHA
0.504261	0.577743	0.651256	0.770521	0.718166	0.744342	-1.52269	-1.1215	-1.3221	+	Cluster -2156	5.80877	1.61864e-05	P22234	Multifunctional protein ADE2;Phosphoribosylaminoimidazole-succinocarboxamide synthase;Phosphoribosylaminoimidazole carboxylase	PAICS
0.731821	0.655832	0.579924	0.650462	0.683637	0.667048	-1.58723	-1.12934	-1.25216	+	Cluster -2156	5.42454	3.0809e-05	O95425	Supervillin	SVIL
0.723652	0.691641	0.659628	0.540622	0.704254	0.622438	-1.45673	-0.945893	-1.53961	+	Cluster -2156	4.66897	0.000118496	Q00653	Nuclear factor NF-kappa-B p100 subunit;Nuclear factor NF-kappa-B p52 subunit	NFKB2
0.688737	0.649047	0.609347	0.629787	0.72018	0.674984	-1.45921	-1.06199	-1.45089	+	Cluster -2156	5.58191	2.40129e-05	Q96PZ0	Pseudouridylate synthase 7 homolog	PUS7
0.665192	0.670405	0.675616	0.611807	0.692331	0.652068	-1.57346	-1.07148	-1.32248	+	Cluster -2156	5.3746	3.38664e-05	Q92538	Golgi-specific brefeldin A-resistance guanine nucleotide exchange factor 1	GBF1
0.730853	0.69346	0.656094	0.589291	0.6692	0.629244	-1.56224	-1.08319	-1.32272	+	Cluster -2156	5.46379	2.89424e-05	Q9Y490	Talin-1	TLN1
0.635051	0.691922	0.748753	0.559632	0.691084	0.625358	-1.60872	-1.02581	-1.31727	+	Cluster -2156	4.9078	7.81246e-05	Q9BTW9	Tubulin-specific chaperone D	TBCD
0.694465	0.662722	0.63097	0.689668	0.638139	0.663904	-1.52281	-1.13044	-1.32663	+	Cluster -2156	5.99479	1.24469e-05	P55884	Eukaryotic translation initiation factor 3 subunit B	EIF3B
0.630367	0.679478	0.728635	0.646179	0.645118	0.645649	-1.53898	-1.1113	-1.32515	+	Cluster -2156	5.75866	1.76296e-05	Q9HAV4	Exportin-5	XPO5
0.637489	0.659395	0.681348	0.588483	0.745353	0.666917	-1.51406	-1.13859	-1.32633	+	Cluster -2156	5.94027	1.32691e-05	P12814	Alpha-actinin-1	ACTN1
0.809052	0.751135	0.693203	0.536954	0.601952	0.569453	-1.53731	-1.10386	-1.32059	+	Cluster -2156	5.67376	2.03501e-05	Q12904	Aminoacyl tRNA synthase complex-interacting multifunctional protein 1;Endothelial monocyte-activating polypeptide 2	AIMP1
0.750337	0.692963	0.635587	0.59947	0.663242	0.631357	-1.54054	-1.10809	-1.32432	+	Cluster -2156	5.68191	2.01153e-05	O43488	Aflatoxin B1 aldehyde reductase member 2	AKR7A2
0.771012	0.708651	0.646289	0.586308	0.641002	0.613655	-1.55573	-1.08888	-1.32231	+	Cluster -2156	5.49089	2.77823e-05	P60891	Ribose-phosphate pyrophosphokinase 1	PRPS1
0.703142	0.684649	0.666116	0.651457	0.636419	0.643939	-1.49247	-1.16467	-1.32857	+	Cluster -2156	6.4995	5.51952e-06	P29692	Elongation factor 1-delta	EEF1D
0.670905	0.677803	0.684724	0.594917	0.704129	0.649521	-1.50703	-1.14763	-1.32734	+	Cluster -2156	6.16209	9.44081e-06	P49321	Nuclear autoantigenic sperm protein	NASP
0.745217	0.714492	0.683799	0.56348	0.658405	0.610941	-1.51505	-1.13584	-1.32545	+	Cluster -2156	6.02811	1.17938e-05	P11586	C-1-tetrahydrofolate synthase, cytoplasmic;Methylenetetrahydrofolate dehydrogenase;Methenyltetrahydrofolate cyclohydrolase;Formyltetrahydrofolate synthetase;C-1-tetrahydrofolate synthase, cytoplasmic, N-terminally processed	MTHFD1
0.764589	0.584748	0.404993	0.636871	0.806648	0.721758	-1.30521	-0.982298	-1.6321	+	Cluster -2156	4.32121	0.000220892	O75896	Tumor suppressor candidate 2	TUSC2
0.715742	0.612129	0.508612	0.631937	0.798452	0.715192	-1.42821	-1.2265	-1.32736	+	Cluster -2156	6.47265	5.69313e-06	Q13643	Four and a half LIM domains protein 3	FHL3
0.679974	0.577179	0.474339	0.619811	0.876	0.747905	-1.3405	-1.29716	-1.33755	+	Cluster -2156	6.48506	5.5969e-06	O95834	Echinoderm microtubule-associated protein-like 2	EML2
0.775316	0.59936	0.423412	0.571687	0.870703	0.721194	-1.42939	-1.21173	-1.32056	+	Cluster -2156	5.36433	3.45517e-05	Q04446	1,4-alpha-glucan-branching enzyme	GBE1
0.75796	0.604287	0.450614	0.699851	0.735482	0.717667	-1.50746	-1.13644	-1.32196	+	Cluster -2156	5.50816	2.69936e-05	Q15418	Ribosomal protein S6 kinase alpha-1	RPS6KA1
0.779955	0.610252	0.44054	0.621298	0.806364	0.713831	-1.42366	-1.2245	-1.32408	+	Cluster -2156	5.78217	1.70084e-05	Q86X76	Nitrilase homolog 1	NIT1
0.711666	0.57511	0.43854	0.730257	0.755583	0.742919	-1.54472	-1.09133	-1.31803	+	Cluster -2156	5.26715	4.0442e-05	P17858	ATP-dependent 6-phosphofructokinase, liver type	PFKL
0.753735	0.573719	0.393667	0.718529	0.780701	0.749615	-1.38037	-1.26627	-1.32332	+	Cluster -2156	6.11454	1.02477e-05	Q8TD19	Serine/threonine-protein kinase Nek9	NEK9
0.564581	0.53769	0.510828	0.86606	0.707304	0.786681	-1.32818	-1.32059	-1.32438	+	Cluster -2156	8.26391	4.46402e-07	Q96TA1	Niban-like protein 1	FAM129B
0.689966	0.541029	0.392109	0.892168	0.664405	0.778287	-1.24018	-1.39846	-1.31933	+	Cluster -2156	5.95479	1.30834e-05	Q99575	Ribonucleases P/MRP protein subunit POP1	POP1
0.659141	0.571496	0.483908	0.758352	0.754155	0.756252	-1.33465	-1.32088	-1.32777	+	Cluster -2156	8.1419	5.50774e-07	O14787	Transportin-2	TNPO2
0.556304	0.518555	0.480805	0.798427	0.809377	0.803901	-1.37219	-1.27273	-1.32246	+	Cluster -2156	9.02362	1.3982e-07	Q8TEQ6	Gem-associated protein 5	GEMIN5
0.604419	0.536858	0.469291	0.713867	0.859907	0.786886	-1.30018	-1.3473	-1.32374	+	Cluster -2156	7.74858	9.08244e-07	Q9C0B1	Alpha-ketoglutarate-dependent dioxygenase FTO	FTO
0.630866	0.537504	0.444112	0.804279	0.768811	0.786544	-1.32849	-1.31959	-1.32404	+	Cluster -2156	7.93573	6.97681e-07	O15145	Actin-related protein 2/3 complex subunit 3	ARPC3
0.586143	0.556322	0.526533	0.809883	0.731418	0.770649	-1.29326	-1.3607	-1.32699	+	Cluster -2156	9.15022	1.28943e-07	Q9NP97	Dynein light chain roadblock-type 1	DYNLRB1
0.493608	0.53264	0.571674	0.921635	0.656569	0.789101	-1.29305	-1.35043	-1.32174	+	Cluster -2156	6.90885	2.96916e-06	P33992	DNA replication licensing factor MCM5	MCM5
0.692278	0.590616	0.489014	0.764592	0.710892	0.737741	-1.27941	-1.37735	-1.32838	+	Cluster -2156	7.42018	1.3574e-06	P60983	Glia maturation factor beta	GMFB
0.624814	0.582792	0.540848	0.768678	0.723896	0.746286	-1.2741	-1.3841	-1.32911	+	Cluster -2156	8.63611	2.55936e-07	O14579	Coatomer subunit epsilon	COPE
0.60174	0.552482	0.503207	0.797725	0.74732	0.772522	-1.44156	-1.28354	-1.24989	+	Cluster -2156	7.41176	1.36199e-06	Q9H7D7	WD repeat-containing protein 26	WDR26
0.757535	0.566853	0.376098	0.888611	0.609418	0.749016	-1.46913	-1.16256	-1.31584	+	Cluster -2156	5.10744	5.39894e-05	P55010	Eukaryotic translation initiation factor 5	EIF5
0.656987	0.520855	0.384703	0.94233	0.649207	0.795767	-1.37113	-1.26211	-1.31662	+	Cluster -2156	5.90618	1.37482e-05	O75717	WD repeat and HMG-box DNA-binding protein 1	WDHD1
0.70417	0.600464	0.496735	0.847809	0.604855	0.726329	-1.36901	-1.28457	-1.32679	+	Cluster -2156	6.49786	5.51952e-06	Q9P2T1	GMP reductase 2	GMPR2
0.742971	0.586469	0.429933	0.871018	0.602662	0.736839	-1.34624	-1.30036	-1.3233	+	Cluster -2156	5.90492	1.37482e-05	Q9Y3B8	Oligoribonuclease, mitochondrial	REXO2
0.712733	0.58434	0.455985	0.81755	0.666526	0.742036	-1.35323	-1.29955	-1.32639	+	Cluster -2156	6.72654	3.93987e-06	P42574	Caspase-3;Caspase-3 subunit p17;Caspase-3 subunit p12	CASP3
0.686494	0.495547	0.30463	1.00344	0.621811	0.812625	-1.34295	-1.27342	-1.30818	+	Cluster -2156	5.19717	4.58107e-05	Q08623	Pseudouridine-5-phosphatase	HDHD1
0.66606	0.534632	0.403192	0.82431	0.750476	0.787393	-1.3541	-1.28994	-1.32202	+	Cluster -2156	6.92496	2.92462e-06	P43490	Nicotinamide phosphoribosyltransferase	NAMPT
0.68398	0.585258	0.486494	0.812834	0.667079	0.739957	-1.45022	-1.20018	-1.3252	+	Cluster -2156	6.3451	7.00084e-06	P24534	Elongation factor 1-beta	EEF1B2
0.619502	0.555757	0.492045	0.830659	0.708672	0.769665	-1.3973	-1.25356	-1.32543	+	Cluster -2156	7.46969	1.28359e-06	P13639	Elongation factor 2	EEF2
0.691185	0.564734	0.438298	0.759911	0.761182	0.760547	-1.38357	-1.267	-1.32529	+	Cluster -2156	6.94377	2.86432e-06	Q99832	T-complex protein 1 subunit eta	CCT7
0.822194	0.733019	0.643888	0.636902	0.542739	0.58982	-1.12838	-1.32672	-1.51346	+	Cluster -2156	5.78299	1.70084e-05	Q9Y5A7	NEDD8 ultimate buster 1	NUB1
0.888005	0.725654	0.563303	0.491671	0.68643	0.589051	-1.23724	-1.11542	-1.59145	+	Cluster -2156	4.84597	8.66188e-05	Q16773	Kynurenine--oxoglutarate transaminase 1	CCBL1
0.899218	0.780775	0.662348	0.495938	0.589329	0.542634	-1.29989	-1.34694	-1.32341	+	Cluster -2156	7.13329	2.14374e-06	Q96DG6	Carboxymethylenebutenolidase homolog	CMBL
0.798665	0.76847	0.738267	0.556121	0.562301	0.559212	-1.31801	-1.33735	-1.32768	+	Cluster -2156	10.7867	1.20637e-08	P51812	Ribosomal protein S6 kinase alpha-3	RPS6KA3
0.822714	0.768471	0.714231	0.590668	0.522201	0.556435	-1.2128	-1.43701	-1.32491	+	Cluster -2156	7.13953	2.12715e-06	Q96T76	MMS19 nucleotide excision repair protein homolog	MMS19
0.910971	0.793705	0.676451	0.384828	0.665073	0.52495	-1.31687	-1.32045	-1.31866	+	Cluster -2156	6.23543	8.30831e-06	P43034	Platelet-activating factor acetylhydrolase IB subunit alpha	PAFAH1B1
0.799699	0.753646	0.707599	0.560533	0.58999	0.575262	-1.34602	-1.3118	-1.32891	+	Cluster -2156	9.5461	7.65599e-08	Q92597	Protein NDRG1	NDRG1
0.823322	0.780149	0.737013	0.43402	0.653374	0.543696	-1.35253	-1.29519	-1.32386	+	Cluster -2156	7.30306	1.62072e-06	P47755	F-actin-capping protein subunit alpha-2	CAPZA2
0.757298	0.746462	0.735645	0.42667	0.731314	0.578991	-1.27307	-1.37785	-1.32546	+	Cluster -2156	6.55806	5.10549e-06	P49419	Alpha-aminoadipic semialdehyde dehydrogenase	ALDH7A1
0.763107	0.743539	0.724021	0.471103	0.697585	0.584342	-1.30996	-1.34584	-1.3279	+	Cluster -2156	7.41256	1.36199e-06	Q08J23	tRNA (cytosine(34)-C(5))-methyltransferase	NSUN2
0.822335	0.747347	0.67235	0.577951	0.583807	0.580879	-1.26351	-1.39294	-1.32822	+	Cluster -2156	7.82975	7.99351e-07	Q02790	Peptidyl-prolyl cis-trans isomerase FKBP4;Peptidyl-prolyl cis-trans isomerase FKBP4, N-terminally processed	FKBP4
0.774082	0.741845	0.70961	0.566491	0.609572	0.588032	-1.29165	-1.36811	-1.32988	+	Cluster -2156	9.39014	9.01851e-08	Q01518	Adenylyl cyclase-associated protein 1	CAP1
1.05012	0.863732	0.677342	0.5751	0.299918	0.437509	-1.28318	-1.3193	-1.30124	+	Cluster -2156	5.60906	2.28417e-05	Q96AY4	Tetratricopeptide repeat protein 28	TTC28
0.942606	0.825619	0.708811	0.525603	0.456294	0.490946	-1.34	-1.3224	-1.28748	+	Cluster -2156	7.22845	1.86951e-06	O00148	ATP-dependent RNA helicase DDX39A	DDX39A
0.879626	0.842072	0.804596	0.509018	0.436005	0.472511	-1.39441	-1.23478	-1.31464	+	Cluster -2156	7.92759	6.97681e-07	O00442	RNA 3-terminal phosphate cyclase	RTCA
0.878377	0.845995	0.813735	0.477599	0.457207	0.4674	-1.41302	-1.31238	-1.21492	+	Cluster -2156	7.68667	9.94358e-07	P07902	Galactose-1-phosphate uridylyltransferase	GALT
0.962635	0.779553	0.596521	0.573231	0.50322	0.538225	-1.29227	-1.21318	-1.44793	+	Cluster -2156	5.73557	1.8338e-05	Q9H299	SH3 domain-binding glutamic acid-rich-like protein 3	SH3BGRL3
0.839406	0.769249	0.69909	0.608452	0.505311	0.556883	-1.28494	-1.36732	-1.32613	+	Cluster -2156	7.90379	7.21111e-07	O43396	Thioredoxin-like protein 1	TXNL1
1.03176	0.802286	0.572841	0.490439	0.530322	0.51038	-1.23513	-1.39022	-1.31268	+	Cluster -2156	5.49223	2.77823e-05	Q9UJU6	Drebrin-like protein	DBNL
0.979036	0.830582	0.682151	0.652722	0.293438	0.473079	-1.46441	-1.14293	-1.30367	+	Cluster -2156	5.09457	5.51444e-05	Q9BQA1	Methylosome protein 50	WDR77
0.787599	0.802527	0.817463	0.611117	0.424195	0.517656	-1.22706	-1.41331	-1.32019	+	Cluster -2156	7.06746	2.35846e-06	P63279	SUMO-conjugating enzyme UBC9	UBE2I
0.908562	0.764983	0.621433	0.648104	0.465594	0.556849	-1.23686	-1.40682	-1.32184	+	Cluster -2156	6.13149	9.95605e-06	Q9Y266	Nuclear migration protein nudC	NUDC
0.961161	0.794115	0.626938	0.663016	0.37876	0.520888	-1.38836	-1.24156	-1.31496	+	Cluster -2156	5.62078	2.2327e-05	O00487	26S proteasome non-ATPase regulatory subunit 14	PSMD14
0.952327	0.763912	0.57556	0.689183	0.410529	0.549855	-1.43978	-1.12737	-1.37421	+	Cluster -2156	5.06414	5.88736e-05	A6NED2	RCC1 domain-containing protein 1	RCCD1
0.778518	0.754841	0.731188	0.569896	0.574815	0.572355	-1.43278	-1.22162	-1.32721	+	Cluster -2156	7.60018	1.07232e-06	Q9C0C9	E2/E3 hybrid ubiquitin-protein ligase UBE2O	UBE2O
0.84215	0.708742	0.575264	0.565181	0.666594	0.615887	-1.48383	-1.16538	-1.32461	+	Cluster -2156	5.82559	1.57186e-05	Q15008	26S proteasome non-ATPase regulatory subunit 6	PSMD6
0.792467	0.686567	0.580712	0.688078	0.595106	0.641592	-1.4547	-1.20165	-1.32818	+	Cluster -2156	6.40206	6.35817e-06	Q9HC38	Glyoxalase domain-containing protein 4	GLOD4
0.905753	0.779099	0.652392	0.550176	0.526076	0.538127	-1.50807	-1.12634	-1.31721	+	Cluster -2156	5.64264	2.15056e-05	Q99436	Proteasome subunit beta type-7	PSMB7
0.80831	0.725525	0.642754	0.636481	0.570677	0.603579	-1.40795	-1.25027	-1.32911	+	Cluster -2156	7.35384	1.4744e-06	P30520	Adenylosuccinate synthetase isozyme 2	ADSS
0.880288	0.761219	0.642158	0.620652	0.507168	0.56391	-1.3748	-1.27546	-1.32513	+	Cluster -2156	6.91201	2.96375e-06	P50990	T-complex protein 1 subunit theta	CCT8
0.789709	0.720984	0.652279	0.640027	0.573299	0.606663	-1.46319	-1.19211	-1.32766	+	Cluster -2156	6.65446	4.40127e-06	Q14566	DNA replication licensing factor MCM6	MCM6
1.04999	0.73391	0.41788	0.469946	0.683789	0.576865	-1.3762	-1.24539	-1.31079	+	Cluster -2156	4.61731	0.000130851	O14618	Copper chaperone for superoxide dismutase	CCS
0.865657	0.666402	0.467188	0.667417	0.649409	0.658412	-1.42992	-1.21974	-1.32483	+	Cluster -2156	5.6881	1.99178e-05	P16930	Fumarylacetoacetase	FAH
0.930281	0.640781	0.351458	0.776562	0.572203	0.674378	-1.42876	-1.20168	-1.31523	+	Cluster -2156	4.71692	0.000109105	Q9BXP5	Serrate RNA effector molecule homolog	SRRT
0.873347	0.687715	0.502144	0.675724	0.602932	0.639328	-1.32608	-1.32805	-1.32706	+	Cluster -2156	6.14549	9.69257e-06	O95777	U6 snRNA-associated Sm-like protein LSm8	LSM8
0.886536	0.6644	0.442254	0.741186	0.576549	0.658867	-1.38685	-1.25967	-1.32326	+	Cluster -2156	5.46811	2.87649e-05	Q14012	Calcium/calmodulin-dependent protein kinase type 1	CAMK1
0.793135	0.615361	0.437625	0.815294	0.60215	0.708721	-1.3999	-1.24828	-1.3241	+	Cluster -2156	5.74355	1.81678e-05	P18206	Vinculin	VCL
0.798185	0.644579	0.490982	0.830848	0.530333	0.680589	-1.3661	-1.28425	-1.32517	+	Cluster -2156	5.76665	1.7465e-05	P49189	4-trimethylaminobutyraldehyde dehydrogenase	ALDH9A1
1.0162	0.695465	0.374708	0.609746	0.620113	0.614931	-1.47988	-1.14089	-1.31039	+	Cluster -2156	4.44809	0.000175964	Q9Y6D6	Brefeldin A-inhibited guanine nucleotide-exchange protein 1	ARFGEF1
0.801057	0.632049	0.463051	0.650025	0.7152	0.682612	-1.50857	-0.990808	-1.44462	+	Cluster -2156	4.69021	0.000114122	P50747	Biotin--protein ligase;Biotin--[methylmalonyl-CoA-carboxytransferase] ligase;Biotin--[propionyl-CoA-carboxylase [ATP-hydrolyzing]] ligase;Biotin--[methylcrotonoyl-CoA-carboxylase] ligase;Biotin--[acetyl-CoA-carboxylase] ligase	HLCS
0.82174	0.661872	0.502045	0.841108	0.442338	0.641721	-1.54066	-0.923148	-1.44701	+	Cluster -2156	4.0692	0.00035495	O14745	Na(+)/H(+) exchange regulatory cofactor NHE-RF1	SLC9A3R1
0.911763	0.67868	0.445644	0.736527	0.537759	0.637141	-1.5128	-1.11887	-1.31585	+	Cluster -2156	4.76782	9.9855e-05	Q9BWU0	Kanadaptin	SLC4A1AP
0.918961	0.667742	0.416587	0.689673	0.597988	0.643829	-1.56408	-1.0591	-1.3116	+	Cluster -2156	4.47493	0.00016785	Q9H974	Queuine tRNA-ribosyltransferase subunit QTRTD1	QTRTD1
0.97486	0.731912	0.489678	0.735472	0.409037	0.572239	-1.56334	-1.04544	-1.30442	+	Cluster -2156	4.25599	0.000249135	Q16643	Drebrin	DBN1
0.987136	0.727493	0.467926	0.592328	0.568179	0.580252	-1.56872	-1.04681	-1.30778	+	Cluster -2156	4.40903	0.000188324	O75643	U5 small nuclear ribonucleoprotein 200 kDa helicase	SNRNP200
0.784715	0.691608	0.598641	0.929412	0.309544	0.619474	-1.40027	-1.13419	-1.39894	+	Cluster -2156	4.48255	0.000166059	P62266	40S ribosomal protein S23	RPS23
0.704528	0.708856	0.713124	1.01208	0.159553	0.585818	-1.48343	-1.10587	-1.29466	+	Cluster -2156	3.79465	0.000584894	Q96GK7	Fumarylacetoacetate hydrolase domain-containing protein 2A;Fumarylacetoacetate hydrolase domain-containing protein 2B	FAHD2A;FAHD2B
0.844486	0.722573	0.600686	0.894472	0.275774	0.58512	-1.47375	-1.14166	-1.30771	+	Cluster -2156	4.38533	0.00019674	P49736	DNA replication licensing factor MCM2	MCM2
0.690846	0.693211	0.695612	0.816022	0.442404	0.62921	-1.4872	-1.15767	-1.32244	+	Cluster -2156	5.42795	3.07879e-05	Q00839	Heterogeneous nuclear ribonucleoprotein U	HNRNPU
0.840234	0.764999	0.68985	0.746413	0.364311	0.55536	-1.36693	-1.27385	-1.32039	+	Cluster -2156	5.86638	1.46638e-05	P10768	S-formylglutathione hydrolase	ESD
0.854258	0.761612	0.668975	0.811621	0.291628	0.551623	-1.41524	-1.21124	-1.31324	+	Cluster -2156	4.99387	6.60756e-05	P14174	Macrophage migration inhibitory factor	MIF
0.83739	0.779507	0.721649	0.782067	0.281734	0.531898	-1.44748	-1.17535	-1.31142	+	Cluster -2156	5.02645	6.31414e-05	P19623	Spermidine synthase	SRM
0.709305	0.760982	0.812596	0.681187	0.444309	0.562749	-1.43036	-1.21706	-1.32371	+	Cluster -2156	6.46146	5.8195e-06	P42345	Serine/threonine-protein kinase mTOR	MTOR
0.60826	0.664807	0.721351	0.827201	0.46049	0.643845	-1.50738	-0.926527	-1.49205	+	Cluster -2156	4.30965	0.00022591	Q712K3	Ubiquitin-conjugating enzyme E2 R2	UBE2R2
0.610714	0.77699	0.9433	0.603681	0.467242	0.53546	-1.53196	-1.09296	-1.31246	+	Cluster -2156	5.08898	5.57721e-05	Q9UIC8	Leucine carboxyl methyltransferase 1	LCMT1
0.722237	0.771834	0.821407	0.660561	0.442831	0.551696	-1.41294	-1.2341	-1.32352	+	Cluster -2156	6.76089	3.76518e-06	Q3YEC7	Rab-like protein 6	RABL6
0.48506	0.667664	0.850293	0.832799	0.465286	0.649042	-1.4948	-1.13862	-1.31672	+	Cluster -2156	4.8215	8.99124e-05	Q8IYB7	DIS3-like exonuclease 2	DIS3L2
0.532873	0.668343	0.803752	0.910827	0.385467	0.648146	-1.43003	-1.20291	-1.31647	+	Cluster -2156	4.80306	9.34347e-05	Q9GZT8	NIF3-like protein 1	NIF3L1
0.48879	0.674696	0.860636	0.76151	0.500508	0.631008	-1.63881	-0.972608	-1.30573	+	Cluster -2156	4.17318	0.000292133	P18858	DNA ligase 1	LIG1
0.676332	0.746442	0.816548	0.670075	0.486674	0.578375	-1.45302	-1.19661	-1.32482	+	Cluster -2156	6.38527	6.56131e-06	P61158	Actin-related protein 3	ACTR3
0.434243	0.683887	0.933656	0.796617	0.45504	0.625825	-1.5246	-1.09491	-1.30976	+	Cluster -2156	4.38957	0.00019525	Q99880	Histone H2B type 1-L;Histone H2B type 1-M;Histone H2B type 1-N;Histone H2B type 1-H;Histone H2B type 2-F;Histone H2B type 1-C/E/F/G/I;Histone H2B type 1-D;Histone H2B type 1-K;Histone H2B type F-S	HIST1H2BL;HIST1H2BM;HIST1H2BN;HIST1H2BH;HIST2H2BF;HIST1H2BC;HIST1H2BD;HIST1H2BK;H2BFS
0.546462	0.717645	0.888894	0.667845	0.545513	0.606677	-1.43137	-1.21732	-1.32435	+	Cluster -2156	5.86079	1.47764e-05	P30043	Flavin reductase (NADPH)	BLVRB
0.687849	0.719974	0.752136	0.749686	0.460168	0.604925	-1.46073	-1.18909	-1.32492	+	Cluster -2156	5.98588	1.2501e-05	Q13867	Bleomycin hydrolase	BLMH
0.501627	0.666357	0.831084	0.819062	0.492342	0.655702	-1.43807	-1.20605	-1.32206	+	Cluster -2156	5.32252	3.69749e-05	Q13907	Isopentenyl-diphosphate Delta-isomerase 1	IDI1
0.436073	0.678158	0.920196	0.830388	0.447299	0.638844	-1.34926	-1.28471	-1.31699	+	Cluster -2156	4.85497	8.53096e-05	Q99460	26S proteasome non-ATPase regulatory subunit 1	PSMD1
0.605911	0.590993	0.576064	0.888183	0.583269	0.735726	-1.30967	-1.34989	-1.32058	+	Cluster -2156	6.67107	4.33288e-06	P52594	Arf-GAP domain and FG repeat-containing protein 1	AGFG1
0.705585	0.654065	0.602694	0.875718	0.467788	0.67175	-1.327	-1.31148	-1.33912	+	Cluster -2156	5.86284	1.47423e-05	O14545	TRAF-type zinc finger domain-containing protein 1	TRAFD1
0.825648	0.681983	0.538343	0.942254	0.309313	0.625781	-1.13829	-1.47726	-1.30777	+	Cluster -2156	4.28212	0.000237481	P16333	Cytoplasmic protein NCK1	NCK1
0.614613	0.608143	0.601671	0.934412	0.494407	0.714407	-1.23582	-1.40927	-1.32255	+	Cluster -2156	5.56245	2.47044e-05	Q13620	Cullin-4B	CUL4B
0.771497	0.623251	0.474958	0.951554	0.435956	0.693753	-1.24426	-1.38971	-1.31699	+	Cluster -2156	4.8905	8.03815e-05	Q93052	Lipoma-preferred partner	LPP
0.510014	0.599725	0.689089	0.920271	0.52427	0.722275	-1.22233	-1.42144	-1.32188	+	Cluster -2156	5.53552	2.58457e-05	Q9BPX5	Actin-related protein 2/3 complex subunit 5-like protein	ARPC5L
0.563769	0.632125	0.700467	0.871825	0.516564	0.694194	-1.2726	-1.38003	-1.32632	+	Cluster -2156	6.02934	1.17938e-05	Q9BTE3	Mini-chromosome maintenance complex-binding protein	MCMBP
0.636958	0.683621	0.730245	0.878221	0.400796	0.639508	-1.34431	-1.30193	-1.32312	+	Cluster -2156	5.48026	2.81323e-05	Q9P2J5	Leucine--tRNA ligase, cytoplasmic	LARS
0.753769	0.656525	0.559289	0.845119	0.494743	0.669929	-1.29704	-1.35588	-1.32646	+	Cluster -2156	5.96745	1.28871e-05	O75832	26S proteasome non-ATPase regulatory subunit 10	PSMD10
0.69789	0.721361	0.744892	0.888722	0.296859	0.592788	-1.19746	-1.43088	-1.31417	+	Cluster -2156	4.7836	9.70664e-05	Q16658	Fascin	FSCN1
0.645502	0.644601	0.643727	0.9257	0.428874	0.677284	-1.39818	-1.24561	-1.3219	+	Cluster -2156	5.31772	3.71568e-05	Q14353	Guanidinoacetate N-methyltransferase	GAMT
0.697982	0.665995	0.63405	0.820704	0.501987	0.661343	-1.2306	-1.42411	-1.32736	+	Cluster -2156	6.14532	9.69257e-06	P06733	Alpha-enolase	ENO1
0.528703	0.59014	0.651499	1.02779	0.421423	0.724606	-1.27429	-1.35516	-1.31472	+	Cluster -2156	4.8415	8.73414e-05	P28066	Proteasome subunit alpha type-5	PSMA5
0.754522	0.792666	0.830946	0.42559	0.61155	0.518567	-1.13474	-1.60296	-1.19614	+	Cluster -2156	5.18347	4.68965e-05	Q15311	RalA-binding protein 1	RALBP1
0.964743	0.820751	0.676841	0.425722	0.557428	0.491573	-1.25602	-1.46768	-1.21335	+	Cluster -2156	5.88745	1.42059e-05	Q6P1Q9	Methyltransferase-like protein 2B	METTL2B
1.00225	0.795175	0.587957	0.343548	0.681625	0.512587	-1.16323	-1.45219	-1.30772	+	Cluster -2156	4.90974	7.78873e-05	P50851	Lipopolysaccharide-responsive and beige-like anchor protein	LRBA
1.04847	0.794698	0.541027	0.433521	0.580251	0.506885	-1.06468	-1.53855	-1.30163	+	Cluster -2156	4.50616	0.000160191	O96019	Actin-like protein 6A	ACTL6A
0.952522	0.721718	0.491	0.554686	0.62928	0.591982	-1.09126	-1.53619	-1.31374	+	Cluster -2156	4.75344	0.000102275	Q5TFE4	5-nucleotidase domain-containing protein 1	NT5DC1
0.865893	0.719686	0.573521	0.561604	0.635517	0.59856	-1.08122	-1.55529	-1.31827	+	Cluster -2156	5.11457	5.33225e-05	P20073	Annexin A7	ANXA7
0.799428	0.780472	0.761532	0.482286	0.583928	0.533107	-1.05132	-1.57584	-1.31359	+	Cluster -2156	5.23923	4.20613e-05	Q13098	COP9 signalosome complex subunit 1	GPS1
0.898697	0.758239	0.617831	0.474188	0.64361	0.558897	-1.1177	-1.5166	-1.31716	+	Cluster -2156	5.33422	3.61828e-05	P13489	Ribonuclease inhibitor	RNH1
0.792583	0.796632	0.800825	0.399176	0.633095	0.516132	-1.09046	-1.53517	-1.31282	+	Cluster -2156	5.4053	3.19602e-05	P15927	Replication protein A 32 kDa subunit	RPA2
0.984206	0.748706	0.51327	0.473346	0.644035	0.55869	-1.0541	-1.56073	-1.30743	+	Cluster -2156	4.49583	0.000162353	P61981	14-3-3 protein gamma;14-3-3 protein gamma, N-terminally processed	YWHAG
0.795433	0.732675	0.669941	0.605498	0.572397	0.588946	-1.09756	-1.5457	-1.32163	+	Cluster -2156	5.59897	2.32809e-05	P48643	T-complex protein 1 subunit epsilon	CCT5
0.851137	0.729166	0.60716	0.381011	0.799848	0.590428	-1.22522	-1.41395	-1.31958	+	Cluster -2156	5.31554	3.71828e-05	P20618	Proteasome subunit beta type-1	PSMB1
0.934109	0.786143	0.638085	0.360022	0.66379	0.511907	-0.969818	-1.62621	-1.29803	+	Cluster -2156	4.25475	0.000249594	Q13459	Unconventional myosin-IXb	MYO9B
0.870351	0.821162	0.772069	0.288329	0.659	0.473661	-0.978343	-1.61136	-1.29486	+	Cluster -2156	4.39656	0.000192967	Q86UA1	Pre-mRNA-processing factor 39	PRPF39
1.09753	0.875126	0.652993	0.208638	0.585983	0.397304	-0.955915	-1.58912	-1.27253	+	Cluster -2156	4.00299	0.000396989	P49914	5-formyltetrahydrofolate cyclo-ligase	MTHFS
1.20219	0.862006	0.521872	0.176084	0.642449	0.409264	-1.07184	-1.47074	-1.2713	+	Cluster -2156	3.84037	0.000536403	Q8NFP7	Diphosphoinositol polyphosphate phosphohydrolase 3-alpha	NUDT10
0.866301	0.757625	0.648918	0.262443	0.802984	0.532712	-0.928279	-1.65237	-1.29034	+	Cluster -2156	3.8032	0.000575861	O75534	Cold shock domain-containing protein E1	CSDE1
0.742525	0.685308	0.628076	0.545608	0.661662	0.603636	-0.96385	-1.86504	-1.03793	+	Cluster -2156	3.57672	0.000870608	Q9UPY3	Endoribonuclease Dicer	DICER1
0.966246	0.705461	0.444648	0.406733	0.790646	0.598688	-1.19119	-1.5848	-1.13643	+	Cluster -2156	4.15617	0.000300997	Q7Z3J2	UPF0505 protein C16orf62	C16orf62
0.996548	0.791283	0.586062	0.407181	0.594623	0.500902	-1.24719	-1.67152	-0.95789	+	Cluster -2156	4.0422	0.000369722	P49356	Protein farnesyltransferase subunit beta	FNTB
0.836746	0.694462	0.552172	0.542697	0.691266	0.616982	-1.09234	-1.67398	-1.168	+	Cluster -2156	4.50743	0.000160095	Q96Q11	CCA tRNA nucleotidyltransferase 1, mitochondrial	TRNT1
0.883279	0.61549	0.347772	0.691378	0.691864	0.691619	-1.24036	-1.61669	-1.06434	+	Cluster -2156	4.26659	0.000244619	O75439	Mitochondrial-processing peptidase subunit beta	PMPCB
0.93746	0.673592	0.409756	0.560834	0.676658	0.618745	-1.27534	-1.70913	-0.892583	+	Cluster -2156	3.66623	0.000736442	P36776	Lon protease homolog, mitochondrial	LONP1
0.734791	0.669608	0.604495	0.645585	0.663967	0.654773	-1.393	-1.50309	-1.07713	+	Cluster -2156	5.62798	2.20537e-05	P53597	Succinyl-CoA ligase [ADP/GDP-forming] subunit alpha, mitochondrial	SUCLG1
0.933073	0.754747	0.576422	0.634271	0.457367	0.545819	-1.31351	-1.64295	-0.945236	+	Cluster -2156	4.18207	0.00028721	P53778	Mitogen-activated protein kinase 12	MAPK12
0.933431	0.667862	0.402267	0.791516	0.49586	0.643686	-1.34698	-1.48335	-1.10429	+	Cluster -2156	4.47189	0.000168839	P15735	Phosphorylase b kinase gamma catalytic chain, liver/testis isoform	PHKG2
0.70786	0.683525	0.659193	0.491603	0.77225	0.631925	-1.37229	-1.57316	-1.00091	+	Cluster -2156	4.74792	0.00010318	O75688	Protein phosphatase 1B	PPM1B
0.583539	0.560876	0.538211	0.732374	0.774743	0.753558	-1.40229	-1.54978	-0.991226	+	Cluster -2156	5.02179	6.35338e-05	P62699	Protein yippee-like 5	YPEL5
0.650755	0.600967	0.551204	0.681699	0.756245	0.718971	-1.26357	-1.59957	-1.0967	+	Cluster -2156	5.28077	3.97301e-05	Q9NX55	Huntingtin-interacting protein K	HYPK
0.738061	0.685375	0.632697	0.645271	0.621044	0.633157	-1.48674	-1.48365	-0.985211	+	Cluster -2156	4.99886	6.569e-05	P53611	Geranylgeranyl transferase type-2 subunit beta	RABGGTB
0.825508	0.586654	0.347822	0.747426	0.690666	0.719045	-1.38701	-1.56185	-0.968264	+	Cluster -2156	4.27016	0.000243112	O94992	Protein HEXIM1	HEXIM1
0.689327	0.622883	0.556413	0.72967	0.665279	0.697475	-1.37051	-1.55219	-1.03834	+	Cluster -2156	5.20996	4.46264e-05	P49354	Protein farnesyltransferase/geranylgeranyltransferase type-1 subunit alpha	FNTA
0.66338	0.716223	0.768991	0.725217	0.465447	0.595328	-1.21025	-1.66457	-1.05976	+	Cluster -2156	4.58172	0.000139799	Q13112	Chromatin assembly factor 1 subunit B	CHAF1B
0.617761	0.648894	0.680177	0.702905	0.628473	0.665689	-1.25069	-1.67184	-1.02136	+	Cluster -2156	4.66779	0.000118604	Q676U5	Autophagy-related protein 16-1	ATG16L1
0.731068	0.765099	0.799102	0.573093	0.538006	0.55555	-1.2698	-1.54472	-1.1474	+	Cluster -2156	5.90974	1.37335e-05	Q7LG56	Ribonucleoside-diphosphate reductase subunit M2 B	RRM2B
0.553321	0.671679	0.790042	0.627003	0.651998	0.6395	-1.16477	-1.70186	-1.06691	+	Cluster -2156	4.45403	0.000174155	Q13547	Histone deacetylase 1	HDAC1
0.525713	0.609901	0.694091	0.86856	0.528056	0.698307	-1.17299	-1.68188	-1.06975	+	Cluster -2156	4.33598	0.000214857	B7ZAP0	Rab GTPase-activating protein 1-like, isoform 10	RABGAP1L
0.780928	0.67601	0.57106	0.547393	0.730011	0.638702	-1.01367	-1.61573	-1.31471	+	Cluster -2156	4.6824	0.000115464	P42858	Huntingtin	HTT
0.684986	0.640816	0.596657	0.483475	0.825676	0.654574	-0.856045	-1.73474	-1.2954	+	Cluster -2156	3.75398	0.00062886	O95749	Geranylgeranyl pyrophosphate synthase	GGPS1
0.817158	0.703916	0.590702	0.528046	0.675094	0.601569	-0.932395	-1.67859	-1.3055	+	Cluster -2156	4.21493	0.000270818	Q9Y5L0	Transportin-3	TNPO3
0.60775	0.632493	0.657197	0.576179	0.784809	0.680495	-0.984336	-1.64161	-1.31298	+	Cluster -2156	4.57413	0.000142093	Q07866	Kinesin light chain 1	KLC1
0.628904	0.693525	0.758211	0.509828	0.733779	0.621803	-1.02108	-1.60961	-1.31535	+	Cluster -2156	4.76375	0.000100402	P07311	Acylphosphatase-1	ACYP1
0.602372	0.6366	0.670814	0.620796	0.725239	0.673018	-0.940608	-1.67861	-1.30962	+	Cluster -2156	4.36723	0.00020314	Q8NBF2	NHL repeat-containing protein 2	NHLRC2
0.754678	0.742395	0.730154	0.505962	0.633238	0.569598	-0.995257	-1.62875	-1.31201	+	Cluster -2156	4.74846	0.00010318	O95861	3(2),5-bisphosphate nucleotidase 1	BPNT1
0.723532	0.710401	0.697351	0.573635	0.646766	0.610198	-1.06211	-1.57914	-1.32063	+	Cluster -2156	5.30223	3.80758e-05	P61457	Pterin-4-alpha-carbinolamine dehydratase	PCBD1
0.633859	0.621441	0.609138	0.644794	0.729097	0.686945	-0.930384	-1.68646	-1.30843	+	Cluster -2156	4.3235	0.000219964	O00764	Pyridoxal kinase	PDXK
0.569344	0.663915	0.758542	0.470641	0.807586	0.63911	-0.926389	-1.67969	-1.30306	+	Cluster -2156	4.04618	0.000367368	Q15369	Transcription elongation factor B polypeptide 1	TCEB1
0.724656	0.712703	0.700826	0.570544	0.637706	0.604123	-1.01994	-1.61376	-1.31687	+	Cluster -2156	4.95179	7.18288e-05	P60981	Destrin	DSTN
0.749154	0.62185	0.494567	0.567845	0.807323	0.687584	-0.980365	-1.63851	-1.30945	+	Cluster -2156	4.37874	0.000199307	P61923	Coatomer subunit zeta-1	COPZ1
0.683754	0.669439	0.655154	0.603848	0.686433	0.64514	-0.983945	-1.64522	-1.3146	+	Cluster -2156	4.66749	0.000118604	Q99733	Nucleosome assembly protein 1-like 4	NAP1L4
0.677784	0.681138	0.684486	0.584191	0.689916	0.637053	-1.02479	-1.61159	-1.3182	+	Cluster -2156	4.95963	7.07483e-05	P30046	D-dopachrome decarboxylase;D-dopachrome decarboxylase-like protein	DDT;DDTL
0.623474	0.640491	0.657522	0.508019	0.842544	0.67528	-1.04105	-1.5905	-1.31578	+	Cluster -2156	4.75835	0.000101391	P22392	Nucleoside diphosphate kinase B	NME2
0.603533	0.693105	0.782741	0.490384	0.735739	0.61306	-0.941041	-1.67133	-1.30619	+	Cluster -2156	4.2234	0.00026666	P23528	Cofilin-1	CFL1
0.468835	0.694538	0.920235	0.676791	0.549124	0.612957	-0.990973	-1.60136	-1.33014	+	Cluster -2156	4.29061	0.000233842	Q4G0J3	La-related protein 7	LARP7
0.640736	0.678943	0.71718	0.665261	0.589841	0.627551	-0.91345	-1.69955	-1.30651	+	Cluster -2156	4.21539	0.000270804	Q8TF05	Serine/threonine-protein phosphatase 4 regulatory subunit 1	PPP4R1
0.564395	0.653223	0.742065	0.711147	0.620793	0.665969	-1.04659	-1.5918	-1.3192	+	Cluster -2156	5.02953	6.29817e-05	O00178	GTP-binding protein 1	GTPBP1
0.515025	0.663368	0.81175	0.700703	0.615851	0.658277	-1.10738	-1.53593	-1.32166	+	Cluster -2156	5.276	3.99435e-05	Q7KZ85	Transcription elongation factor SPT6	SUPT6H
0.403669	0.701212	0.998799	0.691014	0.496282	0.593647	-0.947422	-1.64232	-1.29488	+	Cluster -2156	3.78637	0.00059469	P48444	Coatomer subunit delta	ARCN1
0.513942	0.698063	0.882157	0.672569	0.557336	0.614952	-1.03258	-1.59343	-1.31301	+	Cluster -2156	4.61446	0.000131549	P28161	Glutathione S-transferase Mu 2	GSTM2
0.679567	0.733273	0.787003	0.553452	0.583595	0.568524	-0.897492	-1.70611	-1.30181	+	Cluster -2156	4.14133	0.000309057	P00390	Glutathione reductase, mitochondrial	GSR
0.695462	0.745664	0.795883	0.557129	0.574857	0.565993	-0.992046	-1.63128	-1.31167	+	Cluster -2156	4.74567	0.000103444	Q9UBT2	SUMO-activating enzyme subunit 2	UBA2
0.567584	0.648826	0.730088	0.72821	0.614049	0.671129	-1.05616	-1.58376	-1.31997	+	Cluster -2156	5.10586	5.40649e-05	P00558	Phosphoglycerate kinase 1	PGK1
0.536937	0.638214	0.739477	0.682015	0.666736	0.674375	-0.977574	-1.64759	-1.31259	+	Cluster -2156	4.54131	0.00015	Q9Y265	RuvB-like 1	RUVBL1
0.580475	0.60255	0.6246	0.743404	0.694338	0.718871	-1.1138	-1.59147	-1.25896	+	Cluster -2156	5.44901	2.96652e-05	Q0VDF9	Heat shock 70 kDa protein 14	HSPA14
0.505605	0.566838	0.628014	0.663231	0.841626	0.752428	-1.07818	-1.49405	-1.38551	+	Cluster -2156	5.51068	2.69007e-05	Q9UPT5	Exocyst complex component 7	EXOC7
0.581581	0.584569	0.587584	0.65177	0.814415	0.733091	-1.0526	-1.58274	-1.31767	+	Cluster -2156	5.14866	4.99233e-05	Q9Y4P1	Cysteine protease ATG4B	ATG4B
0.596224	0.603883	0.611521	0.746954	0.690007	0.718481	-1.08811	-1.5566	-1.32236	+	Cluster -2156	5.5677	2.44576e-05	O00429	Dynamin-1-like protein	DNM1L
0.605744	0.574674	0.543565	0.638506	0.854219	0.746361	-1.12402	-1.51802	-1.32103	+	Cluster -2156	5.6731	2.03501e-05	Q9GZZ1	N-alpha-acetyltransferase 50	NAA50
0.612556	0.614498	0.616442	0.711328	0.70629	0.708808	-1.09255	-1.55406	-1.32331	+	Cluster -2156	5.62701	2.20554e-05	Q13155	Aminoacyl tRNA synthase complex-interacting multifunctional protein 2	AIMP2
0.564238	0.596282	0.628386	0.715254	0.735533	0.725393	-1.08527	-1.55811	-1.3217	+	Cluster -2156	5.53797	2.57694e-05	Q9Y281	Cofilin-2	CFL2
0.643296	0.644677	0.646065	0.616209	0.748817	0.682512	-1.1503	-1.50408	-1.32719	+	Cluster -2156	6.14855	9.67986e-06	Q9BV57	1,2-dihydroxy-3-keto-5-methylthiopentene dioxygenase	ADI1
0.650235	0.657404	0.664569	0.591493	0.738395	0.664944	-1.07707	-1.56762	-1.32235	+	Cluster -2156	5.35537	3.51484e-05	P08243	Asparagine synthetase [glutamine-hydrolyzing]	ASNS
0.571471	0.619208	0.666936	0.693107	0.709884	0.701495	-1.05991	-1.58149	-1.32071	+	Cluster -2156	5.26421	4.06482e-05	P09960	Leukotriene A-4 hydrolase	LTA4H
0.572341	0.597956	0.623582	0.682245	0.760655	0.721448	-1.05582	-1.58299	-1.31942	+	Cluster -2156	5.24012	4.20445e-05	Q9H3K6	BolA-like protein 2	BOLA2
0.714659	0.66477	0.614884	0.652176	0.661253	0.656714	-1.06031	-1.58266	-1.32149	+	Cluster -2156	5.2575	4.10732e-05	P46926	Glucosamine-6-phosphate isomerase 1	GNPDA1
0.701836	0.645684	0.589569	0.644206	0.718314	0.681259	-1.14613	-1.50778	-1.32696	+	Cluster -2156	6.09375	1.05594e-05	P49773	Histidine triad nucleotide-binding protein 1	HINT1
0.586321	0.605958	0.625566	0.645325	0.793352	0.719338	-1.14464	-1.50593	-1.32529	+	Cluster -2156	6.05	1.13756e-05	P00441	Superoxide dismutase [Cu-Zn]	SOD1
0.697293	0.66684	0.636435	0.648739	0.660514	0.654625	-1.05744	-1.58552	-1.32149	+	Cluster -2156	5.2583	4.10663e-05	P62942	Peptidyl-prolyl cis-trans isomerase FKBP1A	FKBP1A
0.638103	0.65811	0.678115	0.729315	0.606326	0.667819	-1.17879	-1.55381	-1.24519	+	Cluster -2156	5.869	1.46415e-05	Q03426	Mevalonate kinase	MVK
0.647755	0.687819	0.727878	0.68802	0.589167	0.638594	-1.13784	-1.51498	-1.32641	+	Cluster -2156	6.01285	1.20445e-05	Q7Z406	Myosin-14	MYH14
0.595955	0.632354	0.668751	0.713483	0.673855	0.693669	-1.20843	-1.55464	-1.215	+	Cluster -2156	5.97016	1.28563e-05	Q9BZE9	Tether containing UBX domain for GLUT4	ASPSCR1
0.623791	0.665037	0.706297	0.721399	0.607099	0.664249	-1.19055	-1.46803	-1.32929	+	Cluster -2156	6.6538	4.40127e-06	Q7Z4W1	L-xylulose reductase	DCXR
0.652121	0.64297	0.63391	0.786254	0.584716	0.685482	-1.19639	-1.46057	-1.32849	+	Cluster -2156	6.47944	5.64324e-06	P52434	DNA-directed RNA polymerases I, II, and III subunit RPABC3	POLR2H
0.660541	0.687656	0.714896	0.704295	0.581245	0.642767	-1.22491	-1.43602	-1.33047	+	Cluster -2156	7.22133	1.88693e-06	Q14019	Coactosin-like protein	COTL1
0.598934	0.627512	0.656109	0.793073	0.596847	0.694959	-1.09662	-1.54833	-1.32248	+	Cluster -2156	5.4405	3.01208e-05	Q9BT73	Proteasome assembly chaperone 3	PSMG3
0.585736	0.663411	0.741106	0.677674	0.645297	0.661485	-1.11485	-1.53495	-1.32491	+	Cluster -2156	5.69843	1.95786e-05	Q16881	Thioredoxin reductase 1, cytoplasmic	TXNRD1
0.646205	0.672242	0.698343	0.661987	0.647552	0.654769	-1.13531	-1.51875	-1.32704	+	Cluster -2156	6.0845	1.07548e-05	Q8WVJ2	NudC domain-containing protein 2	NUDCD2
0.696981	0.680596	0.664219	0.70347	0.590361	0.646915	-1.1528	-1.50222	-1.32751	+	Cluster -2156	6.21213	8.5998e-06	P30101	Protein disulfide-isomerase A3	PDIA3
0.641274	0.655196	0.669104	0.845577	0.480082	0.662828	-1.07778	-1.55826	-1.31802	+	Cluster -2156	4.92468	7.57953e-05	P31153	S-adenosylmethionine synthase isoform type-2	MAT2A
0.683706	0.657178	0.630663	0.721984	0.620797	0.671389	-1.17014	-1.487	-1.32858	+	Cluster -2156	6.44792	5.93614e-06	P14618	Pyruvate kinase PKM	PKM
0.678858	0.724238	0.769637	0.714816	0.489971	0.602393	-1.20731	-1.44596	-1.32664	+	Cluster -2156	6.42177	6.14295e-06	P29401	Transketolase	TKT
0.505161	0.624758	0.744378	0.713801	0.687572	0.700686	-1.13886	-1.37147	-1.46603	+	Cluster -2156	5.91107	1.37335e-05	Q9NXH9	tRNA (guanine(26)-N(2))-dimethyltransferase	TRMT1
0.522657	0.642212	0.761791	0.695221	0.676358	0.685789	-1.20123	-1.45479	-1.32801	+	Cluster -2156	6.35509	6.98333e-06	Q15276	Rab GTPase-binding effector protein 1	RABEP1
0.545592	0.61496	0.684359	0.671568	0.752579	0.712072	-1.17172	-1.48237	-1.32705	+	Cluster -2156	6.34985	6.99979e-06	P50583	Bis(5-nucleosyl)-tetraphosphatase [asymmetrical]	NUDT2
0.602275	0.654779	0.7073	0.655022	0.697089	0.676055	-1.22403	-1.43765	-1.33084	+	Cluster -2156	7.31236	1.59812e-06	Q9NQW7	Xaa-Pro aminopeptidase 1	XPNPEP1
0.538535	0.645147	0.751757	0.642802	0.725546	0.684174	-1.2302	-1.42844	-1.32932	+	Cluster -2156	6.72656	3.93987e-06	O14737	Programmed cell death protein 5	PDCD5
0.581826	0.655139	0.728437	0.654729	0.695633	0.67518	-1.22078	-1.43985	-1.33032	+	Cluster -2156	7.05567	2.40503e-06	P49591	Serine--tRNA ligase, cytoplasmic	SARS
0.471934	0.614522	0.757126	0.781606	0.639491	0.710548	-1.19433	-1.45582	-1.32508	+	Cluster -2156	5.92168	1.35313e-05	Q9H4A4	Aminopeptidase B	RNPEP
0.552717	0.643454	0.734204	0.657764	0.717536	0.687649	-1.27869	-1.38352	-1.33111	+	Cluster -2156	7.58229	1.09324e-06	P46940	Ras GTPase-activating-like protein IQGAP1	IQGAP1
0.585178	0.659726	0.734297	0.600283	0.738502	0.669392	-1.20747	-1.45078	-1.32913	+	Cluster -2156	6.60533	4.73684e-06	Q9BRA2	Thioredoxin domain-containing protein 17	TXNDC17
0.554014	0.66263	0.771259	0.673884	0.653422	0.663653	-1.15234	-1.50024	-1.32629	+	Cluster -2156	5.93141	1.3368e-05	P30044	Peroxiredoxin-5, mitochondrial	PRDX5
0.566031	0.683069	0.800098	0.659539	0.631072	0.645306	-1.20694	-1.4498	-1.32837	+	Cluster -2156	6.43505	6.02886e-06	P31939	Bifunctional purine biosynthesis protein PURH;Phosphoribosylaminoimidazolecarboxamide formyltransferase;IMP cyclohydrolase	ATIC
0.579208	0.672525	0.765886	0.649545	0.667592	0.658567	-1.26476	-1.39746	-1.33111	+	Cluster -2156	7.44489	1.30584e-06	P15121	Aldose reductase	AKR1B1
0.589089	0.657302	0.725532	0.664466	0.673389	0.668928	-1.13207	-1.5204	-1.32624	+	Cluster -2156	5.9249	1.34656e-05	P40227	T-complex protein 1 subunit zeta	CCT6A
0.720622	0.699303	0.678101	0.563284	0.696331	0.629805	-1.18226	-1.38296	-1.42222	+	Cluster -2156	6.81228	3.44636e-06	P62312	U6 snRNA-associated Sm-like protein LSm6	LSM6
0.703513	0.702982	0.702428	0.453851	0.788278	0.621064	-1.17376	-1.47431	-1.32404	+	Cluster -2156	5.69519	1.96815e-05	Q2NL82	Pre-rRNA-processing protein TSR1 homolog	TSR1
0.680054	0.653079	0.626104	0.55596	0.791486	0.673722	-1.1713	-1.4823	-1.3268	+	Cluster -2156	6.04054	1.15928e-05	Q9UI26	Importin-11	IPO11
0.626952	0.690097	0.753246	0.578933	0.695653	0.637292	-1.17369	-1.49576	-1.31272	+	Cluster -2156	6.23161	8.32807e-06	Q96FX7	tRNA (adenine(58)-N(1))-methyltransferase catalytic subunit TRMT61A	TRMT61A
0.664283	0.647554	0.630847	0.597651	0.76788	0.682765	-1.23253	-1.42813	-1.33033	+	Cluster -2156	7.10801	2.21398e-06	P56545	C-terminal-binding protein 2	CTBP2
0.710985	0.695037	0.679128	0.653529	0.619141	0.636334	-1.23894	-1.42383	-1.33139	+	Cluster -2156	7.92982	6.97681e-07	P60510	Serine/threonine-protein phosphatase 4 catalytic subunit	PPP4C
0.618127	0.683793	0.749475	0.59958	0.689274	0.644427	-1.17623	-1.48022	-1.32823	+	Cluster -2156	6.39998	6.3657e-06	P53384	Cytosolic Fe-S cluster assembly factor NUBP1	NUBP1
0.618003	0.680213	0.742433	0.604607	0.696284	0.650445	-1.28468	-1.44192	-1.26539	+	Cluster -2156	7.24802	1.79999e-06	Q96EK5	KIF1-binding protein	KIAA1279
0.699513	0.672937	0.646377	0.643489	0.670189	0.656838	-1.18762	-1.47194	-1.32978	+	Cluster -2156	6.83371	3.36539e-06	Q9UGV2	Protein NDRG3	NDRG3
0.763975	0.722006	0.680024	0.466254	0.743321	0.604787	-1.23785	-1.41573	-1.32679	+	Cluster -2156	6.4251	6.11837e-06	Q14914	Prostaglandin reductase 1	PTGR1
0.629291	0.63742	0.645596	0.6313	0.754185	0.692739	-1.21713	-1.44322	-1.33018	+	Cluster -2156	7.14419	2.1185e-06	P00568	Adenylate kinase isoenzyme 1	AK1
0.722054	0.685523	0.649153	0.554875	0.732688	0.64378	-1.21414	-1.44457	-1.32936	+	Cluster -2156	6.7492	3.81188e-06	P31946	14-3-3 protein beta/alpha;14-3-3 protein beta/alpha, N-terminally processed	YWHAB
0.659663	0.649837	0.640028	0.616105	0.745275	0.680689	-1.22188	-1.43918	-1.33053	+	Cluster -2156	7.18791	1.98167e-06	P14625	Endoplasmin	HSP90B1
0.666668	0.691156	0.715663	0.575405	0.704144	0.639773	-1.2435	-1.41837	-1.33094	+	Cluster -2156	7.52713	1.17478e-06	P55786	Puromycin-sensitive aminopeptidase	NPEPPS
0.684352	0.683794	0.683256	0.570043	0.724281	0.647162	-1.24578	-1.41615	-1.33096	+	Cluster -2156	7.44406	1.30584e-06	P47756	F-actin-capping protein subunit beta	CAPZB
0.692428	0.713152	0.733921	0.589509	0.632694	0.611101	-1.11097	-1.53756	-1.32427	+	Cluster -2156	5.80685	1.62197e-05	P52209	6-phosphogluconate dehydrogenase, decarboxylating	PGD
0.682215	0.681748	0.68125	0.652988	0.643889	0.648439	-1.19576	-1.46459	-1.33018	+	Cluster -2156	7.03394	2.46748e-06	P52565	Rho GDP-dissociation inhibitor 1	ARHGDIA
0.788224	0.731747	0.67535	0.44872	0.736979	0.592848	-1.20775	-1.44149	-1.32463	+	Cluster -2156	6.08001	1.08346e-05	Q99497	Protein deglycase DJ-1	PARK7
0.822531	0.683106	0.543709	0.734374	0.550512	0.64244	-1.1733	-1.4038	-1.39957	+	Cluster -2156	5.83853	1.53672e-05	Q13011	Delta(3,5)-Delta(2,4)-dienoyl-CoA isomerase, mitochondrial	ECH1
0.912154	0.702819	0.493498	0.558542	0.678939	0.61874	-1.20608	-1.46624	-1.29237	+	Cluster -2156	5.36739	3.43709e-05	Q9NUQ3	Gamma-taxilin	TXLNG
0.827058	0.669165	0.511247	0.701383	0.597852	0.649618	-1.07592	-1.56163	-1.31878	+	Cluster -2156	4.99376	6.60756e-05	Q9UJC5	SH3 domain-binding glutamic acid-rich-like protein 2	SH3BGRL2
0.83836	0.665119	0.491957	0.715834	0.607704	0.661767	-1.25278	-1.40105	-1.32692	+	Cluster -2156	6.05258	1.13484e-05	P38646	Stress-70 protein, mitochondrial	HSPA9
0.809801	0.675188	0.54061	0.67765	0.626247	0.651948	-1.19356	-1.46073	-1.32715	+	Cluster -2156	6.11493	1.02477e-05	O75348	V-type proton ATPase subunit G 1	ATP6V1G1
0.855482	0.695104	0.534807	0.577675	0.681555	0.629613	-1.18426	-1.46523	-1.32475	+	Cluster -2156	5.75859	1.76296e-05	O94760	N(G),N(G)-dimethylarginine dimethylaminohydrolase 1	DDAH1
0.914924	0.637623	0.360365	0.892813	0.451575	0.672192	-1.19442	-1.42524	-1.30983	+	Cluster -2156	4.3783	0.000199307	A6NDG6	Phosphoglycolate phosphatase	PGP
0.7715	0.680866	0.590237	0.69653	0.58973	0.643129	-1.11498	-1.53301	-1.324	+	Cluster -2156	5.59098	2.36145e-05	Q9BV20	Methylthioribose-1-phosphate isomerase	MRI1
0.839803	0.675711	0.511613	0.650962	0.649802	0.650381	-1.19988	-1.4523	-1.32609	+	Cluster -2156	5.91012	1.37335e-05	P23921	Ribonucleoside-diphosphate reductase large subunit	RRM1
0.837767	0.671701	0.505593	0.737053	0.554508	0.645781	-1.0762	-1.55873	-1.31747	+	Cluster -2156	4.88509	8.11005e-05	P21333	Filamin-A	FLNA
0.981108	0.724357	0.467668	0.694578	0.490494	0.592536	-1.22441	-1.40942	-1.31691	+	Cluster -2156	5.01984	6.35975e-05	P29373	Cellular retinoic acid-binding protein 2	CRABP2
0.897247	0.7065	0.515823	0.84889	0.366928	0.607905	-1.21014	-1.41872	-1.31443	+	Cluster -2156	4.73866	0.000104448	P35080	Profilin-2	PFN2
0.927798	0.612749	0.297703	0.841475	0.551042	0.696258	-1.17099	-1.44702	-1.30901	+	Cluster -2156	4.37349	0.000200665	P60900	Proteasome subunit alpha type-6	PSMA6
0.859982	0.722657	0.585316	0.706736	0.497509	0.602122	-1.22234	-1.42721	-1.32477	+	Cluster -2156	5.99036	1.24727e-05	P26641	Elongation factor 1-gamma	EEF1G
0.791638	0.667845	0.544045	0.624915	0.691664	0.658289	-1.16309	-1.48918	-1.32613	+	Cluster -2156	5.90507	1.37482e-05	P16949	Stathmin	STMN1
0.67973	0.646521	0.613313	0.846041	0.450755	0.648397	-0.962919	-1.78392	-1.13792	+	Cluster -2156	3.73717	0.000645869	Q9NXJ5	Pyroglutamyl-peptidase 1	PGPEP1
0.780941	0.684197	0.58767	0.827287	0.427682	0.62748	-1.03469	-1.58881	-1.31176	+	Cluster -2156	4.50485	0.000160326	P42126	Enoyl-CoA delta isomerase 1, mitochondrial	ECI1
0.714968	0.660559	0.606344	0.80786	0.435418	0.621634	-0.770593	-1.79391	-1.28228	+	Cluster -2156	3.37732	0.00128298	O15514	DNA-directed RNA polymerase II subunit RPB4	POLR2D
0.796756	0.703514	0.610355	0.661369	0.520081	0.590723	-0.838468	-1.75005	-1.29428	+	Cluster -2156	3.77051	0.000611788	P61604	10 kDa heat shock protein, mitochondrial	HSPE1
0.635851	0.643312	0.650681	0.91438	0.386742	0.650561	-0.889188	-1.69849	-1.29385	+	Cluster -2156	3.70189	0.000689959	Q9BW83	Intraflagellar transport protein 27 homolog	IFT27
0.748623	0.633994	0.519396	0.716221	0.613641	0.664931	-0.866222	-1.73164	-1.29895	+	Cluster -2156	3.88366	0.000493144	Q5JS54	Proteasome assembly chaperone 4	PSMG4
0.688784	0.590182	0.491559	0.823805	0.566345	0.695074	-0.786493	-1.784	-1.28526	+	Cluster -2156	3.48795	0.00103225	P12429	Annexin A3	ANXA3
0.688212	0.641468	0.594691	0.745717	0.605779	0.675747	-1.02018	-1.61423	-1.31721	+	Cluster -2156	4.86882	8.35537e-05	P35237	Serpin B6	SERPINB6
0.795683	0.648967	0.502281	0.745334	0.580271	0.662801	-0.995855	-1.6277	-1.31179	+	Cluster -2156	4.48314	0.000166021	Q96A72	Protein mago nashi homolog 2	MAGOHB
0.728453	0.641047	0.553622	0.818128	0.520485	0.669305	-0.984244	-1.63644	-1.31035	+	Cluster -2156	4.40431	0.000189967	P51570	Galactokinase	GALK1
0.753194	0.63103	0.508878	0.764108	0.589953	0.677029	-0.952968	-1.66315	-1.30807	+	Cluster -2156	4.29016	0.000233844	P16152	Carbonyl reductase [NADPH] 1	CBR1
0.738158	0.685731	0.633317	0.659325	0.581554	0.620439	-0.913952	-1.69839	-1.30618	+	Cluster -2156	4.20942	0.000273728	Q9UBE0	SUMO-activating enzyme subunit 1;SUMO-activating enzyme subunit 1, N-terminally processed	SAE1
0.899149	0.780766	0.662389	0.573179	0.469167	0.521172	-0.923856	-1.59899	-1.38297	+	Cluster -2156	4.40944	0.000188324	Q6ZSZ5	Rho guanine nucleotide exchange factor 18	ARHGEF18
0.833268	0.705807	0.578472	0.666803	0.54229	0.604544	-0.965289	-1.62196	-1.34393	+	Cluster -2156	4.4769	0.000167281	Q8IZ73	RNA pseudouridylate synthase domain-containing protein 2	RPUSD2
0.958049	0.705535	0.452957	0.691534	0.501589	0.596563	-0.980127	-1.62402	-1.30208	+	Cluster -2156	4.06633	0.00035663	Q93034	Cullin-5	CUL5
0.8559	0.672253	0.48864	0.794826	0.475993	0.635408	-1.00382	-1.61152	-1.30768	+	Cluster -2156	4.26528	0.000244857	Q99447	Ethanolamine-phosphate cytidylyltransferase	PCYT2
0.90958	0.764601	0.619594	0.576471	0.500221	0.538347	-0.919387	-1.59009	-1.39934	+	Cluster -2156	4.35018	0.000210112	Q04206	Transcription factor p65	RELA
0.890129	0.652382	0.414659	0.805218	0.466652	0.635935	-0.863922	-1.71272	-1.28833	+	Cluster -2156	3.53502	0.000945184	P17612	cAMP-dependent protein kinase catalytic subunit alpha	PRKACA
0.884819	0.751583	0.618264	0.688727	0.425712	0.55722	-1.02135	-1.59619	-1.30878	+	Cluster -2156	4.59419	0.000136998	P12270	Nucleoprotein TPR	TPR
0.909336	0.671386	0.433424	0.785248	0.465867	0.625557	-0.934056	-1.65982	-1.29694	+	Cluster -2156	3.8161	0.000563199	P08708	40S ribosomal protein S17	RPS17
1.00909	0.783261	0.557373	0.725284	0.298867	0.512077	-1.0247	-1.56593	-1.29532	+	Cluster -2156	4.11712	0.000324574	P49368	T-complex protein 1 subunit gamma	CCT3
0.896361	0.700398	0.504463	0.690466	0.517289	0.603877	-0.958583	-1.64998	-1.30429	+	Cluster -2156	4.15056	0.000304022	Q99426	Tubulin-folding cofactor B	TBCB
0.794829	0.588803	0.382902	0.747432	0.690225	0.718825	-0.953346	-1.53399	-1.43568	+	Cluster -2156	4.36951	0.000202293	P30047	GTP cyclohydrolase 1 feedback regulatory protein	GCHFR
0.755731	0.525649	0.295655	0.74226	0.80008	0.771169	-0.954842	-1.63884	-1.29686	+	Cluster -2156	4.10935	0.000328861	Q96I15	Selenocysteine lyase	SCLY
0.841963	0.517984	0.193988	0.838113	0.68713	0.762621	-0.828229	-1.54012	-1.47345	+	Cluster -2156	3.53518	0.000945184	Q96S59	Ran-binding protein 9	RANBP9
0.763358	0.581774	0.400252	0.798067	0.663237	0.730649	-1.04745	-1.57743	-1.31245	+	Cluster -2156	4.70923	0.000110327	Q9UNS2	COP9 signalosome complex subunit 3	COPS3
0.767963	0.469527	0.170999	0.764245	0.866792	0.815518	-0.96386	-1.60616	-1.28502	+	Cluster -2156	3.93702	0.000446786	P62249	40S ribosomal protein S16	RPS16
0.979035	0.627589	0.276155	0.657899	0.670134	0.664016	-0.942487	-1.64073	-1.29162	+	Cluster -2156	3.63639	0.000780167	P06132	Uroporphyrinogen decarboxylase	UROD
0.81801	0.493958	0.169904	0.959095	0.63504	0.797068	-1.06819	-1.51385	-1.29103	+	Cluster -2156	4.03375	0.000375023	P43686	26S protease regulatory subunit 6B	PSMC4
0.55546	0.512485	0.469534	0.756039	0.840804	0.79842	-1.17513	-1.14514	-1.61247	+	Cluster -2156	5.23294	4.25352e-05	Q9UPN3	Microtubule-actin cross-linking factor 1, isoforms 1/2/3/5	MACF1
0.481565	0.436498	0.391452	0.805188	0.905519	0.855352	-0.920763	-1.40273	-1.55208	+	Cluster -2156	4.64227	0.000124303	Q13619	Cullin-4A	CUL4A
0.675567	0.616213	0.55698	0.767081	0.644325	0.7057	-1.12603	-1.25897	-1.58086	+	Cluster -2156	5.42948	3.07368e-05	Q32P28	Prolyl 3-hydroxylase 1	LEPRE1
0.549483	0.555718	0.561876	0.682174	0.848003	0.765089	-1.10444	-1.43664	-1.42126	+	Cluster -2156	5.93414	1.3353e-05	Q96T51	RUN and FYVE domain-containing protein 1	RUFY1
0.549859	0.554787	0.559696	0.751711	0.780969	0.76634	-1.09481	-1.4074	-1.46115	+	Cluster -2156	6.02059	1.18983e-05	Q9UPT8	Zinc finger CCCH domain-containing protein 4	ZC3H4
0.813401	0.552492	0.291571	0.679196	0.842456	0.760827	-1.18863	-1.39173	-1.35959	+	Cluster -2156	4.99274	6.61324e-05	Q13574	Diacylglycerol kinase zeta	DGKZ
0.70627	0.568078	0.429889	0.733028	0.774925	0.753976	-1.17398	-1.47013	-1.32206	+	Cluster -2156	5.95325	1.30834e-05	P50748	Kinetochore-associated protein 1	KNTC1
0.746469	0.594114	0.441777	0.759393	0.696945	0.728168	-1.15397	-1.49061	-1.32229	+	Cluster -2156	5.64531	2.14623e-05	O95881	Thioredoxin domain-containing protein 12	TXNDC12
0.74351	0.611768	0.480042	0.726315	0.69946	0.712887	-1.16136	-1.48796	-1.32466	+	Cluster -2156	5.86985	1.46415e-05	P12955	Xaa-Pro dipeptidase	PEPD
0.711418	0.596256	0.481103	0.672539	0.779006	0.725772	-1.12493	-1.51913	-1.32204	+	Cluster -2156	5.58642	2.38143e-05	O75131	Copine-3	CPNE3
0.771459	0.542759	0.314045	0.774676	0.773086	0.773881	-1.23186	-1.40141	-1.31664	+	Cluster -2156	5.48274	2.81271e-05	P36871	Phosphoglucomutase-1	PGM1
0.807416	0.636552	0.465683	0.620601	0.760608	0.690605	-1.30078	-1.35353	-1.32715	+	Cluster -2156	6.18176	9.10524e-06	O00273	DNA fragmentation factor subunit alpha	DFFA
0.687534	0.550237	0.412809	0.719612	0.825697	0.772659	-1.26075	-1.38494	-1.32285	+	Cluster -2156	6.58463	4.82261e-06	P25788	Proteasome subunit alpha type-3	PSMA3
0.676454	0.605078	0.53379	0.624136	0.822468	0.723301	-1.26446	-1.39236	-1.32841	+	Cluster -2156	6.96913	2.74869e-06	P07741	Adenine phosphoribosyltransferase	APRT
0.643105	0.576435	0.509769	0.681212	0.813563	0.747387	-1.16223	-1.48542	-1.32383	+	Cluster -2156	6.17635	9.16431e-06	P08758	Annexin A5	ANXA5
0.654123	0.499289	0.344586	0.65796	0.951728	0.80484	-1.06437	-1.54397	-1.30418	+	Cluster -2156	4.76727	9.9855e-05	Q969U7	Proteasome assembly chaperone 2	PSMG2
0.67062	0.505551	0.340748	0.768139	0.850499	0.809315	-1.20803	-1.42187	-1.31496	+	Cluster -2156	5.98924	1.24727e-05	Q9UMY4	Sorting nexin-12	SNX12
0.573575	0.518575	0.46367	0.726783	0.874399	0.800589	-1.19165	-1.44673	-1.3192	+	Cluster -2156	6.62628	4.57284e-06	Q6GMV3	Putative peptidyl-tRNA hydrolase PTRHD1	PTRHD1
0.632304	0.497128	0.361962	0.774078	0.849277	0.811679	-1.08098	-1.53663	-1.30882	+	Cluster -2156	5.24166	4.20293e-05	O43847	Nardilysin	NRD1
0.567258	0.500695	0.434128	0.864931	0.755218	0.810074	-1.07621	-1.54532	-1.31077	+	Cluster -2156	5.41946	3.1106e-05	Q9NY33	Dipeptidyl peptidase 3	DPP3
[truncated: 167 more rows]

## Sheet: Table S2-2. Droplet enriched
Supplementary Data 2-2. Significantly enriched proteins in the p62 droplet through ANOVA analysis
ProteinGroups output files from MaxQuant was analyzed by Perseus (version 2.0.7).
Totally 590 proteins were filtered out as the enriched proteins in the droplet (Cluster-2155).
ANOVA test with Benjamini-Hochberg FDR ≤ 0.01 was used for filtering the significantly changed proteins.
Mix-rep2	Mix-rep1	Mix-rep3	FT-rep2	FT-rep3	FT-rep1	Droplet-rep2	Droplet-rep3	Droplet-rep1	C: ANOVA Significant	C: Cluster	N: -Log ANOVA p value	N: ANOVA q-value	T: Majority protein ID	T: Protein names	T: Gene names
0.527611	0.280371	0.0331046	-1.18589	-1.2521	-1.21899	0.419566	1.4577	0.938619	+	Cluster -2155	3.2441	0.00166083	Q9BZF9	Uveal autoantigen with coiled-coil domains and ankyrin repeats	UACA
0.662522	0.385352	0.108458	-1.22026	-1.17489	-1.19758	0.0643099	1.55999	0.812093	+	Cluster -2155	2.39473	0.0085232	P17066	Heat shock 70 kDa protein 6	HSPA6
0.0531467	0.215178	0.37747	-0.992502	-1.3131	-1.15281	0.184864	1.69029	0.937475	+	Cluster -2155	2.43202	0.0079317	O60333	Kinesin-like protein KIF1B	KIF1B
0.8047	0.421162	0.0376799	-0.984933	-1.44659	-1.37716	0.709227	1.03213	0.803782	+	Cluster -2155	3.68411	0.000713765	Q7L1T6	Cytochrome b5 reductase 4	CYB5R4
0.889512	0.212709	-0.464042	-0.924328	-1.41079	-1.16756	0.904137	1.00553	0.954834	+	Cluster -2155	2.65877	0.00511692	Q9UKB3	DnaJ homolog subfamily C member 12	DNAJC12
0.852323	0.229842	-0.393009	-0.898836	-1.45764	-1.17823	1.10073	0.796302	0.948518	+	Cluster -2155	2.73839	0.00437266	O75165	DnaJ homolog subfamily C member 13	DNAJC13
0.734023	0.32484	-0.083705	-1.06171	-1.38956	-1.22564	0.479123	1.32205	0.900566	+	Cluster -2155	3.09569	0.00220693	Q9NPE3	H/ACA ribonucleoprotein complex subunit 3	NOP10
0.0923879	-0.0305897	-0.153615	-0.639835	-1.54131	-1.09057	1.32526	1.30106	0.737218	+	Cluster -2155	3.25456	0.00162788	Q96DC7	Transmembrane and coiled-coil domain-containing protein 6	TMCO6
0.0499896	-0.0347782	-0.119817	-0.319829	-1.73627	-1.09598	0.903028	0.978651	1.375	+	Cluster -2155	2.52812	0.00661008	Q8TF42	Ubiquitin-associated and SH3 domain-containing protein B	UBASH3B
0.0325307	-0.134001	-0.300561	-0.887667	-1.21268	-1.05017	0.78272	1.58566	1.18417	+	Cluster -2155	3.80689	0.000572102	Q6ZT12	E3 ubiquitin-protein ligase UBR3	UBR3
0.248069	-0.117564	-0.483141	-0.846554	-1.33413	-1.00756	1.17068	1.18991	1.18029	+	Cluster -2155	3.93289	0.000449305	Q9NW64	Pre-mRNA-splicing factor RBM22	RBM22
0.531255	0.0762193	-0.378885	-0.793784	-1.33584	-1.18533	0.944014	0.540693	1.60166	+	Cluster -2155	2.53356	0.0065476	P52943	Cysteine-rich protein 2	CRIP2
0.0943423	-0.127222	-0.348797	-1.03356	-1.12139	-1.07747	1.1252	1.28421	1.20469	+	Cluster -2155	5.53075	2.60443e-05	Q92871	Phosphomannomutase 1	PMM1
0.276945	0.000955485	-0.274949	-1.13272	-1.15267	-1.14269	1.04238	1.24106	1.1417	+	Cluster -2155	5.00095	6.54715e-05	P42575	Caspase-2;Caspase-2 subunit p18;Caspase-2 subunit p13;Caspase-2 subunit p12	CASP2
0.0544186	-0.0475702	-0.149707	-0.777813	-1.41791	-1.09786	0.817438	1.47353	1.14548	+	Cluster -2155	3.77619	0.000606803	Q96RU2	Ubiquitin carboxyl-terminal hydrolase 28	USP28
0.51158	0.183696	-0.144159	-1.47012	-1.00019	-1.141	0.768499	1.10268	1.18901	+	Cluster -2155	3.80894	0.000570191	P53779	Mitogen-activated protein kinase 10	MAPK10
0.465399	0.0478614	-0.369694	-1.18473	-1.11558	-1.15015	0.98335	1.22125	1.1023	+	Cluster -2155	3.97205	0.000419857	Q7Z478	ATP-dependent RNA helicase DHX29	DHX29
0.884203	0.147716	-0.589281	-1.35617	-0.891519	-1.12385	0.761133	1.19147	0.976294	+	Cluster -2155	2.38142	0.00875076	P55036	26S proteasome non-ATPase regulatory subunit 4	PSMD4
0.633246	-0.0313896	-0.696015	-1.41099	-0.690595	-1.05079	0.963367	1.20101	1.08217	+	Cluster -2155	2.50339	0.00692769	Q14693	Phosphatidate phosphatase LPIN1	LPIN1
0.25687	0.139335	0.0217739	-1.23225	-0.496909	-1.70393	0.874835	1.3781	0.762176	+	Cluster -2155	2.7319	0.00441933	P53816	HRAS-like suppressor 3	PLA2G16
0.367698	-0.168422	-0.704607	-1.09831	-0.8426	-0.970452	0.595464	1.68235	1.13888	+	Cluster -2155	2.4736	0.0073282	P50552	Vasodilator-stimulated phosphoprotein	VASP
0.470302	-0.0200929	-0.510705	-1.2932	-0.855758	-1.07447	0.840031	1.58693	0.856972	+	Cluster -2155	2.78915	0.00396093	O60645	Exocyst complex component 3	EXOC3
0.210607	0.155413	0.100265	-1.79653	-0.497408	-1.14697	0.690302	1.29279	0.991535	+	Cluster -2155	2.66894	0.00501614	Q9NQC7	Ubiquitin carboxyl-terminal hydrolase CYLD	CYLD
-0.0854789	-0.0279707	0.0291914	-1.59346	-0.585027	-1.08924	1.41563	0.819026	1.11733	+	Cluster -2155	3.18704	0.00184323	Q13017	Rho GTPase-activating protein 5	ARHGAP5
-0.0425384	0.0813258	0.205258	-1.47303	-1.13414	-0.875357	1.4195	0.739496	1.07948	+	Cluster -2155	3.77425	0.000608521	P09543	2,3-cyclic-nucleotide 3-phosphodiesterase	CNP
0.0374173	0.0160587	-0.00519459	-1.52455	-0.756332	-1.14044	1.05751	1.19121	1.12433	+	Cluster -2155	4.25669	0.000248988	Q9NPD3	Exosome complex component RRP41	EXOSC4
-0.055478	0.0999385	0.255597	-1.63744	-0.680108	-1.15877	0.868787	1.24874	1.05875	+	Cluster -2155	3.42166	0.00117604	Q96BN8	Ubiquitin thioesterase otulin	OTULIN
0.266162	0.0902725	-0.0855182	-1.64144	-0.659229	-1.15034	0.847297	1.27277	1.06002	+	Cluster -2155	3.30152	0.00149259	Q96MU7	YTH domain-containing protein 1	YTHDC1
0.383181	-0.0994221	-0.582209	-1.51929	-0.542104	-1.0307	1.19324	1.06712	1.13018	+	Cluster -2155	2.7742	0.00408845	P26196	Probable ATP-dependent RNA helicase DDX6	DDX6
0.0413502	-0.130645	-0.302761	-1.51956	-0.572243	-1.0459	1.2316	1.12158	1.17658	+	Cluster -2155	3.57647	0.000870608	Q9HCN4	GPN-loop GTPase 1	GPN1
0.749045	0.550116	0.351063	-1.62756	-1.22534	-0.813202	1.22255	-0.0460738	0.839405	+	Cluster -2155	2.41068	0.00826773	P06400	Retinoblastoma-associated protein	RB1
0.438249	0.46082	0.483114	-1.68196	-1.03719	-1.05855	1.32482	0.470073	0.600635	+	Cluster -2155	3.18649	0.00184323	Q92585	Mastermind-like protein 1	MAML1
0.355499	0.274104	0.192595	-1.00286	-1.43273	-1.10478	1.57924	0.15726	0.981675	+	Cluster -2155	2.5457	0.00641892	O15258	Protein RER1	RER1
1.13279	0.689869	0.247043	-1.58118	-1.17697	-1.10133	0.681534	0.59241	0.515834	+	Cluster -2155	3.51414	0.00098168	Q8N8R7	ARL14 effector protein	ARL14EP
0.728524	0.378334	0.0281901	-1.00483	-1.40773	-1.15865	1.52381	0.100323	0.81204	+	Cluster -2155	2.32693	0.00968126	Q6P1K2	Polyamine-modulated factor 1	PMF1
0.453409	0.357819	0.262164	-1.44017	-1.39073	-0.750663	1.51186	0.847378	0.148933	+	Cluster -2155	2.42574	0.00802391	Q96B23	Uncharacterized protein C18orf25	C18orf25
0.637628	0.249085	-0.139753	-1.3092	-1.12026	-1.21473	1.33271	0.59879	0.965734	+	Cluster -2155	3.3982	0.0012324	P07910	Heterogeneous nuclear ribonucleoproteins C1/C2	HNRNPC
1.01121	0.424538	-0.162213	-1.39085	-1.11389	-1.17551	0.757757	0.450226	1.19874	+	Cluster -2155	2.69134	0.00480027	A6NGY5	Olfactory receptor 51F1	OR51F1
0.462229	0.440562	0.418866	-1.19363	-1.82446	-0.686994	0.399085	0.814221	1.17012	+	Cluster -2155	2.77848	0.00405056	Q9NRD1	F-box only protein 6	FBXO6
0.268976	0.269454	0.26994	-1.73911	-1.0362	-0.722298	1.41	0.217738	1.06149	+	Cluster -2155	2.37368	0.00888281	O43299	AP-5 complex subunit zeta-1	AP5Z1
0.176486	0.144502	0.112332	-1.29844	-0.977449	-1.13794	0.946652	0.297687	1.73618	+	Cluster -2155	2.59521	0.00581025	Q9UNQ2	Probable dimethyladenosine transferase	DIMT1
0.543675	0.357367	0.171084	-1.49967	-1.40916	-0.670943	0.73367	0.274317	1.49966	+	Cluster -2155	2.41944	0.00812159	P08235	Mineralocorticoid receptor	NR3C2
0.664331	0.701062	0.737834	-0.777673	-1.5701	-1.45208	0.203044	1.05307	0.440521	+	Cluster -2155	3.07891	0.00227643	Q9UDT6	CAP-Gly domain-containing linker protein 2	CLIP2
0.600457	0.694789	0.789093	-1.10742	-1.70236	-1.05008	0.420208	1.00321	0.352102	+	Cluster -2155	3.52456	0.000963295	Q07890	Son of sevenless homolog 2	SOS2
0.570142	0.73756	0.904976	-0.591534	-1.75068	-1.34369	0.0318442	0.559649	0.881731	+	Cluster -2155	2.56636	0.00615521	P68106	Peptidyl-prolyl cis-trans isomerase FKBP1B	FKBP1B
1.07908	0.738168	0.397175	-0.805252	-1.7368	-1.27102	0.551098	0.514689	0.532867	+	Cluster -2155	3.23681	0.00168373	Q6UXN9	WD repeat-containing protein 82	WDR82
0.645331	0.696016	0.746744	-0.719961	-1.68408	-1.35151	0.126631	1.05087	0.489963	+	Cluster -2155	2.82015	0.00372704	P61968	LIM domain transcription factor LMO4	LMO4
-0.311334	0.144773	0.600993	-0.713818	-1.18893	-1.53567	0.608691	1.20989	1.18541	+	Cluster -2155	2.72475	0.00448545	B2RBV5		LOC93622
0.11942	0.610669	1.10194	-1.47618	-1.39644	-0.95204	0.807946	0.657664	0.527014	+	Cluster -2155	3.20845	0.00177273	Q96MG7	Melanoma-associated antigen G1	NDNL2
0.0621959	0.38952	0.716917	-0.945848	-1.17403	-1.51966	1.4207	0.226591	0.823622	+	Cluster -2155	2.59197	0.00584761	P68366	Tubulin alpha-4A chain	TUBA4A
-0.22685	0.0336779	0.294239	-0.331509	-1.82114	-1.07633	1.12805	0.957229	1.04264	+	Cluster -2155	2.4083	0.00830057	O95551	Tyrosyl-DNA phosphodiesterase 2	TDP2
0.179608	0.415775	0.651969	-1.01803	-1.54728	-1.28266	0.725915	1.00783	0.86687	+	Cluster -2155	4.316	0.000223094	Q9H425	Uncharacterized protein C1orf198	C1orf198
-0.160033	0.175792	0.511391	-0.393902	-1.86825	-1.13108	1.05269	0.858029	0.955364	+	Cluster -2155	2.33653	0.00952565	Q96FZ2	Embryonic stem cell-specific 5-hydroxymethylcytosine-binding protein	HMCES
-0.105764	0.379928	0.865494	-1.07574	-1.80257	-0.767732	0.782904	0.888012	0.835467	+	Cluster -2155	2.65583	0.0051463	Q96FZ7	Charged multivesicular body protein 6	CHMP6
-0.0619285	0.1874	0.437123	-0.68156	-1.67681	-1.17919	1.2684	0.714926	0.991637	+	Cluster -2155	3.04482	0.00242545	Q9NWV8	BRISC and BRCA1-A complex member 1	BABAM1
-0.228238	0.276782	0.781847	-0.55051	-1.78707	-1.16879	0.963878	0.820106	0.891991	+	Cluster -2155	2.38256	0.00873208	Q99816	Tumor susceptibility gene 101 protein	TSG101
-0.288555	-0.421501	-0.554732	-0.598803	-0.96225	-0.78052	0.567427	0.972609	2.06633	+	Cluster -2155	2.3636	0.00906552	Q92922	SWI/SNF complex subunit SMARCC1	SMARCC1
-0.295301	-0.632571	-0.969866	-0.772641	-0.289678	-0.816083	0.95672	1.00029	1.81913	+	Cluster -2155	2.89023	0.00326984	Q9H9F9	Actin-related protein 5	ACTR5
0.0839535	-0.519114	-1.12238	-0.938887	-0.503853	-0.721368	0.931426	1.54968	1.24054	+	Cluster -2155	2.69198	0.00479705	Q09666	Neuroblast differentiation-associated protein AHNAK	AHNAK
0.0526666	-0.412757	-0.878188	-1.20014	-0.430267	-0.815208	0.880187	1.57576	1.22795	+	Cluster -2155	2.74693	0.00430147	Q15024	Exosome complex component RRP42	EXOSC7
-0.0695977	-0.614624	-1.15988	-1.1153	-0.0969495	-0.606122	0.920675	1.52098	1.22081	+	Cluster -2155	2.37442	0.00887608	Q5VUA4	Zinc finger protein 318	ZNF318
-0.208864	-0.48183	-0.75492	-1.25844	-0.974577	0.0301928	1.16924	0.939922	1.53927	+	Cluster -2155	2.41969	0.00812083	O43402	ER membrane protein complex subunit 8	EMC8
-0.249634	-0.439746	-0.629843	-1.08594	-0.599904	-0.842921	1.56753	0.997806	1.28265	+	Cluster -2155	4.06711	0.000356321	P51530	DNA replication ATP-dependent helicase/nuclease DNA2;DNA replication nuclease DNA2;DNA replication ATP-dependent helicase DNA2	DNA2
-0.389976	-0.299776	-0.902088	-0.863562	-0.482376	-0.934177	1.50955	1.07176	1.29065	+	Cluster -2155	3.82401	0.000555343	P30279	G1/S-specific cyclin-D2	CCND2
-0.198768	-0.417218	-0.635641	-1.20258	-0.50574	-0.854163	1.49686	1.04589	1.27136	+	Cluster -2155	3.77918	0.00060313	Q9P0J7	E3 ubiquitin-protein ligase KCMF1	KCMF1
-0.0769966	-0.599913	-1.12301	-0.899904	-0.42759	-0.663743	1.53656	0.990897	1.26369	+	Cluster -2155	2.98787	0.00270133	Q96P47	Arf-GAP with GTPase, ANK repeat and PH domain-containing protein 3	AGAP3
-0.0991549	-0.366223	-0.633406	-1.18675	-0.501027	-0.843889	1.79748	0.622835	1.21014	+	Cluster -2155	2.6239	0.00547839	Q6P1N0	Coiled-coil and C2 domain-containing protein 1A	CC2D1A
0.0681179	-0.478034	-1.02412	-0.977493	-0.5504	-0.763947	1.59451	0.889423	1.24195	+	Cluster -2155	2.79506	0.00391385	Q9P2X3	Protein IMPACT	IMPACT
-0.253766	-0.404266	-0.554828	-1.47216	-0.143913	-0.808041	1.53963	0.885041	1.2123	+	Cluster -2155	2.53663	0.0065212	Q13164	Mitogen-activated protein kinase 7	MAPK7
-0.222834	-0.455874	-0.688892	-1.29784	-0.29492	-0.79638	1.53334	0.971169	1.25223	+	Cluster -2155	3.05057	0.00239645	Q9NTK5	Obg-like ATPase 1	OLA1
-0.0572766	-0.429599	-0.801749	-1.3093	-0.245995	-0.777656	1.6643	0.750106	1.20718	+	Cluster -2155	2.40784	0.00830535	P98179	RNA-binding protein 3	RBM3
-0.252478	-0.296534	-0.340616	-1.29413	-0.579208	-0.999238	1.30644	1.2017	1.25407	+	Cluster -2155	4.42711	0.000183244	Q6DKK2	Tetratricopeptide repeat protein 19, mitochondrial	TTC19
-0.366651	-0.274015	-0.18134	-1.62174	-0.1987	-0.910224	1.0223	1.34615	1.18421	+	Cluster -2155	2.60643	0.00567367	Q96KN1	Protein FAM84B	FAM84B
-0.181289	-0.144351	-0.107744	-1.51814	-0.565099	-1.04162	1.13483	1.23733	1.18608	+	Cluster -2155	3.71505	0.000674254	Q9UQE7	Structural maintenance of chromosomes protein 3	SMC3
-0.35379	-0.283556	-0.213681	-1.4039	-0.498519	-0.951201	1.07718	1.3926	1.23487	+	Cluster -2155	3.6946	0.000699033	Q04637	Eukaryotic translation initiation factor 4 gamma 1	EIF4G1
-0.352916	-0.300543	-0.248193	-1.38126	-0.510379	-0.945825	1.25793	1.23483	1.24635	+	Cluster -2155	3.95301	0.000433661	O75533	Splicing factor 3B subunit 1	SF3B1
-0.609263	-0.315574	-0.0220375	-1.43605	-0.485506	-0.705248	1.75459	0.897804	0.921282	+	Cluster -2155	2.53393	0.0065476	Q5VTL8	Pre-mRNA-splicing factor 38B	PRPF38B
-0.370946	-0.216701	-0.0622234	-1.18835	-0.831104	-1.00973	1.52407	0.928653	1.22634	+	Cluster -2155	4.3278	0.000218022	Q9BZG8	Diphthamide biosynthesis protein 1	DPH1
-0.471342	-0.29542	-0.119564	-1.32025	-0.574113	-0.947183	1.43513	1.05013	1.24261	+	Cluster -2155	3.85719	0.000521034	Q96JK2	DDB1- and CUL4-associated factor 5	DCAF5
-0.287083	-0.256184	-0.225022	-1.32036	-0.632063	-0.976219	1.5059	0.958738	1.2323	+	Cluster -2155	3.94112	0.000443751	P17900	Ganglioside GM2 activator;Ganglioside GM2 activator isoform short	GM2A
-0.621852	-0.438842	-0.255687	-1.00416	-0.6605	-0.832339	1.70165	0.84062	1.27111	+	Cluster -2155	3.6208	0.000803305	Q9BT23	LIM domain-containing protein 2	LIMD2
-0.471053	-0.381779	-0.292205	-0.949951	-0.868257	-0.909111	1.47222	1.10937	1.29077	+	Cluster -2155	5.91857	1.35938e-05	Q9NR33	DNA polymerase epsilon subunit 4	POLE4
-0.491971	-0.294848	-0.0980304	-1.09785	-0.824817	-0.961324	1.49813	1.01447	1.25623	+	Cluster -2155	4.61375	0.000131605	Q8IWZ3	Ankyrin repeat and KH domain-containing protein 1	ANKHD1
-0.491096	-0.408622	-0.325941	-1.26133	-0.46534	-0.863345	1.47141	1.07238	1.27189	+	Cluster -2155	3.87075	0.000506305	Q9H8M7	Protein FAM188A	FAM188A
-0.366228	-0.331919	-0.29755	-1.10495	-0.774257	-0.939603	1.51001	1.03301	1.27149	+	Cluster -2155	5.0118	6.4428e-05	Q9NQT5	Exosome complex component RRP40	EXOSC3
-0.393049	-0.379479	-0.36634	-1.00494	-0.774722	-0.889821	1.67622	0.862684	1.26944	+	Cluster -2155	4.04843	0.000366482	Q00341	Vigilin	HDLBP
-0.468699	-0.451526	-0.434353	-0.91937	-0.769582	-0.844475	1.61088	0.981132	1.29599	+	Cluster -2155	4.742	0.000103911	P61088	Ubiquitin-conjugating enzyme E2 N;Putative ubiquitin-conjugating enzyme E2 N-like	UBE2N;UBE2NL
-0.200666	-0.293344	-0.386036	-1.19097	-0.726627	-0.958796	1.53087	0.973445	1.25213	+	Cluster -2155	4.36618	0.000203419	Q99615	DnaJ homolog subfamily C member 7	DNAJC7
0.599414	-0.14926	-0.898133	-0.757972	-1.1906	-0.974279	0.97612	1.03861	1.3561	+	Cluster -2155	2.36951	0.00895145	P14866	Heterogeneous nuclear ribonucleoprotein L	HNRNPL
0.397814	-0.253938	-0.905582	-1.03764	-0.843012	-0.940326	1.13484	1.25362	1.19423	+	Cluster -2155	2.88263	0.0033238	Q9UM54	Unconventional myosin-VI	MYO6
0.353	-0.447521	-1.24809	-0.603104	-0.910573	-0.756837	1.2132	1.19554	1.20438	+	Cluster -2155	2.33853	0.00949209	Q96H20	Vacuolar-sorting protein SNF8	SNF8
0.0983352	-0.362265	-0.82272	-1.03586	-0.753616	-0.894738	1.27855	1.23537	1.25695	+	Cluster -2155	3.7071	0.000684551	Q99717	Mothers against decapentaplegic homolog 5	SMAD5
0.170496	-0.303635	-0.77782	-0.969164	-0.907875	-0.93852	1.25664	1.2277	1.24217	+	Cluster -2155	3.74401	0.000637817	Q86W42	THO complex subunit 6 homolog	THOC6
-0.128167	-0.40179	-0.675172	-0.770186	-0.98635	-0.878274	1.51852	1.04146	1.27997	+	Cluster -2155	4.3367	0.000214726	Q9NPJ3	Acyl-coenzyme A thioesterase 13;Acyl-coenzyme A thioesterase 13, N-terminally processed	ACOT13
0.0849997	-0.41047	-0.905716	-0.877546	-0.832625	-0.855088	1.31603	1.21494	1.26548	+	Cluster -2155	3.62052	0.000803305	Q0VGL1	Ragulator complex protein LAMTOR4;Ragulator complex protein LAMTOR4, N-terminally processed	LAMTOR4
0.183725	-0.279064	-0.741903	-0.653078	-1.22387	-0.938474	1.42436	1.01076	1.21755	+	Cluster -2155	3.21784	0.00174045	O94888	UBX domain-containing protein 7	UBXN7
0.053881	-0.298033	-0.649947	-1.17055	-0.730402	-0.950477	1.28345	1.21357	1.24851	+	Cluster -2155	4.0883	0.000342894	Q99614	Tetratricopeptide repeat protein 1	TTC1
-0.067316	-0.460197	-0.853025	-0.649177	-0.98534	-0.817261	1.50132	1.05356	1.27743	+	Cluster -2155	3.70575	0.0006856	P38919	Eukaryotic initiation factor 4A-III;Eukaryotic initiation factor 4A-III, N-terminally processed	EIF4A3
0.354602	-0.072059	-0.498756	-1.159	-0.615172	-1.40228	1.3494	0.912372	1.13088	+	Cluster -2155	3.0256	0.00251532	P62491	Ras-related protein Rab-11A	RAB11A
0.606165	0.0413631	-0.523392	-1.22054	-0.991387	-1.10596	1.42597	0.703213	1.06457	+	Cluster -2155	2.81029	0.00379782	Q9P086	Mediator of RNA polymerase II transcription subunit 11	MED11
0.260272	-0.108226	-0.476919	-1.22748	-1.40309	-0.440978	1.43048	0.8338	1.13214	+	Cluster -2155	2.74256	0.00433786	Q9NVJ2	ADP-ribosylation factor-like protein 8B	ARL8B
0.317055	-0.179603	-0.676212	-1.05493	-0.86564	-0.960285	1.74307	0.536696	1.13985	+	Cluster -2155	2.43019	0.00795753	P49841	Glycogen synthase kinase-3 beta	GSK3B
0.30086	-0.247978	-0.796867	-0.958454	-0.893614	-0.926031	1.67566	0.672409	1.17401	+	Cluster -2155	2.57581	0.00604123	P39023	60S ribosomal protein L3	RPL3
0.178551	-0.142007	-0.462664	-0.973932	-1.11273	-1.04332	1.5342	0.836546	1.18536	+	Cluster -2155	3.72505	0.000661516	Q9Y237	Peptidyl-prolyl cis-trans isomerase NIMA-interacting 4	PIN4
0.4131	-0.227869	-0.868954	-1.04681	-0.846822	-0.946814	1.46889	0.880555	1.17472	+	Cluster -2155	2.69	0.00481257	Q13151	Heterogeneous nuclear ribonucleoprotein A0	HNRNPA0
-0.529082	-0.785761	-1.04249	-1.08191	0.216389	-0.432763	1.52305	0.972349	1.16022	+	Cluster -2155	2.54852	0.00638395	Q5UIP0	Telomere-associated protein RIF1	RIF1
-0.416301	-0.859343	-1.30189	-0.883949	0.190663	-0.346656	1.42193	0.989734	1.20581	+	Cluster -2155	2.62976	0.00541899	Q9NPA8	Transcription and mRNA export factor ENY2	ENY2
-0.755865	-1.03352	-1.31135	-0.507687	0.372643	-0.0675219	1.64993	0.552282	1.10109	+	Cluster -2155	2.53377	0.0065476	O43665	Regulator of G-protein signaling 10	RGS10
-0.603246	-0.92305	-1.24283	-0.515494	-0.00737133	-0.261434	1.77456	0.594411	1.18445	+	Cluster -2155	2.67075	0.00500138	Q9Y5K8	V-type proton ATPase subunit D	ATP6V1D
-0.573193	-0.810715	-1.04755	-0.830896	0.0662273	-0.382353	1.8282	0.557479	1.1928	+	Cluster -2155	2.34529	0.00938934	Q9UK41	Vacuolar protein sorting-associated protein 28 homolog	VPS28
-0.698442	-1.07871	-1.269	-0.0796021	-0.454645	0.0326051	1.58788	0.777323	1.18259	+	Cluster -2155	3.31642	0.00144614	O75319	RNA/RNP complex-1-interacting phosphatase	DUSP11
-0.898858	-1.03947	-1.26587	-0.0517143	-0.240149	-0.145932	1.26938	1.15861	1.21399	+	Cluster -2155	5.81134	1.61669e-05	Q9NQG6	Mitochondrial dynamics protein MID51	MIEF1
-1.12932	-1.00827	-0.886849	0.496126	-0.79424	-0.149075	1.20682	1.10761	1.1572	+	Cluster -2155	2.89545	0.00323634	O43482	Protein Mis18-beta	OIP5
-0.909546	-1.11118	-0.850366	-0.0444588	-0.911238	0.30711	1.45507	0.891384	1.17323	+	Cluster -2155	2.73202	0.00441933	Q9NW75	G patch domain-containing protein 2	GPATCH2
-1.20938	-1.10856	-1.00787	0.0670759	-0.220697	-0.076812	1.28008	1.09075	1.18542	+	Cluster -2155	6.00598	1.22022e-05	P36969	Phospholipid hydroperoxide glutathione peroxidase, mitochondrial	GPX4
-1.10409	-1.0851	-1.06618	0.154053	-0.373311	-0.10963	1.26326	1.12626	1.19475	+	Cluster -2155	5.18832	4.65262e-05	Q9H9A6	Leucine-rich repeat-containing protein 40	LRRC40
-1.03648	-1.01754	-0.998512	-0.188913	-0.243041	-0.215979	1.53959	0.927407	1.23348	+	Cluster -2155	4.87597	8.2419e-05	P68104	Elongation factor 1-alpha 1;Putative elongation factor 1-alpha-like 3	EEF1A1;EEF1A1P5
-1.14426	-1.05343	-0.962608	0.0486798	-0.382909	-0.16712	1.28463	1.15647	1.22055	+	Cluster -2155	5.49534	2.77041e-05	P60763	Ras-related C3 botulinum toxin substrate 3	RAC3
-0.712623	-0.937749	-0.972907	-0.518737	-0.37856	-0.390343	1.26455	1.34273	1.30364	+	Cluster -2155	6.48735	5.59076e-06	P30414	NK-tumor recognition protein;Putative peptidyl-prolyl cis-trans isomerase	NKTR
-0.647342	-0.852851	-0.920875	-0.772707	-0.200736	-0.505534	1.44585	1.15419	1.30001	+	Cluster -2155	4.53168	0.000153001	Q9UBC1	NF-kappa-B inhibitor-like protein 1	NFKBIL1
-0.521769	-1.35904	-0.683308	-0.919949	-0.293534	0.152318	1.40504	1.01181	1.20843	+	Cluster -2155	2.64297	0.00527869	Q12986	Transcriptional repressor NF-X1	NFX1
-0.867406	-0.979931	-1.09256	-0.365208	-0.206905	-0.286058	1.38263	1.14942	1.26602	+	Cluster -2155	6.26911	7.91818e-06	Q7Z6L1	Tectonin beta-propeller repeat-containing protein 1	TECPR1
-0.690755	-0.870884	-1.05101	-0.545749	-0.294504	-0.42013	1.51303	1.06902	1.29099	+	Cluster -2155	4.83899	8.75415e-05	Q2TAZ0	Autophagy-related protein 2 homolog A	ATG2A
-0.799778	-0.900417	-1.0011	-0.40603	-0.38837	-0.397199	1.40351	1.19175	1.29762	+	Cluster -2155	6.81367	3.44636e-06	Q9UNW9	RNA-binding protein Nova-2;RNA-binding protein Nova-1	NOVA2;NOVA1
-0.688607	-1.16067	-0.651947	-0.611063	-0.36574	-0.394619	1.50492	1.07685	1.29088	+	Cluster -2155	4.32852	0.000217891	P62714	Serine/threonine-protein phosphatase 2A catalytic subunit beta isoform	PPP2CB
-0.762569	-0.877361	-0.992223	-0.78115	-0.0135516	-0.397353	1.37745	1.17202	1.27473	+	Cluster -2155	4.1069	0.000330085	O75496	Geminin	GMNN
-0.746579	-0.886672	-1.02674	-0.480826	-0.331443	-0.406133	1.49563	1.08998	1.29279	+	Cluster -2155	5.34087	3.60145e-05	Q13868	Exosome complex component RRP4	EXOSC2
-0.845229	-0.914432	-0.98382	-0.336879	-0.42111	-0.378991	1.41121	1.17576	1.29349	+	Cluster -2155	6.87507	3.17485e-06	Q92841	Probable ATP-dependent RNA helicase DDX17	DDX17
-0.693152	-0.899192	-1.10512	-0.395399	-0.380525	-0.387962	1.47159	1.10265	1.28711	+	Cluster -2155	5.15498	4.93589e-05	Q9Y4U1	Methylmalonic aciduria and homocystinuria type C protein	MMACHC
-0.520439	-1.65128	-0.602093	-0.741182	-0.147757	0.184258	1.18663	1.13236	1.1595	+	Cluster -2155	2.43269	0.00792333	Q9UIQ6	Leucyl-cystinyl aminopeptidase;Leucyl-cystinyl aminopeptidase, pregnancy serum form	LNPEP
-1.18071	-0.966871	-0.753123	-0.623219	0.348196	-0.393913	1.15999	1.5133	0.896348	+	Cluster -2155	3.00209	0.00263149	Q8NEM2	SHC SH2 domain-binding protein 1	SHCBP1
-1.19637	-0.973842	-0.921819	-0.475841	0.0932772	-0.191284	1.32017	1.12375	1.22196	+	Cluster -2155	4.65985	0.000120261	O15304	Apoptosis regulatory protein Siva	SIVA1
-1.21174	-1.08497	-0.958225	-0.313764	0.110468	-0.101648	1.40003	0.973236	1.18662	+	Cluster -2155	4.72292	0.000107887	Q15750	TGF-beta-activated kinase 1 and MAP3K7-binding protein 1	TAB1
-0.94622	-0.939953	-0.933826	-0.631204	-0.027157	-0.32918	1.33684	1.20152	1.26917	+	Cluster -2155	4.86162	8.44802e-05	Q9Y6G5	COMM domain-containing protein 10	COMMD10
-0.312739	-1.46866	-1.01907	-0.354978	-0.0717888	-0.401646	1.32062	1.09864	1.20963	+	Cluster -2155	3.05415	0.00238109	Q8NHU2	Cilia- and flagella-associated protein 61	CFAP61
-0.528083	-0.94509	-1.36186	-0.254738	-0.35484	-0.304794	1.29193	1.20769	1.24979	+	Cluster -2155	4.05436	0.000363532	Q5TA50	Ceramide-1-phosphate transfer protein	CPTP
-0.160229	-0.849775	-1.53927	-0.310905	-0.388501	-0.349704	1.51318	0.885756	1.19945	+	Cluster -2155	2.52636	0.00663359	O14773	Tripeptidyl-peptidase 1	TPP1
-0.589718	-1.00293	-1.4164	-0.250194	-0.155499	-0.202841	1.47966	0.932071	1.20585	+	Cluster -2155	3.62252	0.000800822	Q9UKJ3	G patch domain-containing protein 8	GPATCH8
-0.475502	-1.02442	-1.5734	-0.209659	-0.0830061	-0.146333	0.991223	1.35033	1.17077	+	Cluster -2155	3.221	0.00173008	P84095	Rho-related GTP-binding protein RhoG	RHOG
-0.322277	-0.911751	-1.50122	-0.50578	-0.0944676	-0.300124	1.05308	1.37069	1.21186	+	Cluster -2155	2.95206	0.00289235	Q16512	Serine/threonine-protein kinase N1	PKN1
-0.507118	-1.08068	-1.65426	0.0326369	-0.0843625	-0.0258628	1.38598	0.827135	1.10654	+	Cluster -2155	2.96629	0.00280734	Q05639	Elongation factor 1-alpha 2	EEF1A2
-0.364636	-0.893131	-1.42177	-0.268904	-0.436153	-0.352525	1.29943	1.19198	1.2457	+	Cluster -2155	3.42231	0.00117604	P36578	60S ribosomal protein L4	RPL4
-0.650273	-0.756338	-0.862484	-0.0709645	-0.931945	-0.501459	1.69933	0.816317	1.25781	+	Cluster -2155	3.02795	0.00250477	Q9NUQ8	ATP-binding cassette sub-family F member 3	ABCF3
-0.444663	-0.692824	-0.940787	-0.161113	-1.00814	-0.584632	1.55843	0.996356	1.27737	+	Cluster -2155	3.29123	0.00151814	O75390	Citrate synthase, mitochondrial	CS
-0.50843	-0.796613	-1.08483	0.0916527	-0.943081	-0.425718	1.65168	0.793018	1.22233	+	Cluster -2155	2.62099	0.00550993	P49642	DNA primase small subunit	PRIM1
-0.76266	-0.915827	-1.06913	0.106653	-0.713187	-0.30327	1.64673	0.791562	1.21913	+	Cluster -2155	3.08636	0.00224509	P62993	Growth factor receptor-bound protein 2	GRB2
-1.01423	-0.510761	-0.748024	-0.0987834	-1.13725	-0.255248	1.42709	1.08243	1.25476	+	Cluster -2155	2.97866	0.00274296	Q14493	Histone RNA hairpin-binding protein	SLBP
-0.573731	-0.590611	-0.607535	-0.35924	-1.03294	-0.696091	1.67752	0.895924	1.28671	+	Cluster -2155	3.52921	0.000954427	O43502	DNA repair protein RAD51 homolog 3	RAD51C
-0.33121	-0.530876	-0.730534	-0.619596	-0.852578	-0.736087	1.8177	0.716232	1.26695	+	Cluster -2155	3.14911	0.00198728	Q5VVQ6	Ubiquitin thioesterase OTU1	YOD1
-0.633792	-0.666835	-0.699892	-0.427038	-0.837111	-0.632075	1.69868	0.899157	1.29891	+	Cluster -2155	3.88407	0.000493144	Q7L1Q6	Basic leucine zipper and W2 domain-containing protein 1	BZW1
-0.353105	-0.693076	-1.03308	-0.340918	-0.815058	-0.57799	1.69899	0.843174	1.27106	+	Cluster -2155	3.15587	0.00196155	Q9NZ63	Uncharacterized protein C9orf78	C9orf78
-0.340555	-0.454098	-0.567729	-0.661221	-0.952986	-0.807103	1.8028	0.719672	1.26122	+	Cluster -2155	3.26065	0.00160839	P53365	Arfaptin-2	ARFIP2
-0.775561	-0.697416	-0.619312	-0.21759	-0.873565	-0.54558	1.86961	0.616424	1.24299	+	Cluster -2155	2.69296	0.00479012	P49756	RNA-binding protein 25	RBM25
-0.790782	-0.737791	-0.685031	-0.364829	-0.758466	-0.561644	1.66764	0.9314	1.2995	+	Cluster -2155	4.06191	0.000358929	O75822	Eukaryotic translation initiation factor 3 subunit J	EIF3J
-0.390542	-0.526193	-0.661862	-0.561001	-0.980286	-0.770645	1.62666	0.967039	1.29683	+	Cluster -2155	4.10621	0.000330298	O60749	Sorting nexin-2	SNX2
-0.436769	-0.661667	-0.886445	-0.337217	-0.912362	-0.624793	1.66362	0.909232	1.2864	+	Cluster -2155	3.4857	0.00103686	Q3ZCM7	Tubulin beta-8 chain;Tubulin beta-8 chain-like protein LOC260334	TUBB8
-0.470834	-0.646612	-0.822433	-0.632974	-0.659315	-0.646145	1.7495	0.836057	1.29276	+	Cluster -2155	3.66733	0.000735141	P62829	60S ribosomal protein L23	RPL23
-0.7237	-0.64204	-0.560664	-0.888997	-0.267011	-0.578001	1.29731	0.447092	1.91601	+	Cluster -2155	2.37294	0.0088937	Q9C091	GREB1-like protein	GREB1L
-0.381523	-0.565576	-0.749678	-0.755338	-0.582505	-0.66892	1.95673	0.512311	1.23449	+	Cluster -2155	2.55479	0.0063085	Q07889	Son of sevenless homolog 1	SOS1
-0.916328	-0.673152	-0.429947	-0.704528	-0.448698	-0.576611	1.88479	0.614736	1.24974	+	Cluster -2155	2.76581	0.0041523	Q9Y5N6	Origin recognition complex subunit 6	ORC6
-0.635713	-0.672205	-0.708671	-0.983409	-0.188045	-0.58573	1.78193	0.733938	1.25791	+	Cluster -2155	2.89355	0.0032473	P80723	Brain acid soluble protein 1	BASP1
-0.488747	-0.59796	-0.707083	-0.801179	-0.531379	-0.666281	1.8728	0.655637	1.26419	+	Cluster -2155	2.99841	0.00264725	P49006	MARCKS-related protein	MARCKSL1
-0.872304	-0.674513	-0.476892	-0.570436	-0.600727	-0.585577	1.87805	0.642262	1.26014	+	Cluster -2155	2.93299	0.00300112	Q6NZ67	Mitotic-spindle organizing protein 2B;Mitotic-spindle organizing protein 2A	MZT2B;MZT2A
-0.624858	-0.697462	-0.770325	-0.695565	-0.441836	-0.568694	1.86505	0.667459	1.26623	+	Cluster -2155	3.06703	0.00233143	Q9UJC3	Protein Hook homolog 1	HOOK1
-0.548447	-0.591132	-0.633864	-0.870004	-0.554623	-0.712313	1.677	0.929934	1.30345	+	Cluster -2155	4.14416	0.000307639	P62917	60S ribosomal protein L8	RPL8
-0.543083	-0.5843	-0.625544	-0.734903	-0.636988	-0.685947	1.86832	0.672205	1.27024	+	Cluster -2155	3.13088	0.00205945	P35250	Replication factor C subunit 2	RFC2
-0.691186	-0.650568	-0.610069	-0.657848	-0.638947	-0.648394	1.74799	0.850029	1.29899	+	Cluster -2155	3.88165	0.000495011	P30050	60S ribosomal protein L12	RPL12
-0.77289	-0.631197	-0.489039	-0.864088	-0.380534	-0.622319	1.87531	0.631414	1.25335	+	Cluster -2155	2.80265	0.00385242	P11802	Cyclin-dependent kinase 4	CDK4
-0.625637	-0.708749	-0.7919	-0.648646	-0.505087	-0.576866	1.7916	0.779668	1.28562	+	Cluster -2155	3.52147	0.000968761	Q9Y371	Endophilin-B1	SH3GLB1
-0.714728	-0.651237	-0.58769	-0.848745	-0.452866	-0.650807	1.67943	0.92463	1.30201	+	Cluster -2155	4.00013	0.000398764	Q04323	UBX domain-containing protein 1	UBXN1
-0.935256	-1.1951	-0.473989	-0.429476	-0.361668	-0.39557	1.58767	0.939713	1.26368	+	Cluster -2155	3.6683	0.000734155	Q02535	DNA-binding protein inhibitor ID-3	ID3
-0.553349	-0.819217	-0.843875	-0.828184	-0.571463	-0.0551569	1.85715	0.590357	1.22373	+	Cluster -2155	2.51107	0.00683684	Q9NRC1	Suppressor of tumorigenicity 7 protein	ST7
-0.823374	-0.777935	-0.732472	-0.661626	-0.34677	-0.5042	1.74936	0.814903	1.28211	+	Cluster -2155	3.63787	0.000778331	Q9UNX4	WD repeat-containing protein 3	WDR3
-0.759916	-0.772226	-0.784469	-0.39912	-0.544695	-0.471909	1.91071	0.577535	1.24409	+	Cluster -2155	2.84716	0.00354369	Q16352	Alpha-internexin	INA
-0.564397	-0.720256	-0.876205	-0.624717	-0.368879	-0.496796	1.98453	0.449654	1.21706	+	Cluster -2155	2.40892	0.00829277	Q9HA64	Ketosamine-3-kinase	FN3KRP
-0.848917	-0.846286	-0.843624	-0.424974	-0.440161	-0.432569	1.71683	0.840873	1.27883	+	Cluster -2155	3.95702	0.000431573	P52294	Importin subunit alpha-5;Importin subunit alpha-5, N-terminally processed	KPNA1
-0.89573	-0.720371	-0.545083	-0.644917	-0.403614	-0.524266	1.90815	0.581192	1.24464	+	Cluster -2155	2.74762	0.00429999	Q9Y3B4	Splicing factor 3B subunit 6	SF3B6
-1.1888	-0.840595	-0.826704	0.011662	-0.2243	-0.338357	1.89806	0.373358	1.13568	+	Cluster -2155	2.35719	0.00917872	Q96I34	Protein phosphatase 1 regulatory subunit 16A	PPP1R16A
-0.988111	-0.899528	-0.810979	-0.0732393	-0.445879	-0.259561	1.95117	0.367049	1.15908	+	Cluster -2155	2.32811	0.0096634	P14136	Glial fibrillary acidic protein	GFAP
-1.18454	-0.604938	-0.93217	-0.300885	-0.779518	0.197499	1.58483	0.818205	1.20151	+	Cluster -2155	2.78973	0.00395782	Q92503	SEC14-like protein 1	SEC14L1
-1.02821	-0.790369	-0.547697	-0.316431	-0.80815	-0.254902	1.75997	0.737218	1.24857	+	Cluster -2155	2.96411	0.00281982	Q9UI15	Transgelin-3	TAGLN3
-0.881402	-0.917203	-0.953142	-0.192011	-0.379471	-0.285739	1.86229	0.543707	1.20297	+	Cluster -2155	2.86188	0.00344307	P21796	Voltage-dependent anion-selective channel protein 1	VDAC1
-1.08003	-0.815859	-0.551726	-0.241591	-0.592698	-0.417143	1.83255	0.633497	1.233	+	Cluster -2155	2.81783	0.00374077	Q15366	Poly(rC)-binding protein 2	PCBP2
-1.16564	-0.821637	-0.477809	-0.39911	-0.407896	-0.403501	1.83597	0.614438	1.22519	+	Cluster -2155	2.73205	0.00441933	P62913	60S ribosomal protein L11	RPL11
-0.569654	-1.04216	-0.943366	0.343148	-0.289588	-1.08787	1.09757	1.29542	1.1965	+	Cluster -2155	2.50218	0.00694005	O43759	Synaptogyrin-1	SYNGR1
-0.564617	-0.621711	-1.26411	0.182027	-0.453798	-0.963364	1.25819	1.19885	1.22853	+	Cluster -2155	2.75958	0.00420192	Q9BV40	Vesicle-associated membrane protein 8	VAMP8
-0.929436	-0.745926	-0.5623	0.216807	-1.19056	-0.48688	1.19436	1.27117	1.23276	+	Cluster -2155	2.63251	0.00539045	O43542	DNA repair protein XRCC3	XRCC3
-0.853837	-0.667993	-0.482477	0.249872	-1.34096	-0.545545	1.29996	1.12734	1.21364	+	Cluster -2155	2.31901	0.0098411	P48634	Protein PRRC2A	PRRC2A
-1.03753	-0.638708	-0.240006	-0.106563	-1.08809	-0.584628	0.756537	1.3476	1.59139	+	Cluster -2155	2.50648	0.00688601	Q7Z7L8	Uncharacterized protein C11orf96	C11orf96
-0.48693	-0.41947	-1.45997	-0.390801	-0.853755	-0.075329	1.08975	1.36775	1.22875	+	Cluster -2155	2.67933	0.00492178	P29353	SHC-transforming protein 1	SHC1
-0.364458	-0.784161	-0.889432	-0.403698	-1.04882	-0.186404	0.652632	1.7987	1.22564	+	Cluster -2155	2.45727	0.00757175	Q8WVV4	Protein POF1B	POF1B
-0.787756	-0.581771	-0.83574	-0.19575	-1.08479	-0.353722	1.06967	1.49001	1.27984	+	Cluster -2155	3.43098	0.00115703	Q16563	Synaptophysin-like protein 1	SYPL1
-0.698775	-0.854369	-1.00997	0.171469	-0.863808	-0.346175	0.679767	1.72134	1.20052	+	Cluster -2155	2.55378	0.00631988	Q15643	Thyroid receptor-interacting protein 11	TRIP11
-0.623087	-0.819328	-0.702877	0.0119661	-0.977673	-0.682933	0.92844	1.60086	1.26464	+	Cluster -2155	3.06352	0.002346	Q96C01	Protein FAM136A	FAM136A
-0.790563	-0.785259	-0.779947	0.0506899	-1.00815	-0.478737	1.03063	1.49735	1.26399	+	Cluster -2155	3.23193	0.00169813	P62879	Guanine nucleotide-binding protein G(I)/G(S)/G(T) subunit beta-2	GNB2
-0.589651	-0.708682	-0.827707	-0.228647	-0.937798	-0.583225	0.986912	1.59691	1.29189	+	Cluster -2155	3.70459	0.000686897	P55795	Heterogeneous nuclear ribonucleoprotein H2	HNRNPH2
-0.721114	-0.797419	-0.874097	0.0196965	-0.877162	-0.428727	0.626828	1.33079	1.72121	+	Cluster -2155	2.6719	0.00499349	Q86WR0	Coiled-coil domain-containing protein 25	CCDC25
-0.763164	-0.868037	-0.972893	-0.153755	-0.640652	-0.397205	0.863197	1.66727	1.26524	+	Cluster -2155	3.7103	0.000681132	P55327	Tumor protein D52	TPD52
-0.619554	-0.731768	-0.844025	-0.220852	-0.91504	-0.567951	1.08554	1.51392	1.29972	+	Cluster -2155	4.04799	0.000366511	Q13162	Peroxiredoxin-4	PRDX4
-0.717111	-0.91338	-1.10965	0.171755	-0.823299	-0.325775	1.24887	1.22944	1.23915	+	Cluster -2155	3.4364	0.0011443	Q9H1I8	Activating signal cointegrator 1 complex subunit 2	ASCC2
-0.427534	-0.846058	-1.26457	0.0981406	-0.868185	-0.385029	1.08284	1.37933	1.23107	+	Cluster -2155	2.90402	0.00318964	Q92820	Gamma-glutamyl hydrolase	GGH
-0.399224	-0.846225	-1.29325	-0.0540405	-0.757888	-0.405966	1.30664	1.19775	1.25219	+	Cluster -2155	3.264	0.00159898	Q8ND24	RING finger protein 214	RNF214
-0.489478	-0.977515	-1.46568	0.234422	-0.626237	-0.195908	1.03185	1.31507	1.17346	+	Cluster -2155	2.86556	0.00342171	Q14331	Protein FRG1	FRG1
-0.796725	-0.918605	-1.04049	-0.082388	-0.635278	-0.358835	1.2322	1.32268	1.27743	+	Cluster -2155	4.8962	7.97479e-05	Q08209	Serine/threonine-protein phosphatase 2B catalytic subunit alpha isoform	PPP3CA
-0.77329	-0.926025	-1.07886	0.052817	-0.717253	-0.33222	1.21855	1.29801	1.25827	+	Cluster -2155	4.09073	0.000341308	Q8IVD9	NudC domain-containing protein 3	NUDCD3
-0.434129	-0.895688	-1.35768	0.0722771	-0.670007	-0.298859	0.782009	1.60738	1.1947	+	Cluster -2155	2.65493	0.00515154	P52272	Heterogeneous nuclear ribonucleoprotein M	HNRNPM
-0.267971	-0.71146	-1.15476	-0.246077	-0.883685	-0.564887	1.1325	1.42007	1.27627	+	Cluster -2155	3.29519	0.00151042	Q8WZ42	Titin	TTN
-0.426099	-0.75896	-1.09188	-0.237644	-0.828179	-0.532913	1.19991	1.38388	1.29189	+	Cluster -2155	3.86168	0.000516552	Q9BYW2	Histone-lysine N-methyltransferase SETD2	SETD2
0.0157714	-0.658824	-1.33354	-0.641083	-0.536009	-0.588543	1.44055	1.05425	1.24742	+	Cluster -2155	2.72177	0.00451155	Q9UBG0	C-type mannose receptor 2	MRC2
-0.292365	-0.704699	-1.117	-0.192431	-0.953179	-0.572807	1.26093	1.29406	1.27749	+	Cluster -2155	3.31139	0.00146201	P50897	Palmitoyl-protein thioesterase 1	PPT1
-0.23715	-0.598271	-0.959168	-0.543505	-0.865157	-0.704337	1.16818	1.43688	1.30253	+	Cluster -2155	4.08272	0.000347004	Q96GG9	DCN1-like protein 1	DCUN1D1
-0.328431	-0.721909	-1.1156	-0.489471	-0.665247	-0.577355	1.45115	1.14753	1.29933	+	Cluster -2155	3.99988	0.000398764	P51610	Host cell factor 1;HCF N-terminal chain 1;HCF N-terminal chain 2;HCF N-terminal chain 3;HCF N-terminal chain 4;HCF N-terminal chain 5;HCF N-terminal chain 6;HCF C-terminal chain 1;HCF C-terminal chain 2;HCF C-terminal chain 3;HCF C-terminal chain 4;HCF C-terminal chain 5;HCF C-terminal chain 6	HCFC1
-0.115111	-0.693692	-1.2725	-0.208043	-0.907614	-0.557826	1.3171	1.18609	1.25159	+	Cluster -2155	2.81358	0.00377477	P46778	60S ribosomal protein L21	RPL21
0.0144505	-0.54863	-1.11165	-0.370054	-1.04449	-0.707276	1.29569	1.21608	1.25588	+	Cluster -2155	2.89875	0.00321556	P31689	DnaJ homolog subfamily A member 1	DNAJA1
-0.0874855	-0.589038	-1.09055	-0.710728	-0.688462	-0.699594	1.34309	1.23415	1.28861	+	Cluster -2155	3.58848	0.000851274	Q9GZS3	WD repeat-containing protein 61;WD repeat-containing protein 61, N-terminally processed	WDR61
-0.354976	-0.463892	-0.572636	-0.329263	-1.29389	-0.811583	1.34479	1.20604	1.2754	+	Cluster -2155	3.6161	0.000807241	P33981	Dual specificity protein kinase TTK	TTK
-0.255332	-0.45349	-0.651694	-0.417755	-1.23395	-0.825854	1.36599	1.19274	1.27934	+	Cluster -2155	3.81908	0.000560288	Q8TDX7	Serine/threonine-protein kinase Nek7	NEK7
-0.295392	-0.517475	-0.739644	-0.398224	-1.14028	-0.769252	1.08662	1.48689	1.28675	+	Cluster -2155	3.73779	0.000645869	Q16513	Serine/threonine-protein kinase N2	PKN2
-0.458082	-0.568309	-0.678596	-0.144646	-1.25911	-0.701884	1.08656	1.45387	1.2702	+	Cluster -2155	3.15038	0.00198275	Q9HBM1	Kinetochore protein Spc25	SPC25
-0.535741	-0.624872	-0.714088	0.149363	-1.36198	-0.606315	1.1312	1.33123	1.23121	+	Cluster -2155	2.49584	0.00702726	Q07960	Rho GTPase-activating protein 1	ARHGAP1
-0.803694	-0.166194	0.471353	-1.27269	-0.45613	-1.17847	1.0325	1.23806	1.13527	+	Cluster -2155	2.43623	0.0078704	P0DOX5	Ig gamma-1 chain C region	IGHG1
-0.801682	-0.160822	0.480083	-1.10329	-0.944164	-0.956588	1.04946	1.27485	1.16215	+	Cluster -2155	2.90195	0.00319838	Q8N128	Protein FAM177A1	FAM177A1
-0.855651	-0.319296	0.217047	-1.46277	-0.25682	-0.859799	1.13991	1.21829	1.17909	+	Cluster -2155	2.36187	0.00909754	Q15051	IQ calmodulin-binding motif-containing protein 1	IQCB1
-0.512687	-0.252221	0.00825646	-1.21762	-0.761068	-0.989345	1.17669	1.30644	1.24156	+	Cluster -2155	4.52419	0.000155116	Q8WVC0	RNA polymerase-associated protein LEO1	LEO1
-0.747723	-0.041898	0.663975	-1.07318	-1.01177	-1.04247	1.40737	0.761353	1.08435	+	Cluster -2155	2.46415	0.00746	Q96HR8	H/ACA ribonucleoprotein complex non-core subunit NAF1	NAF1
-0.500362	-0.133227	0.233843	-1.14422	-0.971001	-1.05761	1.35232	1.0294	1.19086	+	Cluster -2155	4.12765	0.000318331	P08754	Guanine nucleotide-binding protein G(k) subunit alpha	GNAI3
-0.850569	-0.226965	0.396718	-1.42127	-0.430355	-0.925817	1.24958	1.05593	1.15276	+	Cluster -2155	2.37996	0.00877616	Q9NRW1	Ras-related protein Rab-6B	RAB6B
-0.488875	-0.196051	0.0966556	-0.708521	-0.912885	-1.23775	1.90568	0.657451	0.884295	+	Cluster -2155	2.47375	0.0073282	Q96GY0	Zinc finger C2HC domain-containing protein 1A	ZC2HC1A
-0.853234	-0.429405	-0.0052677	-0.731021	-0.937841	-0.834438	1.56892	0.958568	1.26372	+	Cluster -2155	3.44811	0.00111699	Q9HB40	Retinoid-inducible serine carboxypeptidase	SCPEP1
-0.589306	-0.433597	-0.277915	-0.651179	-0.914261	-0.78272	1.95001	0.482656	1.21631	+	Cluster -2155	2.51628	0.00676212	Q92614	Unconventional myosin-XVIIIa	MYO18A
-0.368007	-0.168644	0.030501	-0.550776	-1.43735	-0.994063	1.6288	0.710949	1.14859	+	Cluster -2155	2.85534	0.00349132	P51572	B-cell receptor-associated protein 31	BCAP31
-0.455599	-0.321174	-0.186866	-0.785949	-0.948226	-0.99262	1.86912	0.908936	0.912374	+	Cluster -2155	3.22672	0.00171413	Q15125	3-beta-hydroxysteroid-Delta(8),Delta(7)-isomerase	EBP
-0.733771	-0.452566	-0.171343	-0.767143	-0.883597	-0.825373	1.65049	0.905386	1.27792	+	Cluster -2155	3.77144	0.000610979	Q8WWH5	Probable tRNA pseudouridine synthase 1	TRUB1
-0.778077	-0.515898	-0.253752	-0.690399	-0.852513	-0.771455	1.67049	0.904251	1.28735	+	Cluster -2155	3.76665	0.000616235	Q96EK9	Protein KTI12 homolog	KTI12
-0.553708	-0.337137	-0.120413	-0.669314	-1.1783	-0.923814	1.49097	1.03083	1.26088	+	Cluster -2155	4.15662	0.000300982	Q9NSP4	Centromere protein M	CENPM
-0.441252	-0.407632	-0.373448	-0.630208	-1.1246	-0.877417	1.52505	1.04468	1.28483	+	Cluster -2155	4.56926	0.000143102	Q9NRG0	Chromatin accessibility complex protein 1	CHRAC1
-0.459147	-0.350421	-0.241727	-0.712616	-1.14733	-0.929976	1.29755	1.26326	1.2804	+	Cluster -2155	5.48578	2.80464e-05	P40938	Replication factor C subunit 3	RFC3
-0.653608	-0.420818	-0.187963	-0.542707	-1.1783	-0.860507	1.20457	1.35804	1.2813	+	Cluster -2155	4.18497	0.000285579	Q00403	Transcription initiation factor IIB	GTF2B
-0.356613	-0.317677	-0.278575	-0.691091	-1.2104	-0.950751	1.37186	1.16488	1.26837	+	Cluster -2155	5.10258	5.42847e-05	P84077	ADP-ribosylation factor 1;ADP-ribosylation factor 3	ARF1;ARF3
-0.702419	-0.449608	-0.196682	-0.709435	-0.985902	-0.847671	1.4055	1.18898	1.29724	+	Cluster -2155	4.87614	8.2419e-05	P61077	Ubiquitin-conjugating enzyme E2 D3	UBE2D3
-0.693782	-0.225926	0.241955	-0.593726	-1.33881	-0.966271	1.0098	1.37458	1.19219	+	Cluster -2155	3.0298	0.00249567	Q9BZG1	Ras-related protein Rab-34	RAB34
-0.809347	-0.254773	0.299863	-0.962134	-1.22926	-0.642841	1.09056	1.30843	1.19949	+	Cluster -2155	2.98172	0.00272852	Q6WRI0	Immunoglobulin superfamily member 10	IGSF10
-0.790527	-0.396599	-0.00266893	-0.5031	-1.21389	-0.858496	1.13607	1.37412	1.25509	+	Cluster -2155	3.39384	0.00124196	P29083	General transcription factor IIE subunit 1	GTF2E1
-0.74237	-0.202696	0.336893	-0.718803	-1.23994	-0.979369	0.971176	1.39302	1.18209	+	Cluster -2155	2.98837	0.0026998	Q02878	60S ribosomal protein L6	RPL6
-0.791919	-0.302491	0.187151	-0.640959	-1.20214	-0.921556	1.07106	1.37689	1.22396	+	Cluster -2155	3.20502	0.0017845	P48059	LIM and senescent cell antigen-like-containing domain protein 1	LIMS1
-1.29201	-0.836636	-0.381332	-0.0731883	-0.748497	-0.410844	1.45018	1.04483	1.24749	+	Cluster -2155	3.12854	0.00206801	Q14498	RNA-binding protein 39	RBM39
-1.12655	-0.75767	-0.388807	-0.271246	-0.797068	-0.53416	1.34138	1.2423	1.29182	+	Cluster -2155	3.85422	0.000523278	Q53EL6	Programmed cell death protein 4	PDCD4
-1.39054	-0.813594	-0.236603	-0.143607	-0.712492	-0.428057	1.16398	1.31929	1.24162	+	Cluster -2155	2.93697	0.00298069	P63146	Ubiquitin-conjugating enzyme E2 B	UBE2B
-1.21419	-0.795985	-0.377725	-0.239363	-0.729777	-0.484573	1.33293	1.22815	1.28053	+	Cluster -2155	3.67761	0.000722396	Q9BQE3	Tubulin alpha-1C chain	TUBA1C
-1.36608	-0.764124	-0.162065	-0.225519	-0.733703	-0.479614	1.42268	1.06473	1.24369	+	Cluster -2155	2.82071	0.0037243	O00762	Ubiquitin-conjugating enzyme E2 C	UBE2C
-1.101	-0.612757	-0.124204	-0.76894	-0.572508	-0.670729	1.49169	1.07509	1.28337	+	Cluster -2155	3.41195	0.00119955	O75147	Obscurin-like protein 1	OBSL1
-1.49146	-0.742067	0.00727342	-0.451558	-0.517166	-0.484361	1.17018	1.28272	1.22644	+	Cluster -2155	2.5482	0.00638533	Q8NG31	Protein CASC5	CASC5
-1.06312	-0.666126	-0.204855	-0.430844	-0.586895	-0.904593	1.48343	1.08753	1.28548	+	Cluster -2155	3.45557	0.00110109	Q15286	Ras-related protein Rab-35	RAB35
-1.3013	-0.514077	0.273191	-0.502929	-0.894286	-0.698609	1.12531	1.30002	1.21268	+	Cluster -2155	2.33639	0.00952565	P43378	Tyrosine-protein phosphatase non-receptor type 9	PTPN9
-1.27386	-0.629811	0.0142297	-0.773947	-0.465463	-0.619705	1.46955	1.02951	1.24951	+	Cluster -2155	2.74361	0.00433215	Q8N0Z6	Tetratricopeptide repeat protein 5	TTC5
-1.28014	-0.652542	-0.0248968	-0.65767	-0.53764	-0.597655	1.53932	0.961051	1.25017	+	Cluster -2155	2.75946	0.00420192	Q71U36	Tubulin alpha-1A chain	TUBA1A
-1.48189	-0.684505	0.1126	-0.447606	-0.614067	-0.530833	1.34135	1.08953	1.21543	+	Cluster -2155	2.35074	0.00929837	P18621	60S ribosomal protein L17	RPL17
-1.26599	-0.79695	-0.327879	-0.927594	0.0836242	-0.421992	1.49442	0.943442	1.21892	+	Cluster -2155	2.58143	0.00597279	Q9H583	HEAT repeat-containing protein 1;HEAT repeat-containing protein 1, N-terminally processed	HEATR1
-1.21352	-0.760688	-0.688166	-0.84838	-0.170554	0.044492	1.60948	0.815076	1.21226	+	Cluster -2155	2.82937	0.00365896	Q96FC9	Probable ATP-dependent RNA helicase DDX11	DDX11
-1.13923	-1.16007	-0.439876	-0.61819	0.0664176	-0.352659	1.55122	0.877857	1.21453	+	Cluster -2155	2.9983	0.00264725	Q8NH95	Putative olfactory receptor 13C6	OR13C6P
-1.12696	-0.510403	-0.504883	-0.960695	-0.449227	-0.249925	1.59042	0.944315	1.26736	+	Cluster -2155	3.11347	0.00213032	P08183	Multidrug resistance protein 1	ABCB1
-1.20917	-0.335179	-0.533246	-0.789107	-0.377595	-0.446903	1.79369	0.667129	1.23039	+	Cluster -2155	2.52532	0.0066417	P17600	Synapsin-1	SYN1
-1.25271	-0.926993	-0.616569	-0.694684	-0.126795	-0.00923539	1.6011	0.816895	1.20899	+	Cluster -2155	3.03535	0.00246844	Q8NG84	Olfactory receptor 2AK2	OR2AK2
-1.32291	-0.780603	-0.238459	-0.595732	-0.330864	-0.463295	1.60621	0.881716	1.24394	+	Cluster -2155	2.86765	0.00341108	Q6ZRV2	Protein FAM83H	FAM83H
-1.2702	-0.845446	-0.420691	-0.530152	-0.27892	-0.404536	1.62746	0.87251	1.24997	+	Cluster -2155	3.21681	0.00174348	Q9NP72	Ras-related protein Rab-18	RAB18
-1.14239	-0.7523	-0.362461	-0.870736	-0.0804002	-0.475567	1.71948	0.736434	1.22794	+	Cluster -2155	2.5855	0.00592012	Q00688	Peptidyl-prolyl cis-trans isomerase FKBP3	FKBP3
-1.27299	-0.932385	-0.591771	-0.470548	-0.096098	-0.283321	1.67136	0.760061	1.21569	+	Cluster -2155	3.14205	0.00201479	P84103	Serine/arginine-rich splicing factor 3	SRSF3
-1.39582	-0.894896	-0.393537	-0.632098	-0.0447781	-0.338446	1.32704	1.13935	1.23318	+	Cluster -2155	3.18826	0.00183927	P38432	Coilin	COIL
-1.07978	-1.53141	-0.16731	-0.284455	-0.211487	-0.247971	1.07287	0.977244	1.47231	+	Cluster -2155	2.57757	0.00601997	P57088	Transmembrane protein 33	TMEM33
-1.36965	-0.906925	-0.444042	-0.419025	-0.271893	-0.34547	1.12883	1.37585	1.25232	+	Cluster -2155	3.6938	0.00069923	P62995	Transformer-2 protein homolog beta	TRA2B
-1.56974	-0.960515	-0.351439	-0.398771	-0.0641418	-0.231452	1.12008	1.26397	1.19201	+	Cluster -2155	2.98627	0.00270969	Q9Y6K9	NF-kappa-B essential modulator	IKBKG
-1.30454	-0.923143	-0.541747	-0.546935	-0.116134	-0.331539	1.31509	1.19429	1.25466	+	Cluster -2155	3.93269	0.000449305	Q9NQT4	Exosome complex component RRP46	EXOSC5
-1.64778	-0.901535	-0.155305	-0.455452	-0.0938009	-0.274626	1.23167	1.12067	1.17616	+	Cluster -2155	2.48778	0.00714194	Q9H0F7	ADP-ribosylation factor-like protein 6	ARL6
-1.72438	-0.950869	-0.177407	-0.379634	0.0170561	-0.18129	0.947568	1.31679	1.13217	+	Cluster -2155	2.32465	0.00972761	Q9BVC4	Target of rapamycin complex subunit LST8	MLST8
-1.50749	-0.839853	-0.172238	-0.524269	-0.246947	-0.385609	1.18942	1.26153	1.22546	+	Cluster -2155	2.80032	0.00387103	P37840	Alpha-synuclein	SNCA
-1.39107	-0.831591	-0.272127	-0.572265	-0.260761	-0.416513	1.41695	1.07928	1.2481	+	Cluster -2155	3.11654	0.00211797	Q92572	AP-3 complex subunit sigma-1	AP3S1
-1.6161	-1.0022	-0.388419	-0.214924	-0.129966	-0.172444	1.18983	1.15954	1.17468	+	Cluster -2155	3.07083	0.00231253	P09661	U2 small nuclear ribonucleoprotein A	SNRPA1
-1.37392	-0.906553	-0.439161	-0.592948	-0.0757704	-0.334364	1.17397	1.30784	1.24091	+	Cluster -2155	3.41991	0.0011794	P62701	40S ribosomal protein S4, X isoform	RPS4X
-0.834423	-0.825477	-0.816342	-0.552885	-0.377396	-0.465149	0.906621	1.67451	1.29054	+	Cluster -2155	4.23355	0.000261023	Q8IU85	Calcium/calmodulin-dependent protein kinase type 1D	CAMK1D
-0.857116	-0.892068	-0.927089	-0.480333	-0.32234	-0.401336	1.07489	1.51197	1.29342	+	Cluster -2155	5.5798	2.40393e-05	Q6NSI4	Uncharacterized protein CXorf57	CXorf57
-0.682114	-0.880869	-1.07983	-0.306833	-0.444079	-0.375451	0.795494	1.7173	1.25638	+	Cluster -2155	3.57797	0.00086955	Q14185	Dedicator of cytokinesis protein 1	DOCK1
-0.944519	-0.917013	-0.889596	-0.270484	-0.471462	-0.370973	1.10693	1.4691	1.28801	+	Cluster -2155	5.88638	1.42059e-05	Q8N6H7	ADP-ribosylation factor GTPase-activating protein 2	ARFGAP2
-0.732963	-1.00551	-1.27816	-0.157144	-0.264243	-0.210692	0.868828	1.56366	1.21622	+	Cluster -2155	3.91699	0.000463025	Q5VTR2	E3 ubiquitin-protein ligase BRE1A	RNF20
-1.21358	-0.946381	-0.679449	-0.128054	-0.477155	-0.302601	0.971802	1.52634	1.24907	+	Cluster -2155	4.05002	0.000366145	Q7KZF4	Staphylococcal nuclease domain-containing protein 1	SND1
-1.07127	-0.991728	-0.912289	-0.400595	-0.121341	-0.260968	1.04623	1.45924	1.25272	+	Cluster -2155	5.29992	3.8213e-05	Q14677	Clathrin interactor 1	CLINT1
-0.951704	-0.903982	-0.856127	-0.188222	-0.525878	-0.357055	0.852108	1.66988	1.26098	+	Cluster -2155	3.91635	0.000463308	P15374	Ubiquitin carboxyl-terminal hydrolase isozyme L3	UCHL3
-1.18299	-0.959653	-0.736473	-0.0946682	-0.417474	-0.256069	0.739301	1.69228	1.21575	+	Cluster -2155	3.36213	0.00132042	O00193	Small acidic protein	SMAP
-0.693037	-0.645977	-0.757126	-0.623569	-0.49926	-0.452227	0.451082	1.9964	1.22371	+	Cluster -2155	2.45457	0.00760768	P02679	Fibrinogen gamma chain	FGG
-0.790889	-0.666353	-0.541837	-0.520002	-0.589663	-0.554834	0.434754	2.00765	1.22117	+	Cluster -2155	2.3974	0.00847485	P25440	Bromodomain-containing protein 2	BRD2
-0.709849	-0.617656	-0.525389	-0.673322	-0.541992	-0.607656	0.444841	2.00575	1.22527	+	Cluster -2155	2.42495	0.00803457	Q6GQQ9	OTU domain-containing protein 7B	OTUD7B
-0.783141	-0.786663	-0.790449	-0.61613	-0.391862	-0.503992	0.867793	1.71371	1.29074	+	Cluster -2155	3.95981	0.000429194	P43243	Matrin-3	MATR3
-0.875472	-0.806753	-0.738033	-0.494594	-0.444584	-0.46959	0.782348	1.77035	1.27633	+	Cluster -2155	3.61558	0.000807604	P20339	Ras-related protein Rab-5A	RAB5A
-0.807903	-0.603629	-0.399582	-0.423269	-0.815522	-0.61939	0.478975	1.96724	1.22308	+	Cluster -2155	2.40015	0.00842943	Q6QNY0	Biogenesis of lysosome-related organelles complex 1 subunit 3	BLOC1S3
-0.967033	-0.727899	-0.488805	-0.665629	-0.401938	-0.533783	0.700043	1.82336	1.26169	+	Cluster -2155	3.03293	0.00247922	P62820	Ras-related protein Rab-1A	RAB1A
-0.645409	-0.775063	-0.904763	-0.551426	-0.46458	-0.508	0.810178	1.75599	1.28308	+	Cluster -2155	3.6529	0.000754729	P54619	5-AMP-activated protein kinase subunit gamma-1	PRKAG1
-0.713088	-0.735735	-0.758341	-0.584441	-0.538756	-0.561601	0.862145	1.73251	1.29731	+	Cluster -2155	3.96706	0.000423586	P22314	Ubiquitin-like modifier-activating enzyme 1	UBA1
-0.939909	-0.695978	-0.452063	-0.649047	-0.466644	-0.557848	0.636848	1.87082	1.25382	+	Cluster -2155	2.85093	0.00352089	Q16890	Tumor protein D53	TPD52L1
-1.11408	-0.845743	-0.693043	-0.260363	-0.536002	-0.106332	0.484195	1.8862	1.18517	+	Cluster -2155	2.50644	0.00688601	Q96JC9	ELL-associated factor 1	EAF1
-1.18175	-0.291543	-0.765144	-0.345125	-0.749339	-0.332828	0.646402	1.79743	1.2219	+	Cluster -2155	2.50299	0.00693063	Q9NP58	ATP-binding cassette sub-family B member 6, mitochondrial	ABCB6
-1.08389	-0.85285	-0.621883	-0.102955	-0.57196	-0.337457	0.480125	1.90056	1.19031	+	Cluster -2155	2.44431	0.00776046	Q9H0A8	COMM domain-containing protein 4	COMMD4
-1.09616	-0.391418	-0.56948	-0.835278	0.0239621	-0.91804	1.28326	1.24101	1.26214	+	Cluster -2155	2.97796	0.00274546	Q9C0C4	Semaphorin-4C	SEMA4C
-1.12829	-0.0490567	-0.352953	-1.04894	-0.503398	-0.659794	1.51428	0.980682	1.24747	+	Cluster -2155	2.81845	0.00373752	Q9Y608	Leucine-rich repeat flightless-interacting protein 2	LRRFIP2
-1.10343	-0.700677	-0.297948	-1.11455	0.0544683	-0.530044	1.48815	0.973307	1.23072	+	Cluster -2155	2.53829	0.00650398	Q9H410	Kinetochore-associated protein DSN1 homolog	DSN1
-1.00264	-0.596644	-0.190017	-1.19355	-0.119598	-0.656587	1.35921	1.14683	1.253	+	Cluster -2155	2.80465	0.0038369	Q96BR5	Cytochrome c oxidase assembly factor 7	COA7
-0.925019	-0.706311	-0.487852	-1.02235	-0.142563	-0.582454	1.38706	1.19065	1.28884	+	Cluster -2155	3.60752	0.000820877	Q7Z460	CLIP-associating protein 1	CLASP1
-1.07465	-0.619035	-0.163128	-1.19517	-0.000414952	-0.597798	1.5394	0.894076	1.21672	+	Cluster -2155	2.33051	0.0096212	Q96CP2	FLYWCH family member 2	FLYWCH2
-0.983668	-0.625164	-0.266693	-1.07127	-0.236327	-0.653803	1.40582	1.15215	1.27896	+	Cluster -2155	3.29528	0.00151042	Q99570	Phosphoinositide 3-kinase regulatory subunit 4	PIK3R4
-1.07839	-0.524076	0.0303863	-1.07653	-0.380373	-0.728455	1.35537	1.14959	1.25247	+	Cluster -2155	2.87853	0.00334573	Q6FIF0	AN1-type zinc finger protein 6	ZFAND6
-1.00901	-0.520578	-0.0321266	-1.34061	-0.0472551	-0.693935	1.25808	1.17094	1.21449	+	Cluster -2155	2.35019	0.0093059	Q9Y3B2	Exosome complex component CSL4	EXOSC1
-0.908343	-0.742781	-0.577221	-1.01646	-0.0672248	-0.541846	1.34744	1.22182	1.28462	+	Cluster -2155	3.57831	0.000869511	Q5RKV6	Exosome complex component MTR3	EXOSC6
-0.933218	-0.458089	0.0168942	-1.16759	-0.367047	-0.767317	1.62982	0.821121	1.22542	+	Cluster -2155	2.58653	0.00590913	Q12874	Splicing factor 3A subunit 3	SF3A3
-1.01505	-0.468773	0.0773977	-1.20784	-0.317275	-0.76256	1.39584	1.06689	1.23136	+	Cluster -2155	2.64896	0.00521736	P26373	60S ribosomal protein L13	RPL13
-1.19031	-0.783937	-0.593233	-0.638795	-0.327357	-0.187471	0.76561	1.71513	1.24035	+	Cluster -2155	3.09534	0.00220735	P19971	Thymidine phosphorylase	TYMP
-1.19655	0.14329	-1.21443	-0.589871	-0.22911	-0.530943	1.0871	1.32464	1.20587	+	Cluster -2155	2.35142	0.00928819	P85298	Rho GTPase-activating protein 8	ARHGAP8
-1.25028	-0.912552	-0.574758	-0.654423	0.015201	-0.319615	0.925146	1.53915	1.23213	+	Cluster -2155	3.28897	0.00152402	Q96IK1	Biorientation of chromosomes in cell division protein 1	BOD1
-1.3067	-0.853352	-0.400038	-0.640673	-0.135612	-0.388144	0.924676	1.55835	1.2415	+	Cluster -2155	3.10275	0.00217674	A7E2V4	Zinc finger SWIM domain-containing protein 8	ZSWIM8
-1.34595	-0.889032	-0.432144	-0.548309	-0.138615	-0.343464	0.903659	1.56136	1.23249	+	Cluster -2155	3.14139	0.0020156	Q9NX70	Mediator of RNA polymerase II transcription subunit 29	MED29
-1.1885	-0.877232	-0.565913	-0.699988	0.000855527	-0.349568	0.796375	1.6572	1.22677	+	Cluster -2155	2.98396	0.00272092	Q15057	Arf-GAP with coiled-coil, ANK repeat and PH domain-containing protein 2	ACAP2
-1.05891	-0.879774	-0.700745	-0.628962	-0.167742	-0.398355	1.02306	1.53328	1.27815	+	Cluster -2155	4.27503	0.000240647	Q8WU79	Stromal membrane-associated protein 2	SMAP2
-0.84938	-0.858424	-0.867658	-0.854722	0.0936602	-0.380531	0.852235	1.62581	1.23901	+	Cluster -2155	3.08567	0.00224728	Q6RW13	Type-1 angiotensin II receptor-associated protein	AGTRAP
-0.963206	-0.82148	-0.679839	-0.860759	-0.0379081	-0.449336	1.0008	1.5409	1.27083	+	Cluster -2155	3.54993	0.000920704	O15357	Phosphatidylinositol 3,4,5-trisphosphate 5-phosphatase 2	INPPL1
-1.23366	-0.865436	-0.497256	-0.767283	0.00404407	-0.381621	1.04469	1.44945	1.24707	+	Cluster -2155	3.26946	0.00158237	O15498	Synaptobrevin homolog YKT6	YKT6
-0.876008	-0.83076	-0.785521	-0.845292	-0.0511948	-0.448246	1.05567	1.50235	1.279	+	Cluster -2155	3.84216	0.000535303	P61011	Signal recognition particle 54 kDa protein	SRP54
-0.857988	-1.10192	-0.238715	-1.02733	-0.0480558	-0.428815	0.93368	1.53488	1.23427	+	Cluster -2155	2.62825	0.00543509	Q96GD4	Aurora kinase B	AURKB
-0.920064	-0.715691	-0.511346	-1.06977	-0.0469708	-0.558371	1.11337	1.43478	1.27406	+	Cluster -2155	3.25414	0.00162839	Q9Y3R5	Protein dopey-2	DOPEY2
-1.13649	-0.768996	-0.401433	-0.850978	-0.119675	-0.485329	0.892345	1.61627	1.25429	+	Cluster -2155	3.00066	0.00263857	P35908	Keratin, type II cytoskeletal 2 epidermal	KRT2
-0.989439	-0.55128	-0.112918	-1.1802	-0.166731	-0.673471	0.818105	1.63127	1.22466	+	Cluster -2155	2.44134	0.00780869	P53680	AP-2 complex subunit sigma	AP2S1
-0.894338	-0.68246	-0.470719	-0.99237	-0.211046	-0.601708	0.989415	1.57902	1.28421	+	Cluster -2155	3.44444	0.00112561	Q8IXM2	Chromatin complexes subunit BAP18	BAP18
-0.847203	-0.61248	-0.377614	-1.05948	-0.27863	-0.66906	0.973206	1.58978	1.28148	+	Cluster -2155	3.36356	0.001317	Q9BV68	E3 ubiquitin-protein ligase RNF126	RNF126
-1.22561	-0.72798	-0.230189	-0.882001	-0.19391	-0.537967	1.30202	1.22976	1.26587	+	Cluster -2155	3.11081	0.00213941	P18583	Protein SON	SON
-0.95775	-0.695374	-0.432952	-0.843772	-0.388351	-0.616064	1.24089	1.38196	1.31142	+	Cluster -2155	4.50838	0.000159933	Q5XPI4	E3 ubiquitin-protein ligase RNF123	RNF123
-1.19088	-0.703868	-0.216805	-0.915484	-0.200078	-0.557784	1.06805	1.45522	1.26163	+	Cluster -2155	2.99145	0.00268391	Q8NHG8	E3 ubiquitin-protein ligase ZNRF2	ZNRF2
-1.38034	-0.723606	-0.0668173	-0.629336	-0.423509	-0.526421	1.13499	1.36504	1.25	+	Cluster -2155	2.83169	0.00364554	Q9UJY4	ADP-ribosylation factor-binding protein GGA2	GGA2
-1.052	-0.679242	-0.30657	-0.844058	-0.389459	-0.61676	1.13119	1.46088	1.29603	+	Cluster -2155	3.79227	0.000587142	P35249	Replication factor C subunit 4	RFC4
-1.13444	-0.689075	-0.243665	-0.801027	-0.402325	-0.601679	1.20321	1.37827	1.29073	+	Cluster -2155	3.63459	0.000782449	P28340	DNA polymerase delta catalytic subunit	POLD1
-1.08735	-0.730187	-0.373108	-0.839325	-0.291533	-0.565429	1.30043	1.29085	1.29565	+	Cluster -2155	3.88641	0.000491712	O43399	Tumor protein D54	TPD52L2
-1.23326	-0.793224	-0.353275	-0.566371	-0.416741	-0.491554	1.14919	1.42043	1.28481	+	Cluster -2155	3.7933	0.000586231	P61106	Ras-related protein Rab-14	RAB14
-1.04412	-0.782746	-0.225227	-0.567292	-0.857321	-0.400203	1.19416	1.39045	1.2923	+	Cluster -2155	3.67597	0.000724005	Q9NZ53	Podocalyxin-like protein 2	PODXL2
-1.00621	-0.860324	-0.535955	-0.563739	-0.786679	-0.0218528	0.888521	1.62799	1.25824	+	Cluster -2155	3.17636	0.00188192	O76031	ATP-dependent Clp protease ATP-binding subunit clpX-like, mitochondrial	CLPX
-0.582258	-0.801024	-0.332144	-0.498279	-1.395	-0.0636453	0.896049	1.55219	1.22411	+	Cluster -2155	2.42147	0.00809146	Q969E2	Secretory carrier-associated membrane protein 4	SCAMP4
-1.14046	-0.619447	-0.0986382	-0.596301	-0.720828	-0.658558	1.05832	1.49785	1.27806	+	Cluster -2155	3.27647	0.0015612	Q7Z5L9	Interferon regulatory factor 2-binding protein 2	IRF2BP2
-1.14489	-0.732096	-0.319263	-0.461895	-0.655763	-0.558831	1.07151	1.51033	1.29091	+	Cluster -2155	3.73264	0.000651087	Q92890	Ubiquitin fusion degradation protein 1 homolog	UFD1L
-1.00962	-0.652279	-0.294929	-0.35025	-0.905984	-0.628119	0.954844	1.60595	1.28039	+	Cluster -2155	3.32835	0.00141269	P61086	Ubiquitin-conjugating enzyme E2 K	UBE2K
-1.26001	-0.71303	-0.166121	-0.396677	-0.700488	-0.548581	0.985782	1.5375	1.26163	+	Cluster -2155	3.00547	0.00261889	P25685	DnaJ homolog subfamily B member 1	DNAJB1
-0.819564	-0.906244	-0.182401	-0.905622	-0.65206	-0.374643	0.987342	1.57302	1.28017	+	Cluster -2155	3.32152	0.00143216	Q8WWI1	LIM domain only protein 7	LMO7
-0.745249	-1.20947	-0.131545	-0.345524	-0.406487	-0.794855	0.64174	1.78036	1.21103	+	Cluster -2155	2.31661	0.00988642	P47928	DNA-binding protein inhibitor ID-4	ID4
-1.03411	-0.605847	-0.177486	-0.756903	-0.495937	-0.626423	0.613528	1.85096	1.23222	+	Cluster -2155	2.50855	0.00686321	Q02413	Desmoglein-1	DSG1
-1.10698	-0.517425	0.0719563	-0.840497	-0.629231	-0.734861	0.974669	1.53003	1.25233	+	Cluster -2155	2.88851	0.00328095	Q9H1B7	Interferon regulatory factor 2-binding protein-like	IRF2BPL
-1.17188	-0.581761	0.00827653	-0.68645	-0.628454	-0.657452	0.801859	1.67663	1.23923	+	Cluster -2155	2.60817	0.00565977	P78318	Immunoglobulin-binding protein 1	IGBP1
-0.925151	-0.64481	-0.364483	-0.716151	-0.599961	-0.658055	0.988874	1.61687	1.30286	+	Cluster -2155	4.03633	0.000374068	Q9BRG1	Vacuolar protein-sorting-associated protein 25	VPS25
-0.975223	-0.639113	-0.302911	-0.848558	-0.459796	-0.65418	1.00023	1.5863	1.29325	+	Cluster -2155	3.68385	0.000713765	O75607	Nucleoplasmin-3	NPM3
-0.979933	-0.688109	-0.396331	-0.723544	-0.501177	-0.61236	0.995775	1.6052	1.30048	+	Cluster -2155	3.96746	0.000423566	Q9H0U4	Ras-related protein Rab-1B;Putative Ras-related protein Rab-1C	RAB1B;RAB1C
-0.954372	-0.611135	-0.267907	-0.838269	-0.490102	-0.664187	0.83914	1.71152	1.27532	+	Cluster -2155	3.21799	0.00174045	P20340	Ras-related protein Rab-6A	RAB6A
-0.45482	-0.256953	-0.0591497	-0.714962	-0.592106	-1.52477	1.24408	1.50146	0.857223	+	Cluster -2155	2.99647	0.00265625	Q8N9N7	Leucine-rich repeat-containing protein 57	LRRC57
-0.692797	-0.40247	-0.112242	-1.14242	-0.504723	-0.823572	0.679494	1.77267	1.22606	+	Cluster -2155	2.74979	0.00428246	Q14669	E3 ubiquitin-protein ligase TRIP12	TRIP12
-0.837308	-0.413316	0.0107805	-1.09812	-0.514994	-0.806559	0.699111	1.74058	1.21983	+	Cluster -2155	2.61872	0.00553548	Q13636	Ras-related protein Rab-31	RAB31
-0.487632	-0.383489	-0.279386	-1.07388	-0.681371	-0.877625	0.826364	1.6959	1.26112	+	Cluster -2155	3.67436	0.000726132	P23193	Transcription elongation factor A protein 1	TCEA1
-0.577599	-0.429102	-0.280642	-1.04734	-0.61163	-0.829485	0.762515	1.75469	1.25859	+	Cluster -2155	3.30873	0.00147	Q9GZQ8	Microtubule-associated proteins 1A/1B light chain 3B;Microtubule-associated proteins 1A/1B light chain 3 beta 2;Microtubule-associated proteins 1A/1B light chain 3A	MAP1LC3B;MAP1LC3B2;MAP1LC3A
-0.242486	-0.256645	-0.270652	-1.42529	-0.446249	-0.935777	0.728356	1.65639	1.19234	+	Cluster -2155	2.83175	0.00364554	P81605	Dermcidin;Survival-promoting peptide;DCD-1	DCD
-0.617997	-0.519005	-0.420031	-1.07735	-0.459654	-0.768506	0.943558	1.63149	1.2875	+	Cluster -2155	3.75836	0.000624059	Q70CQ2	Ubiquitin carboxyl-terminal hydrolase 34	USP34
-0.799417	-0.535722	-0.272134	-1.02545	-0.389075	-0.707262	0.667947	1.81811	1.24301	+	Cluster -2155	2.70545	0.00466174	P27816	Microtubule-associated protein 4	MAP4
-0.637712	-0.466329	-0.294932	-1.43775	-0.813544	-0.0376334	1.11758	1.34102	1.2293	+	Cluster -2155	2.62392	0.00547839	Q9NRG7	Epimerase family protein SDR39U1	SDR39U1
-0.886489	-0.572407	-0.258206	-1.10101	-0.316564	-0.708791	1.08001	1.48231	1.28115	+	Cluster -2155	3.40564	0.0012154	Q8NFC6	Biorientation of chromosomes in cell division protein 1-like 1	BOD1L1
[truncated: 227 more rows]
