# Supplementary material for: Local membrane source gathering by p62 body drives autophagosome formation
Source: Nat Commun. 2023 Nov 13;14:7338. doi: 10.1038/s41467-023-42829-8 (PMC10643672; doi:10.1038/s41467-023-42829-8)
Supplement: Supplementary file 6 — Supplementary Data 3 [file 41467_2023_42829_MOESM6_ESM.xlsx]

## Sheet: Table S3. Metascape enrichment
Supplementary Data 3. Metascape enrichment network analysis of proteins enriched in the droplet in vitro
Totally 590 proteins enriched in p62 droplet were subjected to Metascape for biological function analysis.
The well-adopted hypergeometric test and Benjamini-Hochberg p-value correction algorithm was used to identify the significantly enriched pathways by Metascape.
GroupID	Category	Term	Description	LogP	Log(q-value)	Genes	Symbols	InTerm_InList	Selected in Fig.1F
1_Summary	GO Biological Processes	GO:0044265	cellular macromolecule catabolic process	-36.3374	-32.0958	821,997,1452,1540,1642,1763,2932,3093,5094,5371,5516,5538,5710,5887,6233,7251,7317,7319,7320,7323,7328,7332,7334,7347,7353,8878,9146,9320,9736,9775,9810,9817,9867,9967,11065,11267,22933,23016,23053,23304,23326,23404,23411,25820,25898,25930,26043,26091,26270,26273,27044,27243,27338,29979,51010,51013,51035,51160,54442,54472,54512,55236,55432,55658,55666,55905,56254,56893,56915,56957,57646,65264,796…	CANX,CDC34,CSNK1A1,CYLD,DDB1,DNA2,GSK3B,UBE2K,PCBP2,PML,PPP2CB,PPT1,PSMD4,RAD23B,RPS27A,TSG101,UBA1,UBE2A,UBE2B,UBE2D3,UBE2H,UBE2L3,UBE2N,UCHL3,UFD1,SQSTM1,HGS,TRIP12,USP34,EIF4A3,RNF40,KEAP1,PJA2,THRAP3,UBE2C,SNF8,SIRT2,EXOSC7,ZSWIM8,UBR2,USP22,EXOSC2,SIRT1,ARIH1,RCHY1,PTPN23,UBXN7,HERC4,FBXO6,FBXO3,SND1,CHMP2A,UBE2S,UBQLN1,EXOSC3,EXOSC1,UBXN1,VPS28,KCTD5,TOLLIP,EXOSC4,UBA6,YOD1,RNF126,NPLOC4,RN…	144/-
1_Member	GO Biological Processes	GO:0044265	cellular macromolecule catabolic process	-36.3374	-32.0958	821,997,1452,1540,1642,1763,2932,3093,5094,5371,5516,5538,5710,5887,6233,7251,7317,7319,7320,7323,7328,7332,7334,7347,7353,8878,9146,9320,9736,9775,9810,9817,9867,9967,11065,11267,22933,23016,23053,23304,23326,23404,23411,25820,25898,25930,26043,26091,26270,26273,27044,27243,27338,29979,51010,51013,51035,51160,54442,54472,54512,55236,55432,55658,55666,55905,56254,56893,56915,56957,57646,65264,796…	CANX,CDC34,CSNK1A1,CYLD,DDB1,DNA2,GSK3B,UBE2K,PCBP2,PML,PPP2CB,PPT1,PSMD4,RAD23B,RPS27A,TSG101,UBA1,UBE2A,UBE2B,UBE2D3,UBE2H,UBE2L3,UBE2N,UCHL3,UFD1,SQSTM1,HGS,TRIP12,USP34,EIF4A3,RNF40,KEAP1,PJA2,THRAP3,UBE2C,SNF8,SIRT2,EXOSC7,ZSWIM8,UBR2,USP22,EXOSC2,SIRT1,ARIH1,RCHY1,PTPN23,UBXN7,HERC4,FBXO6,FBXO3,SND1,CHMP2A,UBE2S,UBQLN1,EXOSC3,EXOSC1,UBXN1,VPS28,KCTD5,TOLLIP,EXOSC4,UBA6,YOD1,RNF126,NPLOC4,RN…	83/779
1_Member	GO Biological Processes	GO:0043632	modification-dependent macromolecule catabolic process	-36.1432	-32.0958	821,997,1452,1540,1642,2932,3093,5094,5371,5516,5710,5887,6233,7251,7317,7319,7320,7323,7328,7332,7334,7347,7353,8878,9146,9320,9736,9810,9817,9867,11065,11267,22933,23016,23053,23304,23326,23404,23411,25820,25898,25930,26043,26091,26270,26273,27243,27338,29979,51010,51035,51160,54442,54472,55236,55432,55658,55666,55905,56254,56893,56957,57646,65264,79643,84164,84313,116988,124997,130507,147339,1…	CANX,CDC34,CSNK1A1,CYLD,DDB1,GSK3B,UBE2K,PCBP2,PML,PPP2CB,PSMD4,RAD23B,RPS27A,TSG101,UBA1,UBE2A,UBE2B,UBE2D3,UBE2H,UBE2L3,UBE2N,UCHL3,UFD1,SQSTM1,HGS,TRIP12,USP34,RNF40,KEAP1,PJA2,UBE2C,SNF8,SIRT2,EXOSC7,ZSWIM8,UBR2,USP22,EXOSC2,SIRT1,ARIH1,RCHY1,PTPN23,UBXN7,HERC4,FBXO6,FBXO3,CHMP2A,UBE2S,UBQLN1,EXOSC3,UBXN1,VPS28,KCTD5,TOLLIP,UBA6,YOD1,RNF126,NPLOC4,RNF114,RNF20,UBQLN4,OTUD7B,USP28,UBE2Z,CHMP6,…	73/591
1_Member	GO Biological Processes	GO:0030163	protein catabolic process	-34.0712	-30.3847	821,997,1200,1452,1540,1642,2932,3093,4012,5094,5371,5516,5538,5710,5887,6233,7251,7317,7319,7320,7323,7328,7332,7334,7347,7353,7879,8737,8878,9146,9320,9736,9810,9817,9867,10845,11065,11267,22933,23053,23304,23326,23411,25820,25898,25930,26043,26091,26270,26273,27042,27243,27338,29979,51035,51160,54442,54472,55236,55347,55432,55658,55666,55905,56254,56893,56957,57646,63891,65264,79643,84164,8431…	CANX,CDC34,TPP1,CSNK1A1,CYLD,DDB1,GSK3B,UBE2K,LNPEP,PCBP2,PML,PPP2CB,PPT1,PSMD4,RAD23B,RPS27A,TSG101,UBA1,UBE2A,UBE2B,UBE2D3,UBE2H,UBE2L3,UBE2N,UCHL3,UFD1,RAB7A,RIPK1,SQSTM1,HGS,TRIP12,USP34,RNF40,KEAP1,PJA2,CLPX,UBE2C,SNF8,SIRT2,ZSWIM8,UBR2,USP22,SIRT1,ARIH1,RCHY1,PTPN23,UBXN7,HERC4,FBXO6,FBXO3,UTP25,CHMP2A,UBE2S,UBQLN1,UBXN1,VPS28,KCTD5,TOLLIP,UBA6,ABHD10,YOD1,RNF126,NPLOC4,RNF114,RNF20,UBQLN4,…	79/753
1_Member	GO Biological Processes	GO:0019941	modification-dependent protein catabolic process	-34.0342	-30.3847	821,997,1452,1540,1642,2932,3093,5094,5371,5516,5710,5887,6233,7251,7317,7319,7320,7323,7328,7332,7334,7347,7353,8878,9146,9320,9736,9810,9817,9867,11065,11267,22933,23053,23304,23326,23411,25820,25898,25930,26043,26091,26270,26273,27243,27338,29979,51035,51160,54442,54472,55236,55432,55658,55666,55905,56254,56893,56957,57646,65264,79643,84164,84313,116988,124997,130507,147339,197131,223082	CANX,CDC34,CSNK1A1,CYLD,DDB1,GSK3B,UBE2K,PCBP2,PML,PPP2CB,PSMD4,RAD23B,RPS27A,TSG101,UBA1,UBE2A,UBE2B,UBE2D3,UBE2H,UBE2L3,UBE2N,UCHL3,UFD1,SQSTM1,HGS,TRIP12,USP34,RNF40,KEAP1,PJA2,UBE2C,SNF8,SIRT2,ZSWIM8,UBR2,USP22,SIRT1,ARIH1,RCHY1,PTPN23,UBXN7,HERC4,FBXO6,FBXO3,CHMP2A,UBE2S,UBQLN1,UBXN1,VPS28,KCTD5,TOLLIP,UBA6,YOD1,RNF126,NPLOC4,RNF114,RNF20,UBQLN4,OTUD7B,USP28,UBE2Z,CHMP6,ASCC2,VPS25,AGAP3,WDR…	70/579
1_Member	GO Biological Processes	GO:0006511	ubiquitin-dependent protein catabolic process	-33.6258	-30.0555	821,997,1452,1540,1642,2932,3093,5094,5371,5516,5710,5887,7251,7317,7319,7320,7323,7328,7332,7334,7347,7353,8878,9146,9320,9736,9810,9817,9867,11065,11267,22933,23053,23304,23326,23411,25820,25898,25930,26043,26091,26270,26273,27243,27338,29979,51035,51160,54442,54472,55236,55432,55658,55666,55905,56254,56893,56957,57646,65264,79643,84164,84313,116988,124997,130507,147339,197131,223082	CANX,CDC34,CSNK1A1,CYLD,DDB1,GSK3B,UBE2K,PCBP2,PML,PPP2CB,PSMD4,RAD23B,TSG101,UBA1,UBE2A,UBE2B,UBE2D3,UBE2H,UBE2L3,UBE2N,UCHL3,UFD1,SQSTM1,HGS,TRIP12,USP34,RNF40,KEAP1,PJA2,UBE2C,SNF8,SIRT2,ZSWIM8,UBR2,USP22,SIRT1,ARIH1,RCHY1,PTPN23,UBXN7,HERC4,FBXO6,FBXO3,CHMP2A,UBE2S,UBQLN1,UBXN1,VPS28,KCTD5,TOLLIP,UBA6,YOD1,RNF126,NPLOC4,RNF114,RNF20,UBQLN4,OTUD7B,USP28,UBE2Z,CHMP6,ASCC2,VPS25,AGAP3,WDR81,UBR3…	69/569	+
1_Member	GO Biological Processes	GO:0051603	proteolysis involved in protein catabolic process	-33.0951	-29.6497	821,997,1452,1540,1642,2932,3093,5094,5371,5516,5710,5887,6233,7251,7317,7319,7320,7323,7328,7332,7334,7347,7353,8878,9146,9320,9736,9810,9817,9867,10845,11065,11267,22933,23053,23304,23326,23411,25820,25898,25930,26043,26091,26270,26273,27243,27338,29979,51035,51160,54442,54472,55236,55432,55658,55666,55905,56254,56893,56957,57646,63891,65264,79643,84164,84313,116988,124997,130507,147339,197131,…	CANX,CDC34,CSNK1A1,CYLD,DDB1,GSK3B,UBE2K,PCBP2,PML,PPP2CB,PSMD4,RAD23B,RPS27A,TSG101,UBA1,UBE2A,UBE2B,UBE2D3,UBE2H,UBE2L3,UBE2N,UCHL3,UFD1,SQSTM1,HGS,TRIP12,USP34,RNF40,KEAP1,PJA2,CLPX,UBE2C,SNF8,SIRT2,ZSWIM8,UBR2,USP22,SIRT1,ARIH1,RCHY1,PTPN23,UBXN7,HERC4,FBXO6,FBXO3,CHMP2A,UBE2S,UBQLN1,UBXN1,VPS28,KCTD5,TOLLIP,UBA6,YOD1,RNF126,NPLOC4,RNF114,RNF20,UBQLN4,OTUD7B,USP28,RNF123,UBE2Z,CHMP6,ASCC2,VPS…	72/637
1_Member	GO Biological Processes	GO:0016567	protein ubiquitination	-25.5758	-22.3066	997,1642,3093,4008,4012,4799,5371,6233,7251,7317,7319,7320,7323,7328,7332,7334,7335,7336,7347,7726,8816,9320,9577,9646,9730,9810,9817,9867,10238,10422,11065,23053,23304,23326,23411,25820,25898,26091,26145,26270,26273,27338,29089,51444,54623,54876,55072,55236,55658,55905,56254,56888,63891,64207,65264,79184,79577,90268,123169,130507,147339,197131,223082,257160,400569	CDC34,DDB1,UBE2K,LMO7,LNPEP,NFX1,PML,RPS27A,TSG101,UBA1,UBE2A,UBE2B,UBE2D3,UBE2H,UBE2L3,UBE2N,UBE2V1,UBE2V2,UCHL3,TRIM26,DCAF5,TRIP12,BABAM2,CTR9,DCAF1,RNF40,KEAP1,PJA2,DCAF7,UBAC1,UBE2C,ZSWIM8,UBR2,USP22,SIRT1,ARIH1,RCHY1,HERC4,IRF2BP1,FBXO6,FBXO3,UBE2S,UBE2T,RNF138,PAF1,DCAF16,RNF31,UBA6,RNF126,RNF114,RNF20,KCMF1,RNF123,IRF2BPL,UBE2Z,BRCC3,CDC73,OTULIN,LEO1,UBR3,C18orf25,UBR1,ZNRF2,RNF214,MED11	65/682
1_Member	GO Biological Processes	GO:0032446	protein modification by small protein conjugation	-24.5525	-21.3502	997,1642,3093,4008,4012,4799,5371,6233,7251,7317,7319,7320,7323,7328,7332,7334,7335,7336,7347,7726,8816,9320,9577,9646,9730,9810,9817,9867,10238,10422,11065,23053,23304,23326,23411,25820,25898,26091,26145,26270,26273,27338,29089,51444,54165,54623,54876,55072,55236,55658,55905,56160,56254,56888,63891,64207,65264,79184,79577,90268,123169,130507,147339,197131,223082,257160,400569	CDC34,DDB1,UBE2K,LMO7,LNPEP,NFX1,PML,RPS27A,TSG101,UBA1,UBE2A,UBE2B,UBE2D3,UBE2H,UBE2L3,UBE2N,UBE2V1,UBE2V2,UCHL3,TRIM26,DCAF5,TRIP12,BABAM2,CTR9,DCAF1,RNF40,KEAP1,PJA2,DCAF7,UBAC1,UBE2C,ZSWIM8,UBR2,USP22,SIRT1,ARIH1,RCHY1,HERC4,IRF2BP1,FBXO6,FBXO3,UBE2S,UBE2T,RNF138,DCUN1D1,PAF1,DCAF16,RNF31,UBA6,RNF126,RNF114,NSMCE3,RNF20,KCMF1,RNF123,IRF2BPL,UBE2Z,BRCC3,CDC73,OTULIN,LEO1,UBR3,C18orf25,UBR1,ZNR…	67/756
1_Member	Reactome Gene Sets	R-HSA-8852135	Protein ubiquitination	-24.4482	-21.2758	997,3093,6233,7317,7319,7320,7323,7328,7332,7334,7336,7347,9646,9810,11065,23168,27338,29089,54623,55236,56254,65264,79577,80349,90268,123169	CDC34,UBE2K,RPS27A,UBA1,UBE2A,UBE2B,UBE2D3,UBE2H,UBE2L3,UBE2N,UBE2V2,UCHL3,CTR9,RNF40,UBE2C,RTF1,UBE2S,UBE2T,PAF1,UBA6,RNF20,UBE2Z,CDC73,SKIC8,OTULIN,LEO1	26/79
1_Member	Reactome Gene Sets	R-HSA-1280218	Adaptive Immune System	-19.8989	-16.9654	375,821,997,1175,2266,2885,3093,4008,4012,5516,5530,5710,5879,5908,6233,6654,7277,7317,7319,7320,7323,7328,7332,7334,7335,7336,7408,7846,7879,8517,8673,9320,9730,9817,9867,9902,10134,10376,10383,10422,10768,11065,23304,25898,26091,26270,27338,30849,51128,51143,51444,55236,55658,55905,63891,64223,65264,84790,197131,223082,347688	ARF1,CANX,CDC34,AP2S1,FGG,GRB2,UBE2K,LMO7,LNPEP,PPP2CB,PPP3CA,PSMD4,RAC1,RAP1B,RPS27A,SOS1,TUBA4A,UBA1,UBE2A,UBE2B,UBE2D3,UBE2H,UBE2L3,UBE2N,UBE2V1,UBE2V2,VASP,TUBA1A,RAB7A,IKBKG,VAMP8,TRIP12,DCAF1,KEAP1,PJA2,MRC2,BCAP31,TUBA1B,TUBB4B,UBAC1,AHCYL1,UBE2C,UBR2,RCHY1,HERC4,FBXO6,UBE2S,PIK3R4,SAR1B,DYNC1LI1,RNF138,UBA6,RNF126,RNF114,RNF123,MLST8,UBE2Z,TUBA1C,UBR1,ZNRF2,TUBB8	61/769
1_Member	Reactome Gene Sets	R-HSA-983169	Class I MHC mediated antigen processing & presentation	-18.9354	-16.0494	821,997,2266,3093,4008,4012,5710,6233,7317,7319,7320,7323,7328,7332,7334,7335,7336,8517,8673,9320,9730,9817,9867,9902,10134,10422,11065,23304,25898,26091,26270,27338,30849,51128,51444,55236,55658,55905,63891,65264,197131,223082	CANX,CDC34,FGG,UBE2K,LMO7,LNPEP,PSMD4,RPS27A,UBA1,UBE2A,UBE2B,UBE2D3,UBE2H,UBE2L3,UBE2N,UBE2V1,UBE2V2,IKBKG,VAMP8,TRIP12,DCAF1,KEAP1,PJA2,MRC2,BCAP31,UBAC1,UBE2C,UBR2,RCHY1,HERC4,FBXO6,UBE2S,PIK3R4,SAR1B,RNF138,UBA6,RNF126,RNF114,RNF123,UBE2Z,UBR1,ZNRF2	42/381
1_Member	Reactome Gene Sets	R-HSA-8866652	Synthesis of active ubiquitin: roles of E1 and E2 enzymes	-17.6807	-14.9233	997,3093,6233,7317,7319,7320,7328,7332,7347,11065,27338,29089,55236,65264,90268	CDC34,UBE2K,RPS27A,UBA1,UBE2A,UBE2B,UBE2H,UBE2L3,UCHL3,UBE2C,UBE2S,UBE2T,UBA6,UBE2Z,OTULIN	15/30
1_Member	GO Biological Processes	GO:0043161	proteasome-mediated ubiquitin-dependent protein catabolic process	-17.5988	-14.8632	821,997,1452,1642,2932,3093,5094,5371,5516,5710,5887,7319,7320,7323,7328,7353,9320,9867,11065,22933,23053,23304,23411,26043,26270,26273,27338,29979,51035,54442,55432,55658,55666,84164,116988,130507,197131,223082	CANX,CDC34,CSNK1A1,DDB1,GSK3B,UBE2K,PCBP2,PML,PPP2CB,PSMD4,RAD23B,UBE2A,UBE2B,UBE2D3,UBE2H,UFD1,TRIP12,PJA2,UBE2C,SIRT2,ZSWIM8,UBR2,SIRT1,UBXN7,FBXO6,FBXO3,UBE2S,UBQLN1,UBXN1,KCTD5,YOD1,RNF126,NPLOC4,ASCC2,AGAP3,UBR3,UBR1,ZNRF2	38/335
1_Member	GO Biological Processes	GO:0010498	proteasomal protein catabolic process	-16.3768	-13.7765	821,997,1452,1642,2932,3093,5094,5371,5516,5710,5887,7319,7320,7323,7328,7353,9320,9867,11065,22933,23053,23304,23411,26043,26270,26273,27338,29979,51035,54442,55432,55658,55666,84164,116988,130507,197131,223082	CANX,CDC34,CSNK1A1,DDB1,GSK3B,UBE2K,PCBP2,PML,PPP2CB,PSMD4,RAD23B,UBE2A,UBE2B,UBE2D3,UBE2H,UFD1,TRIP12,PJA2,UBE2C,SIRT2,ZSWIM8,UBR2,SIRT1,UBXN7,FBXO6,FBXO3,UBE2S,UBQLN1,UBXN1,KCTD5,YOD1,RNF126,NPLOC4,ASCC2,AGAP3,UBR3,UBR1,ZNRF2	38/364
1_Member	Reactome Gene Sets	R-HSA-983168	Antigen processing: Ubiquitination & Proteasome degradation	-15.3971	-12.8811	997,3093,4008,4012,5710,6233,7317,7319,7320,7323,7328,7332,7334,7335,7336,9320,9730,9817,9867,10422,11065,23304,25898,26091,26270,27338,51444,55236,55658,55905,63891,65264,197131,223082	CDC34,UBE2K,LMO7,LNPEP,PSMD4,RPS27A,UBA1,UBE2A,UBE2B,UBE2D3,UBE2H,UBE2L3,UBE2N,UBE2V1,UBE2V2,TRIP12,DCAF1,KEAP1,PJA2,UBAC1,UBE2C,UBR2,RCHY1,HERC4,FBXO6,UBE2S,RNF138,UBA6,RNF126,RNF114,RNF123,UBE2Z,UBR1,ZNRF2	34/309
1_Member	KEGG Pathway	hsa04120	Ubiquitin mediated proteolysis	-11.2815	-8.97047	997,1642,3093,5371,6233,7317,7319,7320,7323,7328,7332,7334,9320,9817,11065,25898,26091,27338,55236,65264	CDC34,DDB1,UBE2K,PML,RPS27A,UBA1,UBE2A,UBE2B,UBE2D3,UBE2H,UBE2L3,UBE2N,TRIP12,KEAP1,UBE2C,RCHY1,HERC4,UBE2S,UBA6,UBE2Z	20/142
1_Member	GO Biological Processes	GO:0000209	protein polyubiquitination	-9.14777	-6.99525	997,3093,4012,7319,7320,7323,7328,7332,7334,7335,7336,9320,11065,25820,26145,27338,29089,55072,55658,55905,56254,223082	CDC34,UBE2K,LNPEP,UBE2A,UBE2B,UBE2D3,UBE2H,UBE2L3,UBE2N,UBE2V1,UBE2V2,TRIP12,UBE2C,ARIH1,IRF2BP1,UBE2S,UBE2T,RNF31,RNF126,RNF114,RNF20,ZNRF2	22/226
1_Member	GO Biological Processes	GO:0070979	protein K11-linked ubiquitination	-7.11162	-5.19456	7319,7320,7323,7328,7332,11065,27338,29089	UBE2A,UBE2B,UBE2D3,UBE2H,UBE2L3,UBE2C,UBE2S,UBE2T	8/30
1_Member	GO Biological Processes	GO:0070936	protein K48-linked ubiquitination	-6.38028	-4.5569	997,3093,7319,7320,7323,7328,11065,29089,55658,223082	CDC34,UBE2K,UBE2A,UBE2B,UBE2D3,UBE2H,UBE2C,UBE2T,RNF126,ZNRF2	10/64
2_Summary	Reactome Gene Sets	R-HSA-199991	Membrane Trafficking	-34.9701	-31.0988	375,378,381,382,400,1175,1176,2580,2647,2885,4012,4218,4646,5571,5861,5867,5868,5869,5870,5878,5879,5898,6233,6643,7163,7164,7249,7251,7277,7846,7879,8546,8673,8766,9146,9230,9321,9342,9367,9685,10376,10383,10652,10890,10981,11021,11031,11267,11336,11345,22931,23011,23062,23095,23557,23647,27243,29979,51128,51143,51160,51552,51560,55014,55614,55738,79643,81631,81876,84313,84364,84790,347688,38855…	ARF1,ARF4,ARF5,ARF6,ARL1,AP2S1,AP3S1,GAK,BLOC1S1,GRB2,LNPEP,RAB8A,MYO6,PRKAG1,RAB1A,RAB4A,RAB5A,RAB5B,RAB6A,RAB5C,RAC1,RALA,RPS27A,SNX2,TPD52,TPD52L1,TSC2,TSG101,TUBA4A,TUBA1A,RAB7A,AP3B1,VAMP8,RAB11A,HGS,RAB11B,TRIP11,SNAP29,RAB9A,CLINT1,TUBA1B,TUBB4B,YKT6,RAB10,RAB32,RAB35,RAB31,SNF8,EXOC3,GABARAPL2,RAB18,RAB21,GGA2,KIF1B,SNAPIN,ARFIP2,CHMP2A,UBQLN1,SAR1B,DYNC1LI1,VPS28,RAB14,RAB6B,STX17,KIF16B…	98/-	+
2_Member	Reactome Gene Sets	R-HSA-199991	Membrane Trafficking	-34.9701	-31.0988	375,378,381,382,400,1175,1176,2580,2647,2885,4012,4218,4646,5571,5861,5867,5868,5869,5870,5878,5879,5898,6233,6643,7163,7164,7249,7251,7277,7846,7879,8546,8673,8766,9146,9230,9321,9342,9367,9685,10376,10383,10652,10890,10981,11021,11031,11267,11336,11345,22931,23011,23062,23095,23557,23647,27243,29979,51128,51143,51160,51552,51560,55014,55614,55738,79643,81631,81876,84313,84364,84790,347688,388552	ARF1,ARF4,ARF5,ARF6,ARL1,AP2S1,AP3S1,GAK,BLOC1S1,GRB2,LNPEP,RAB8A,MYO6,PRKAG1,RAB1A,RAB4A,RAB5A,RAB5B,RAB6A,RAB5C,RAC1,RALA,RPS27A,SNX2,TPD52,TPD52L1,TSC2,TSG101,TUBA4A,TUBA1A,RAB7A,AP3B1,VAMP8,RAB11A,HGS,RAB11B,TRIP11,SNAP29,RAB9A,CLINT1,TUBA1B,TUBB4B,YKT6,RAB10,RAB32,RAB35,RAB31,SNF8,EXOC3,GABARAPL2,RAB18,RAB21,GGA2,KIF1B,SNAPIN,ARFIP2,CHMP2A,UBQLN1,SAR1B,DYNC1LI1,VPS28,RAB14,RAB6B,STX17,KIF16B…	74/634
2_Member	Reactome Gene Sets	R-HSA-5653656	Vesicle-mediated transport	-33.2271	-29.7238	375,378,381,382,400,1175,1176,2580,2647,2885,4012,4218,4646,5571,5861,5867,5868,5869,5870,5878,5879,5898,6233,6643,7163,7164,7249,7251,7277,7846,7879,8546,8673,8766,9146,9230,9321,9342,9367,9685,10376,10383,10652,10890,10981,11021,11031,11267,11336,11345,22931,23011,23062,23095,23557,23647,27243,29979,51128,51143,51160,51552,51560,55014,55614,55738,79643,81631,81876,84313,84364,84790,347688,388552	ARF1,ARF4,ARF5,ARF6,ARL1,AP2S1,AP3S1,GAK,BLOC1S1,GRB2,LNPEP,RAB8A,MYO6,PRKAG1,RAB1A,RAB4A,RAB5A,RAB5B,RAB6A,RAB5C,RAC1,RALA,RPS27A,SNX2,TPD52,TPD52L1,TSC2,TSG101,TUBA4A,TUBA1A,RAB7A,AP3B1,VAMP8,RAB11A,HGS,RAB11B,TRIP11,SNAP29,RAB9A,CLINT1,TUBA1B,TUBB4B,YKT6,RAB10,RAB32,RAB35,RAB31,SNF8,EXOC3,GABARAPL2,RAB18,RAB21,GGA2,KIF1B,SNAPIN,ARFIP2,CHMP2A,UBQLN1,SAR1B,DYNC1LI1,VPS28,RAB14,RAB6B,STX17,KIF16B…	74/673
2_Member	Reactome Gene Sets	R-HSA-8873719	RAB geranylgeranylation	-22.532	-19.4846	4218,5861,5862,5867,5868,5869,5870,5878,7879,8766,9230,9367,10890,10981,11021,11031,22931,23011,51552,51560,81876,83871,84932	RAB8A,RAB1A,RAB2A,RAB4A,RAB5A,RAB5B,RAB6A,RAB5C,RAB7A,RAB11A,RAB11B,RAB9A,RAB10,RAB32,RAB35,RAB31,RAB18,RAB21,RAB14,RAB6B,RAB1B,RAB34,RAB2B	23/65
2_Member	KEGG Pathway	hsa04144	Endocytosis	-22.0423	-19.016	375,378,381,382,1175,3310,4087,4218,5371,5584,5867,5868,5869,5878,6643,7251,7879,8723,8766,9146,9230,10890,11021,11031,11267,23111,23527,27243,51100,51160,55738,56904,58533,64744,79643,84313,84364,116988	ARF1,ARF4,ARF5,ARF6,AP2S1,HSPA6,SMAD2,RAB8A,PML,PRKCI,RAB4A,RAB5A,RAB5B,RAB5C,SNX2,TSG101,RAB7A,SNX4,RAB11A,HGS,RAB11B,RAB10,RAB35,RAB31,SNF8,SPART,ACAP2,CHMP2A,SH3GLB1,VPS28,ARFGAP1,SH3GLB2,SNX6,SMAP2,CHMP6,VPS25,ARFGAP2,AGAP3	38/251
2_Member	GO Biological Processes	GO:0016197	endosomal transport	-18.2942	-15.4372	382,392,400,2647,4218,5870,6643,7251,7879,8723,8766,8878,9146,9230,9367,9907,10043,10652,10890,11021,11267,23527,25930,27243,51160,51552,51560,55004,55207,55658,58533,79643,84313	ARF6,ARHGAP1,ARL1,BLOC1S1,RAB8A,RAB6A,SNX2,TSG101,RAB7A,SNX4,RAB11A,SQSTM1,HGS,RAB11B,RAB9A,AP5Z1,TOM1,YKT6,RAB10,RAB35,SNF8,ACAP2,PTPN23,CHMP2A,VPS28,RAB14,RAB6B,LAMTOR1,ARL8B,RNF126,SNX6,CHMP6,VPS25	33/233
2_Member	Reactome Gene Sets	R-HSA-9007101	Rab regulation of trafficking	-17.7764	-14.9843	382,4218,5861,5867,5868,5869,5870,5878,7249,7879,8766,9230,9367,10890,10981,11021,11031,11345,22931,23011,23062,51552,51560,81631,81876	ARF6,RAB8A,RAB1A,RAB4A,RAB5A,RAB5B,RAB6A,RAB5C,TSC2,RAB7A,RAB11A,RAB11B,RAB9A,RAB10,RAB32,RAB35,RAB31,GABARAPL2,RAB18,RAB21,GGA2,RAB14,RAB6B,MAP1LC3B,RAB1B	25/124
2_Member	Reactome Gene Sets	R-HSA-8854214	TBC/RABGAPs	-15.715	-13.1861	382,4218,5867,5868,5869,5870,5878,7249,7879,8766,9230,11021,11345,23062,51560,81631	ARF6,RAB8A,RAB4A,RAB5A,RAB5B,RAB6A,RAB5C,TSC2,RAB7A,RAB11A,RAB11B,RAB35,GABARAPL2,GGA2,RAB6B,MAP1LC3B	16/46
2_Member	Reactome Gene Sets	R-HSA-8876198	RAB GEFs exchange GTP for GDP on RABs	-11.8	-9.4602	4218,5861,5868,5869,5870,5878,7879,9367,10890,10981,11021,11031,22931,23011,51552,51560,81876	RAB8A,RAB1A,RAB5A,RAB5B,RAB6A,RAB5C,RAB7A,RAB9A,RAB10,RAB32,RAB35,RAB31,RAB18,RAB21,RAB14,RAB6B,RAB1B	17/90
2_Member	GO Biological Processes	GO:0098876	vesicle-mediated transport to the plasma membrane	-9.33166	-7.16222	382,3875,4218,7879,8723,8766,9146,9230,10890,11021,11031,11267,23062,23527,25930,51552,83871	ARF6,KRT18,RAB8A,RAB7A,SNX4,RAB11A,HGS,RAB11B,RAB10,RAB35,RAB31,SNF8,GGA2,ACAP2,PTPN23,RAB14,RAB34	17/127
2_Member	GO Biological Processes	GO:0032456	endocytic recycling	-7.657	-5.68367	382,4218,7879,8723,8766,9146,9230,11021,11267,23527,25930,51552	ARF6,RAB8A,RAB7A,SNX4,RAB11A,HGS,RAB11B,RAB35,SNF8,ACAP2,PTPN23,RAB14	12/75
3_Summary	Reactome Gene Sets	R-HSA-8953854	Metabolism of RNA	-31.4458	-28.0516	1656,1981,3183,3188,3191,3315,4670,4691,4736,5094,5356,5411,5710,6122,6124,6125,6128,6129,6132,6133,6135,6136,6137,6139,6144,6156,6159,6169,6175,6191,6233,6418,6428,6434,6627,6629,7884,8125,9045,9349,9584,9775,10283,10284,10436,10885,10946,11218,23016,23404,23451,23636,27042,27292,27336,51010,51013,51639,51759,54512,55100,55127,55505,55651,55696,56902,56915,57703,58517,79042,79228,80349,118460,15…	DDX6,EIF4G1,HNRNPC,HNRNPH2,HNRNPL,HSPB1,HNRNPM,NCL,RPL10A,PCBP2,PLRG1,PNN,PSMD4,RPL3,RPL4,RPL5,RPL6,RPL7,RPL8,RPL9,RPL11,RPL12,RPL13,RPL17,RPL21,RPL30,RPL29,RPL38,RPLP0,RPS4X,RPS27A,SET,SRSF3,TRA2B,SNRPA1,SNRPB2,SLBP,ANP32A,RPL14,RPL23,RBM39,EIF4A3,CWC27,SAP18,EMG1,WDR3,SF3A3,DDX20,EXOSC7,EXOSC2,SF3B1,NUP62,UTP25,DIMT1,HTATSF1,EXOSC3,EXOSC1,SF3B6,C9orf78,EXOSC4,WDR70,HEATR1,NOP10,NHP2,RBM22,PNO1,…	149/-	+
3_Member	Reactome Gene Sets	R-HSA-8953854	Metabolism of RNA	-31.4458	-28.0516	1656,1981,3183,3188,3191,3315,4670,4691,4736,5094,5356,5411,5710,6122,6124,6125,6128,6129,6132,6133,6135,6136,6137,6139,6144,6156,6159,6169,6175,6191,6233,6418,6428,6434,6627,6629,7884,8125,9045,9349,9584,9775,10283,10284,10436,10885,10946,11218,23016,23404,23451,23636,27042,27292,27336,51010,51013,51639,51759,54512,55100,55127,55505,55651,55696,56902,56915,57703,58517,79042,79228,80349,118460,15…	DDX6,EIF4G1,HNRNPC,HNRNPH2,HNRNPL,HSPB1,HNRNPM,NCL,RPL10A,PCBP2,PLRG1,PNN,PSMD4,RPL3,RPL4,RPL5,RPL6,RPL7,RPL8,RPL9,RPL11,RPL12,RPL13,RPL17,RPL21,RPL30,RPL29,RPL38,RPLP0,RPS4X,RPS27A,SET,SRSF3,TRA2B,SNRPA1,SNRPB2,SLBP,ANP32A,RPL14,RPL23,RBM39,EIF4A3,CWC27,SAP18,EMG1,WDR3,SF3A3,DDX20,EXOSC7,EXOSC2,SF3B1,NUP62,UTP25,DIMT1,HTATSF1,EXOSC3,EXOSC1,SF3B6,C9orf78,EXOSC4,WDR70,HEATR1,NOP10,NHP2,RBM22,PNO1,…	74/716
3_Member	Reactome Gene Sets	R-HSA-2262752	Cellular responses to stress	-26.4339	-23.1269	1019,1200,1663,1915,2932,3162,3301,3310,3337,4306,4736,5598,5602,5710,5925,6122,6124,6125,6128,6129,6132,6133,6135,6136,6137,6139,6144,6156,6159,6169,6175,6191,6233,6464,7266,7277,7323,7353,7846,8878,9045,9349,9817,10049,10376,10383,11065,23016,23404,23411,23636,25842,26043,27338,51010,51013,51143,51382,54512,55004,55364,55666,55738,56915,64223,81631,84790,118460,128312,347688,389541	CDK4,TPP1,DDX11,EEF1A1,GSK3B,HMOX1,DNAJA1,HSPA6,DNAJB1,NR3C2,RPL10A,MAPK7,MAPK10,PSMD4,RB1,RPL3,RPL4,RPL5,RPL6,RPL7,RPL8,RPL9,RPL11,RPL12,RPL13,RPL17,RPL21,RPL30,RPL29,RPL38,RPLP0,RPS4X,RPS27A,SHC1,DNAJC7,TUBA4A,UBE2D3,UFD1,TUBA1A,SQSTM1,RPL14,RPL23,KEAP1,DNAJB6,TUBA1B,TUBB4B,UBE2C,EXOSC7,EXOSC2,SIRT1,NUP62,ASF1A,UBXN7,UBE2S,EXOSC3,EXOSC1,DYNC1LI1,ATP6V1D,EXOSC4,LAMTOR1,IMPACT,NPLOC4,ARFGAP1,EXOS…	71/789
3_Member	Reactome Gene Sets	R-HSA-8868773	rRNA processing in the nucleus and cytosol	-25.0557	-21.8212	4691,4736,6122,6124,6125,6128,6129,6132,6133,6135,6136,6137,6139,6144,6156,6159,6169,6175,6191,6233,9045,9349,10436,10885,23016,23404,27042,27292,51010,51013,54512,55127,55505,55651,56902,56915,118460	NCL,RPL10A,RPL3,RPL4,RPL5,RPL6,RPL7,RPL8,RPL9,RPL11,RPL12,RPL13,RPL17,RPL21,RPL30,RPL29,RPL38,RPLP0,RPS4X,RPS27A,RPL14,RPL23,EMG1,WDR3,EXOSC7,EXOSC2,UTP25,DIMT1,EXOSC3,EXOSC1,EXOSC4,HEATR1,NOP10,NHP2,PNO1,EXOSC5,EXOSC6	37/195
3_Member	Reactome Gene Sets	R-HSA-72312	rRNA processing	-24.2474	-21.1031	4691,4736,6122,6124,6125,6128,6129,6132,6133,6135,6136,6137,6139,6144,6156,6159,6169,6175,6191,6233,9045,9349,10436,10885,23016,23404,27042,27292,51010,51013,54512,55127,55505,55651,56902,56915,118460	NCL,RPL10A,RPL3,RPL4,RPL5,RPL6,RPL7,RPL8,RPL9,RPL11,RPL12,RPL13,RPL17,RPL21,RPL30,RPL29,RPL38,RPLP0,RPS4X,RPS27A,RPL14,RPL23,EMG1,WDR3,EXOSC7,EXOSC2,UTP25,DIMT1,EXOSC3,EXOSC1,EXOSC4,HEATR1,NOP10,NHP2,PNO1,EXOSC5,EXOSC6	37/205
3_Member	Reactome Gene Sets	R-HSA-6791226	Major pathway of rRNA processing in the nucleolus and cytosol	-22.588	-19.5184	4691,4736,6122,6124,6125,6128,6129,6132,6133,6135,6136,6137,6139,6144,6156,6159,6169,6175,6191,6233,9045,9349,10436,10885,23016,23404,27042,51010,51013,54512,55127,56902,56915,118460	NCL,RPL10A,RPL3,RPL4,RPL5,RPL6,RPL7,RPL8,RPL9,RPL11,RPL12,RPL13,RPL17,RPL21,RPL30,RPL29,RPL38,RPLP0,RPS4X,RPS27A,RPL14,RPL23,EMG1,WDR3,EXOSC7,EXOSC2,UTP25,EXOSC3,EXOSC1,EXOSC4,HEATR1,PNO1,EXOSC5,EXOSC6	34/185
3_Member	CORUM	CORUM:308	60S ribosomal subunit, cytoplasmic	-20.0264	-17.0582	4736,6122,6124,6125,6128,6129,6132,6133,6135,6136,6137,6139,6144,6156,6159,6169,6175,9045,9349	RPL10A,RPL3,RPL4,RPL5,RPL6,RPL7,RPL8,RPL9,RPL11,RPL12,RPL13,RPL17,RPL21,RPL30,RPL29,RPL38,RPLP0,RPL14,RPL23	19/47
3_Member	CORUM	CORUM:3055	Nop56p-associated pre-rRNA complex	-19.7663	-16.8492	1915,4670,4691,4736,4869,6122,6124,6125,6128,6129,6132,6133,6135,6136,6137,6139,6144,6156,6159,6175,6949,7846,9045,9221,9349	EEF1A1,HNRNPM,NCL,RPL10A,NPM1,RPL3,RPL4,RPL5,RPL6,RPL7,RPL8,RPL9,RPL11,RPL12,RPL13,RPL17,RPL21,RPL30,RPL29,RPLP0,TCOF1,TUBA1A,RPL14,NOLC1,RPL23	25/104
3_Member	Reactome Gene Sets	R-HSA-156842	Eukaryotic Translation Elongation	-18.4213	-15.55	1915,1917,4736,6122,6124,6125,6128,6129,6132,6133,6135,6136,6137,6139,6144,6156,6159,6169,6175,6191,6233,9045,9349	EEF1A1,EEF1A2,RPL10A,RPL3,RPL4,RPL5,RPL6,RPL7,RPL8,RPL9,RPL11,RPL12,RPL13,RPL17,RPL21,RPL30,RPL29,RPL38,RPLP0,RPS4X,RPS27A,RPL14,RPL23	23/94
3_Member	GO Biological Processes	GO:0002181	cytoplasmic translation	-17.8663	-15.0494	1981,4736,6122,6124,6125,6128,6129,6132,6133,6135,6136,6137,6139,6144,6156,6159,6169,6175,6191,6233,7884,8669,9045,9349,54505	EIF4G1,RPL10A,RPL3,RPL4,RPL5,RPL6,RPL7,RPL8,RPL9,RPL11,RPL12,RPL13,RPL17,RPL21,RPL30,RPL29,RPL38,RPLP0,RPS4X,RPS27A,SLBP,EIF3J,RPL14,RPL23,DHX29	25/123
3_Member	Reactome Gene Sets	R-HSA-156902	Peptide chain elongation	-17.637	-14.8906	1915,4736,6122,6124,6125,6128,6129,6132,6133,6135,6136,6137,6139,6144,6156,6159,6169,6175,6191,6233,9045,9349	EEF1A1,RPL10A,RPL3,RPL4,RPL5,RPL6,RPL7,RPL8,RPL9,RPL11,RPL12,RPL13,RPL17,RPL21,RPL30,RPL29,RPL38,RPLP0,RPS4X,RPS27A,RPL14,RPL23	22/90
3_Member	CORUM	CORUM:306	Ribosome, cytoplasmic	-17.5612	-14.836	4736,6122,6124,6125,6128,6129,6132,6133,6135,6136,6137,6139,6144,6156,6159,6169,6175,6191,6233,9045,9349	RPL10A,RPL3,RPL4,RPL5,RPL6,RPL7,RPL8,RPL9,RPL11,RPL12,RPL13,RPL17,RPL21,RPL30,RPL29,RPL38,RPLP0,RPS4X,RPS27A,RPL14,RPL23	21/80
3_Member	Reactome Gene Sets	R-HSA-975956	Nonsense Mediated Decay (NMD) independent of the Exon Junction Complex (EJC)	-16.9846	-14.3175	1981,4736,6122,6124,6125,6128,6129,6132,6133,6135,6136,6137,6139,6144,6156,6159,6169,6175,6191,6233,9045,9349	EIF4G1,RPL10A,RPL3,RPL4,RPL5,RPL6,RPL7,RPL8,RPL9,RPL11,RPL12,RPL13,RPL17,RPL21,RPL30,RPL29,RPL38,RPLP0,RPS4X,RPS27A,RPL14,RPL23	22/96
3_Member	WikiPathways	WP477	Cytoplasmic ribosomal proteins	-16.6302	-13.9807	4736,6122,6124,6125,6128,6129,6132,6133,6135,6136,6137,6139,6144,6156,6159,6169,6175,6191,6233,9045,9349	RPL10A,RPL3,RPL4,RPL5,RPL6,RPL7,RPL8,RPL9,RPL11,RPL12,RPL13,RPL17,RPL21,RPL30,RPL29,RPL38,RPLP0,RPS4X,RPS27A,RPL14,RPL23	21/88
3_Member	Reactome Gene Sets	R-HSA-156827	L13a-mediated translational silencing of Ceruloplasmin expression	-16.5913	-13.9504	1981,4736,6122,6124,6125,6128,6129,6132,6133,6135,6136,6137,6139,6144,6156,6159,6169,6175,6191,6233,8669,9045,9349	EIF4G1,RPL10A,RPL3,RPL4,RPL5,RPL6,RPL7,RPL8,RPL9,RPL11,RPL12,RPL13,RPL17,RPL21,RPL30,RPL29,RPL38,RPLP0,RPS4X,RPS27A,EIF3J,RPL14,RPL23	23/112
3_Member	Reactome Gene Sets	R-HSA-72706	GTP hydrolysis and joining of the 60S ribosomal subunit	-16.5003	-13.8679	1981,4736,6122,6124,6125,6128,6129,6132,6133,6135,6136,6137,6139,6144,6156,6159,6169,6175,6191,6233,8669,9045,9349	EIF4G1,RPL10A,RPL3,RPL4,RPL5,RPL6,RPL7,RPL8,RPL9,RPL11,RPL12,RPL13,RPL17,RPL21,RPL30,RPL29,RPL38,RPLP0,RPS4X,RPS27A,EIF3J,RPL14,RPL23	23/113
3_Member	Reactome Gene Sets	R-HSA-192823	Viral mRNA Translation	-16.4136	-13.7894	4736,6122,6124,6125,6128,6129,6132,6133,6135,6136,6137,6139,6144,6156,6159,6169,6175,6191,6233,9045,9349	RPL10A,RPL3,RPL4,RPL5,RPL6,RPL7,RPL8,RPL9,RPL11,RPL12,RPL13,RPL17,RPL21,RPL30,RPL29,RPL38,RPLP0,RPS4X,RPS27A,RPL14,RPL23	21/90
3_Member	Reactome Gene Sets	R-HSA-72689	Formation of a pool of free 40S subunits	-16.3803	-13.7765	4736,6122,6124,6125,6128,6129,6132,6133,6135,6136,6137,6139,6144,6156,6159,6169,6175,6191,6233,8669,9045,9349	RPL10A,RPL3,RPL4,RPL5,RPL6,RPL7,RPL8,RPL9,RPL11,RPL12,RPL13,RPL17,RPL21,RPL30,RPL29,RPL38,RPLP0,RPS4X,RPS27A,EIF3J,RPL14,RPL23	22/102
3_Member	Reactome Gene Sets	R-HSA-9633012	Response of EIF2AK4 (GCN2) to amino acid deficiency	-16.3803	-13.7765	4736,6122,6124,6125,6128,6129,6132,6133,6135,6136,6137,6139,6144,6156,6159,6169,6175,6191,6233,9045,9349,55364	RPL10A,RPL3,RPL4,RPL5,RPL6,RPL7,RPL8,RPL9,RPL11,RPL12,RPL13,RPL17,RPL21,RPL30,RPL29,RPL38,RPLP0,RPS4X,RPS27A,RPL14,RPL23,IMPACT	22/102
3_Member	Reactome Gene Sets	R-HSA-376176	Signaling by ROBO receptors	-16.2714	-13.6788	1981,4736,5710,5879,6122,6124,6125,6128,6129,6132,6133,6135,6136,6137,6139,6144,6156,6159,6169,6175,6191,6233,6654,6655,7408,9045,9349,9775,23053,23332	EIF4G1,RPL10A,PSMD4,RAC1,RPL3,RPL4,RPL5,RPL6,RPL7,RPL8,RPL9,RPL11,RPL12,RPL13,RPL17,RPL21,RPL30,RPL29,RPL38,RPLP0,RPS4X,RPS27A,SOS1,SOS2,VASP,RPL14,RPL23,EIF4A3,ZSWIM8,CLASP1	30/219
3_Member	Reactome Gene Sets	R-HSA-9711097	Cellular response to starvation	-16.2391	-13.6628	4736,6122,6124,6125,6128,6129,6132,6133,6135,6136,6137,6139,6144,6156,6159,6169,6175,6191,6233,9045,9349,51382,55004,55364,64223,389541	RPL10A,RPL3,RPL4,RPL5,RPL6,RPL7,RPL8,RPL9,RPL11,RPL12,RPL13,RPL17,RPL21,RPL30,RPL29,RPL38,RPLP0,RPS4X,RPS27A,RPL14,RPL23,ATP6V1D,LAMTOR1,IMPACT,MLST8,LAMTOR4	26/157
3_Member	Reactome Gene Sets	R-HSA-927802	Nonsense-Mediated Decay (NMD)	-16.2331	-13.6628	1981,4736,6122,6124,6125,6128,6129,6132,6133,6135,6136,6137,6139,6144,6156,6159,6169,6175,6191,6233,9045,9349,9775	EIF4G1,RPL10A,RPL3,RPL4,RPL5,RPL6,RPL7,RPL8,RPL9,RPL11,RPL12,RPL13,RPL17,RPL21,RPL30,RPL29,RPL38,RPLP0,RPS4X,RPS27A,RPL14,RPL23,EIF4A3	23/116
3_Member	Reactome Gene Sets	R-HSA-975957	Nonsense Mediated Decay (NMD) enhanced by the Exon Junction Complex (EJC)	-16.2331	-13.6628	1981,4736,6122,6124,6125,6128,6129,6132,6133,6135,6136,6137,6139,6144,6156,6159,6169,6175,6191,6233,9045,9349,9775	EIF4G1,RPL10A,RPL3,RPL4,RPL5,RPL6,RPL7,RPL8,RPL9,RPL11,RPL12,RPL13,RPL17,RPL21,RPL30,RPL29,RPL38,RPLP0,RPS4X,RPS27A,RPL14,RPL23,EIF4A3	23/116
3_Member	Reactome Gene Sets	R-HSA-2408557	Selenocysteine synthesis	-15.9975	-13.4484	4736,6122,6124,6125,6128,6129,6132,6133,6135,6136,6137,6139,6144,6156,6159,6169,6175,6191,6233,9045,9349	RPL10A,RPL3,RPL4,RPL5,RPL6,RPL7,RPL8,RPL9,RPL11,RPL12,RPL13,RPL17,RPL21,RPL30,RPL29,RPL38,RPLP0,RPS4X,RPS27A,RPL14,RPL23	21/94
3_Member	Reactome Gene Sets	R-HSA-72764	Eukaryotic Translation Termination	-15.9975	-13.4484	4736,6122,6124,6125,6128,6129,6132,6133,6135,6136,6137,6139,6144,6156,6159,6169,6175,6191,6233,9045,9349	RPL10A,RPL3,RPL4,RPL5,RPL6,RPL7,RPL8,RPL9,RPL11,RPL12,RPL13,RPL17,RPL21,RPL30,RPL29,RPL38,RPLP0,RPS4X,RPS27A,RPL14,RPL23	21/94
3_Member	Reactome Gene Sets	R-HSA-72613	Eukaryotic Translation Initiation	-15.8895	-13.354	1981,4736,6122,6124,6125,6128,6129,6132,6133,6135,6136,6137,6139,6144,6156,6159,6169,6175,6191,6233,8669,9045,9349	EIF4G1,RPL10A,RPL3,RPL4,RPL5,RPL6,RPL7,RPL8,RPL9,RPL11,RPL12,RPL13,RPL17,RPL21,RPL30,RPL29,RPL38,RPLP0,RPS4X,RPS27A,EIF3J,RPL14,RPL23	23/120
3_Member	Reactome Gene Sets	R-HSA-72737	Cap-dependent Translation Initiation	-15.8895	-13.354	1981,4736,6122,6124,6125,6128,6129,6132,6133,6135,6136,6137,6139,6144,6156,6159,6169,6175,6191,6233,8669,9045,9349	EIF4G1,RPL10A,RPL3,RPL4,RPL5,RPL6,RPL7,RPL8,RPL9,RPL11,RPL12,RPL13,RPL17,RPL21,RPL30,RPL29,RPL38,RPLP0,RPS4X,RPS27A,EIF3J,RPL14,RPL23	23/120
3_Member	Reactome Gene Sets	R-HSA-1799339	SRP-dependent cotranslational protein targeting to membrane	-15.3771	-12.8675	4736,6122,6124,6125,6128,6129,6132,6133,6135,6136,6137,6139,6144,6156,6159,6169,6175,6191,6233,6729,9045,9349	RPL10A,RPL3,RPL4,RPL5,RPL6,RPL7,RPL8,RPL9,RPL11,RPL12,RPL13,RPL17,RPL21,RPL30,RPL29,RPL38,RPLP0,RPS4X,RPS27A,SRP54,RPL14,RPL23	22/113
3_Member	Reactome Gene Sets	R-HSA-422475	Axon guidance	-14.479	-12.0113	1175,1793,1981,2885,2932,3915,4736,5598,5710,5879,6122,6124,6125,6128,6129,6132,6133,6135,6136,6137,6139,6144,6156,6159,6169,6175,6191,6233,6386,6464,6654,6655,7277,7408,7846,9045,9349,9775,10376,10383,23053,23332,84790,347688	AP2S1,DOCK1,EIF4G1,GRB2,GSK3B,LAMC1,RPL10A,MAPK7,PSMD4,RAC1,RPL3,RPL4,RPL5,RPL6,RPL7,RPL8,RPL9,RPL11,RPL12,RPL13,RPL17,RPL21,RPL30,RPL29,RPL38,RPLP0,RPS4X,RPS27A,SDCBP,SHC1,SOS1,SOS2,TUBA4A,VASP,TUBA1A,RPL14,RPL23,EIF4A3,TUBA1B,TUBB4B,ZSWIM8,CLASP1,TUBA1C,TUBB8	44/553
3_Member	Reactome Gene Sets	R-HSA-9010553	Regulation of expression of SLITs and ROBOs	-14.2687	-11.8067	1981,4736,5710,6122,6124,6125,6128,6129,6132,6133,6135,6136,6137,6139,6144,6156,6159,6169,6175,6191,6233,9045,9349,9775,23053	EIF4G1,RPL10A,PSMD4,RPL3,RPL4,RPL5,RPL6,RPL7,RPL8,RPL9,RPL11,RPL12,RPL13,RPL17,RPL21,RPL30,RPL29,RPL38,RPLP0,RPS4X,RPS27A,RPL14,RPL23,EIF4A3,ZSWIM8	25/172
3_Member	Reactome Gene Sets	R-HSA-168255	Influenza Infection	-14.2263	-11.77	821,3836,4736,6122,6124,6125,6128,6129,6132,6133,6135,6136,6137,6139,6144,6156,6159,6169,6175,6191,6233,9045,9349,23636	CANX,KPNA1,RPL10A,RPL3,RPL4,RPL5,RPL6,RPL7,RPL8,RPL9,RPL11,RPL12,RPL13,RPL17,RPL21,RPL30,RPL29,RPL38,RPLP0,RPS4X,RPS27A,RPL14,RPL23,NUP62	24/157
3_Member	Reactome Gene Sets	R-HSA-2408522	Selenoamino acid metabolism	-13.8074	-11.3675	4736,6122,6124,6125,6128,6129,6132,6133,6135,6136,6137,6139,6144,6156,6159,6169,6175,6191,6233,9045,9349	RPL10A,RPL3,RPL4,RPL5,RPL6,RPL7,RPL8,RPL9,RPL11,RPL12,RPL13,RPL17,RPL21,RPL30,RPL29,RPL38,RPLP0,RPS4X,RPS27A,RPL14,RPL23	21/119
3_Member	Reactome Gene Sets	R-HSA-9675108	Nervous system development	-13.7949	-11.3603	1175,1793,1981,2885,2932,3915,4736,5598,5710,5879,6122,6124,6125,6128,6129,6132,6133,6135,6136,6137,6139,6144,6156,6159,6169,6175,6191,6233,6386,6464,6654,6655,7277,7408,7846,9045,9349,9775,10376,10383,23053,23332,84790,347688	AP2S1,DOCK1,EIF4G1,GRB2,GSK3B,LAMC1,RPL10A,MAPK7,PSMD4,RAC1,RPL3,RPL4,RPL5,RPL6,RPL7,RPL8,RPL9,RPL11,RPL12,RPL13,RPL17,RPL21,RPL30,RPL29,RPL38,RPLP0,RPS4X,RPS27A,SDCBP,SHC1,SOS1,SOS2,TUBA4A,VASP,TUBA1A,RPL14,RPL23,EIF4A3,TUBA1B,TUBB4B,ZSWIM8,CLASP1,TUBA1C,TUBB8	44/578
3_Member	Reactome Gene Sets	R-HSA-168273	Influenza Viral RNA Transcription and Replication	-13.6169	-11.1979	4736,6122,6124,6125,6128,6129,6132,6133,6135,6136,6137,6139,6144,6156,6159,6169,6175,6191,6233,9045,9349,23636	RPL10A,RPL3,RPL4,RPL5,RPL6,RPL7,RPL8,RPL9,RPL11,RPL12,RPL13,RPL17,RPL21,RPL30,RPL29,RPL38,RPLP0,RPS4X,RPS27A,RPL14,RPL23,NUP62	22/136
3_Member	KEGG Pathway	hsa03010	Ribosome	-10.8479	-8.57499	4736,6122,6124,6125,6128,6129,6132,6133,6135,6136,6137,6139,6144,6156,6159,6169,6175,6191,6233,9045,9349	RPL10A,RPL3,RPL4,RPL5,RPL6,RPL7,RPL8,RPL9,RPL11,RPL12,RPL13,RPL17,RPL21,RPL30,RPL29,RPL38,RPLP0,RPS4X,RPS27A,RPL14,RPL23	21/167
3_Member	Reactome Gene Sets	R-HSA-72766	Translation	-10.5668	-8.30471	1915,1917,1981,2193,4736,6122,6124,6125,6128,6129,6132,6133,6135,6136,6137,6139,6144,6156,6159,6169,6175,6191,6233,6729,8669,9045,9349	EEF1A1,EEF1A2,EIF4G1,FARSA,RPL10A,RPL3,RPL4,RPL5,RPL6,RPL7,RPL8,RPL9,RPL11,RPL12,RPL13,RPL17,RPL21,RPL30,RPL29,RPL38,RPLP0,RPS4X,RPS27A,SRP54,EIF3J,RPL14,RPL23	27/292
3_Member	KEGG Pathway	hsa05171	Coronavirus disease - COVID-19	-10.4744	-8.2229	2266,4736,5602,6122,6124,6125,6128,6129,6132,6133,6135,6136,6137,6139,6144,6156,6159,6169,6175,6191,6233,8517,9045,9349	FGG,RPL10A,MAPK10,RPL3,RPL4,RPL5,RPL6,RPL7,RPL8,RPL9,RPL11,RPL12,RPL13,RPL17,RPL21,RPL30,RPL29,RPL38,RPLP0,RPS4X,RPS27A,IKBKG,RPL14,RPL23	24/232
3_Member	GO Biological Processes	GO:0006412	translation	-9.43749	-7.25933	1915,1917,1981,2193,4736,6122,6124,6125,6128,6129,6132,6133,6135,6136,6137,6139,6144,6156,6159,6169,6175,6191,6233,7884,8669,9045,9349,54505,84164	EEF1A1,EEF1A2,EIF4G1,FARSA,RPL10A,RPL3,RPL4,RPL5,RPL6,RPL7,RPL8,RPL9,RPL11,RPL12,RPL13,RPL17,RPL21,RPL30,RPL29,RPL38,RPLP0,RPS4X,RPS27A,SLBP,EIF3J,RPL14,RPL23,DHX29,ASCC2	29/375
3_Member	GO Biological Processes	GO:0006518	peptide metabolic process	-9.25864	-7.09774	1200,1915,1917,1981,2193,2879,2941,4012,4736,6122,6124,6125,6128,6129,6132,6133,6135,6136,6137,6139,6144,6156,6159,6169,6175,6191,6233,7884,8669,9045,9349,10314,25974,54505,84164	TPP1,EEF1A1,EEF1A2,EIF4G1,FARSA,GPX4,GSTA4,LNPEP,RPL10A,RPL3,RPL4,RPL5,RPL6,RPL7,RPL8,RPL9,RPL11,RPL12,RPL13,RPL17,RPL21,RPL30,RPL29,RPL38,RPLP0,RPS4X,RPS27A,SLBP,EIF3J,RPL14,RPL23,LANCL1,MMACHC,DHX29,ASCC2	35/536
3_Member	GO Biological Processes	GO:0043043	peptide biosynthetic process	-8.71581	-6.61042	1915,1917,1981,2193,4736,6122,6124,6125,6128,6129,6132,6133,6135,6136,6137,6139,6144,6156,6159,6169,6175,6191,6233,7884,8669,9045,9349,54505,84164	EEF1A1,EEF1A2,EIF4G1,FARSA,RPL10A,RPL3,RPL4,RPL5,RPL6,RPL7,RPL8,RPL9,RPL11,RPL12,RPL13,RPL17,RPL21,RPL30,RPL29,RPL38,RPLP0,RPS4X,RPS27A,SLBP,EIF3J,RPL14,RPL23,DHX29,ASCC2	29/403
3_Member	CORUM	CORUM:5380	TRBP containing complex (DICER, RPL7A, EIF6, MOV10 and subunits of the 60S ribosomal particle)	-7.80778	-5.8173	4736,6129,6135,6136,6137,6144,6156,9045	RPL10A,RPL7,RPL11,RPL12,RPL13,RPL21,RPL30,RPL14	8/25
3_Member	GO Biological Processes	GO:0043604	amide biosynthetic process	-7.33869	-5.40188	1915,1917,1981,2182,2193,4736,5538,6122,6124,6125,6128,6129,6132,6133,6135,6136,6137,6139,6144,6156,6159,6169,6175,6191,6233,7884,8669,9045,9349,54505,84164	EEF1A1,EEF1A2,EIF4G1,ACSL4,FARSA,RPL10A,PPT1,RPL3,RPL4,RPL5,RPL6,RPL7,RPL8,RPL9,RPL11,RPL12,RPL13,RPL17,RPL21,RPL30,RPL29,RPL38,RPLP0,RPS4X,RPS27A,SLBP,EIF3J,RPL14,RPL23,DHX29,ASCC2	31/521
3_Member	Reactome Gene Sets	R-HSA-71291	Metabolism of amino acids and derivatives	-5.80457	-4.04498	4736,5710,6122,6124,6125,6128,6129,6132,6133,6135,6136,6137,6139,6144,6156,6159,6169,6175,6191,6233,9045,9349,29920	RPL10A,PSMD4,RPL3,RPL4,RPL5,RPL6,RPL7,RPL8,RPL9,RPL11,RPL12,RPL13,RPL17,RPL21,RPL30,RPL29,RPL38,RPLP0,RPS4X,RPS27A,RPL14,RPL23,PYCR2	23/376
3_Member	GO Biological Processes	GO:0034645	cellular macromolecule biosynthetic process	-3.9018	-2.40708	1915,1917,1981,2193,4736,5372,6122,6124,6125,6128,6129,6132,6133,6135,6136,6137,6139,6144,6156,6159,6169,6175,6191,6233,7884,8669,9045,9321,9349,54505,84164	EEF1A1,EEF1A2,EIF4G1,FARSA,RPL10A,PMM1,RPL3,RPL4,RPL5,RPL6,RPL7,RPL8,RPL9,RPL11,RPL12,RPL13,RPL17,RPL21,RPL30,RPL29,RPL38,RPLP0,RPS4X,RPS27A,SLBP,EIF3J,RPL14,TRIP11,RPL23,DHX29,ASCC2	31/770
4_Summary	GO Biological Processes	GO:0006886	intracellular protein transport	-28.9904	-25.642	375,378,381,382,400,1175,1176,2670,3315,3836,4218,4646,4869,5371,5530,5584,5861,5868,5869,5870,5878,6135,6386,6643,6729,6812,7249,7251,7353,7846,7879,8417,8546,8766,8878,9145,9146,9349,9463,10134,10768,10981,11031,11267,22931,23011,23062,23557,23633,23636,23647,25930,26985,27236,30849,51024,51128,51160,51552,51560,54469,54832,55014,55374,55666,56681,58533,81876,84100,84313,983,1200,2580,3301,5356…	ARF1,ARF4,ARF5,ARF6,ARL1,AP2S1,AP3S1,GFAP,HSPB1,KPNA1,RAB8A,MYO6,NPM1,PML,PPP3CA,PRKCI,RAB1A,RAB5A,RAB5B,RAB6A,RAB5C,RPL11,SDCBP,SNX2,SRP54,STXBP1,TSC2,TSG101,UFD1,TUBA1A,RAB7A,STX7,AP3B1,RAB11A,SQSTM1,SYNGR1,HGS,RPL23,PICK1,BCAP31,AHCYL1,RAB32,RAB31,SNF8,RAB18,RAB21,GGA2,SNAPIN,KPNA6,NUP62,ARFIP2,PTPN23,AP3M1,ARFIP1,PIK3R4,FIS1,SAR1B,VPS28,RAB14,RAB6B,ZFAND6,VPS13C,STX17,TMCO6,NPLOC4,SAR1A,SNX6,…	97/-	+
4_Member	GO Biological Processes	GO:0006886	intracellular protein transport	-28.9904	-25.642	375,378,381,382,400,1175,1176,2670,3315,3836,4218,4646,4869,5371,5530,5584,5861,5868,5869,5870,5878,6135,6386,6643,6729,6812,7249,7251,7353,7846,7879,8417,8546,8766,8878,9145,9146,9349,9463,10134,10768,10981,11031,11267,22931,23011,23062,23557,23633,23636,23647,25930,26985,27236,30849,51024,51128,51160,51552,51560,54469,54832,55014,55374,55666,56681,58533,81876,84100,84313	ARF1,ARF4,ARF5,ARF6,ARL1,AP2S1,AP3S1,GFAP,HSPB1,KPNA1,RAB8A,MYO6,NPM1,PML,PPP3CA,PRKCI,RAB1A,RAB5A,RAB5B,RAB6A,RAB5C,RPL11,SDCBP,SNX2,SRP54,STXBP1,TSC2,TSG101,UFD1,TUBA1A,RAB7A,STX7,AP3B1,RAB11A,SQSTM1,SYNGR1,HGS,RPL23,PICK1,BCAP31,AHCYL1,RAB32,RAB31,SNF8,RAB18,RAB21,GGA2,SNAPIN,KPNA6,NUP62,ARFIP2,PTPN23,AP3M1,ARFIP1,PIK3R4,FIS1,SAR1B,VPS28,RAB14,RAB6B,ZFAND6,VPS13C,STX17,TMCO6,NPLOC4,SAR1A,SNX6,…	70/696
4_Member	GO Biological Processes	GO:0033365	protein localization to organelle	-20.4545	-17.4678	378,382,400,983,1200,2580,3301,3836,4218,5356,5371,5530,5870,5898,5925,6135,6729,7249,7251,7272,7879,8546,8766,8878,9146,9212,9349,9500,10049,10134,10328,10890,11021,11079,11267,11345,23363,23386,23633,23636,25930,26985,27042,30849,51024,51100,51160,51382,51560,54469,54472,54623,54832,55374,57082,84100,84313,91272,286077,389541	ARF4,ARF6,ARL1,CDK1,TPP1,GAK,DNAJA1,KPNA1,RAB8A,PLRG1,PML,PPP3CA,RAB6A,RALA,RB1,RPL11,SRP54,TSC2,TSG101,TTK,RAB7A,AP3B1,RAB11A,SQSTM1,HGS,AURKB,RPL23,MAGED1,DNAJB6,BCAP31,EMC8,RAB10,RAB35,RER1,SNF8,GABARAPL2,OBSL1,NUDCD3,KPNA6,NUP62,PTPN23,AP3M1,UTP25,PIK3R4,FIS1,SH3GLB1,VPS28,ATP6V1D,RAB6B,ZFAND6,TOLLIP,PAF1,VPS13C,TMCO6,KNL1,ARL6,VPS25,BOD1,FAM83H,LAMTOR4	60/726
4_Member	GO Biological Processes	GO:0072594	establishment of protein localization to organelle	-8.91417	-6.79106	3836,5371,5530,5898,6729,7249,7251,7879,8546,8766,8878,9146,9349,10134,10890,11267,23633,23636,25930,26985,30849,51024,51160,54469,54832,55374,84313	KPNA1,PML,PPP3CA,RALA,SRP54,TSC2,TSG101,RAB7A,AP3B1,RAB11A,SQSTM1,HGS,RPL23,BCAP31,RAB10,SNF8,KPNA6,NUP62,PTPN23,AP3M1,PIK3R4,FIS1,VPS28,ZFAND6,VPS13C,TMCO6,VPS25	27/346
5_Summary	GO Biological Processes	GO:0006259	DNA metabolic process	-23.3752	-20.2572	983,997,1642,1663,1763,1786,4255,4869,5424,5557,5887,5889,5982,5983,5984,5985,6418,7319,7320,7323,7334,7335,7336,7517,8243,9126,9320,9463,9577,9730,9907,23304,23411,23594,25842,25898,26073,26270,29072,29086,29089,51010,51053,51444,51567,54108,54512,55183,55505,55611,55651,56160,56655,56893,56915,56941,57646,79184,79913,83743,84164,91607,91875,118460,259282,399687,835,2885,3162,4646,5371,6839,7317…	CDK1,CDC34,DDB1,DDX11,DNA2,DNMT1,MGMT,NPM1,POLD1,PRIM1,RAD23B,RAD51C,RFC2,RFC3,RFC4,RFC5,SET,UBE2A,UBE2B,UBE2D3,UBE2N,UBE2V1,UBE2V2,XRCC3,SMC1A,SMC3,TRIP12,PICK1,BABAM2,DCAF1,AP5Z1,UBR2,SIRT1,ORC6,ASF1A,RCHY1,POLDIP2,FBXO6,SETD2,BABAM1,UBE2T,EXOSC3,GMNN,RNF138,TDP2,CHRAC1,EXOSC4,RIF1,NOP10,OTUB1,NHP2,NSMCE3,POLE4,UBQLN4,EXOSC5,HMCES,USP28,BRCC3,ACTR5,GRWD1,ASCC2,SLFN11,TTC5,EXOSC6,BOD1L1,MYO18A,C…	119/-	+
5_Member	GO Biological Processes	GO:0006259	DNA metabolic process	-23.3752	-20.2572	983,997,1642,1663,1763,1786,4255,4869,5424,5557,5887,5889,5982,5983,5984,5985,6418,7319,7320,7323,7334,7335,7336,7517,8243,9126,9320,9463,9577,9730,9907,23304,23411,23594,25842,25898,26073,26270,29072,29086,29089,51010,51053,51444,51567,54108,54512,55183,55505,55611,55651,56160,56655,56893,56915,56941,57646,79184,79913,83743,84164,91607,91875,118460,259282,399687	CDK1,CDC34,DDB1,DDX11,DNA2,DNMT1,MGMT,NPM1,POLD1,PRIM1,RAD23B,RAD51C,RFC2,RFC3,RFC4,RFC5,SET,UBE2A,UBE2B,UBE2D3,UBE2N,UBE2V1,UBE2V2,XRCC3,SMC1A,SMC3,TRIP12,PICK1,BABAM2,DCAF1,AP5Z1,UBR2,SIRT1,ORC6,ASF1A,RCHY1,POLDIP2,FBXO6,SETD2,BABAM1,UBE2T,EXOSC3,GMNN,RNF138,TDP2,CHRAC1,EXOSC4,RIF1,NOP10,OTUB1,NHP2,NSMCE3,POLE4,UBQLN4,EXOSC5,HMCES,USP28,BRCC3,ACTR5,GRWD1,ASCC2,SLFN11,TTC5,EXOSC6,BOD1L1,MYO18A	66/770
5_Member	GO Biological Processes	GO:0006974	cellular response to DNA damage stimulus	-18.1183	-15.275	835,983,1642,1663,1763,2885,3162,4255,4646,4869,5371,5424,5887,5889,5982,5983,5984,5985,6839,7317,7319,7320,7323,7334,7335,7336,7517,8243,8517,9070,9126,9320,9577,9907,23411,25842,25898,26073,26270,29072,29086,29089,51444,51567,55183,55611,56160,56893,56941,57646,64223,79184,79913,84164,91607,91875,259282	CASP2,CDK1,DDB1,DDX11,DNA2,GRB2,HMOX1,MGMT,MYO6,NPM1,PML,POLD1,RAD23B,RAD51C,RFC2,RFC3,RFC4,RFC5,SUV39H1,UBA1,UBE2A,UBE2B,UBE2D3,UBE2N,UBE2V1,UBE2V2,XRCC3,SMC1A,IKBKG,ASH2L,SMC3,TRIP12,BABAM2,AP5Z1,SIRT1,ASF1A,RCHY1,POLDIP2,FBXO6,SETD2,BABAM1,UBE2T,RNF138,TDP2,RIF1,OTUB1,NSMCE3,UBQLN4,HMCES,USP28,MLST8,BRCC3,ACTR5,ASCC2,SLFN11,TTC5,BOD1L1	57/736
5_Member	GO Biological Processes	GO:0006281	DNA repair	-17.7816	-14.9843	983,1642,1663,1763,4255,4869,5424,5887,5889,5982,5983,5984,5985,7319,7320,7323,7334,7335,7336,7517,8243,9126,9320,9577,9907,23411,25842,25898,26073,26270,29072,29086,29089,51444,51567,55183,55611,56160,56893,56941,57646,79184,79913,84164,91875,259282	CDK1,DDB1,DDX11,DNA2,MGMT,NPM1,POLD1,RAD23B,RAD51C,RFC2,RFC3,RFC4,RFC5,UBE2A,UBE2B,UBE2D3,UBE2N,UBE2V1,UBE2V2,XRCC3,SMC1A,SMC3,TRIP12,BABAM2,AP5Z1,SIRT1,ASF1A,RCHY1,POLDIP2,FBXO6,SETD2,BABAM1,UBE2T,RNF138,TDP2,RIF1,OTUB1,NSMCE3,UBQLN4,HMCES,USP28,BRCC3,ACTR5,ASCC2,TTC5,BOD1L1	46/493
5_Member	GO Biological Processes	GO:0051052	regulation of DNA metabolic process	-14.8221	-12.3429	983,1663,1763,3183,3399,3836,4255,4869,5371,5982,5983,5984,5985,6599,7320,7334,7335,7336,9126,9212,9320,9577,23175,23326,23411,25970,29072,29086,51010,51053,54108,55086,55183,55611,56160,56893,56941,56943,79184,79913,91607,92345,118460,140609	CDK1,DDX11,DNA2,HNRNPC,ID3,KPNA1,MGMT,NPM1,PML,RFC2,RFC3,RFC4,RFC5,SMARCC1,UBE2B,UBE2N,UBE2V1,UBE2V2,SMC3,AURKB,TRIP12,BABAM2,LPIN1,USP22,SIRT1,SH2B1,SETD2,BABAM1,EXOSC3,GMNN,CHRAC1,RADX,RIF1,OTUB1,NSMCE3,UBQLN4,HMCES,ENY2,BRCC3,ACTR5,SLFN11,NAF1,EXOSC6,NEK7	44/541
5_Member	GO Biological Processes	GO:0080135	regulation of cellular response to stress	-11.5539	-9.22668	1540,1663,1981,2281,2932,3301,3315,3337,3476,4077,4255,4869,5371,5598,6386,6599,7164,7266,7334,7335,7336,7416,8737,9320,9577,9867,10049,10134,10314,23326,23411,27250,29072,29086,29979,51035,54832,54910,55086,55161,55183,55611,56893,56943,79184,79913	CYLD,DDX11,EIF4G1,FKBP1B,GSK3B,DNAJA1,HSPB1,DNAJB1,IGBP1,NBR1,MGMT,NPM1,PML,MAPK7,SDCBP,SMARCC1,TPD52L1,DNAJC7,UBE2N,UBE2V1,UBE2V2,VDAC1,RIPK1,TRIP12,BABAM2,PJA2,DNAJB6,BCAP31,LANCL1,USP22,SIRT1,PDCD4,SETD2,BABAM1,UBQLN1,UBXN1,VPS13C,SEMA4C,RADX,TMEM33,RIF1,OTUB1,UBQLN4,ENY2,BRCC3,ACTR5	46/726
5_Member	Reactome Gene Sets	R-HSA-73894	DNA Repair	-11.287	-8.971	1642,1763,4255,5424,5887,5889,5982,5983,5984,5985,6233,6917,7320,7334,7336,7353,7517,9577,25898,29086,29089,51035,51567,55183,55666,56655,79184,79913,84164,128312	DDB1,DNA2,MGMT,POLD1,RAD23B,RAD51C,RFC2,RFC3,RFC4,RFC5,RPS27A,TCEA1,UBE2B,UBE2N,UBE2V2,UFD1,XRCC3,BABAM2,RCHY1,BABAM1,UBE2T,UBXN1,TDP2,RIF1,NPLOC4,POLE4,BRCC3,ACTR5,ASCC2,H2BC26	30/336
5_Member	GO Biological Processes	GO:0051054	positive regulation of DNA metabolic process	-9.48721	-7.30314	983,1663,1763,4255,5371,5982,5983,5984,5985,6599,7320,7334,7336,9212,9577,23175,23411,29086,51010,55183,56941,79184,79913,92345,118460,140609	CDK1,DDX11,DNA2,MGMT,PML,RFC2,RFC3,RFC4,RFC5,SMARCC1,UBE2B,UBE2N,UBE2V2,AURKB,BABAM2,LPIN1,SIRT1,BABAM1,EXOSC3,RIF1,HMCES,BRCC3,ACTR5,NAF1,EXOSC6,NEK7	26/303
5_Member	Reactome Gene Sets	R-HSA-5693532	DNA Double-Strand Break Repair	-9.07868	-6.93307	1763,5424,5889,5982,5983,5984,5985,6233,7334,7336,7517,9577,29086,51035,51567,55183,56655,79184,128312	DNA2,POLD1,RAD51C,RFC2,RFC3,RFC4,RFC5,RPS27A,UBE2N,UBE2V2,XRCC3,BABAM2,BABAM1,UBXN1,TDP2,RIF1,POLE4,BRCC3,H2BC26	19/168
5_Member	Reactome Gene Sets	R-HSA-5693567	HDR through Homologous Recombination (HRR) or Single Strand Annealing (SSA)	-8.18235	-6.14145	1763,5424,5889,5982,5983,5984,5985,6233,7334,7336,7517,9577,29086,56655,79184,128312	DNA2,POLD1,RAD51C,RFC2,RFC3,RFC4,RFC5,RPS27A,UBE2N,UBE2V2,XRCC3,BABAM2,BABAM1,POLE4,BRCC3,H2BC26	16/132
5_Member	GO Biological Processes	GO:0006282	regulation of DNA repair	-8.0696	-6.0434	1663,4255,5371,6599,7334,7335,7336,9320,9577,23326,23411,29072,29086,55086,55183,55611,56893,56943,79184,79913	DDX11,MGMT,PML,SMARCC1,UBE2N,UBE2V1,UBE2V2,TRIP12,BABAM2,USP22,SIRT1,SETD2,BABAM1,RADX,RIF1,OTUB1,UBQLN4,ENY2,BRCC3,ACTR5	20/214
5_Member	Reactome Gene Sets	R-HSA-5693538	Homology Directed Repair	-7.9014	-5.89737	1763,5424,5889,5982,5983,5984,5985,6233,7334,7336,7517,9577,29086,56655,79184,128312	DNA2,POLD1,RAD51C,RFC2,RFC3,RFC4,RFC5,RPS27A,UBE2N,UBE2V2,XRCC3,BABAM2,BABAM1,POLE4,BRCC3,H2BC26	16/138
5_Member	Reactome Gene Sets	R-HSA-69473	G2/M DNA damage checkpoint	-6.54033	-4.69433	983,1763,5982,5983,5984,5985,7334,7336,9577,29086,79184,128312	CDK1,DNA2,RFC2,RFC3,RFC4,RFC5,UBE2N,UBE2V2,BABAM2,BABAM1,BRCC3,H2BC26	12/94
5_Member	Reactome Gene Sets	R-HSA-5693607	Processing of DNA double-strand break ends	-6.38925	-4.56328	1763,5982,5983,5984,5985,6233,7334,7336,9577,29086,79184,128312	DNA2,RFC2,RFC3,RFC4,RFC5,RPS27A,UBE2N,UBE2V2,BABAM2,BABAM1,BRCC3,H2BC26	12/97
5_Member	Reactome Gene Sets	R-HSA-69481	G2/M Checkpoints	-5.98942	-4.2092	983,1763,5710,5982,5983,5984,5985,6233,7334,7336,9577,23594,29086,79184,128312	CDK1,DNA2,PSMD4,RFC2,RFC3,RFC4,RFC5,RPS27A,UBE2N,UBE2V2,BABAM2,ORC6,BABAM1,BRCC3,H2BC26	15/167
5_Member	GO Biological Processes	GO:2001020	regulation of response to DNA damage stimulus	-5.45187	-3.7359	1663,4255,5371,6599,7334,7335,7336,9320,9577,23326,23411,29072,29086,55086,55183,55611,56893,56943,79184,79913	DDX11,MGMT,PML,SMARCC1,UBE2N,UBE2V1,UBE2V2,TRIP12,BABAM2,USP22,SIRT1,SETD2,BABAM1,RADX,RIF1,OTUB1,UBQLN4,ENY2,BRCC3,ACTR5	20/311
5_Member	GO Biological Processes	GO:2000779	regulation of double-strand break repair	-4.93282	-3.28511	1663,4255,5371,6599,7334,7336,9320,29072,55086,55183,55611,56893	DDX11,MGMT,PML,SMARCC1,UBE2N,UBE2V2,TRIP12,SETD2,RADX,RIF1,OTUB1,UBQLN4	12/133
5_Member	GO Biological Processes	GO:0045739	positive regulation of DNA repair	-4.31229	-2.75133	1663,4255,6599,7334,7336,9577,23411,29086,55183,79184,79913	DDX11,MGMT,SMARCC1,UBE2N,UBE2V2,BABAM2,SIRT1,BABAM1,RIF1,BRCC3,ACTR5	11/130
5_Member	Reactome Gene Sets	R-HSA-5693571	Nonhomologous End-Joining (NHEJ)	-4.29133	-2.7339	7334,7336,9577,29086,51567,55183,79184,128312	UBE2N,UBE2V2,BABAM2,BABAM1,TDP2,RIF1,BRCC3,H2BC26	8/68
5_Member	Reactome Gene Sets	R-HSA-5693565	Recruitment and ATM-mediated phosphorylation of repair and signaling proteins at DNA double strand breaks	-3.90323	-2.40729	6233,7334,7336,9577,29086,51035,79184,128312	RPS27A,UBE2N,UBE2V2,BABAM2,BABAM1,UBXN1,BRCC3,H2BC26	8/77
5_Member	Reactome Gene Sets	R-HSA-5693606	DNA Double Strand Break Response	-3.86358	-2.3755	6233,7334,7336,9577,29086,51035,79184,128312	RPS27A,UBE2N,UBE2V2,BABAM2,BABAM1,UBXN1,BRCC3,H2BC26	8/78
5_Member	GO Biological Processes	GO:2001022	positive regulation of response to DNA damage stimulus	-3.35161	-1.94915	1663,4255,6599,7334,7336,9577,23411,29086,55183,79184,79913	DDX11,MGMT,SMARCC1,UBE2N,UBE2V2,BABAM2,SIRT1,BABAM1,RIF1,BRCC3,ACTR5	11/167
5_Member	GO Biological Processes	GO:2000781	positive regulation of double-strand break repair	-2.17888	-1.00014	1663,4255,6599,7334,7336,55183	DDX11,MGMT,SMARCC1,UBE2N,UBE2V2,RIF1	6/86
6_Summary	Reactome Gene Sets	R-HSA-1640170	Cell Cycle	-22.9625	-19.8693	894,983,984,1019,1763,2932,4218,4869,5424,5516,5557,5710,5861,5862,5889,5925,5982,5983,5984,5985,6233,6418,7277,7334,7336,7846,8243,9126,9212,9577,10376,10383,11065,11130,11243,11339,22933,23175,23332,23594,23636,27243,27338,29086,51053,51143,55505,55651,56655,57082,57405,79019,79184,79643,79980,80097,81876,84790,128312,140609,203068,347688,1730,5879,391,2885,5585,5586,30849	CCND2,CDK1,CDK11B,CDK4,DNA2,GSK3B,RAB8A,NPM1,POLD1,PPP2CB,PRIM1,PSMD4,RAB1A,RAB2A,RAD51C,RB1,RFC2,RFC3,RFC4,RFC5,RPS27A,SET,TUBA4A,UBE2N,UBE2V2,TUBA1A,SMC1A,SMC3,AURKB,BABAM2,TUBA1B,TUBB4B,UBE2C,ZWINT,PMF1,OIP5,SIRT2,LPIN1,CLASP1,ORC6,NUP62,CHMP2A,UBE2S,BABAM1,GMNN,DYNC1LI1,NOP10,NHP2,POLE4,KNL1,SPC25,CENPM,BRCC3,CHMP6,DSN1,MZT2B,RAB1B,TUBA1C,H2BC26,NEK7,TUBB,TUBB8,DIAPH2,RAC1,RHOG,GRB2,PKN1,PKN2…	69/-	+
6_Member	Reactome Gene Sets	R-HSA-1640170	Cell Cycle	-22.9625	-19.8693	894,983,984,1019,1763,2932,4218,4869,5424,5516,5557,5710,5861,5862,5889,5925,5982,5983,5984,5985,6233,6418,7277,7334,7336,7846,8243,9126,9212,9577,10376,10383,11065,11130,11243,11339,22933,23175,23332,23594,23636,27243,27338,29086,51053,51143,55505,55651,56655,57082,57405,79019,79184,79643,79980,80097,81876,84790,128312,140609,203068,347688	CCND2,CDK1,CDK11B,CDK4,DNA2,GSK3B,RAB8A,NPM1,POLD1,PPP2CB,PRIM1,PSMD4,RAB1A,RAB2A,RAD51C,RB1,RFC2,RFC3,RFC4,RFC5,RPS27A,SET,TUBA4A,UBE2N,UBE2V2,TUBA1A,SMC1A,SMC3,AURKB,BABAM2,TUBA1B,TUBB4B,UBE2C,ZWINT,PMF1,OIP5,SIRT2,LPIN1,CLASP1,ORC6,NUP62,CHMP2A,UBE2S,BABAM1,GMNN,DYNC1LI1,NOP10,NHP2,POLE4,KNL1,SPC25,CENPM,BRCC3,CHMP6,DSN1,MZT2B,RAB1B,TUBA1C,H2BC26,NEK7,TUBB,TUBB8	62/692
6_Member	Reactome Gene Sets	R-HSA-69278	Cell Cycle, Mitotic	-19.9332	-16.9827	894,983,984,1019,1763,2932,4218,5424,5516,5557,5710,5861,5862,5925,5982,5983,5984,5985,6233,6418,7277,7846,8243,9126,9212,10376,10383,11065,11130,11243,22933,23175,23332,23594,23636,27243,27338,51053,51143,56655,57082,57405,79019,79643,79980,80097,81876,84790,128312,140609,203068,347688	CCND2,CDK1,CDK11B,CDK4,DNA2,GSK3B,RAB8A,POLD1,PPP2CB,PRIM1,PSMD4,RAB1A,RAB2A,RB1,RFC2,RFC3,RFC4,RFC5,RPS27A,SET,TUBA4A,TUBA1A,SMC1A,SMC3,AURKB,TUBA1B,TUBB4B,UBE2C,ZWINT,PMF1,SIRT2,LPIN1,CLASP1,ORC6,NUP62,CHMP2A,UBE2S,GMNN,DYNC1LI1,POLE4,KNL1,SPC25,CENPM,CHMP6,DSN1,MZT2B,RAB1B,TUBA1C,H2BC26,NEK7,TUBB,TUBB8	52/561
6_Member	Reactome Gene Sets	R-HSA-68886	M Phase	-13.6721	-11.2479	983,5516,5710,5861,5862,5925,6233,6418,7277,7846,8243,9126,9212,10376,10383,11065,11130,11243,22933,23175,23332,23636,27243,27338,51143,57082,57405,79019,79643,79980,80097,81876,84790,128312,140609,203068,347688	CDK1,PPP2CB,PSMD4,RAB1A,RAB2A,RB1,RPS27A,SET,TUBA4A,TUBA1A,SMC1A,SMC3,AURKB,TUBA1B,TUBB4B,UBE2C,ZWINT,PMF1,SIRT2,LPIN1,CLASP1,NUP62,CHMP2A,UBE2S,DYNC1LI1,KNL1,SPC25,CENPM,CHMP6,DSN1,MZT2B,RAB1B,TUBA1C,H2BC26,NEK7,TUBB,TUBB8	37/418
6_Member	Reactome Gene Sets	R-HSA-68882	Mitotic Anaphase	-12.7573	-10.3582	983,5516,5710,6233,7277,7846,8243,9126,9212,10376,10383,11065,11130,11243,22933,23332,23636,27243,27338,51143,57082,57405,79019,79643,79980,84790,347688	CDK1,PPP2CB,PSMD4,RPS27A,TUBA4A,TUBA1A,SMC1A,SMC3,AURKB,TUBA1B,TUBB4B,UBE2C,ZWINT,PMF1,SIRT2,CLASP1,NUP62,CHMP2A,UBE2S,DYNC1LI1,KNL1,SPC25,CENPM,CHMP6,DSN1,TUBA1C,TUBB8	27/236
6_Member	Reactome Gene Sets	R-HSA-2555396	Mitotic Metaphase and Anaphase	-12.7126	-10.3184	983,5516,5710,6233,7277,7846,8243,9126,9212,10376,10383,11065,11130,11243,22933,23332,23636,27243,27338,51143,57082,57405,79019,79643,79980,84790,347688	CDK1,PPP2CB,PSMD4,RPS27A,TUBA4A,TUBA1A,SMC1A,SMC3,AURKB,TUBA1B,TUBB4B,UBE2C,ZWINT,PMF1,SIRT2,CLASP1,NUP62,CHMP2A,UBE2S,DYNC1LI1,KNL1,SPC25,CENPM,CHMP6,DSN1,TUBA1C,TUBB8	27/237
6_Member	Reactome Gene Sets	R-HSA-2500257	Resolution of Sister Chromatid Cohesion	-11.286	-8.971	983,5516,7277,7846,8243,9126,9212,10376,10383,11130,11243,23332,51143,57082,57405,79019,79980,84790,347688	CDK1,PPP2CB,TUBA4A,TUBA1A,SMC1A,SMC3,AURKB,TUBA1B,TUBB4B,ZWINT,PMF1,CLASP1,DYNC1LI1,KNL1,SPC25,CENPM,DSN1,TUBA1C,TUBB8	19/126
6_Member	Reactome Gene Sets	R-HSA-2467813	Separation of Sister Chromatids	-10.569	-8.30471	5516,5710,6233,7277,7846,8243,9126,9212,10376,10383,11065,11130,11243,23332,27338,51143,57082,57405,79019,79980,84790,347688	PPP2CB,PSMD4,RPS27A,TUBA4A,TUBA1A,SMC1A,SMC3,AURKB,TUBA1B,TUBB4B,UBE2C,ZWINT,PMF1,CLASP1,UBE2S,DYNC1LI1,KNL1,SPC25,CENPM,DSN1,TUBA1C,TUBB8	22/191
6_Member	Reactome Gene Sets	R-HSA-69620	Cell Cycle Checkpoints	-10.5326	-8.27411	983,1763,5516,5710,5982,5983,5984,5985,6233,7334,7336,9212,9577,11065,11130,11243,23332,23594,27338,29086,51143,57082,57405,79019,79184,79980,128312	CDK1,DNA2,PPP2CB,PSMD4,RFC2,RFC3,RFC4,RFC5,RPS27A,UBE2N,UBE2V2,AURKB,BABAM2,UBE2C,ZWINT,PMF1,CLASP1,ORC6,UBE2S,BABAM1,DYNC1LI1,KNL1,SPC25,CENPM,BRCC3,DSN1,H2BC26	27/293
6_Member	Reactome Gene Sets	R-HSA-68877	Mitotic Prometaphase	-10.0055	-7.78415	983,5516,7277,7846,8243,9126,9212,10376,10383,11130,11243,23332,51143,57082,57405,79019,79980,80097,84790,140609,203068,347688	CDK1,PPP2CB,TUBA4A,TUBA1A,SMC1A,SMC3,AURKB,TUBA1B,TUBB4B,ZWINT,PMF1,CLASP1,DYNC1LI1,KNL1,SPC25,CENPM,DSN1,MZT2B,TUBA1C,NEK7,TUBB,TUBB8	22/204
6_Member	Reactome Gene Sets	R-HSA-9648025	EML4 and NUDC in mitotic spindle formation	-9.9031	-7.6914	5516,7277,7846,9212,10376,10383,11130,11243,23332,51143,57082,57405,79019,79980,84790,140609,347688	PPP2CB,TUBA4A,TUBA1A,AURKB,TUBA1B,TUBB4B,ZWINT,PMF1,CLASP1,DYNC1LI1,KNL1,SPC25,CENPM,DSN1,TUBA1C,NEK7,TUBB8	17/117
6_Member	Reactome Gene Sets	R-HSA-5663220	RHO GTPases Activate Formins	-9.54981	-7.35368	1730,5516,5879,7277,7846,9212,10376,10383,11130,11243,23332,51143,57082,57405,79019,79980,84790,347688	DIAPH2,PPP2CB,RAC1,TUBA4A,TUBA1A,AURKB,TUBA1B,TUBB4B,ZWINT,PMF1,CLASP1,DYNC1LI1,KNL1,SPC25,CENPM,DSN1,TUBA1C,TUBB8	18/140
6_Member	Reactome Gene Sets	R-HSA-195258	RHO GTPase Effectors	-7.48167	-5.52642	391,1730,2885,5516,5585,5586,5879,7277,7846,9212,10376,10383,11130,11243,23332,30849,51143,57082,57405,79019,79980,84790,128312,347688	RHOG,DIAPH2,GRB2,PPP2CB,PKN1,PKN2,RAC1,TUBA4A,TUBA1A,AURKB,TUBA1B,TUBB4B,ZWINT,PMF1,CLASP1,PIK3R4,DYNC1LI1,KNL1,SPC25,CENPM,DSN1,TUBA1C,H2BC26,TUBB8	24/327
6_Member	Reactome Gene Sets	R-HSA-69618	Mitotic Spindle Checkpoint	-5.67048	-3.92521	5516,9212,11065,11130,11243,23332,27338,51143,57082,57405,79019,79980	PPP2CB,AURKB,UBE2C,ZWINT,PMF1,CLASP1,UBE2S,DYNC1LI1,KNL1,SPC25,CENPM,DSN1	12/113
6_Member	Reactome Gene Sets	R-HSA-141424	Amplification of signal from the kinetochores	-4.74938	-3.13425	5516,9212,11130,11243,23332,51143,57082,57405,79019,79980	PPP2CB,AURKB,ZWINT,PMF1,CLASP1,DYNC1LI1,KNL1,SPC25,CENPM,DSN1	10/96
6_Member	Reactome Gene Sets	R-HSA-141444	Amplification of signal from unattached kinetochores via a MAD2 inhibitory signal	-4.74938	-3.13425	5516,9212,11130,11243,23332,51143,57082,57405,79019,79980	PPP2CB,AURKB,ZWINT,PMF1,CLASP1,DYNC1LI1,KNL1,SPC25,CENPM,DSN1	10/96
7_Summary	GO Biological Processes	GO:0016050	vesicle organization	-20.8711	-17.8651	1176,2647,2773,4218,5584,5861,5869,6622,6812,7251,7879,8417,8546,8673,8766,8878,9146,9342,10043,10058,10981,11267,23317,23557,26985,27243,51128,51160,51361,51382,51552,55004,55014,55207,56681,57082,79643,83871,84313,84364,388552,399687,400,983,1452,2580,5862,9145,9321,9980,10328,10890,22931,22933,23175,23332,23363,51560,54828,55161,55666,81876,84932,375,1267,1793,2932,5243,5538,5879,5881,9212,946…	AP3S1,BLOC1S1,GNAI3,RAB8A,PRKCI,RAB1A,RAB5B,SNCA,STXBP1,TSG101,RAB7A,STX7,AP3B1,VAMP8,RAB11A,SQSTM1,HGS,SNAP29,TOM1,ABCB6,RAB32,SNF8,DNAJC13,SNAPIN,AP3M1,CHMP2A,SAR1B,VPS28,HOOK1,ATP6V1D,RAB14,LAMTOR1,STX17,ARL8B,SAR1A,KNL1,CHMP6,RAB34,VPS25,ARFGAP2,BLOC1S3,MYO18A,ARL1,CDK1,CSNK1A1,GAK,RAB2A,SYNGR1,TRIP11,DOP1B,EMC8,RAB10,RAB18,SIRT2,LPIN1,CLASP1,OBSL1,RAB6B,BCAS3,TMEM33,NPLOC4,RAB1B,RAB2B,ARF1,C…	82/-	+
7_Member	GO Biological Processes	GO:0016050	vesicle organization	-20.8711	-17.8651	1176,2647,2773,4218,5584,5861,5869,6622,6812,7251,7879,8417,8546,8673,8766,8878,9146,9342,10043,10058,10981,11267,23317,23557,26985,27243,51128,51160,51361,51382,51552,55004,55014,55207,56681,57082,79643,83871,84313,84364,388552,399687	AP3S1,BLOC1S1,GNAI3,RAB8A,PRKCI,RAB1A,RAB5B,SNCA,STXBP1,TSG101,RAB7A,STX7,AP3B1,VAMP8,RAB11A,SQSTM1,HGS,SNAP29,TOM1,ABCB6,RAB32,SNF8,DNAJC13,SNAPIN,AP3M1,CHMP2A,SAR1B,VPS28,HOOK1,ATP6V1D,RAB14,LAMTOR1,STX17,ARL8B,SAR1A,KNL1,CHMP6,RAB34,VPS25,ARFGAP2,BLOC1S3,MYO18A	42/339
7_Member	GO Biological Processes	GO:0010256	endomembrane system organization	-17.3882	-14.6733	400,983,1176,1452,2580,2647,4218,5861,5862,5869,7251,8546,8766,8878,9145,9146,9321,9342,9980,10328,10890,11267,22931,22933,23175,23317,23332,23363,23557,26985,27243,51160,51361,51382,51560,54828,55004,55014,55161,55207,55666,57082,79643,81876,84313,84932,388552,399687	ARL1,CDK1,AP3S1,CSNK1A1,GAK,BLOC1S1,RAB8A,RAB1A,RAB2A,RAB5B,TSG101,AP3B1,RAB11A,SQSTM1,SYNGR1,HGS,TRIP11,SNAP29,DOP1B,EMC8,RAB10,SNF8,RAB18,SIRT2,LPIN1,DNAJC13,CLASP1,OBSL1,SNAPIN,AP3M1,CHMP2A,VPS28,HOOK1,ATP6V1D,RAB6B,BCAS3,LAMTOR1,STX17,TMEM33,ARL8B,NPLOC4,KNL1,CHMP6,RAB1B,VPS25,RAB2B,BLOC1S3,MYO18A	48/549
7_Member	GO Biological Processes	GO:0061024	membrane organization	-15.0851	-12.588	375,1176,1267,1793,2580,2773,2932,4218,5243,5538,5584,5861,5879,5881,6622,6812,7251,7879,8417,8546,8673,9145,9146,9212,9342,9463,10043,10328,10652,11079,11145,11267,11336,22933,23130,23175,23557,27243,51100,51128,51160,51228,55014,55161,55207,56681,56904,79643,80772,83871,84313,84364,399687	ARF1,AP3S1,CNP,DOCK1,GAK,GNAI3,GSK3B,RAB8A,ABCB1,PPT1,PRKCI,RAB1A,RAC1,RAC3,SNCA,STXBP1,TSG101,RAB7A,STX7,AP3B1,VAMP8,SYNGR1,HGS,AURKB,SNAP29,PICK1,TOM1,EMC8,YKT6,RER1,PLAAT3,SNF8,EXOC3,SIRT2,ATG2A,LPIN1,SNAPIN,CHMP2A,SH3GLB1,SAR1B,VPS28,GLTP,STX17,TMEM33,ARL8B,SAR1A,SH3GLB2,CHMP6,CPTP,RAB34,VPS25,ARFGAP2,MYO18A	53/754
8_Summary	GO Biological Processes	GO:0000278	mitotic cell cycle	-19.0481	-16.1469	375,835,894,983,984,997,1019,1763,3400,4134,5243,5371,5516,5530,5925,6651,7164,7272,7273,7277,7846,8243,8766,9126,9212,9221,9577,10376,10383,11021,11065,11130,11336,22933,23172,23175,23332,23636,26073,27243,27338,29072,29086,51119,54902,57405,79184,79643,79980,84790,91272,203068,347688,382,1452,2773,5586,5898,7251,10890,11243,11339,23111,51143,55207,57082,115098,127829,2959,5889,7320,51759,84191,…	ARF1,CASP2,CCND2,CDK1,CDK11B,CDC34,CDK4,DNA2,ID4,MAP4,ABCB1,PML,PPP2CB,PPP3CA,RB1,SON,TPD52L1,TTK,TTN,TUBA4A,TUBA1A,SMC1A,RAB11A,SMC3,AURKB,NOLC1,BABAM2,TUBA1B,TUBB4B,RAB35,UBE2C,ZWINT,EXOC3,SIRT2,ABRAXAS2,LPIN1,CLASP1,NUP62,POLDIP2,CHMP2A,UBE2S,SETD2,BABAM1,SBDS,TTC19,SPC25,BRCC3,CHMP6,DSN1,TUBA1C,BOD1,TUBB,TUBB8,ARF6,CSNK1A1,GNAI3,PKN2,RALA,TSG101,RAB10,PMF1,OIP5,SPART,DYNC1LI1,ARL8B,KNL1,CCDC1…	104/-	+
8_Member	GO Biological Processes	GO:0000278	mitotic cell cycle	-19.0481	-16.1469	375,835,894,983,984,997,1019,1763,3400,4134,5243,5371,5516,5530,5925,6651,7164,7272,7273,7277,7846,8243,8766,9126,9212,9221,9577,10376,10383,11021,11065,11130,11336,22933,23172,23175,23332,23636,26073,27243,27338,29072,29086,51119,54902,57405,79184,79643,79980,84790,91272,203068,347688	ARF1,CASP2,CCND2,CDK1,CDK11B,CDC34,CDK4,DNA2,ID4,MAP4,ABCB1,PML,PPP2CB,PPP3CA,RB1,SON,TPD52L1,TTK,TTN,TUBA4A,TUBA1A,SMC1A,RAB11A,SMC3,AURKB,NOLC1,BABAM2,TUBA1B,TUBB4B,RAB35,UBE2C,ZWINT,EXOC3,SIRT2,ABRAXAS2,LPIN1,CLASP1,NUP62,POLDIP2,CHMP2A,UBE2S,SETD2,BABAM1,SBDS,TTC19,SPC25,BRCC3,CHMP6,DSN1,TUBA1C,BOD1,TUBB,TUBB8	53/610
8_Member	GO Biological Processes	GO:0051301	cell division	-17.2373	-14.5421	375,382,894,983,1019,1452,2773,4134,5586,5898,5925,6651,7251,7846,8243,9126,9212,9577,10376,10890,11021,11065,11130,11243,11336,11339,22933,23111,23172,23332,27243,27338,29086,51143,54902,55207,57082,57405,79184,79643,79980,84790,91272,115098,127829,203068	ARF1,ARF6,CCND2,CDK1,CDK4,CSNK1A1,GNAI3,MAP4,PKN2,RALA,RB1,SON,TSG101,TUBA1A,SMC1A,SMC3,AURKB,BABAM2,TUBA1B,RAB10,RAB35,UBE2C,ZWINT,PMF1,EXOC3,OIP5,SIRT2,SPART,ABRAXAS2,CLASP1,CHMP2A,UBE2S,BABAM1,DYNC1LI1,TTC19,ARL8B,KNL1,SPC25,BRCC3,CHMP6,DSN1,TUBA1C,BOD1,CCDC124,ARL8A,TUBB	46/509
8_Member	GO Biological Processes	GO:1903047	mitotic cell cycle process	-14.8398	-12.3547	375,835,894,983,997,1019,1763,3400,4134,5243,5371,5530,5925,6651,7164,7272,7273,8243,8766,9126,9212,9577,11021,11065,11130,11336,22933,23172,23175,23332,23636,26073,27243,27338,29072,29086,51119,54902,57405,79184,79643,79980,91272	ARF1,CASP2,CCND2,CDK1,CDC34,CDK4,DNA2,ID4,MAP4,ABCB1,PML,PPP3CA,RB1,SON,TPD52L1,TTK,TTN,SMC1A,RAB11A,SMC3,AURKB,BABAM2,RAB35,UBE2C,ZWINT,EXOC3,SIRT2,ABRAXAS2,LPIN1,CLASP1,NUP62,POLDIP2,CHMP2A,UBE2S,SETD2,BABAM1,SBDS,TTC19,SPC25,BRCC3,CHMP6,DSN1,BOD1	43/517
8_Member	GO Biological Processes	GO:0007059	chromosome segregation	-11.1894	-8.88632	2959,5889,5925,7272,7273,7320,8243,8766,9126,9212,11130,11243,11339,23172,23332,23636,26073,27243,51759,55207,57082,57405,79643,79980,84191,91272,127829,140609,203068,347688	GTF2B,RAD51C,RB1,TTK,TTN,UBE2B,SMC1A,RAB11A,SMC3,AURKB,ZWINT,PMF1,OIP5,ABRAXAS2,CLASP1,NUP62,POLDIP2,CHMP2A,C9orf78,ARL8B,KNL1,SPC25,CHMP6,DSN1,CIAO2A,BOD1,ARL8A,NEK7,TUBB,TUBB8	30/339
8_Member	GO Biological Processes	GO:0051276	chromosome organization	-9.39612	-7.22379	983,1663,1763,2959,5889,5925,5982,5983,5984,5985,7273,7320,7517,8243,8766,9126,9212,11130,11339,22933,23172,23332,23636,26073,27243,55183,55505,55651,79643,79913,79980,84164,91272	CDK1,DDX11,DNA2,GTF2B,RAD51C,RB1,RFC2,RFC3,RFC4,RFC5,TTN,UBE2B,XRCC3,SMC1A,RAB11A,SMC3,AURKB,ZWINT,OIP5,SIRT2,ABRAXAS2,CLASP1,NUP62,POLDIP2,CHMP2A,RIF1,NOP10,NHP2,CHMP6,ACTR5,DSN1,ASCC2,BOD1	33/477
8_Member	GO Biological Processes	GO:0048285	organelle fission	-8.88683	-6.76886	2959,5889,5925,7272,7273,7320,8243,8546,8766,9126,9212,11065,11130,22933,23172,23304,23332,23636,26073,27243,27338,51024,54471,79643,79980,91272,347688	GTF2B,RAD51C,RB1,TTK,TTN,UBE2B,SMC1A,AP3B1,RAB11A,SMC3,AURKB,UBE2C,ZWINT,SIRT2,ABRAXAS2,UBR2,CLASP1,NUP62,POLDIP2,CHMP2A,UBE2S,FIS1,MIEF1,CHMP6,DSN1,BOD1,TUBB8	27/347
8_Member	GO Biological Processes	GO:0098813	nuclear chromosome segregation	-8.29383	-6.24426	2959,5889,5925,7272,7273,7320,8243,8766,9126,9212,11130,23172,23332,23636,26073,27243,57082,57405,79643,79980,91272,347688	GTF2B,RAD51C,RB1,TTK,TTN,UBE2B,SMC1A,RAB11A,SMC3,AURKB,ZWINT,ABRAXAS2,CLASP1,NUP62,POLDIP2,CHMP2A,KNL1,SPC25,CHMP6,DSN1,BOD1,TUBB8	22/251
8_Member	GO Biological Processes	GO:0140014	mitotic nuclear division	-8.13449	-6.09993	5925,7273,8243,8766,9126,9212,11065,11130,22933,23172,23332,23636,26073,27243,27338,79643,79980,91272	RB1,TTN,SMC1A,RAB11A,SMC3,AURKB,UBE2C,ZWINT,SIRT2,ABRAXAS2,CLASP1,NUP62,POLDIP2,CHMP2A,UBE2S,CHMP6,DSN1,BOD1	18/171
8_Member	GO Biological Processes	GO:0000226	microtubule cytoskeleton organization	-7.91845	-5.91246	983,1267,2959,4134,4869,6651,7272,7277,7320,7461,7846,8243,8766,9126,9212,9659,10376,10383,23172,23332,23363,23636,26073,29072,51119,51143,51361,54828,57405,84790,140609,203068,347688	CDK1,CNP,GTF2B,MAP4,NPM1,SON,TTK,TUBA4A,UBE2B,CLIP2,TUBA1A,SMC1A,RAB11A,SMC3,AURKB,PDE4DIP,TUBA1B,TUBB4B,ABRAXAS2,CLASP1,OBSL1,NUP62,POLDIP2,SETD2,SBDS,DYNC1LI1,HOOK1,BCAS3,SPC25,TUBA1C,NEK7,TUBB,TUBB8	33/547
8_Member	GO Biological Processes	GO:0000819	sister chromatid segregation	-7.73807	-5.76072	2959,5889,5925,7273,8243,8766,9126,9212,11130,23172,23332,23636,26073,27243,79643,79980,91272	GTF2B,RAD51C,RB1,TTN,SMC1A,RAB11A,SMC3,AURKB,ZWINT,ABRAXAS2,CLASP1,NUP62,POLDIP2,CHMP2A,CHMP6,DSN1,BOD1	17/161
8_Member	GO Biological Processes	GO:0140694	non-membrane-bounded organelle assembly	-7.68688	-5.71137	1656,2959,4869,6125,6128,6135,6169,6175,7273,8243,8766,9126,9212,9898,23172,23332,23363,23636,26073,51119,54505,140609,203068,347688	DDX6,GTF2B,NPM1,RPL5,RPL6,RPL11,RPL38,RPLP0,TTN,SMC1A,RAB11A,SMC3,AURKB,UBAP2L,ABRAXAS2,CLASP1,OBSL1,NUP62,POLDIP2,SBDS,DHX29,NEK7,TUBB,TUBB8	24/319
8_Member	GO Biological Processes	GO:0000280	nuclear division	-7.63493	-5.66672	2959,5889,5925,7272,7273,7320,8243,8766,9126,9212,11065,11130,22933,23172,23304,23332,23636,26073,27243,27338,79643,79980,91272,347688	GTF2B,RAD51C,RB1,TTK,TTN,UBE2B,SMC1A,RAB11A,SMC3,AURKB,UBE2C,ZWINT,SIRT2,ABRAXAS2,UBR2,CLASP1,NUP62,POLDIP2,CHMP2A,UBE2S,CHMP6,DSN1,BOD1,TUBB8	24/321
8_Member	GO Biological Processes	GO:0000070	mitotic sister chromatid segregation	-6.66696	-4.80709	5925,7273,8243,8766,9126,9212,11130,23172,23332,23636,26073,27243,79643,79980,91272	RB1,TTN,SMC1A,RAB11A,SMC3,AURKB,ZWINT,ABRAXAS2,CLASP1,NUP62,POLDIP2,CHMP2A,CHMP6,DSN1,BOD1	15/148
8_Member	GO Biological Processes	GO:0007051	spindle organization	-6.1923	-4.38421	2959,4134,7272,8243,8766,9126,9212,23172,23332,26073,51119,57405,140609,203068,347688	GTF2B,MAP4,TTK,SMC1A,RAB11A,SMC3,AURKB,ABRAXAS2,CLASP1,POLDIP2,SBDS,SPC25,NEK7,TUBB,TUBB8	15/161
8_Member	GO Biological Processes	GO:0007052	mitotic spindle organization	-5.66405	-3.92201	4134,7272,8243,8766,9126,9212,23172,23332,26073,51119,57405	MAP4,TTK,SMC1A,RAB11A,SMC3,AURKB,ABRAXAS2,CLASP1,POLDIP2,SBDS,SPC25	11/94
8_Member	GO Biological Processes	GO:0051225	spindle assembly	-5.44054	-3.72659	2959,8243,8766,9126,9212,23172,23332,26073,140609,203068,347688	GTF2B,SMC1A,RAB11A,SMC3,AURKB,ABRAXAS2,CLASP1,POLDIP2,NEK7,TUBB,TUBB8	11/99
8_Member	GO Biological Processes	GO:1902850	microtubule cytoskeleton organization involved in mitosis	-5.13856	-3.46325	4134,7272,8243,8766,9126,9212,23172,23332,26073,29072,51119,57405	MAP4,TTK,SMC1A,RAB11A,SMC3,AURKB,ABRAXAS2,CLASP1,POLDIP2,SETD2,SBDS,SPC25	12/127
8_Member	GO Biological Processes	GO:0090307	mitotic spindle assembly	-4.37151	-2.80692	8243,8766,9126,9212,23172,23332,26073	SMC1A,RAB11A,SMC3,AURKB,ABRAXAS2,CLASP1,POLDIP2	7/49
9_Summary	GO Biological Processes	GO:0022613	ribonucleoprotein complex biogenesis	-17.9812	-15.1513	2483,4869,5303,6125,6128,6129,6135,6169,6175,6627,6629,6839,8161,8669,9045,9221,9775,10360,10436,10521,10885,10946,11218,23016,23404,23451,27042,27292,27336,51010,51013,51068,51119,51639,54505,54512,55127,55505,55651,56915,79577,83743,91746,92345,118460,6949,2193,4087,6428,11180,27044,79042,80335,142940	FRG1,NPM1,PIN4,RPL5,RPL6,RPL7,RPL11,RPL38,RPLP0,SNRPA1,SNRPB2,SUV39H1,COIL,EIF3J,RPL14,NOLC1,EIF4A3,NPM3,EMG1,DDX17,WDR3,SF3A3,DDX20,EXOSC7,EXOSC2,SF3B1,UTP25,DIMT1,HTATSF1,EXOSC3,EXOSC1,NMD3,SBDS,SF3B6,DHX29,EXOSC4,HEATR1,NOP10,NHP2,EXOSC5,CDC73,GRWD1,YTHDC1,NAF1,EXOSC6,TCOF1,FARSA,SMAD2,SRSF3,WDR6,SND1,TSEN34,WDR82,TRUB1	54/-	+
9_Member	GO Biological Processes	GO:0022613	ribonucleoprotein complex biogenesis	-17.9812	-15.1513	2483,4869,5303,6125,6128,6129,6135,6169,6175,6627,6629,6839,8161,8669,9045,9221,9775,10360,10436,10521,10885,10946,11218,23016,23404,23451,27042,27292,27336,51010,51013,51068,51119,51639,54505,54512,55127,55505,55651,56915,79577,83743,91746,92345,118460	FRG1,NPM1,PIN4,RPL5,RPL6,RPL7,RPL11,RPL38,RPLP0,SNRPA1,SNRPB2,SUV39H1,COIL,EIF3J,RPL14,NOLC1,EIF4A3,NPM3,EMG1,DDX17,WDR3,SF3A3,DDX20,EXOSC7,EXOSC2,SF3B1,UTP25,DIMT1,HTATSF1,EXOSC3,EXOSC1,NMD3,SBDS,SF3B6,DHX29,EXOSC4,HEATR1,NOP10,NHP2,EXOSC5,CDC73,GRWD1,YTHDC1,NAF1,EXOSC6	45/466
9_Member	GO Biological Processes	GO:0042254	ribosome biogenesis	-16.1952	-13.6321	2483,4869,5303,6125,6128,6129,6135,6169,6175,6839,9045,9221,9775,10360,10436,10521,10885,23016,23404,27042,27292,51010,51013,51068,51119,54505,54512,55127,55505,55651,56915,83743,92345,118460	FRG1,NPM1,PIN4,RPL5,RPL6,RPL7,RPL11,RPL38,RPLP0,SUV39H1,RPL14,NOLC1,EIF4A3,NPM3,EMG1,DDX17,WDR3,EXOSC7,EXOSC2,UTP25,DIMT1,EXOSC3,EXOSC1,NMD3,SBDS,DHX29,EXOSC4,HEATR1,NOP10,NHP2,EXOSC5,GRWD1,NAF1,EXOSC6	34/291
9_Member	GO Biological Processes	GO:0006364	rRNA processing	-13.9574	-11.5121	2483,5303,6125,6129,6135,6839,9045,9221,9775,10360,10436,10521,10885,23016,23404,27042,27292,51010,51013,51119,54512,55127,55505,55651,56915,92345,118460	FRG1,PIN4,RPL5,RPL7,RPL11,SUV39H1,RPL14,NOLC1,EIF4A3,NPM3,EMG1,DDX17,WDR3,EXOSC7,EXOSC2,UTP25,DIMT1,EXOSC3,EXOSC1,SBDS,EXOSC4,HEATR1,NOP10,NHP2,EXOSC5,NAF1,EXOSC6	27/211
9_Member	GO Biological Processes	GO:0016072	rRNA metabolic process	-13.331	-10.9171	2483,5303,6125,6129,6135,6839,6949,9045,9221,9775,10360,10436,10521,10885,23016,23404,27042,27292,51010,51013,51119,54512,55127,55505,55651,56915,92345,118460	FRG1,PIN4,RPL5,RPL7,RPL11,SUV39H1,TCOF1,RPL14,NOLC1,EIF4A3,NPM3,EMG1,DDX17,WDR3,EXOSC7,EXOSC2,UTP25,DIMT1,EXOSC3,EXOSC1,SBDS,EXOSC4,HEATR1,NOP10,NHP2,EXOSC5,NAF1,EXOSC6	28/242
9_Member	GO Biological Processes	GO:0034660	ncRNA metabolic process	-10.3481	-8.11697	2193,2483,4087,5303,6125,6129,6135,6428,6839,6949,9045,9221,9775,10360,10436,10521,10885,11180,23016,23404,27042,27044,27292,51010,51013,51119,54512,55127,55505,55651,56915,79042,80335,92345,118460,142940	FARSA,FRG1,SMAD2,PIN4,RPL5,RPL7,RPL11,SRSF3,SUV39H1,TCOF1,RPL14,NOLC1,EIF4A3,NPM3,EMG1,DDX17,WDR3,WDR6,EXOSC7,EXOSC2,UTP25,SND1,DIMT1,EXOSC3,EXOSC1,SBDS,EXOSC4,HEATR1,NOP10,NHP2,EXOSC5,TSEN34,WDR82,NAF1,EXOSC6,TRUB1	36/514
9_Member	GO Biological Processes	GO:0034470	ncRNA processing	-10.2927	-8.06487	2483,4087,5303,6125,6129,6135,6428,6839,9045,9221,9775,10360,10436,10521,10885,11180,23016,23404,27042,27292,51010,51013,51119,54512,55127,55505,55651,56915,79042,92345,118460,142940	FRG1,SMAD2,PIN4,RPL5,RPL7,RPL11,SRSF3,SUV39H1,RPL14,NOLC1,EIF4A3,NPM3,EMG1,DDX17,WDR3,WDR6,EXOSC7,EXOSC2,UTP25,DIMT1,EXOSC3,EXOSC1,SBDS,EXOSC4,HEATR1,NOP10,NHP2,EXOSC5,TSEN34,NAF1,EXOSC6,TRUB1	32/416
10_Summary	Reactome Gene Sets	R-HSA-9612973	Autophagy	-17.7298	-14.9496	1915,2670,4077,5571,6233,7249,7251,7277,7334,7335,7416,7846,8878,10376,10383,11345,27243,30849,51143,51160,55004,64223,79643,81631,84790,347688,389541,375,382,391,3836,4646,5585,5602,5868,5869,5878,5879,5898,7879,8517,8737,9367,10454,55207,79026,127829,203068,378,381,400,5861,5870,9321,9342,10652,22931,23095,23647,51560,55614,55738,81876,84364,4012,4218,5867,8766,10890,11336,51552,821,8417,9146,9…	EEF1A1,GFAP,NBR1,PRKAG1,RPS27A,TSC2,TSG101,TUBA4A,UBE2N,UBE2V1,VDAC1,TUBA1A,SQSTM1,TUBA1B,TUBB4B,GABARAPL2,CHMP2A,PIK3R4,DYNC1LI1,VPS28,LAMTOR1,MLST8,CHMP6,MAP1LC3B,TUBA1C,TUBB8,LAMTOR4,ARF1,ARF6,RHOG,KPNA1,MYO6,PKN1,MAPK10,RAB5A,RAB5B,RAB5C,RAC1,RALA,RAB7A,IKBKG,RIPK1,RAB9A,TAB1,ARL8B,AHNAK,ARL8A,TUBB,ARF4,ARF5,ARL1,RAB1A,RAB6A,TRIP11,SNAP29,YKT6,RAB18,KIF1B,ARFIP2,RAB6B,KIF16B,ARFGAP1,RAB1B,ARF…	141/-	+
10_Member	Reactome Gene Sets	R-HSA-9612973	Autophagy	-17.7298	-14.9496	1915,2670,4077,5571,6233,7249,7251,7277,7334,7335,7416,7846,8878,10376,10383,11345,27243,30849,51143,51160,55004,64223,79643,81631,84790,347688,389541	EEF1A1,GFAP,NBR1,PRKAG1,RPS27A,TSC2,TSG101,TUBA4A,UBE2N,UBE2V1,VDAC1,TUBA1A,SQSTM1,TUBA1B,TUBB4B,GABARAPL2,CHMP2A,PIK3R4,DYNC1LI1,VPS28,LAMTOR1,MLST8,CHMP6,MAP1LC3B,TUBA1C,TUBB8,LAMTOR4	27/151
10_Member	Reactome Gene Sets	R-HSA-1632852	Macroautophagy	-14.6423	-12.169	4077,5571,6233,7249,7277,7334,7335,7416,7846,8878,10376,10383,11345,27243,30849,51143,55004,64223,79643,81631,84790,347688,389541	NBR1,PRKAG1,RPS27A,TSC2,TUBA4A,UBE2N,UBE2V1,VDAC1,TUBA1A,SQSTM1,TUBA1B,TUBB4B,GABARAPL2,CHMP2A,PIK3R4,DYNC1LI1,LAMTOR1,MLST8,CHMP6,MAP1LC3B,TUBA1C,TUBB8,LAMTOR4	23/136
10_Member	KEGG Pathway	hsa05132	Salmonella infection	-13.0185	-10.6096	375,382,391,3836,4646,5585,5602,5868,5869,5878,5879,5898,7277,7846,7879,8517,8737,9367,10376,10383,10454,51143,55207,79026,84790,127829,203068,347688	ARF1,ARF6,RHOG,KPNA1,MYO6,PKN1,MAPK10,RAB5A,RAB5B,RAB5C,RAC1,RALA,TUBA4A,TUBA1A,RAB7A,IKBKG,RIPK1,RAB9A,TUBA1B,TUBB4B,TAB1,DYNC1LI1,ARL8B,AHNAK,TUBA1C,ARL8A,TUBB,TUBB8	28/249
10_Member	Reactome Gene Sets	R-HSA-6811442	Intra-Golgi and retrograde Golgi-to-ER traffic	-12.6348	-10.2455	375,378,381,400,5861,5870,7277,7846,9321,9342,9367,10376,10383,10652,22931,23095,23647,51143,51560,55614,55738,81876,84364,84790,347688	ARF1,ARF4,ARF5,ARL1,RAB1A,RAB6A,TUBA4A,TUBA1A,TRIP11,SNAP29,RAB9A,TUBA1B,TUBB4B,YKT6,RAB18,KIF1B,ARFIP2,DYNC1LI1,RAB6B,KIF16B,ARFGAP1,RAB1B,ARFGAP2,TUBA1C,TUBB8	25/202
10_Member	Reactome Gene Sets	R-HSA-1445148	Translocation of SLC2A4 (GLUT4) to the plasma membrane	-12.2991	-9.9419	4012,4218,5571,5867,5879,5898,7277,7846,8766,10376,10383,10890,11336,51552,84790,347688	LNPEP,RAB8A,PRKAG1,RAB4A,RAC1,RALA,TUBA4A,TUBA1A,RAB11A,TUBA1B,TUBB4B,RAB10,EXOC3,RAB14,TUBA1C,TUBB8	16/72
10_Member	Reactome Gene Sets	R-HSA-8856688	Golgi-to-ER retrograde transport	-10.8602	-8.58365	375,378,381,5861,5870,7277,7846,10376,10383,22931,23095,51143,51560,55614,55738,81876,84364,84790,347688	ARF1,ARF4,ARF5,RAB1A,RAB6A,TUBA4A,TUBA1A,TUBA1B,TUBB4B,RAB18,KIF1B,DYNC1LI1,RAB6B,KIF16B,ARFGAP1,RAB1B,ARFGAP2,TUBA1C,TUBB8	19/133
10_Member	Reactome Gene Sets	R-HSA-9663891	Selective autophagy	-10.3564	-8.12187	4077,5571,6233,7277,7334,7335,7416,7846,8878,10376,10383,51143,81631,84790,347688	NBR1,PRKAG1,RPS27A,TUBA4A,UBE2N,UBE2V1,VDAC1,TUBA1A,SQSTM1,TUBA1B,TUBB4B,DYNC1LI1,MAP1LC3B,TUBA1C,TUBB8	15/81
10_Member	Reactome Gene Sets	R-HSA-6811434	COPI-dependent Golgi-to-ER retrograde traffic	-9.07356	-6.93196	375,378,381,5861,7277,7846,10376,10383,23095,55614,55738,81876,84364,84790,347688	ARF1,ARF4,ARF5,RAB1A,TUBA4A,TUBA1A,TUBA1B,TUBB4B,KIF1B,KIF16B,ARFGAP1,RAB1B,ARFGAP2,TUBA1C,TUBB8	15/99
10_Member	KEGG Pathway	hsa04145	Phagosome	-8.95967	-6.82873	821,5868,5869,5878,5879,7277,7846,7879,8417,9146,9902,10376,10383,51143,51382,84790,203068,347688	CANX,RAB5A,RAB5B,RAB5C,RAC1,TUBA4A,TUBA1A,RAB7A,STX7,HGS,MRC2,TUBA1B,TUBB4B,DYNC1LI1,ATP6V1D,TUBA1C,TUBB,TUBB8	18/152
10_Member	Reactome Gene Sets	R-HSA-6807878	COPI-mediated anterograde transport	-8.94864	-6.82033	375,378,381,5861,7277,7846,10376,10383,10652,51143,55738,81876,84364,84790,347688	ARF1,ARF4,ARF5,RAB1A,TUBA4A,TUBA1A,TUBA1B,TUBB4B,YKT6,DYNC1LI1,ARFGAP1,RAB1B,ARFGAP2,TUBA1C,TUBB8	15/101
10_Member	Reactome Gene Sets	R-HSA-9646399	Aggrephagy	-8.11911	-6.08875	6233,7277,7334,7335,7846,10376,10383,51143,84790,347688	RPS27A,TUBA4A,UBE2N,UBE2V1,TUBA1A,TUBA1B,TUBB4B,DYNC1LI1,TUBA1C,TUBB8	10/43
10_Member	Reactome Gene Sets	R-HSA-199977	ER to Golgi Anterograde Transport	-8.02981	-6.00772	375,378,381,5861,7277,7846,10376,10383,10652,51128,51143,55014,55738,81876,84364,84790,347688	ARF1,ARF4,ARF5,RAB1A,TUBA4A,TUBA1A,TUBA1B,TUBB4B,YKT6,SAR1B,DYNC1LI1,STX17,ARFGAP1,RAB1B,ARFGAP2,TUBA1C,TUBB8	17/154
10_Member	WikiPathways	WP2359	Parkin-ubiquitin proteasomal system pathway	-7.93612	-5.92615	3310,5710,6622,7277,7317,7332,7846,10376,10383,84790,203068,347688	HSPA6,PSMD4,SNCA,TUBA4A,UBA1,UBE2L3,TUBA1A,TUBA1B,TUBB4B,TUBA1C,TUBB,TUBB8	12/71
10_Member	KEGG Pathway	hsa04540	Gap junction	-7.80989	-5.81749	983,2773,2885,5598,6654,6655,7277,7846,10376,10383,84790,203068,347688	CDK1,GNAI3,GRB2,MAPK7,SOS1,SOS2,TUBA4A,TUBA1A,TUBA1B,TUBB4B,TUBA1C,TUBB,TUBB8	13/88
10_Member	Reactome Gene Sets	R-HSA-6811436	COPI-independent Golgi-to-ER retrograde traffic	-7.35591	-5.41402	5870,7277,7846,10376,10383,22931,51143,51560,84790,347688	RAB6A,TUBA4A,TUBA1A,TUBA1B,TUBB4B,RAB18,DYNC1LI1,RAB6B,TUBA1C,TUBB8	10/51
10_Member	Reactome Gene Sets	R-HSA-3371497	HSP90 chaperone cycle for steroid hormone receptors (SHR) in the presence of ligand	-7.0265	-5.12056	3301,3337,4306,7277,7846,10376,10383,51143,84790,347688	DNAJA1,DNAJB1,NR3C2,TUBA4A,TUBA1A,TUBA1B,TUBB4B,DYNC1LI1,TUBA1C,TUBB8	10/55
10_Member	Reactome Gene Sets	R-HSA-9668328	Sealing of the nuclear envelope (NE) by ESCRT-III	-6.98942	-5.08849	7277,7846,10376,10383,27243,79643,84790,347688	TUBA4A,TUBA1A,TUBA1B,TUBB4B,CHMP2A,CHMP6,TUBA1C,TUBB8	8/31
10_Member	Reactome Gene Sets	R-HSA-9609646	HCMV Infection	-6.98821	-5.08849	5371,7251,7277,7846,10376,10383,11267,23636,27243,51143,51160,79643,84313,84790,128312,347688	PML,TSG101,TUBA4A,TUBA1A,TUBA1B,TUBB4B,SNF8,NUP62,CHMP2A,DYNC1LI1,VPS28,CHMP6,VPS25,TUBA1C,H2BC26,TUBB8	16/160
10_Member	Reactome Gene Sets	R-HSA-948021	Transport to the Golgi and subsequent modification	-6.84768	-4.97056	375,378,381,5861,7277,7846,10376,10383,10652,51128,51143,55014,55738,81876,84364,84790,347688	ARF1,ARF4,ARF5,RAB1A,TUBA4A,TUBA1A,TUBA1B,TUBB4B,YKT6,SAR1B,DYNC1LI1,STX17,ARFGAP1,RAB1B,ARFGAP2,TUBA1C,TUBB8	17/185
10_Member	Reactome Gene Sets	R-HSA-446203	Asparagine N-linked glycosylation	-6.80418	-4.93143	375,378,381,821,5372,5861,5887,6233,7277,7846,10376,10383,10652,51035,51128,51143,55014,55738,81876,84364,84790,347688	ARF1,ARF4,ARF5,CANX,PMM1,RAB1A,RAD23B,RPS27A,TUBA4A,TUBA1A,TUBA1B,TUBB4B,YKT6,UBXN1,SAR1B,DYNC1LI1,STX17,ARFGAP1,RAB1B,ARFGAP2,TUBA1C,TUBB8	22/304
10_Member	Reactome Gene Sets	R-HSA-2995410	Nuclear Envelope (NE) Reassembly	-6.66883	-4.80755	983,7277,7846,10376,10383,22933,23636,27243,79643,84790,347688	CDK1,TUBA4A,TUBA1A,TUBA1B,TUBB4B,SIRT2,NUP62,CHMP2A,CHMP6,TUBA1C,TUBB8	11/75
10_Member	KEGG Pathway	hsa05130	Pathogenic Escherichia coli infection	-6.45614	-4.61557	375,382,4646,4691,5602,5861,5879,7277,7846,8517,8737,10376,10383,10454,84790,203068,347688	ARF1,ARF6,MYO6,NCL,MAPK10,RAB1A,RAC1,TUBA4A,TUBA1A,IKBKG,RIPK1,TUBA1B,TUBB4B,TAB1,TUBA1C,TUBB,TUBB8	17/197
10_Member	Reactome Gene Sets	R-HSA-190840	Microtubule-dependent trafficking of connexons from Golgi to the plasma membrane	-6.09979	-4.31007	7277,7846,10376,10383,84790,347688	TUBA4A,TUBA1A,TUBA1B,TUBB4B,TUBA1C,TUBB8	6/18
10_Member	KEGG Pathway	hsa05014	Amyotrophic lateral sclerosis	-6.04486	-4.2611	4218,5530,5710,5861,5868,5879,6428,7277,7416,7846,8878,9782,10376,10383,23130,23636,29979,30849,56893,81631,84790,203068,347688	RAB8A,PPP3CA,PSMD4,RAB1A,RAB5A,RAC1,SRSF3,TUBA4A,VDAC1,TUBA1A,SQSTM1,MATR3,TUBA1B,TUBB4B,ATG2A,NUP62,UBQLN1,PIK3R4,UBQLN4,MAP1LC3B,TUBA1C,TUBB,TUBB8	23/364
10_Member	WikiPathways	WP2272	Pathogenic Escherichia coli infection	-5.97521	-4.19849	3875,4691,7277,7846,10376,10383,84790,203068,347688	KRT18,NCL,TUBA4A,TUBA1A,TUBA1B,TUBB4B,TUBA1C,TUBB,TUBB8	9/55
10_Member	Reactome Gene Sets	R-HSA-9619483	Activation of AMPK downstream of NMDARs	-5.96628	-4.19189	5571,7277,7846,10376,10383,84790,347688	PRKAG1,TUBA4A,TUBA1A,TUBA1B,TUBB4B,TUBA1C,TUBB8	7/29
10_Member	Reactome Gene Sets	R-HSA-190872	Transport of connexons to the plasma membrane	-5.94216	-4.17352	7277,7846,10376,10383,84790,347688	TUBA4A,TUBA1A,TUBA1B,TUBB4B,TUBA1C,TUBB8	6/19
10_Member	Reactome Gene Sets	R-HSA-5626467	RHO GTPases activate IQGAPs	-5.65446	-3.91776	5879,7277,7846,10376,10383,84790,347688	RAC1,TUBA4A,TUBA1A,TUBA1B,TUBB4B,TUBA1C,TUBB8	7/32
10_Member	Reactome Gene Sets	R-HSA-5617833	Cilium Assembly	-5.64966	-3.91402	378,983,4218,7277,7846,8766,9321,9657,10376,10383,11336,23332,84100,84790,203068,347688	ARF4,CDK1,RAB8A,TUBA4A,TUBA1A,RAB11A,TRIP11,IQCB1,TUBA1B,TUBB4B,EXOC3,CLASP1,ARL6,TUBA1C,TUBB,TUBB8	16/201
10_Member	Reactome Gene Sets	R-HSA-2132295	MHC class II antigen presentation	-5.2827	-3.59018	375,821,1175,7277,7846,7879,10376,10383,51128,51143,84790,347688	ARF1,CANX,AP2S1,TUBA4A,TUBA1A,RAB7A,TUBA1B,TUBB4B,SAR1B,DYNC1LI1,TUBA1C,TUBB8	12/123
10_Member	Reactome Gene Sets	R-HSA-69275	G2/M Transition	-5.12709	-3.45445	983,984,4218,5516,5710,6233,7277,7846,10376,10383,23332,80097,84790,203068,347688	CDK1,CDK11B,RAB8A,PPP2CB,PSMD4,RPS27A,TUBA4A,TUBA1A,TUBA1B,TUBB4B,CLASP1,MZT2B,TUBA1C,TUBB,TUBB8	15/196
10_Member	KEGG Pathway	hsa05022	Pathways of neurodegeneration - multiple diseases	-5.08002	-3.40921	1452,2932,4218,5530,5602,5710,5861,5868,5879,6233,6622,7277,7317,7332,7416,7846,8878,10376,10383,23130,30849,81631,84790,203068,347688	CSNK1A1,GSK3B,RAB8A,PPP3CA,MAPK10,PSMD4,RAB1A,RAB5A,RAC1,RPS27A,SNCA,TUBA4A,UBA1,UBE2L3,VDAC1,TUBA1A,SQSTM1,TUBA1B,TUBB4B,ATG2A,PIK3R4,MAP1LC3B,TUBA1C,TUBB,TUBB8	25/476
10_Member	Reactome Gene Sets	R-HSA-453274	Mitotic G2-G2/M phases	-5.07388	-3.40398	983,984,4218,5516,5710,6233,7277,7846,10376,10383,23332,80097,84790,203068,347688	CDK1,CDK11B,RAB8A,PPP2CB,PSMD4,RPS27A,TUBA4A,TUBA1A,TUBA1B,TUBB4B,CLASP1,MZT2B,TUBA1C,TUBB,TUBB8	15/198
10_Member	Reactome Gene Sets	R-HSA-390466	Chaperonin-mediated protein folding	-4.95609	-3.30751	2782,2783,7277,7846,10238,10376,10383,26270,26985,84790	GNB1,GNB2,TUBA4A,TUBA1A,DCAF7,TUBA1B,TUBB4B,FBXO6,AP3M1,TUBA1C	10/91
10_Member	Reactome Gene Sets	R-HSA-380320	Recruitment of NuMA to mitotic centrosomes	-4.83042	-3.19967	983,7277,7846,10376,10383,23332,80097,84790,203068,347688	CDK1,TUBA4A,TUBA1A,TUBA1B,TUBB4B,CLASP1,MZT2B,TUBA1C,TUBB,TUBB8	10/94
10_Member	WikiPathways	WP5124	Alzheimer's disease	-4.75472	-3.136	1452,2932,5530,5602,5710,6622,7277,7416,7846,8471,10376,10383,23130,30849,84790,203068,347688	CSNK1A1,GSK3B,PPP3CA,MAPK10,PSMD4,SNCA,TUBA4A,VDAC1,TUBA1A,IRS4,TUBA1B,TUBB4B,ATG2A,PIK3R4,TUBA1C,TUBB,TUBB8	17/263
10_Member	Reactome Gene Sets	R-HSA-983189	Kinesins	-4.74787	-3.13425	7277,7846,10376,10383,23095,55614,84790,347688	TUBA4A,TUBA1A,TUBA1B,TUBB4B,KIF1B,KIF16B,TUBA1C,TUBB8	8/59
10_Member	Reactome Gene Sets	R-HSA-8852276	The role of GTSE1 in G2/M progression after G2 checkpoint	-4.73521	-3.12318	983,5710,6233,7277,7846,10376,10383,84790,347688	CDK1,PSMD4,RPS27A,TUBA4A,TUBA1A,TUBA1B,TUBB4B,TUBA1C,TUBB8	9/77
10_Member	Reactome Gene Sets	R-HSA-391251	Protein folding	-4.70964	-3.0992	2782,2783,7277,7846,10238,10376,10383,26270,26985,84790	GNB1,GNB2,TUBA4A,TUBA1A,DCAF7,TUBA1B,TUBB4B,FBXO6,AP3M1,TUBA1C	10/97
10_Member	Reactome Gene Sets	R-HSA-1852241	Organelle biogenesis and maintenance	-4.64229	-3.04438	378,983,3054,4218,5571,7277,7846,8766,9321,9657,10376,10383,11336,23332,84100,84790,203068,347688	ARF4,CDK1,HCFC1,RAB8A,PRKAG1,TUBA4A,TUBA1A,RAB11A,TRIP11,IQCB1,TUBA1B,TUBB4B,EXOC3,CLASP1,ARL6,TUBA1C,TUBB,TUBB8	18/296
10_Member	Reactome Gene Sets	R-HSA-983231	Factors involved in megakaryocyte development and platelet production	-4.57427	-2.98702	1793,5868,5879,5889,7277,7846,10376,10383,23095,25970,55614,84790,347688	DOCK1,RAB5A,RAC1,RAD51C,TUBA4A,TUBA1A,TUBA1B,TUBB4B,KIF1B,SH2B1,KIF16B,TUBA1C,TUBB8	13/168
10_Member	KEGG Pathway	hsa04530	Tight junction	-4.54714	-2.96438	1019,4218,5516,5571,5584,5602,5879,7277,7408,7846,10376,84790,154796	CDK4,RAB8A,PPP2CB,PRKAG1,PRKCI,MAPK10,RAC1,TUBA4A,VASP,TUBA1A,TUBA1B,TUBA1C,AMOT	13/169
10_Member	Reactome Gene Sets	R-HSA-190828	Gap junction trafficking	-4.49236	-2.92064	4646,7277,7846,10376,10383,84790,347688	MYO6,TUBA4A,TUBA1A,TUBA1B,TUBB4B,TUBA1C,TUBB8	7/47
10_Member	Reactome Gene Sets	R-HSA-437239	Recycling pathway of L1	-4.49236	-2.92064	1175,7277,7846,10376,10383,84790,347688	AP2S1,TUBA4A,TUBA1A,TUBA1B,TUBB4B,TUBA1C,TUBB8	7/47
10_Member	Reactome Gene Sets	R-HSA-157858	Gap junction trafficking and regulation	-4.37151	-2.80692	4646,7277,7846,10376,10383,84790,347688	MYO6,TUBA4A,TUBA1A,TUBA1B,TUBB4B,TUBA1C,TUBB8	7/49
10_Member	Reactome Gene Sets	R-HSA-112314	Neurotransmitter receptors and postsynaptic signal transmission	-4.2779	-2.72257	1175,2773,2782,2783,4646,5571,5879,7277,7846,9463,10376,10383,84790,347688	AP2S1,GNAI3,GNB1,GNB2,MYO6,PRKAG1,RAC1,TUBA4A,TUBA1A,PICK1,TUBA1B,TUBB4B,TUBA1C,TUBB8	14/205
10_Member	Reactome Gene Sets	R-HSA-389977	Post-chaperonin tubulin folding pathway	-4.26501	-2.71316	7277,7846,10376,10383,84790	TUBA4A,TUBA1A,TUBA1B,TUBB4B,TUBA1C	5/22
10_Member	Reactome Gene Sets	R-HSA-190861	Gap junction assembly	-4.20788	-2.66428	7277,7846,10376,10383,84790,347688	TUBA4A,TUBA1A,TUBA1B,TUBB4B,TUBA1C,TUBB8	6/36
10_Member	KEGG Pathway	hsa05012	Parkinson disease	-4.13758	-2.60408	2773,5602,5710,6233,6622,7277,7317,7332,7416,7846,9817,10376,10383,84790,203068,347688	GNAI3,MAPK10,PSMD4,RPS27A,SNCA,TUBA4A,UBA1,UBE2L3,VDAC1,TUBA1A,KEAP1,TUBA1B,TUBB4B,TUBA1C,TUBB,TUBB8	16/266
10_Member	Reactome Gene Sets	R-HSA-112315	Transmission across Chemical Synapses	-4.06162	-2.53862	1175,2773,2782,2783,4646,5571,5879,6812,6853,7277,7846,9463,10376,10383,84790,347688	AP2S1,GNAI3,GNB1,GNB2,MYO6,PRKAG1,RAC1,STXBP1,SYN1,TUBA4A,TUBA1A,PICK1,TUBA1B,TUBB4B,TUBA1C,TUBB8	16/270
10_Member	Reactome Gene Sets	R-HSA-389960	Formation of tubulin folding intermediates by CCT/TriC	-3.98109	-2.47025	7277,7846,10376,10383,84790	TUBA4A,TUBA1A,TUBA1B,TUBB4B,TUBA1C	5/25
10_Member	Reactome Gene Sets	R-HSA-373760	L1CAM interactions	-3.94729	-2.4396	1175,3915,5879,6386,7277,7846,10376,10383,84790,347688	AP2S1,LAMC1,RAC1,SDCBP,TUBA4A,TUBA1A,TUBA1B,TUBB4B,TUBA1C,TUBB8	10/119
10_Member	Reactome Gene Sets	R-HSA-5620912	Anchoring of the basal body to the plasma membrane	-3.90224	-2.40708	983,4218,7277,7846,8766,9657,10383,23332,203068	CDK1,RAB8A,TUBA4A,TUBA1A,RAB11A,IQCB1,TUBB4B,CLASP1,TUBB	9/98
10_Member	Reactome Gene Sets	R-HSA-9609736	Assembly and cell surface presentation of NMDA receptors	-3.88024	-2.38975	7277,7846,10376,10383,84790,347688	TUBA4A,TUBA1A,TUBA1B,TUBB4B,TUBA1C,TUBB8	6/41
10_Member	Reactome Gene Sets	R-HSA-8955332	Carboxyterminal post-translational modifications of tubulin	-3.82042	-2.33829	7277,7846,10376,10383,84790,347688	TUBA4A,TUBA1A,TUBA1B,TUBB4B,TUBA1C,TUBB8	6/42
10_Member	Reactome Gene Sets	R-HSA-438064	Post NMDA receptor activation events	-3.78615	-2.31279	5571,5879,7277,7846,10376,10383,84790,347688	PRKAG1,RAC1,TUBA4A,TUBA1A,TUBA1B,TUBB4B,TUBA1C,TUBB8	8/80
10_Member	Reactome Gene Sets	R-HSA-380270	Recruitment of mitotic centrosome proteins and complexes	-3.71109	-2.24916	983,984,7277,7846,10383,23332,80097,203068	CDK1,CDK11B,TUBA4A,TUBA1A,TUBB4B,CLASP1,MZT2B,TUBB	8/82
10_Member	Reactome Gene Sets	R-HSA-380287	Centrosome maturation	-3.71109	-2.24916	983,984,7277,7846,10383,23332,80097,203068	CDK1,CDK11B,TUBA4A,TUBA1A,TUBB4B,CLASP1,MZT2B,TUBB	8/82
10_Member	WikiPathways	WP2059	Alzheimer's disease and miRNA effects	-3.57914	-2.13841	1452,2932,5530,5602,5710,6622,7277,7416,7846,8471,10376,10383,23130,30849,84790,203068,347688	CSNK1A1,GSK3B,PPP3CA,MAPK10,PSMD4,SNCA,TUBA4A,VDAC1,TUBA1A,IRS4,TUBA1B,TUBB4B,ATG2A,PIK3R4,TUBA1C,TUBB,TUBB8	17/328
10_Member	Reactome Gene Sets	R-HSA-2565942	Regulation of PLK1 Activity at G2/M Transition	-3.49901	-2.06763	983,4218,6233,7277,7846,10383,23332,203068	CDK1,RAB8A,RPS27A,TUBA4A,TUBA1A,TUBB4B,CLASP1,TUBB	8/88
10_Member	Reactome Gene Sets	R-HSA-9609690	HCMV Early Events	-3.49855	-2.06763	5371,7277,7846,10376,10383,23636,51143,84790,128312,347688	PML,TUBA4A,TUBA1A,TUBA1B,TUBB4B,NUP62,DYNC1LI1,TUBA1C,H2BC26,TUBB8	10/135
10_Member	KEGG Pathway	hsa05020	Prion disease	-3.49088	-2.06049	2932,3310,3915,5530,5602,5710,5879,7277,7416,7846,10376,10383,84790,203068,347688	GSK3B,HSPA6,LAMC1,PPP3CA,MAPK10,PSMD4,RAC1,TUBA4A,VDAC1,TUBA1A,TUBA1B,TUBB4B,TUBA1C,TUBB,TUBB8	15/273
10_Member	Reactome Gene Sets	R-HSA-389958	Cooperation of Prefoldin and TriC/CCT in actin and tubulin folding	-3.45107	-2.02848	7277,7846,10376,10383,84790	TUBA4A,TUBA1A,TUBA1B,TUBB4B,TUBA1C	5/32
10_Member	Reactome Gene Sets	R-HSA-5610787	Hedgehog 'off' state	-3.43438	-2.01384	1452,2932,5710,6233,7277,7846,10376,10383,84790	CSNK1A1,GSK3B,PSMD4,RPS27A,TUBA4A,TUBA1A,TUBA1B,TUBB4B,TUBA1C	9/113
10_Member	Reactome Gene Sets	R-HSA-442755	Activation of NMDA receptors and postsynaptic events	-3.33577	-1.93723	5571,5879,7277,7846,10376,10383,84790,347688	PRKAG1,RAC1,TUBA4A,TUBA1A,TUBA1B,TUBB4B,TUBA1C,TUBB8	8/93
10_Member	KEGG Pathway	hsa05010	Alzheimer disease	-3.23371	-1.85378	1452,2932,5530,5602,5710,6622,7277,7416,7846,8471,8517,10376,10383,23130,30849,84790,203068,347688	CSNK1A1,GSK3B,PPP3CA,MAPK10,PSMD4,SNCA,TUBA4A,VDAC1,TUBA1A,IRS4,IKBKG,TUBA1B,TUBB4B,ATG2A,PIK3R4,TUBA1C,TUBB,TUBB8	18/384
10_Member	Reactome Gene Sets	R-HSA-5620924	Intraflagellar transport	-3.21348	-1.83775	7277,7846,9321,10376,10383,84790	TUBA4A,TUBA1A,TRIP11,TUBA1B,TUBB4B,TUBA1C	6/54
10_Member	Reactome Gene Sets	R-HSA-5358351	Signaling by Hedgehog	-3.16018	-1.79493	1452,2932,5710,6233,7277,7846,10376,10383,79577,84790	CSNK1A1,GSK3B,PSMD4,RPS27A,TUBA4A,TUBA1A,TUBA1B,TUBB4B,CDC73,TUBA1C	10/149
10_Member	Reactome Gene Sets	R-HSA-112316	Neuronal System	-2.91022	-1.5834	1175,2773,2782,2783,4646,5571,5879,6812,6853,7277,7846,8496,9463,10376,10383,10611,84790,347688	AP2S1,GNAI3,GNB1,GNB2,MYO6,PRKAG1,RAC1,STXBP1,SYN1,TUBA4A,TUBA1A,PPFIBP1,PICK1,TUBA1B,TUBB4B,PDLIM5,TUBA1C,TUBB8	18/410
10_Member	Reactome Gene Sets	R-HSA-389957	Prefoldin mediated transfer of substrate to CCT/TriC	-2.70141	-1.41245	7277,7846,10383,84790	TUBA4A,TUBA1A,TUBB4B,TUBA1C	4/28
10_Member	Reactome Gene Sets	R-HSA-380259	Loss of Nlp from mitotic centrosomes	-2.62106	-1.35362	983,7277,7846,10383,23332,203068	CDK1,TUBA4A,TUBA1A,TUBB4B,CLASP1,TUBB	6/70
10_Member	Reactome Gene Sets	R-HSA-380284	Loss of proteins required for interphase microtubule organization from the centrosome	-2.62106	-1.35362	983,7277,7846,10383,23332,203068	CDK1,TUBA4A,TUBA1A,TUBB4B,CLASP1,TUBB	6/70
10_Member	Reactome Gene Sets	R-HSA-8854518	AURKA Activation by TPX2	-2.52881	-1.27972	983,7277,7846,10383,23332,203068	CDK1,TUBA4A,TUBA1A,TUBB4B,CLASP1,TUBB	6/73
10_Member	KEGG Pathway	hsa05016	Huntington disease	-2.13891	-0.965715	1175,5602,5710,7277,7416,7846,10376,10383,23130,30849,84790,203068,347688	AP2S1,MAPK10,PSMD4,TUBA4A,VDAC1,TUBA1A,TUBA1B,TUBB4B,ATG2A,PIK3R4,TUBA1C,TUBB,TUBB8	13/306
11_Summary	WikiPathways	WP3888	VEGFA-VEGFR2 signaling pathway	-17.6911	-14.9233	378,382,1175,1200,1267,1397,1981,2266,2885,2932,3301,3315,4646,4691,4736,5496,5530,5584,5710,5780,5867,5868,5879,5908,6125,6129,6386,6418,6464,6729,8766,9146,9209,9584,9659,9898,27044,54505,64223,84790,115098,154796,347688	ARF4,ARF6,AP2S1,TPP1,CNP,CRIP2,EIF4G1,FGG,GRB2,GSK3B,DNAJA1,HSPB1,MYO6,NCL,RPL10A,PPM1G,PPP3CA,PRKCI,PSMD4,PTPN9,RAB4A,RAB5A,RAC1,RAP1B,RPL5,RPL7,SDCBP,SET,SHC1,SRP54,RAB11A,HGS,LRRFIP2,RBM39,PDE4DIP,UBAP2L,SND1,DHX29,MLST8,TUBA1C,CCDC124,AMOT,TUBB8	43/-	+
11_Member	WikiPathways	WP3888	VEGFA-VEGFR2 signaling pathway	-17.6911	-14.9233	378,382,1175,1200,1267,1397,1981,2266,2885,2932,3301,3315,4646,4691,4736,5496,5530,5584,5710,5780,5867,5868,5879,5908,6125,6129,6386,6418,6464,6729,8766,9146,9209,9584,9659,9898,27044,54505,64223,84790,115098,154796,347688	ARF4,ARF6,AP2S1,TPP1,CNP,CRIP2,EIF4G1,FGG,GRB2,GSK3B,DNAJA1,HSPB1,MYO6,NCL,RPL10A,PPM1G,PPP3CA,PRKCI,PSMD4,PTPN9,RAB4A,RAB5A,RAC1,RAP1B,RPL5,RPL7,SDCBP,SET,SHC1,SRP54,RAB11A,HGS,LRRFIP2,RBM39,PDE4DIP,UBAP2L,SND1,DHX29,MLST8,TUBA1C,CCDC124,AMOT,TUBB8	43/432
12_Summary	GO Biological Processes	GO:0016071	mRNA metabolic process	-17.2407	-14.5421	2483,3183,3191,4670,4858,5094,5356,5411,6428,6434,6627,6629,6651,7884,8161,8546,9406,9584,9775,9967,10283,10284,10521,10768,10946,10949,11218,23016,23404,23451,27044,27336,51010,51639,51759,54512,54623,55119,55677,55696,56915,57703,58506,58517,79042,79228,79577,91746,118460,123169,142940,3188,55100,151903,23636,5496,6729,8243,3310,6125,6128,6135,6169,6175,8669,54505,92345	FRG1,HNRNPC,HNRNPL,HNRNPM,NOVA2,PCBP2,PLRG1,PNN,SRSF3,TRA2B,SNRPA1,SNRPB2,SON,SLBP,COIL,AP3B1,ZRANB2,RBM39,EIF4A3,THRAP3,CWC27,SAP18,DDX17,AHCYL1,SF3A3,HNRNPA0,DDX20,EXOSC7,EXOSC2,SF3B1,SND1,HTATSF1,EXOSC3,SF3B6,C9orf78,EXOSC4,PAF1,PRPF38B,IWS1,RBM22,EXOSC5,CWC22,SCAF1,RBM25,TSEN34,THOC6,CDC73,YTHDC1,EXOSC6,LEO1,TRUB1,HNRNPH2,WDR70,CCDC12,NUP62,PPM1G,SRP54,SMC1A,HSPA6,RPL5,RPL6,RPL11,RPL38,RPLP0,…	67/-	+
12_Member	GO Biological Processes	GO:0016071	mRNA metabolic process	-17.2407	-14.5421	2483,3183,3191,4670,4858,5094,5356,5411,6428,6434,6627,6629,6651,7884,8161,8546,9406,9584,9775,9967,10283,10284,10521,10768,10946,10949,11218,23016,23404,23451,27044,27336,51010,51639,51759,54512,54623,55119,55677,55696,56915,57703,58506,58517,79042,79228,79577,91746,118460,123169,142940	FRG1,HNRNPC,HNRNPL,HNRNPM,NOVA2,PCBP2,PLRG1,PNN,SRSF3,TRA2B,SNRPA1,SNRPB2,SON,SLBP,COIL,AP3B1,ZRANB2,RBM39,EIF4A3,THRAP3,CWC27,SAP18,DDX17,AHCYL1,SF3A3,HNRNPA0,DDX20,EXOSC7,EXOSC2,SF3B1,SND1,HTATSF1,EXOSC3,SF3B6,C9orf78,EXOSC4,PAF1,PRPF38B,IWS1,RBM22,EXOSC5,CWC22,SCAF1,RBM25,TSEN34,THOC6,CDC73,YTHDC1,EXOSC6,LEO1,TRUB1	51/623
12_Member	GO Biological Processes	GO:0006397	mRNA processing	-15.699	-13.1766	2483,3183,3191,4670,4858,5356,5411,6428,6434,6627,6629,6651,7884,8161,9406,9584,9775,9967,10283,10284,10521,10768,10946,10949,11218,23451,27336,51639,51759,54623,55119,55677,55696,57703,58506,58517,79042,79228,79577,91746,123169,142940	FRG1,HNRNPC,HNRNPL,HNRNPM,NOVA2,PLRG1,PNN,SRSF3,TRA2B,SNRPA1,SNRPB2,SON,SLBP,COIL,ZRANB2,RBM39,EIF4A3,THRAP3,CWC27,SAP18,DDX17,AHCYL1,SF3A3,HNRNPA0,DDX20,SF3B1,HTATSF1,SF3B6,C9orf78,PAF1,PRPF38B,IWS1,RBM22,CWC22,SCAF1,RBM25,TSEN34,THOC6,CDC73,YTHDC1,LEO1,TRUB1	42/467
12_Member	Reactome Gene Sets	R-HSA-72163	mRNA Splicing - Major Pathway	-12.3916	-10.0255	3183,3188,3191,4670,5094,5356,5411,6428,6434,6627,6629,9584,9775,10283,10284,10946,23451,27336,51639,51759,55100,55696,57703,58517,151903	HNRNPC,HNRNPH2,HNRNPL,HNRNPM,PCBP2,PLRG1,PNN,SRSF3,TRA2B,SNRPA1,SNRPB2,RBM39,EIF4A3,CWC27,SAP18,SF3A3,SF3B1,HTATSF1,SF3B6,C9orf78,WDR70,RBM22,CWC22,RBM25,CCDC12	25/207
12_Member	GO Biological Processes	GO:0008380	RNA splicing	-12.2924	-9.93965	2483,3183,4670,4858,5356,5411,6428,6434,6627,6629,6651,8161,9406,9584,9775,9967,10283,10284,10521,10946,11218,23451,27336,51639,51759,55119,55677,55696,57703,58506,58517,79042,79228,91746	FRG1,HNRNPC,HNRNPM,NOVA2,PLRG1,PNN,SRSF3,TRA2B,SNRPA1,SNRPB2,SON,COIL,ZRANB2,RBM39,EIF4A3,THRAP3,CWC27,SAP18,DDX17,SF3A3,DDX20,SF3B1,HTATSF1,SF3B6,C9orf78,PRPF38B,IWS1,RBM22,CWC22,SCAF1,RBM25,TSEN34,THOC6,YTHDC1	34/394
12_Member	Reactome Gene Sets	R-HSA-72172	mRNA Splicing	-12.0172	-9.6688	3183,3188,3191,4670,5094,5356,5411,6428,6434,6627,6629,9584,9775,10283,10284,10946,23451,27336,51639,51759,55100,55696,57703,58517,151903	HNRNPC,HNRNPH2,HNRNPL,HNRNPM,PCBP2,PLRG1,PNN,SRSF3,TRA2B,SNRPA1,SNRPB2,RBM39,EIF4A3,CWC27,SAP18,SF3A3,SF3B1,HTATSF1,SF3B6,C9orf78,WDR70,RBM22,CWC22,RBM25,CCDC12	25/215
12_Member	Reactome Gene Sets	R-HSA-72203	Processing of Capped Intron-Containing Pre-mRNA	-11.5692	-9.23784	3183,3188,3191,4670,5094,5356,5411,6428,6434,6627,6629,7884,9584,9775,10283,10284,10946,23451,23636,27336,51639,51759,55100,55696,57703,58517,79228,151903	HNRNPC,HNRNPH2,HNRNPL,HNRNPM,PCBP2,PLRG1,PNN,SRSF3,TRA2B,SNRPA1,SNRPB2,SLBP,RBM39,EIF4A3,CWC27,SAP18,SF3A3,SF3B1,NUP62,HTATSF1,SF3B6,C9orf78,WDR70,RBM22,CWC22,RBM25,THOC6,CCDC12	28/285
12_Member	CORUM	CORUM:351	Spliceosome	-8.61812	-6.51768	5356,5496,6428,6434,6627,6629,9584,9775,10521,10946,23451,27336,51639,55696,57703,58517,79228	PLRG1,PPM1G,SRSF3,TRA2B,SNRPA1,SNRPB2,RBM39,EIF4A3,DDX17,SF3A3,SF3B1,HTATSF1,SF3B6,RBM22,CWC22,RBM25,THOC6	17/141
12_Member	GO Biological Processes	GO:0000377	RNA splicing, via transesterification reactions with bulged adenosine as nucleophile	-8.49715	-6.41354	2483,3183,4670,4858,5356,5411,6428,6434,6627,6629,8161,9775,10283,10521,10946,11218,23451,27336,51639,51759,55696,57703,91746	FRG1,HNRNPC,HNRNPM,NOVA2,PLRG1,PNN,SRSF3,TRA2B,SNRPA1,SNRPB2,COIL,EIF4A3,CWC27,DDX17,SF3A3,DDX20,SF3B1,HTATSF1,SF3B6,C9orf78,RBM22,CWC22,YTHDC1	23/267
12_Member	GO Biological Processes	GO:0000398	mRNA splicing, via spliceosome	-8.49715	-6.41354	2483,3183,4670,4858,5356,5411,6428,6434,6627,6629,8161,9775,10283,10521,10946,11218,23451,27336,51639,51759,55696,57703,91746	FRG1,HNRNPC,HNRNPM,NOVA2,PLRG1,PNN,SRSF3,TRA2B,SNRPA1,SNRPB2,COIL,EIF4A3,CWC27,DDX17,SF3A3,DDX20,SF3B1,HTATSF1,SF3B6,C9orf78,RBM22,CWC22,YTHDC1	23/267
12_Member	WikiPathways	WP411	mRNA processing	-8.47952	-6.39827	3183,3188,3191,4670,5094,5496,6428,6434,6627,6629,6729,8243,9584,10946,11218,23451	HNRNPC,HNRNPH2,HNRNPL,HNRNPM,PCBP2,PPM1G,SRSF3,TRA2B,SNRPA1,SNRPB2,SRP54,SMC1A,RBM39,SF3A3,DDX20,SF3B1	16/126
12_Member	CORUM	CORUM:1181	C complex spliceosome	-8.3986	-6.32893	2483,3183,4670,5356,5411,6627,6629,9775,10283,10946,23451,55696,57703	FRG1,HNRNPC,HNRNPM,PLRG1,PNN,SNRPA1,SNRPB2,EIF4A3,CWC27,SF3A3,SF3B1,RBM22,CWC22	13/79
12_Member	GO Biological Processes	GO:0000375	RNA splicing, via transesterification reactions	-8.37349	-6.30837	2483,3183,4670,4858,5356,5411,6428,6434,6627,6629,8161,9775,10283,10521,10946,11218,23451,27336,51639,51759,55696,57703,91746	FRG1,HNRNPC,HNRNPM,NOVA2,PLRG1,PNN,SRSF3,TRA2B,SNRPA1,SNRPB2,COIL,EIF4A3,CWC27,DDX17,SF3A3,DDX20,SF3B1,HTATSF1,SF3B6,C9orf78,RBM22,CWC22,YTHDC1	23/271
12_Member	KEGG Pathway	hsa03040	Spliceosome	-7.2209	-5.29736	3183,3310,4670,5356,6428,6434,6627,6629,9775,10946,23451,51639,55119,55696,58517,151903	HNRNPC,HSPA6,HNRNPM,PLRG1,SRSF3,TRA2B,SNRPA1,SNRPB2,EIF4A3,SF3A3,SF3B1,SF3B6,PRPF38B,RBM22,RBM25,CCDC12	16/154
12_Member	GO Biological Processes	GO:0022618	ribonucleoprotein complex assembly	-6.2255	-4.41364	6125,6128,6135,6169,6175,6627,6629,8161,8669,10946,11218,23451,27336,51639,54505,79577,91746,92345	RPL5,RPL6,RPL11,RPL38,RPLP0,SNRPA1,SNRPB2,COIL,EIF3J,SF3A3,DDX20,SF3B1,HTATSF1,SF3B6,DHX29,CDC73,YTHDC1,NAF1	18/228
12_Member	GO Biological Processes	GO:0071826	ribonucleoprotein complex subunit organization	-6.00764	-4.22507	6125,6128,6135,6169,6175,6627,6629,8161,8669,10946,11218,23451,27336,51639,54505,79577,91746,92345	RPL5,RPL6,RPL11,RPL38,RPLP0,SNRPA1,SNRPB2,COIL,EIF3J,SF3A3,DDX20,SF3B1,HTATSF1,SF3B6,DHX29,CDC73,YTHDC1,NAF1	18/236
12_Member	GO Biological Processes	GO:1903241	U2-type prespliceosome assembly	-5.2825	-3.59018	6627,6629,10946,23451,27336,51639	SNRPA1,SNRPB2,SF3A3,SF3B1,HTATSF1,SF3B6	6/24
12_Member	CORUM	CORUM:2755	17S U2 snRNP	-3.38665	-1.97675	6627,6629,10946,23451,51639	SNRPA1,SNRPB2,SF3A3,SF3B1,SF3B6	5/33
12_Member	GO Biological Processes	GO:0000245	spliceosomal complex assembly	-2.6205	-1.35343	6627,6629,10946,23451,27336,51639,91746	SNRPA1,SNRPB2,SF3A3,SF3B1,HTATSF1,SF3B6,YTHDC1	7/94
13_Summary	GO Biological Processes	GO:0006914	autophagy	-16.985	-14.3175	3162,4077,4218,5861,7251,7879,8673,8878,9146,9342,10043,11267,11345,22933,23130,23557,23647,25851,27243,29979,30849,51024,51100,51160,54472,54828,55014,55207,55432,56893,64771,79643,81631,81876,84313,124997,983,2580,2932,3915,6418,6599,9349,11145,23175,83743,84164	HMOX1,NBR1,RAB8A,RAB1A,TSG101,RAB7A,VAMP8,SQSTM1,HGS,SNAP29,TOM1,SNF8,GABARAPL2,SIRT2,ATG2A,SNAPIN,ARFIP2,TECPR1,CHMP2A,UBQLN1,PIK3R4,FIS1,SH3GLB1,VPS28,TOLLIP,BCAS3,STX17,ARL8B,YOD1,UBQLN4,ILRUN,CHMP6,MAP1LC3B,RAB1B,VPS25,WDR81,CDK1,GAK,GSK3B,LAMC1,SET,SMARCC1,RPL23,PLAAT3,LPIN1,GRWD1,ASCC2	47/-
13_Member	GO Biological Processes	GO:0006914	autophagy	-16.985	-14.3175	3162,4077,4218,5861,7251,7879,8673,8878,9146,9342,10043,11267,11345,22933,23130,23557,23647,25851,27243,29979,30849,51024,51100,51160,54472,54828,55014,55207,55432,56893,64771,79643,81631,81876,84313,124997	HMOX1,NBR1,RAB8A,RAB1A,TSG101,RAB7A,VAMP8,SQSTM1,HGS,SNAP29,TOM1,SNF8,GABARAPL2,SIRT2,ATG2A,SNAPIN,ARFIP2,TECPR1,CHMP2A,UBQLN1,PIK3R4,FIS1,SH3GLB1,VPS28,TOLLIP,BCAS3,STX17,ARL8B,YOD1,UBQLN4,ILRUN,CHMP6,MAP1LC3B,RAB1B,VPS25,WDR81	36/311
13_Member	GO Biological Processes	GO:0061919	process utilizing autophagic mechanism	-16.985	-14.3175	3162,4077,4218,5861,7251,7879,8673,8878,9146,9342,10043,11267,11345,22933,23130,23557,23647,25851,27243,29979,30849,51024,51100,51160,54472,54828,55014,55207,55432,56893,64771,79643,81631,81876,84313,124997	HMOX1,NBR1,RAB8A,RAB1A,TSG101,RAB7A,VAMP8,SQSTM1,HGS,SNAP29,TOM1,SNF8,GABARAPL2,SIRT2,ATG2A,SNAPIN,ARFIP2,TECPR1,CHMP2A,UBQLN1,PIK3R4,FIS1,SH3GLB1,VPS28,TOLLIP,BCAS3,STX17,ARL8B,YOD1,UBQLN4,ILRUN,CHMP6,MAP1LC3B,RAB1B,VPS25,WDR81	36/311	+
13_Member	GO Biological Processes	GO:0016236	macroautophagy	-16.6695	-14.0112	3162,4077,5861,7251,7879,8673,8878,9146,9342,10043,11267,11345,23130,23557,23647,25851,27243,29979,30849,51160,55014,55207,55432,64771,79643,81631,81876,84313,124997	HMOX1,NBR1,RAB1A,TSG101,RAB7A,VAMP8,SQSTM1,HGS,SNAP29,TOM1,SNF8,GABARAPL2,ATG2A,SNAPIN,ARFIP2,TECPR1,CHMP2A,UBQLN1,PIK3R4,VPS28,STX17,ARL8B,YOD1,ILRUN,CHMP6,MAP1LC3B,RAB1B,VPS25,WDR81	29/196
13_Member	GO Biological Processes	GO:0022411	cellular component disassembly	-9.81759	-7.61218	983,2580,2932,3915,6418,6599,7251,8673,8878,9342,9349,11145,11345,23130,23175,23557,23647,25851,27243,29979,30849,51024,55014,79643,81631,83743,84164	CDK1,GAK,GSK3B,LAMC1,SET,SMARCC1,TSG101,VAMP8,SQSTM1,SNAP29,RPL23,PLAAT3,GABARAPL2,ATG2A,LPIN1,SNAPIN,ARFIP2,TECPR1,CHMP2A,UBQLN1,PIK3R4,FIS1,STX17,CHMP6,MAP1LC3B,GRWD1,ASCC2	27/315
13_Member	GO Biological Processes	GO:0097352	autophagosome maturation	-9.238	-7.07991	7251,8673,9342,23557,25851,27243,29979,30849,55014,79643,81631	TSG101,VAMP8,SNAP29,SNAPIN,TECPR1,CHMP2A,UBQLN1,PIK3R4,STX17,CHMP6,MAP1LC3B	11/44
13_Member	GO Biological Processes	GO:0032984	protein-containing complex disassembly	-8.96344	-6.82986	2580,2932,6418,6599,7251,8673,9342,9349,23557,25851,27243,29979,30849,55014,79643,81631,83743	GAK,GSK3B,SET,SMARCC1,TSG101,VAMP8,SNAP29,RPL23,SNAPIN,TECPR1,CHMP2A,UBQLN1,PIK3R4,STX17,CHMP6,MAP1LC3B,GRWD1	17/134
14_Summary	GO Biological Processes	GO:0060627	regulation of vesicle-mediated transport	-15.1457	-12.6424	375,382,392,1175,2266,3162,4218,5530,5538,5867,5868,5869,5879,5898,5908,6386,6622,6812,6853,7249,7251,7879,8673,8723,8766,9146,9230,9367,9463,11031,11267,23011,23317,23332,23557,23779,25930,27236,27243,51160,55738,57118,84932,399687,2182,2281,7273,4646	ARF1,ARF6,ARHGAP1,AP2S1,FGG,HMOX1,RAB8A,PPP3CA,PPT1,RAB4A,RAB5A,RAB5B,RAC1,RALA,RAP1B,SDCBP,SNCA,STXBP1,SYN1,TSC2,TSG101,RAB7A,VAMP8,SNX4,RAB11A,HGS,RAB11B,RAB9A,PICK1,RAB31,SNF8,RAB21,DNAJC13,CLASP1,SNAPIN,ARHGAP8,PTPN23,ARFIP1,CHMP2A,VPS28,ARFGAP1,CAMK1D,RAB2B,MYO18A,ACSL4,FKBP1B,TTN,MYO6	48/-	+
14_Member	GO Biological Processes	GO:0060627	regulation of vesicle-mediated transport	-15.1457	-12.6424	375,382,392,1175,2266,3162,4218,5530,5538,5867,5868,5869,5879,5898,5908,6386,6622,6812,6853,7249,7251,7879,8673,8723,8766,9146,9230,9367,9463,11031,11267,23011,23317,23332,23557,23779,25930,27236,27243,51160,55738,57118,84932,399687	ARF1,ARF6,ARHGAP1,AP2S1,FGG,HMOX1,RAB8A,PPP3CA,PPT1,RAB4A,RAB5A,RAB5B,RAC1,RALA,RAP1B,SDCBP,SNCA,STXBP1,SYN1,TSC2,TSG101,RAB7A,VAMP8,SNX4,RAB11A,HGS,RAB11B,RAB9A,PICK1,RAB31,SNF8,RAB21,DNAJC13,CLASP1,SNAPIN,ARHGAP8,PTPN23,ARFIP1,CHMP2A,VPS28,ARFGAP1,CAMK1D,RAB2B,MYO18A	44/530
14_Member	GO Biological Processes	GO:0045921	positive regulation of exocytosis	-10.4375	-8.19013	2266,5868,6386,6622,6812,7251,7879,8673,8723,9146,9367,11267,23332,27243,84932	FGG,RAB5A,SDCBP,SNCA,STXBP1,TSG101,RAB7A,VAMP8,SNX4,HGS,RAB9A,SNF8,CLASP1,CHMP2A,RAB2B	15/80
14_Member	GO Biological Processes	GO:0017157	regulation of exocytosis	-10.4348	-8.19013	2266,3162,4218,5868,5898,5908,6386,6622,6812,6853,7251,7879,8673,8723,9146,9367,11267,23011,23332,23557,27243,84932	FGG,HMOX1,RAB8A,RAB5A,RALA,RAP1B,SDCBP,SNCA,STXBP1,SYN1,TSG101,RAB7A,VAMP8,SNX4,HGS,RAB9A,SNF8,RAB21,CLASP1,SNAPIN,CHMP2A,RAB2B	22/194
14_Member	GO Biological Processes	GO:1903530	regulation of secretion by cell	-6.44553	-4.61166	382,2182,2266,2281,3162,4218,5530,5868,5898,5908,6386,6622,6812,6853,7251,7273,7879,8673,8723,9146,9367,9463,11267,23011,23332,23557,25930,27236,27243,84932,399687	ARF6,ACSL4,FGG,FKBP1B,HMOX1,RAB8A,PPP3CA,RAB5A,RALA,RAP1B,SDCBP,SNCA,STXBP1,SYN1,TSG101,TTN,RAB7A,VAMP8,SNX4,HGS,RAB9A,PICK1,SNF8,RAB21,CLASP1,SNAPIN,PTPN23,ARFIP1,CHMP2A,RAB2B,MYO18A	31/572
14_Member	GO Biological Processes	GO:0051046	regulation of secretion	-6.00512	-4.22372	382,2182,2266,2281,3162,4218,4646,5530,5868,5898,5908,6386,6622,6812,6853,7251,7273,7879,8673,8723,9146,9367,9463,11267,23011,23332,23557,25930,27236,27243,84932,399687	ARF6,ACSL4,FGG,FKBP1B,HMOX1,RAB8A,MYO6,PPP3CA,RAB5A,RALA,RAP1B,SDCBP,SNCA,STXBP1,SYN1,TSG101,TTN,RAB7A,VAMP8,SNX4,HGS,RAB9A,PICK1,SNF8,RAB21,CLASP1,SNAPIN,PTPN23,ARFIP1,CHMP2A,RAB2B,MYO18A	32/631
14_Member	GO Biological Processes	GO:1903532	positive regulation of secretion by cell	-5.96234	-4.18911	382,2182,2266,5868,6386,6622,6812,7251,7273,7879,8673,8723,9146,9367,11267,23332,25930,27243,84932,399687	ARF6,ACSL4,FGG,RAB5A,SDCBP,SNCA,STXBP1,TSG101,TTN,RAB7A,VAMP8,SNX4,HGS,RAB9A,SNF8,CLASP1,PTPN23,CHMP2A,RAB2B,MYO18A	20/288
14_Member	GO Biological Processes	GO:0051047	positive regulation of secretion	-5.92051	-4.15302	382,2182,2266,5530,5868,6386,6622,6812,7251,7273,7879,8673,8723,9146,9367,11267,23332,25930,27243,84932,399687	ARF6,ACSL4,FGG,PPP3CA,RAB5A,SDCBP,SNCA,STXBP1,TSG101,TTN,RAB7A,VAMP8,SNX4,HGS,RAB9A,SNF8,CLASP1,PTPN23,CHMP2A,RAB2B,MYO18A	21/316
15_Summary	GO Biological Processes	GO:0048193	Golgi vesicle transport	-14.9972	-12.5061	378,381,400,1176,2580,3875,4218,5584,5861,5870,6643,9321,9463,9980,10134,10652,10890,11031,11079,11345,23062,51128,51552,51560,54832,55014,55614,56681,81876,83871,84364,399687,983,1452,5862,23332,23363,51361,54828,55666,84932	ARF4,ARF5,ARL1,AP3S1,GAK,KRT18,RAB8A,PRKCI,RAB1A,RAB6A,SNX2,TRIP11,PICK1,DOP1B,BCAP31,YKT6,RAB10,RAB31,RER1,GABARAPL2,GGA2,SAR1B,RAB14,RAB6B,VPS13C,STX17,KIF16B,SAR1A,RAB1B,RAB34,ARFGAP2,MYO18A,CDK1,CSNK1A1,RAB2A,CLASP1,OBSL1,HOOK1,BCAS3,NPLOC4,RAB2B	41/-	+
15_Member	GO Biological Processes	GO:0048193	Golgi vesicle transport	-14.9972	-12.5061	378,381,400,1176,2580,3875,4218,5584,5861,5870,6643,9321,9463,9980,10134,10652,10890,11031,11079,11345,23062,51128,51552,51560,54832,55014,55614,56681,81876,83871,84364,399687	ARF4,ARF5,ARL1,AP3S1,GAK,KRT18,RAB8A,PRKCI,RAB1A,RAB6A,SNX2,TRIP11,PICK1,DOP1B,BCAP31,YKT6,RAB10,RAB31,RER1,GABARAPL2,GGA2,SAR1B,RAB14,RAB6B,VPS13C,STX17,KIF16B,SAR1A,RAB1B,RAB34,ARFGAP2,MYO18A	32/280
15_Member	GO Biological Processes	GO:0007030	Golgi organization	-9.39659	-7.22379	400,983,1452,2580,4218,5861,5862,9321,23332,23363,51361,51560,54828,55014,55666,81876,84932,399687	ARL1,CDK1,CSNK1A1,GAK,RAB8A,RAB1A,RAB2A,TRIP11,CLASP1,OBSL1,HOOK1,RAB6B,BCAS3,STX17,NPLOC4,RAB1B,RAB2B,MYO18A	18/143
16_Summary	GO Biological Processes	GO:0051640	organelle localization	-14.0937	-11.6429	1176,2647,4134,4218,4646,4869,5861,5870,6622,6812,6853,7251,7320,7846,7879,8417,8517,8546,8673,8766,9230,9321,9342,10652,10768,11336,23332,23557,23636,26985,27243,51068,55004,55014,55207,79643,83871,84100,84364,91272,118426,388552	AP3S1,BLOC1S1,MAP4,RAB8A,MYO6,NPM1,RAB1A,RAB6A,SNCA,STXBP1,SYN1,TSG101,UBE2B,TUBA1A,RAB7A,STX7,IKBKG,AP3B1,VAMP8,RAB11A,RAB11B,TRIP11,SNAP29,YKT6,AHCYL1,EXOC3,CLASP1,SNAPIN,NUP62,AP3M1,CHMP2A,NMD3,LAMTOR1,STX17,ARL8B,CHMP6,RAB34,ARL6,ARFGAP2,BOD1,BORCS5,BLOC1S3	42/-
16_Member	GO Biological Processes	GO:0051640	organelle localization	-14.0937	-11.6429	1176,2647,4134,4218,4646,4869,5861,5870,6622,6812,6853,7251,7320,7846,7879,8417,8517,8546,8673,8766,9230,9321,9342,10652,10768,11336,23332,23557,23636,26985,27243,51068,55004,55014,55207,79643,83871,84100,84364,91272,118426,388552	AP3S1,BLOC1S1,MAP4,RAB8A,MYO6,NPM1,RAB1A,RAB6A,SNCA,STXBP1,SYN1,TSG101,UBE2B,TUBA1A,RAB7A,STX7,IKBKG,AP3B1,VAMP8,RAB11A,RAB11B,TRIP11,SNAP29,YKT6,AHCYL1,EXOC3,CLASP1,SNAPIN,NUP62,AP3M1,CHMP2A,NMD3,LAMTOR1,STX17,ARL8B,CHMP6,RAB34,ARL6,ARFGAP2,BOD1,BORCS5,BLOC1S3	42/519
16_Member	GO Biological Processes	GO:0051656	establishment of organelle localization	-11.081	-8.78947	1176,2647,4134,4646,4869,5861,5870,6622,7251,7320,7846,7879,8517,8546,8766,9230,9321,9342,10652,11336,23332,23557,23636,26985,27243,51068,79643,84100,84364,91272,118426,388552	AP3S1,BLOC1S1,MAP4,MYO6,NPM1,RAB1A,RAB6A,SNCA,TSG101,UBE2B,TUBA1A,RAB7A,IKBKG,AP3B1,RAB11A,RAB11B,TRIP11,SNAP29,YKT6,EXOC3,CLASP1,SNAPIN,NUP62,AP3M1,CHMP2A,NMD3,CHMP6,ARL6,ARFGAP2,BOD1,BORCS5,BLOC1S3	32/388
16_Member	GO Biological Processes	GO:0051648	vesicle localization	-10.8926	-8.61111	1176,2647,4646,5861,6622,6853,7251,7879,8517,8546,8766,9230,9321,9342,10652,11336,23332,23557,26985,84100,84364,388552	AP3S1,BLOC1S1,MYO6,RAB1A,SNCA,SYN1,TSG101,RAB7A,IKBKG,AP3B1,RAB11A,RAB11B,TRIP11,SNAP29,YKT6,EXOC3,CLASP1,SNAPIN,AP3M1,ARL6,ARFGAP2,BLOC1S3	22/184	+
16_Member	GO Biological Processes	GO:0051650	establishment of vesicle localization	-10.6494	-8.38013	1176,2647,4646,5861,6622,7251,7879,8517,8546,8766,9230,9321,9342,10652,11336,23332,23557,26985,84100,84364,388552	AP3S1,BLOC1S1,MYO6,RAB1A,SNCA,TSG101,RAB7A,IKBKG,AP3B1,RAB11A,RAB11B,TRIP11,SNAP29,YKT6,EXOC3,CLASP1,SNAPIN,AP3M1,ARL6,ARFGAP2,BLOC1S3	21/171
16_Member	GO Biological Processes	GO:0006903	vesicle targeting	-2.85714	-1.53647	9321,9342,10652,11336,23332,84364	TRIP11,SNAP29,YKT6,EXOC3,CLASP1,ARFGAP2	6/63
17_Summary	GO Biological Processes	GO:0016574	histone ubiquitination	-13.6947	-11.2654	1642,7319,7320,7334,9577,9646,9810,23304,23326,54623,56254,79184,79577,123169,6233,7323,7332,7336,23168,80349,7251,29089,55658,6917,29072,56943,85403,2959,2960,2961,55677,2885,3915,4087,55614,1452,1540,2932,5868,5879,5881,9209,9736,51444,84100,90268,10768,91746,5530,6622,1656,8243,9126,55183,154796,7884,6001	DDB1,UBE2A,UBE2B,UBE2N,BABAM2,CTR9,RNF40,UBR2,USP22,PAF1,RNF20,BRCC3,CDC73,LEO1,RPS27A,UBE2D3,UBE2L3,UBE2V2,RTF1,SKIC8,TSG101,UBE2T,RNF126,TCEA1,SETD2,ENY2,EAF1,GTF2B,GTF2E1,GTF2E2,IWS1,GRB2,LAMC1,SMAD2,KIF16B,CSNK1A1,CYLD,GSK3B,RAB5A,RAC1,RAC3,LRRFIP2,USP34,RNF138,ARL6,OTULIN,AHCYL1,YTHDC1,PPP3CA,SNCA,DDX6,SMC1A,SMC3,RIF1,AMOT,SLBP,RGS10	57/-	+
17_Member	GO Biological Processes	GO:0016574	histone ubiquitination	-13.6947	-11.2654	1642,7319,7320,7334,9577,9646,9810,23304,23326,54623,56254,79184,79577,123169	DDB1,UBE2A,UBE2B,UBE2N,BABAM2,CTR9,RNF40,UBR2,USP22,PAF1,RNF20,BRCC3,CDC73,LEO1	14/41
17_Member	Reactome Gene Sets	R-HSA-8866654	E3 ubiquitin ligases ubiquitinate target proteins	-12.4956	-10.1157	6233,7319,7320,7323,7332,7334,7336,9646,9810,23168,54623,56254,79577,80349,123169	RPS27A,UBE2A,UBE2B,UBE2D3,UBE2L3,UBE2N,UBE2V2,CTR9,RNF40,RTF1,PAF1,RNF20,CDC73,SKIC8,LEO1	15/59
17_Member	GO Biological Processes	GO:0006513	protein monoubiquitination	-9.67542	-7.47313	1642,7251,7320,7323,9577,9646,9810,29089,54623,55658,56254,79184,79577,123169	DDB1,TSG101,UBE2B,UBE2D3,BABAM2,CTR9,RNF40,UBE2T,PAF1,RNF126,RNF20,BRCC3,CDC73,LEO1	14/76
17_Member	GO Biological Processes	GO:0006368	transcription elongation by RNA polymerase II	-9.07737	-6.93307	6917,9646,23168,29072,54623,56943,79577,80349,85403,123169	TCEA1,CTR9,RTF1,SETD2,PAF1,ENY2,CDC73,SKIC8,EAF1,LEO1	10/35
17_Member	CORUM	CORUM:1167	Paf complex	-8.56654	-6.47097	9646,54623,79577,80349,123169	CTR9,PAF1,CDC73,SKIC8,LEO1	5/5
17_Member	GO Biological Processes	GO:0006354	DNA-templated transcription elongation	-8.45087	-6.37429	6917,9646,23168,29072,54623,56943,79577,80349,85403,123169	TCEA1,CTR9,RTF1,SETD2,PAF1,ENY2,CDC73,SKIC8,EAF1,LEO1	10/40
17_Member	GO Biological Processes	GO:0010390	histone monoubiquitination	-8.29406	-6.24426	1642,9577,9646,9810,54623,56254,79184,79577,123169	DDB1,BABAM2,CTR9,RNF40,PAF1,RNF20,BRCC3,CDC73,LEO1	9/31
17_Member	GO Biological Processes	GO:0033523	histone H2B ubiquitination	-7.98866	-5.97268	9646,9810,54623,56254,79577,123169	CTR9,RNF40,PAF1,RNF20,CDC73,LEO1	6/10
17_Member	Reactome Gene Sets	R-HSA-674695	RNA Polymerase II Pre-transcription Events	-7.27038	-5.3386	2959,2960,2961,6917,9646,23168,54623,55677,79577,80349,85403,123169	GTF2B,GTF2E1,GTF2E2,TCEA1,CTR9,RTF1,PAF1,IWS1,CDC73,SKIC8,EAF1,LEO1	12/81
17_Member	Reactome Gene Sets	R-HSA-112382	Formation of RNA Pol II elongation complex	-5.7737	-4.02077	6917,9646,23168,54623,55677,79577,80349,85403,123169	TCEA1,CTR9,RTF1,PAF1,IWS1,CDC73,SKIC8,EAF1,LEO1	9/58
17_Member	Reactome Gene Sets	R-HSA-75955	RNA Polymerase II Transcription Elongation	-5.7737	-4.02077	6917,9646,23168,54623,55677,79577,80349,85403,123169	TCEA1,CTR9,RTF1,PAF1,IWS1,CDC73,SKIC8,EAF1,LEO1	9/58
17_Member	GO Biological Processes	GO:0007492	endoderm development	-5.51519	-3.78893	2885,3915,4087,9646,23168,29072,54623,55614,79577,123169	GRB2,LAMC1,SMAD2,CTR9,RTF1,SETD2,PAF1,KIF16B,CDC73,LEO1	10/79
17_Member	GO Biological Processes	GO:0001711	endodermal cell fate commitment	-5.51307	-3.78893	9646,23168,54623,79577,123169	CTR9,RTF1,PAF1,CDC73,LEO1	5/13
17_Member	GO Biological Processes	GO:0001706	endoderm formation	-5.10182	-3.43009	2885,4087,9646,23168,29072,54623,79577,123169	GRB2,SMAD2,CTR9,RTF1,SETD2,PAF1,CDC73,LEO1	8/53
17_Member	GO Biological Processes	GO:0016055	Wnt signaling pathway	-4.92425	-3.27826	1452,1540,1642,2932,5868,5879,5881,9209,9646,9736,23168,51444,54623,79577,80349,84100,90268,123169	CSNK1A1,CYLD,DDB1,GSK3B,RAB5A,RAC1,RAC3,LRRFIP2,CTR9,USP34,RTF1,RNF138,PAF1,CDC73,SKIC8,ARL6,OTULIN,LEO1	18/282
17_Member	GO Biological Processes	GO:0198738	cell-cell signaling by wnt	-4.92425	-3.27826	1452,1540,1642,2932,5868,5879,5881,9209,9646,9736,23168,51444,54623,79577,80349,84100,90268,123169	CSNK1A1,CYLD,DDB1,GSK3B,RAB5A,RAC1,RAC3,LRRFIP2,CTR9,USP34,RTF1,RNF138,PAF1,CDC73,SKIC8,ARL6,OTULIN,LEO1	18/282
17_Member	GO Biological Processes	GO:0035987	endodermal cell differentiation	-4.75364	-3.136	2885,9646,23168,29072,54623,79577,123169	GRB2,CTR9,RTF1,SETD2,PAF1,CDC73,LEO1	7/43
17_Member	GO Biological Processes	GO:0031440	regulation of mRNA 3'-end processing	-4.26501	-2.71316	10768,54623,79577,91746,123169	AHCYL1,PAF1,CDC73,YTHDC1,LEO1	5/22
17_Member	GO Biological Processes	GO:1905114	cell surface receptor signaling pathway involved in cell-cell signaling	-4.24481	-2.69573	1452,1540,1642,2932,5530,5868,5879,5881,6622,9209,9646,9736,23168,51444,54623,79577,80349,84100,90268,123169	CSNK1A1,CYLD,DDB1,GSK3B,PPP3CA,RAB5A,RAC1,RAC3,SNCA,LRRFIP2,CTR9,USP34,RTF1,RNF138,PAF1,CDC73,SKIC8,ARL6,OTULIN,LEO1	20/377
17_Member	GO Biological Processes	GO:0060795	cell fate commitment involved in formation of primary germ layer	-3.65959	-2.20382	9646,23168,54623,79577,123169	CTR9,RTF1,PAF1,CDC73,LEO1	5/29
17_Member	GO Biological Processes	GO:0019827	stem cell population maintenance	-3.43438	-2.01384	1656,8243,9126,9646,23168,54623,55183,79577,123169	DDX6,SMC1A,SMC3,CTR9,RTF1,PAF1,RIF1,CDC73,LEO1	9/113
17_Member	GO Biological Processes	GO:0098727	maintenance of cell number	-3.32303	-1.92788	1656,8243,9126,9646,23168,54623,55183,79577,123169	DDX6,SMC1A,SMC3,CTR9,RTF1,PAF1,RIF1,CDC73,LEO1	9/117
17_Member	GO Biological Processes	GO:0001704	formation of primary germ layer	-3.26921	-1.87935	2885,4087,9646,23168,29072,54623,55614,79577,123169	GRB2,SMAD2,CTR9,RTF1,SETD2,PAF1,KIF16B,CDC73,LEO1	9/119
17_Member	GO Biological Processes	GO:0031442	positive regulation of mRNA 3'-end processing	-3.10279	-1.74737	54623,79577,123169	PAF1,CDC73,LEO1	3/10
17_Member	GO Biological Processes	GO:0007369	gastrulation	-2.76473	-1.46006	2885,4087,9646,23168,29072,54623,55614,79577,123169,154796	GRB2,SMAD2,CTR9,RTF1,SETD2,PAF1,KIF16B,CDC73,LEO1,AMOT	10/168
17_Member	GO Biological Processes	GO:0006378	mRNA polyadenylation	-2.7617	-1.45978	10768,54623,79577,123169	AHCYL1,PAF1,CDC73,LEO1	4/27
17_Member	GO Biological Processes	GO:0031124	mRNA 3'-end processing	-2.71492	-1.42302	7884,10768,54623,79577,123169	SLBP,AHCYL1,PAF1,CDC73,LEO1	5/46
17_Member	GO Biological Processes	GO:0043631	RNA polyadenylation	-2.64359	-1.37327	10768,54623,79577,123169	AHCYL1,PAF1,CDC73,LEO1	4/29
17_Member	WikiPathways	WP2853	Endoderm differentiation	-2.13911	-0.965715	3915,4087,6001,9646,23168,54623,79577,123169	LAMC1,SMAD2,RGS10,CTR9,RTF1,PAF1,CDC73,LEO1	8/144
18_Summary	Reactome Gene Sets	R-HSA-9716542	Signaling by Rho GTPases, Miro GTPases and RHOBTB3	-12.7744	-10.3705	391,392,394,1730,1793,1828,2631,2885,3183,4646,5516,5585,5586,5879,5881,6434,6654,6655,7277,7846,7879,9146,9212,9367,10134,10376,10383,10409,10652,11130,11180,11243,23332,23779,30849,51143,55004,55075,56254,57082,57405,79019,79980,84364,84790,124997,128312,347688	RHOG,ARHGAP1,ARHGAP5,DIAPH2,DOCK1,DSG1,NIPSNAP2,GRB2,HNRNPC,MYO6,PPP2CB,PKN1,PKN2,RAC1,RAC3,TRA2B,SOS1,SOS2,TUBA4A,TUBA1A,RAB7A,HGS,AURKB,RAB9A,BCAP31,TUBA1B,TUBB4B,BASP1,YKT6,ZWINT,WDR6,PMF1,CLASP1,ARHGAP8,PIK3R4,DYNC1LI1,LAMTOR1,UACA,RNF20,KNL1,SPC25,CENPM,DSN1,ARFGAP2,TUBA1C,WDR81,H2BC26,TUBB8	48/-
18_Member	Reactome Gene Sets	R-HSA-9716542	Signaling by Rho GTPases, Miro GTPases and RHOBTB3	-12.7744	-10.3705	391,392,394,1730,1793,1828,2631,2885,3183,4646,5516,5585,5586,5879,5881,6434,6654,6655,7277,7846,7879,9146,9212,9367,10134,10376,10383,10409,10652,11130,11180,11243,23332,23779,30849,51143,55004,55075,56254,57082,57405,79019,79980,84364,84790,124997,128312,347688	RHOG,ARHGAP1,ARHGAP5,DIAPH2,DOCK1,DSG1,NIPSNAP2,GRB2,HNRNPC,MYO6,PPP2CB,PKN1,PKN2,RAC1,RAC3,TRA2B,SOS1,SOS2,TUBA4A,TUBA1A,RAB7A,HGS,AURKB,RAB9A,BCAP31,TUBA1B,TUBB4B,BASP1,YKT6,ZWINT,WDR6,PMF1,CLASP1,ARHGAP8,PIK3R4,DYNC1LI1,LAMTOR1,UACA,RNF20,KNL1,SPC25,CENPM,DSN1,ARFGAP2,TUBA1C,WDR81,H2BC26,TUBB8	48/723
18_Member	Reactome Gene Sets	R-HSA-194315	Signaling by Rho GTPases	-12.5375	-10.1529	391,392,394,1730,1793,1828,2631,2885,3183,4646,5516,5585,5586,5879,5881,6434,6654,6655,7277,7846,7879,9146,9212,10134,10376,10383,10409,10652,11130,11180,11243,23332,23779,30849,51143,55004,55075,56254,57082,57405,79019,79980,84364,84790,124997,128312,347688	RHOG,ARHGAP1,ARHGAP5,DIAPH2,DOCK1,DSG1,NIPSNAP2,GRB2,HNRNPC,MYO6,PPP2CB,PKN1,PKN2,RAC1,RAC3,TRA2B,SOS1,SOS2,TUBA4A,TUBA1A,RAB7A,HGS,AURKB,BCAP31,TUBA1B,TUBB4B,BASP1,YKT6,ZWINT,WDR6,PMF1,CLASP1,ARHGAP8,PIK3R4,DYNC1LI1,LAMTOR1,UACA,RNF20,KNL1,SPC25,CENPM,DSN1,ARFGAP2,TUBA1C,WDR81,H2BC26,TUBB8	47/707	+
18_Member	Reactome Gene Sets	R-HSA-9012999	RHO GTPase cycle	-8.2469	-6.20167	391,392,394,1730,1793,1828,2631,2885,3183,4646,5585,5586,5879,5881,6434,6654,6655,7879,9146,10134,10376,10409,10652,11180,23779,55004,55075,56254,84364,124997	RHOG,ARHGAP1,ARHGAP5,DIAPH2,DOCK1,DSG1,NIPSNAP2,GRB2,HNRNPC,MYO6,PKN1,PKN2,RAC1,RAC3,TRA2B,SOS1,SOS2,RAB7A,HGS,BCAP31,TUBA1B,BASP1,YKT6,WDR6,ARHGAP8,LAMTOR1,UACA,RNF20,ARFGAP2,WDR81	30/449
19_Summary	GO Biological Processes	GO:0016570	histone modification	-12.4503	-10.075	983,1642,2959,3054,5585,6839,7319,7320,7334,9070,9212,9577,9646,9730,9810,11091,22933,23168,23304,23326,23411,29072,29086,51780,54623,56254,56943,79184,79577,80335,80349,91272,123169,259282,6418,6622,9320,23451,29115,55183,55611,55677,1786,4255,5870,9463,10436,11180,27292,2647,5371,56160,124944,1019,6599,10284,128312	CDK1,DDB1,GTF2B,HCFC1,PKN1,SUV39H1,UBE2A,UBE2B,UBE2N,ASH2L,AURKB,BABAM2,CTR9,DCAF1,RNF40,WDR5,SIRT2,RTF1,UBR2,USP22,SIRT1,SETD2,BABAM1,KDM3B,PAF1,RNF20,ENY2,BRCC3,CDC73,WDR82,SKIC8,BOD1,LEO1,BOD1L1,SET,SNCA,TRIP12,SF3B1,SAP30BP,RIF1,OTUB1,IWS1,DNMT1,MGMT,RAB6A,PICK1,EMG1,WDR6,DIMT1,BLOC1S1,PML,NSMCE3,C17orf49,CDK4,SMARCC1,SAP18,H2BC26	57/-	+
19_Member	GO Biological Processes	GO:0016570	histone modification	-12.4503	-10.075	983,1642,2959,3054,5585,6839,7319,7320,7334,9070,9212,9577,9646,9730,9810,11091,22933,23168,23304,23326,23411,29072,29086,51780,54623,56254,56943,79184,79577,80335,80349,91272,123169,259282	CDK1,DDB1,GTF2B,HCFC1,PKN1,SUV39H1,UBE2A,UBE2B,UBE2N,ASH2L,AURKB,BABAM2,CTR9,DCAF1,RNF40,WDR5,SIRT2,RTF1,UBR2,USP22,SIRT1,SETD2,BABAM1,KDM3B,PAF1,RNF20,ENY2,BRCC3,CDC73,WDR82,SKIC8,BOD1,LEO1,BOD1L1	34/389
19_Member	GO Biological Processes	GO:0031056	regulation of histone modification	-10.4058	-8.1646	3054,6418,6622,6839,7320,7334,9320,9646,11091,23168,23411,23451,29115,54623,55183,55611,55677,56254,80349	HCFC1,SET,SNCA,SUV39H1,UBE2B,UBE2N,TRIP12,CTR9,WDR5,RTF1,SIRT1,SF3B1,SAP30BP,PAF1,RIF1,OTUB1,IWS1,RNF20,SKIC8	19/141
19_Member	GO Biological Processes	GO:0031062	positive regulation of histone methylation	-8.33702	-6.28085	3054,6839,9646,11091,23168,23411,54623,55183,56254,80349	HCFC1,SUV39H1,CTR9,WDR5,RTF1,SIRT1,PAF1,RIF1,RNF20,SKIC8	10/41
19_Member	GO Biological Processes	GO:0031060	regulation of histone methylation	-7.95585	-5.94189	3054,6839,9646,11091,23168,23411,54623,55183,55677,56254,80349	HCFC1,SUV39H1,CTR9,WDR5,RTF1,SIRT1,PAF1,RIF1,IWS1,RNF20,SKIC8	11/57
19_Member	GO Biological Processes	GO:0031058	positive regulation of histone modification	-7.80989	-5.81749	3054,6839,7334,9646,11091,23168,23411,23451,29115,54623,55183,56254,80349	HCFC1,SUV39H1,UBE2N,CTR9,WDR5,RTF1,SIRT1,SF3B1,SAP30BP,PAF1,RIF1,RNF20,SKIC8	13/88
19_Member	CORUM	CORUM:6470	Set1B complex	-7.35962	-5.41603	3054,9070,11091,80335,91272,259282	HCFC1,ASH2L,WDR5,WDR82,BOD1,BOD1L1	6/12
19_Member	GO Biological Processes	GO:0034968	histone lysine methylation	-7.05226	-5.14158	3054,6839,9070,9646,11091,23168,29072,80335,80349,91272,259282	HCFC1,SUV39H1,ASH2L,CTR9,WDR5,RTF1,SETD2,WDR82,SKIC8,BOD1,BOD1L1	11/69
19_Member	GO Biological Processes	GO:0051568	histone H3-K4 methylation	-6.93742	-5.04537	3054,9070,9646,11091,23168,80335,80349,91272,259282	HCFC1,ASH2L,CTR9,WDR5,RTF1,WDR82,SKIC8,BOD1,BOD1L1	9/43
19_Member	GO Biological Processes	GO:0018022	peptidyl-lysine methylation	-5.9524	-4.18032	3054,6839,9070,9646,11091,23168,29072,80335,80349,91272,259282	HCFC1,SUV39H1,ASH2L,CTR9,WDR5,RTF1,SETD2,WDR82,SKIC8,BOD1,BOD1L1	11/88
19_Member	GO Biological Processes	GO:0016571	histone methylation	-5.85367	-4.09184	3054,6839,9070,9646,11091,23168,29072,80335,80349,91272,259282	HCFC1,SUV39H1,ASH2L,CTR9,WDR5,RTF1,SETD2,WDR82,SKIC8,BOD1,BOD1L1	11/90
19_Member	GO Biological Processes	GO:0043414	macromolecule methylation	-5.2491	-3.55964	1786,3054,4255,5870,6839,9070,9463,9646,10436,11091,11180,23168,27292,29072,80335,80349,91272,259282	DNMT1,HCFC1,MGMT,RAB6A,SUV39H1,ASH2L,PICK1,CTR9,EMG1,WDR5,WDR6,RTF1,DIMT1,SETD2,WDR82,SKIC8,BOD1,BOD1L1	18/267
19_Member	GO Biological Processes	GO:0006479	protein methylation	-4.70732	-3.09847	3054,5870,6839,9070,9646,11091,23168,29072,80335,80349,91272,259282	HCFC1,RAB6A,SUV39H1,ASH2L,CTR9,WDR5,RTF1,SETD2,WDR82,SKIC8,BOD1,BOD1L1	12/140
19_Member	GO Biological Processes	GO:0008213	protein alkylation	-4.70732	-3.09847	3054,5870,6839,9070,9646,11091,23168,29072,80335,80349,91272,259282	HCFC1,RAB6A,SUV39H1,ASH2L,CTR9,WDR5,RTF1,SETD2,WDR82,SKIC8,BOD1,BOD1L1	12/140
19_Member	GO Biological Processes	GO:0018205	peptidyl-lysine modification	-4.68139	-3.07678	2647,3054,5371,6839,9070,9646,11091,22933,23168,23326,23411,29072,56160,56943,80335,80349,91272,259282	BLOC1S1,HCFC1,PML,SUV39H1,ASH2L,CTR9,WDR5,SIRT2,RTF1,USP22,SIRT1,SETD2,NSMCE3,ENY2,WDR82,SKIC8,BOD1,BOD1L1	18/294
19_Member	CORUM	CORUM:6469	Set1A complex	-4.57	-2.98426	3054,9070,11091,80335	HCFC1,ASH2L,WDR5,WDR82	4/10
19_Member	GO Biological Processes	GO:0051571	positive regulation of histone H3-K4 methylation	-4.37001	-2.80692	3054,9646,11091,23168,80349	HCFC1,CTR9,WDR5,RTF1,SKIC8	5/21
19_Member	GO Biological Processes	GO:0032259	methylation	-4.3067	-2.74645	1786,3054,4255,5870,6839,9070,9463,9646,10436,11091,11180,23168,27292,29072,80335,80349,91272,259282	DNMT1,HCFC1,MGMT,RAB6A,SUV39H1,ASH2L,PICK1,CTR9,EMG1,WDR5,WDR6,RTF1,DIMT1,SETD2,WDR82,SKIC8,BOD1,BOD1L1	18/314
19_Member	CORUM	CORUM:2730	Set1B complex	-3.8557	-2.3706	9070,11091,80335	ASH2L,WDR5,WDR82	3/6
19_Member	CORUM	CORUM:2731	Set1A complex	-3.8557	-2.3706	9070,11091,80335	ASH2L,WDR5,WDR82	3/6
19_Member	GO Biological Processes	GO:0051569	regulation of histone H3-K4 methylation	-3.73483	-2.26893	3054,9646,11091,23168,80349	HCFC1,CTR9,WDR5,RTF1,SKIC8	5/28
19_Member	CORUM	CORUM:1256	MLL-HCF complex	-3.61898	-2.17365	3054,9070,11091	HCFC1,ASH2L,WDR5	3/7
19_Member	CORUM	CORUM:6462	MLL1 complex	-3.42118	-2.00624	3054,9070,11091	HCFC1,ASH2L,WDR5	3/8
19_Member	GO Biological Processes	GO:0080182	histone H3-K4 trimethylation	-3.36422	-1.96127	9646,23168,80335,80349	CTR9,RTF1,WDR82,SKIC8	4/19
19_Member	GO Biological Processes	GO:0018023	peptidyl-lysine trimethylation	-3.3245	-1.9279	9646,23168,29072,80335,80349	CTR9,RTF1,SETD2,WDR82,SKIC8	5/34
19_Member	CORUM	CORUM:6460	MLL2 complex	-3.10279	-1.74737	3054,9070,11091	HCFC1,ASH2L,WDR5	3/10
19_Member	CORUM	CORUM:5386	MLL1-WDR5 complex	-2.7617	-1.45978	3054,9070,11091,124944	HCFC1,ASH2L,WDR5,C17orf49	4/27
19_Member	CORUM	CORUM:2721	HCF-1 complex	-2.32047	-1.11506	3054,9070,11091	HCFC1,ASH2L,WDR5	3/18
19_Member	Reactome Gene Sets	R-HSA-3247509	Chromatin modifying enzymes	-2.11294	-0.946358	1019,3054,6599,6839,9070,10284,11091,23326,29072,51780,56943,128312	CDK4,HCFC1,SMARCC1,SUV39H1,ASH2L,SAP18,WDR5,USP22,SETD2,KDM3B,ENY2,H2BC26	12/274
19_Member	Reactome Gene Sets	R-HSA-4839726	Chromatin organization	-2.11294	-0.946358	1019,3054,6599,6839,9070,10284,11091,23326,29072,51780,56943,128312	CDK4,HCFC1,SMARCC1,SUV39H1,ASH2L,SAP18,WDR5,USP22,SETD2,KDM3B,ENY2,H2BC26	12/274
20_Summary	GO Biological Processes	GO:0050684	regulation of mRNA processing	-12.4235	-10.0528	984,3191,4691,4858,5935,6428,6434,6651,9584,9967,10284,10521,10768,10949,54623,55677,57703,58517,79577,91746,123169,3183,4869,9775,23016,23404,51010,56829,56915,91875,3188,23326,55696,56943,79026	CDK11B,HNRNPL,NCL,NOVA2,RBM3,SRSF3,TRA2B,SON,RBM39,THRAP3,SAP18,DDX17,AHCYL1,HNRNPA0,PAF1,IWS1,CWC22,RBM25,CDC73,YTHDC1,LEO1,HNRNPC,NPM1,EIF4A3,EXOSC7,EXOSC2,EXOSC3,ZC3HAV1,EXOSC5,TTC5,HNRNPH2,USP22,RBM22,ENY2,AHNAK	35/-	+
20_Member	GO Biological Processes	GO:0050684	regulation of mRNA processing	-12.4235	-10.0528	984,3191,4691,4858,5935,6428,6434,6651,9584,9967,10284,10521,10768,10949,54623,55677,57703,58517,79577,91746,123169	CDK11B,HNRNPL,NCL,NOVA2,RBM3,SRSF3,TRA2B,SON,RBM39,THRAP3,SAP18,DDX17,AHCYL1,HNRNPA0,PAF1,IWS1,CWC22,RBM25,CDC73,YTHDC1,LEO1	21/139
20_Member	GO Biological Processes	GO:1903311	regulation of mRNA metabolic process	-11.5191	-9.196	984,3183,3191,4691,4858,4869,5935,6428,6434,6651,9584,9775,9967,10284,10521,10768,10949,23016,23404,51010,54623,55677,56829,56915,57703,58517,79577,91746,91875,123169	CDK11B,HNRNPC,HNRNPL,NCL,NOVA2,NPM1,RBM3,SRSF3,TRA2B,SON,RBM39,EIF4A3,THRAP3,SAP18,DDX17,AHCYL1,HNRNPA0,EXOSC7,EXOSC2,EXOSC3,PAF1,IWS1,ZC3HAV1,EXOSC5,CWC22,RBM25,CDC73,YTHDC1,TTC5,LEO1	30/329
20_Member	GO Biological Processes	GO:0043484	regulation of RNA splicing	-9.29921	-7.13548	3188,3191,4691,4858,5935,6428,6434,6651,9584,9967,10284,10521,10949,23326,55696,56943,57703,58517,79026,91746	HNRNPH2,HNRNPL,NCL,NOVA2,RBM3,SRSF3,TRA2B,SON,RBM39,THRAP3,SAP18,DDX17,HNRNPA0,USP22,RBM22,ENY2,CWC22,RBM25,AHNAK,YTHDC1	20/182
20_Member	GO Biological Processes	GO:0048024	regulation of mRNA splicing, via spliceosome	-8.53402	-6.44328	3191,4691,4858,5935,6428,6434,6651,9584,9967,10284,10521,10949,57703,58517,91746	HNRNPL,NCL,NOVA2,RBM3,SRSF3,TRA2B,SON,RBM39,THRAP3,SAP18,DDX17,HNRNPA0,CWC22,RBM25,YTHDC1	15/108
20_Member	GO Biological Processes	GO:0000381	regulation of alternative mRNA splicing, via spliceosome	-5.9066	-4.14113	3191,4858,6434,9967,10284,10521,10949,58517,91746	HNRNPL,NOVA2,TRA2B,THRAP3,SAP18,DDX17,HNRNPA0,RBM25,YTHDC1	9/56
20_Member	GO Biological Processes	GO:0050685	positive regulation of mRNA processing	-4.89541	-3.25371	4691,5935,6434,9967,54623,79577,123169	NCL,RBM3,TRA2B,THRAP3,PAF1,CDC73,LEO1	7/41
20_Member	GO Biological Processes	GO:1903313	positive regulation of mRNA metabolic process	-4.88749	-3.24749	4691,5935,6434,9967,23016,23404,51010,54623,56829,56915,79577,91875,123169	NCL,RBM3,TRA2B,THRAP3,EXOSC7,EXOSC2,EXOSC3,PAF1,ZC3HAV1,EXOSC5,CDC73,TTC5,LEO1	13/157
20_Member	GO Biological Processes	GO:0033120	positive regulation of RNA splicing	-2.71492	-1.42302	4691,5935,6434,9967,55696	NCL,RBM3,TRA2B,THRAP3,RBM22	5/46
20_Member	GO Biological Processes	GO:0048026	positive regulation of mRNA splicing, via spliceosome	-2.48337	-1.24317	4691,5935,6434,9967	NCL,RBM3,TRA2B,THRAP3	4/32
