# Supplementary material for: Local membrane source gathering by p62 body drives autophagosome formation
Source: Nat Commun. 2023 Nov 13;14:7338. doi: 10.1038/s41467-023-42829-8 (PMC10643672; doi:10.1038/s41467-023-42829-8)
Supplement: Supplementary file 7 — Supplementary Data 4 [file 41467_2023_42829_MOESM7_ESM.xlsx]

## Sheet: Table S4. APEX labeling
Supplementary Data 4. Significantly changed proteins of APEX2-GFP-p62 through Student's T test.
MS intensity quantification of three biological replicates for control and label groups were used for the analysis.
ProteinGroups output files from MaxQuant was analyzed by Perseus (version 2.0.7).
Student's T-test with two-tailed for p-value ≤ 0.05 was used for filtering the significantly changed proteins.
APEX-rep1	APEX-rep2	APEX-rep3	Blank-rep1	Blank-rep2	Blank-rep3	N: -Log Student's T-test p-value APEX_Blank	N: Student's T-test q-value APEX_Blank	N: Student's T-test Difference APEX_Blank	N: Student's T-test Test statistic APEX_Blank	T: Protein IDs	T: Majority protein IDs	T: Protein names	T: Gene names
0.808919	0.93895	0.942438	-0.598188	-0.924562	-1.16756	3.33353	0.00670738	1.79354	10.5069	Q04462	Q04462	Valine--tRNA ligase	Vars
1.16915	0.937862	0.497974	-0.624908	-0.711978	-1.26811	2.45434	0.0124547	1.73666	6.16568	Q00715	Q00715	Histone H2B type 1	Hist1h2bg
0.840401	1.34465	0.426462	-0.941857	-0.728004	-0.941647	2.49742	0.0116351	1.74101	6.33373	Q08163	Q08163	Adenylyl cyclase-associated protein 1	Cap1
0.877413	0.83172	0.94739	-1.28782	-0.53322	-0.835481	2.87476	0.00857069	1.77102	7.98361	P11598	P11598	Protein disulfide-isomerase A3	Pdia3
0.698803	1.19555	0.77542	-1.06458	-0.974933	-0.630255	3.02695	0.00824704	1.77985	8.75088	P35571	P35571	Glycerol-3-phosphate dehydrogenase, mitochondrial	Gpd2
1.12826	0.925451	0.649521	-0.830672	-0.988413	-0.884147	3.60331	0.00597651	1.80215	12.3213	P62902	P62902	60S ribosomal protein L31	Rpl31
0.772733	0.821135	0.969455	-0.555523	-1.48585	-0.521954	2.22082	0.0151322	1.70888	5.31786	Q63716	Q63716	Peroxiredoxin-1	Prdx1
0.252562	1.15398	1.16941	-0.86699	-0.74247	-0.966488	2.28507	0.0140409	1.7173	5.54098	Q9WV25	Q9WV25	Poly(U)-binding-splicing factor PUF60	Puf60
1.18885	0.518136	0.849519	-0.556128	-0.621746	-1.37863	2.18806	0.0158081	1.70434	5.2069	P56574	P56574	Isocitrate dehydrogenase [NADP], mitochondrial	Idh2
0.590522	1.23134	0.807849	-1.17813	-0.582704	-0.868876	2.63067	0.0103995	1.75314	6.87851	P63326	P63326	40S ribosomal protein S10	Rps10
0.915014	0.489315	1.17268	-1.14573	-1.04057	-0.390706	2.2907	0.0140409	1.71801	5.56088	P25113;P16290	P25113;P16290	Phosphoglycerate mutase 1;Phosphoglycerate mutase 2	Pgam1;Pgam2
0.69303	0.70821	1.09822	-0.37621	-1.51793	-0.605317	1.95445	0.0209709	1.66631	4.46635	Q03070	Q03070	Beta-chimaerin	Chn2
1.0153	1.05976	0.54362	-0.551161	-1.2677	-0.799825	2.54749	0.0109274	1.74579	6.53391	P09895	P09895	60S ribosomal protein L5	Rpl5
0.654612	1.0135	0.955981	-1.26655	-0.907662	-0.449888	2.58734	0.0109274	1.7494	6.69709	P85125	P85125	Polymerase I and transcript release factor	Ptrf
0.806667	0.906702	0.985258	-1.00165	-1.08648	-0.610495	3.49726	0.00597651	1.79908	11.5751	Q6AYC4	Q6AYC4	Macrophage-capping protein	Capg
0.871241	0.919082	0.892553	-0.765832	-0.662258	-1.25479	3.20966	0.00728896	1.78858	9.76122	P07150	P07150	Annexin A1	Anxa1
0.60341	0.64336	1.30453	-0.491497	-0.749543	-1.31026	2.16387	0.0161529	1.70087	5.12612	A9UMV8;Q64598;Q4FZT6;Q00728;P0CC09;P0C170;P0C169;P02262;P0C0S7	A9UMV8;Q64598;Q4FZT6;Q00728;P0CC09;P0C170;P0C169;P02262;P0C0S7	Histone H2A.J;Histone H2A type 1-F;Histone H2A type 3;Histone H2A type 4;Histone H2A type 2-A;Histone H2A type 1-E;Histone H2A type 1-C;Histone H2A type 1;Histone H2A.Z	H2afj;Hist2h2aa3;H2afz
0.722274	0.771853	1.16224	-0.792405	-1.22067	-0.643284	2.87308	0.00857069	1.77091	7.97552	P35704	P35704	Peroxiredoxin-2	Prdx2
0.736801	1.17496	0.743002	-0.939726	-1.14974	-0.56529	2.85639	0.00857069	1.76984	7.89526	P52296	P52296	Importin subunit beta-1	Kpnb1
0.951212	1.20004	0.450733	-1.02135	-0.507848	-1.07278	2.43518	0.0126939	1.73466	6.09217	Q6NYB7	Q6NYB7	Ras-related protein Rab-1A	Rab1a
0.50993	1.02326	1.0783	-0.566467	-0.779351	-1.26567	2.49727	0.0116351	1.74099	6.33312	Q6AXS5	Q6AXS5	Plasminogen activator inhibitor 1 RNA-binding protein;Plasminogen activator inhibitor 1 RNA-binding protein, N-terminally processed	Serbp1
0.367935	1.03634	1.17623	-1.19356	-0.795253	-0.59169	2.30949	0.0138801	1.72034	5.62776	F1LX07	F1LX07	Electrogenic aspartate/glutamate antiporter SLC25A12, mitochondrial	Slc25a12
0.363681	1.14198	0.994776	-0.892187	-0.311774	-1.29647	1.95794	0.0209709	1.66696	4.47681	O08651	O08651	D-3-phosphoglycerate dehydrogenase	Phgdh
1.03764	0.645756	0.795035	-0.918689	-0.141977	-1.41777	1.8824	0.0236406	1.65229	4.25461	P25235	P25235	Dolichyl-diphosphooligosaccharide--protein glycosyltransferase subunit 2	Rpn2
0.163857	1.25577	1.0477	-0.408977	-0.949125	-1.10923	1.84672	0.0253581	1.64489	4.15242	Q5FVM4	Q5FVM4	Non-POU domain-containing octamer-binding protein	Nono
0.938249	0.589751	1.06686	-0.503855	-1.3567	-0.734304	2.39138	0.0127139	1.7299	5.92686	Q62784	Q62784	Type I inositol 3,4-bisphosphate 4-phosphatase	Inpp4a
0.79507	0.769413	0.945407	-1.24798	-1.14496	-0.116948	1.99262	0.0201706	1.67326	4.58156	P62703	P62703	40S ribosomal protein S4, X isoform	Rps4x
0.822236	1.06738	0.729669	-0.760509	-0.51328	-1.3455	2.55187	0.0109274	1.74619	6.55169	P16638	P16638	ATP-citrate synthase	Acly
1.26265	0.665638	0.73484	-1.04745	-0.908535	-0.707151	2.9473	0.00857069	1.77542	8.34137	Q8CGX0	Q8CGX0	Insulin-like growth factor 2 mRNA-binding protein 1	Igf2bp1
0.722577	0.879651	1.08038	-0.79122	-1.19284	-0.698546	3.20552	0.00728896	1.78841	9.7372	P06761	P06761	78 kDa glucose-regulated protein	Hspa5
0.96086	1.2094	0.490975	-0.973764	-0.866826	-0.820641	2.92579	0.00857069	1.77415	8.23381	Q5U300	Q5U300	Ubiquitin-like modifier-activating enzyme 1	Uba1
0.114892	1.19449	1.18644	-1.03665	-0.648628	-0.810542	1.94154	0.0212474	1.66388	4.42787	Q5XIF6	Q5XIF6	Tubulin alpha-4A chain	Tuba4a
1.01601	0.615232	0.704838	-1.65894	-0.574228	-0.102915	1.51119	0.0462276	1.55739	3.26899	P07153	P07153	Dolichyl-diphosphooligosaccharide--protein glycosyltransferase subunit 1	Rpn1
0.337118	1.35488	0.86476	-1.02739	-0.961969	-0.567392	2.18922	0.0158081	1.7045	5.21079	P08461	P08461	Dihydrolipoyllysine-residue acetyltransferase component of pyruvate dehydrogenase complex, mitochondrial	Dlat
0.82478	0.786758	0.727638	-1.71503	-0.444717	-0.17943	1.51772	0.0457332	1.55945	3.28497	P04785	P04785	Protein disulfide-isomerase	P4hb
0.961384	0.76358	0.821399	-0.666302	-0.389252	-1.49081	2.14152	0.01642	1.69758	5.05239	F1LZW6	F1LZW6		Slc25a13
1.22483	0.844114	0.320274	-0.386418	-1.51607	-0.486736	1.63121	0.037467	1.59281	3.56995	P62425	P62425	60S ribosomal protein L7a	Rpl7a
0.960718	1.02865	0.384809	-0.666283	-0.158088	-1.54981	1.59543	0.0397765	1.58278	3.47859	Q4G061	Q4G061	Eukaryotic translation initiation factor 3 subunit B	Eif3b
1.06293	0.807346	0.801517	-0.968344	-1.15782	-0.545629	3.05269	0.0081815	1.78119	8.88712	P29315	P29315	Ribonuclease inhibitor	Rnh1
0.749551	0.913497	0.88297	-1.36402	-0.954964	-0.22703	2.13998	0.01642	1.69735	5.04733	Q5RK09	Q5RK09	Eukaryotic translation initiation factor 3 subunit G	Eif3g
0.81052	0.928262	0.793399	-0.44975	-0.550619	-1.53181	2.08047	0.0178213	1.68812	4.8551	Q99ML5	Q99ML5	Prenylcysteine oxidase	Pcyox1
1.06341	0.507758	0.934353	-1.47096	-0.657699	-0.376861	1.97642	0.0204743	1.67035	4.53241	Q71UF4	Q71UF4	Histone-binding protein RBBP7	Rbbp7
0.815093	0.712705	1.04687	-0.730841	-1.4208	-0.423024	2.27831	0.0140409	1.71644	5.51715	P06685;P06687;P06686;P09626	P06685;P06687;P06686;P09626	Sodium/potassium-transporting ATPase subunit alpha-1;Sodium/potassium-transporting ATPase subunit alpha-3;Sodium/potassium-transporting ATPase subunit alpha-2;Potassium-transporting ATPase alpha chain 1	Atp1a1;Atp1a3;Atp1a2;Atp4a
0.439054	1.18056	0.981083	-1.15433	-0.913593	-0.532773	2.4271	0.0126939	1.7338	6.06139	Q5XIM9	Q5XIM9	T-complex protein 1 subunit beta	Cct2
0.596304	1.0489	1.00528	-0.648127	-1.23448	-0.767882	2.81342	0.00857069	1.76699	7.69201	Q3T1K5;B2GUZ5	Q3T1K5	F-actin-capping protein subunit alpha-2	Capza2
0.756963	0.530899	1.25925	-1.03946	-1.16763	-0.34002	2.14486	0.01642	1.69807	5.06334	Q3B8Q1	Q3B8Q1	Nucleolar RNA helicase 2	Ddx21
0.237518	1.27635	1.02755	-0.813523	-0.635908	-1.09199	2.11975	0.0168616	1.69428	4.98134	Q64560	Q64560	Tripeptidyl-peptidase 2	Tpp2
0.796677	0.635173	1.18814	-0.924782	-1.20683	-0.488375	2.55696	0.0109274	1.74666	6.57238	P62243	P62243	40S ribosomal protein S8	Rps8
0.853049	0.654497	1.17534	-1.00846	-0.984985	-0.689436	3.20979	0.00728896	1.78859	9.76198	P49242	P49242	40S ribosomal protein S3a;40S ribosomal protein S3b	Rps3a
1.12173	0.575776	0.931479	-1.09158	-1.05955	-0.477852	2.62498	0.0104049	1.75266	6.85444	Q6LED0;P84245	Q6LED0;P84245	Histone H3.1;Histone H3.3	H3f3b
1.04892	0.637815	0.723678	-1.16139	-1.27273	0.0237074	1.68441	0.0337645	1.60694	3.70845	Q75WE7	Q75WE7	von Willebrand factor A domain-containing protein 5A	Vwa5a
0.43243	1.27985	0.827979	-0.628436	-0.590541	-1.32128	2.11469	0.016952	1.6935	4.96493	Q63569	Q63569	26S protease regulatory subunit 6A	Psmc3
0.537285	0.574599	1.46259	-0.864014	-0.982927	-0.727538	2.27734	0.0140409	1.71632	5.51374	Q9EPH8	Q9EPH8	Polyadenylate-binding protein 1	Pabpc1
0.903347	0.638805	1.1084	-0.825419	-1.22916	-0.595977	2.81411	0.00857069	1.76704	7.69522	Q8VH49	Q8VH49	HIG1 domain family member 1A, mitochondrial	Higd1a
0.664727	0.755539	1.13529	-0.614499	-1.43794	-0.503125	2.1836	0.0158612	1.70371	5.19193	P46462	P46462	Transitional endoplasmic reticulum ATPase	Vcp
1.07752	0.704736	0.843865	-0.742477	-1.33224	-0.551407	2.60273	0.0108165	1.75075	6.76107	Q641Y8	Q641Y8	ATP-dependent RNA helicase DDX1	Ddx1
0.347573	1.1138	1.05054	-1.37283	-0.59792	-0.54116	2.0002	0.0201222	1.67461	4.60471	P85515	P85515	Alpha-centractin	Actr1a
0.640168	0.588047	1.31772	-0.996214	-1.17156	-0.378154	2.1396	0.01642	1.69729	5.04609	P30904	P30904	Macrophage migration inhibitory factor	Mif
0.702196	0.753805	1.19445	-1.18683	-0.604675	-0.858949	2.8131	0.00857069	1.76697	7.69051	P16617	P16617	Phosphoglycerate kinase 1	Pgk1
1.11682	0.556786	1.00726	-0.798719	-0.843772	-1.03838	3.179	0.00738817	1.78724	9.58445	P27364	P27364	3 beta-hydroxysteroid dehydrogenase type 5	Hsd3b5
0.662772	0.781862	0.878082	-0.510411	-1.70479	-0.107513	1.48356	0.0480325	1.54848	3.20185	E9PU28	E9PU28	Inosine-5-monophosphate dehydrogenase 2	Impdh2
0.939789	0.377314	1.2936	-0.91779	-0.959844	-0.733069	2.49198	0.0116562	1.74047	6.31229	Q9QXQ0;Q9Z1P2	Q9QXQ0	Alpha-actinin-4	Actn4
0.295063	1.22689	0.956245	-0.475081	-0.640065	-1.36305	1.88161	0.0236406	1.65213	4.25233	P04636	P04636	Malate dehydrogenase, mitochondrial	Mdh2
0.766324	0.862342	1.07805	-0.950017	-1.05356	-0.703135	3.69312	0.00597651	1.80448	12.989	Q498M4	Q498M4	WD repeat-containing protein 5	Wdr5
0.987559	1.07204	0.540602	-1.17133	-1.02295	-0.405913	2.42398	0.0126939	1.73346	6.04953	P04256	P04256	Heterogeneous nuclear ribonucleoprotein A1;Heterogeneous nuclear ribonucleoprotein A1, N-terminally processed	Hnrnpa1
0.36916	1.02565	1.13714	-1.04232	-1.14652	-0.343112	2.07952	0.0178213	1.68797	4.8521	C9WPN6;P81795	C9WPN6;P81795	Eukaryotic translation initiation factor 2 subunit 3	Eif2s3y;Eif2s3
0.682886	0.83295	0.808621	-0.075379	-0.553954	-1.69512	1.48711	0.0478413	1.54964	3.21043	P51635	P51635	Alcohol dehydrogenase [NADP(+)]	Akr1a1
1.32625	0.640471	0.634658	-0.895503	-1.14546	-0.560409	2.43135	0.0126939	1.73425	6.07756	Q7TPB1	Q7TPB1	T-complex protein 1 subunit delta	Cct4
0.772231	0.817426	1.09625	-0.940325	-1.12377	-0.621804	3.25798	0.00717738	1.7906	10.046	Q66HD0	Q66HD0	Endoplasmin	Hsp90b1
1.13525	0.347944	1.0882	-0.755652	-1.21322	-0.60252	2.26135	0.01435	1.71427	5.45775	P62907	P62907	60S ribosomal protein L10a	Rpl10a
0.943309	1.07674	0.684232	-0.93385	-1.03244	-0.737986	3.6293	0.00597651	1.80285	12.5111	P24155	P24155	Thimet oligopeptidase	Thop1
1.15606	0.703707	0.838019	-0.975971	-0.985833	-0.735979	3.47919	0.00597651	1.79852	11.4523	Q6URK4	Q6URK4	Heterogeneous nuclear ribonucleoprotein A3	Hnrnpa3
0.297768	1.40877	0.786366	-0.950058	-0.44315	-1.0997	1.93132	0.0216388	1.66194	4.39757	Q6P6V0;CON__Q3ZBD7	Q6P6V0	Glucose-6-phosphate isomerase	Gpi
0.656608	0.624452	1.27321	-0.779711	-1.3205	-0.454059	2.17759	0.015972	1.70285	5.17182	P63174	P63174	60S ribosomal protein L38	Rpl38
0.73332	0.845034	1.04498	-0.794383	-0.494584	-1.33436	2.58158	0.0109274	1.74889	6.6733	P47942	P47942	Dihydropyrimidinase-related protein 2	Dpysl2
0.629418	0.922359	1.08381	-0.970978	-1.18598	-0.478626	2.67857	0.00981018	1.75706	7.08403	Q00438;Q9Z118	Q00438	Polypyrimidine tract-binding protein 1	Ptbp1
0.64617	1.47963	0.433533	-0.75098	-0.848654	-0.9597	2.20149	0.0155427	1.70622	5.25216	F1LQ48	F1LQ48		Hnrnpl
0.444029	0.952614	1.24117	-0.729627	-0.922965	-0.985217	2.69738	0.00981018	1.75854	7.16619	P13084	P13084	Nucleophosmin	Npm1
1.13286	0.818447	0.749237	-0.785238	-1.08923	-0.826079	3.53983	0.00597651	1.80036	11.8693	P47860	P47860	ATP-dependent 6-phosphofructokinase, platelet type	Pfkp
0.768458	0.70747	1.14457	-1.19238	-0.994575	-0.43355	2.56068	0.0109274	1.747	6.58754	P62193	P62193	26S protease regulatory subunit 4	Psmc1
0.787833	0.851168	1.01459	-0.941099	-1.22602	-0.486463	2.84438	0.00857069	1.76906	7.83796	P04182	P04182	Ornithine aminotransferase, mitochondrial	Oat
0.708751	0.695984	1.24744	-0.974617	-1.0626	-0.614957	2.83016	0.00857069	1.76812	7.7706	A7VJC2	A7VJC2	Heterogeneous nuclear ribonucleoproteins A2/B1	Hnrnpa2b1
0.903265	0.653805	1.00738	-0.943768	-1.32891	-0.29177	2.22637	0.0151029	1.70963	5.33684	P07943	P07943	Aldose reductase	Akr1b1
0.80056	0.952631	0.94609	-0.890399	-1.1571	-0.651779	3.51156	0.00597651	1.79952	11.6732	P29457	P29457	Serpin H1	Serpinh1
1.11527	0.844133	0.715887	-0.861063	-1.1754	-0.638827	3.09928	0.00781015	1.78353	9.1387	P61980	P61980	Heterogeneous nuclear ribonucleoprotein K	Hnrnpk
0.736582	0.79832	1.1231	-0.8636	-1.21581	-0.578589	2.89048	0.00857069	1.772	8.05994	Q68FR9	Q68FR9	Elongation factor 1-delta	Eef1d
0.582601	1.09565	1.00151	-1.08412	-0.863863	-0.731786	3.1627	0.00738817	1.78651	9.49169	P04764;P15429;P07323	P04764	Alpha-enolase	Eno1
0.890554	0.63059	0.812086	-1.02495	-1.44264	0.134362	1.50521	0.0464709	1.55549	3.25441	Q9WVB1	Q9WVB1	Ras-related protein Rab-6A	Rab6a
0.729872	0.880402	1.02558	-0.504854	-1.30521	-0.825784	2.68076	0.00981018	1.75723	7.09356	P67779	P67779	Prohibitin	Phb
0.966659	0.896185	0.810827	-0.998342	-1.15777	-0.51756	3.07736	0.00793855	1.78245	9.01954	P34058	P34058	Heat shock protein HSP 90-beta	Hsp90ab1
1.06923	0.541073	0.852106	-0.232955	-0.728479	-1.50098	1.83138	0.0260062	1.64161	4.10899	Q5PQJ6	Q5PQJ6	Pyrroline-5-carboxylate reductase 3	Pycrl
0.653043	0.882259	0.966132	-1.37324	-0.976128	-0.152065	1.96154	0.0209563	1.66762	4.4876	Q6AYD3	Q6AYD3	Proliferation-associated protein 2G4	Pa2g4
0.868513	0.943414	0.56891	-0.49783	-1.6526	-0.230411	1.61108	0.0387142	1.58722	3.51838	Q80U96	Q80U96	Exportin-1	Xpo1
1.43186	0.254986	0.763663	-0.994036	-1.08379	-0.372682	1.79536	0.027163	1.63367	4.0083	P48721	P48721	Stress-70 protein, mitochondrial	Hspa9
0.166546	1.06748	1.22613	-1.21072	-0.828429	-0.421005	1.82441	0.0262948	1.6401	4.08938	Q68FQ0	Q68FQ0	T-complex protein 1 subunit epsilon	Cct5
1.01082	0.255667	1.23289	-0.962729	-1.14605	-0.390609	1.95418	0.0209709	1.66626	4.46554	P16036	P16036	Phosphate carrier protein, mitochondrial	Slc25a3
0.636737	0.947685	0.987171	-0.750956	-1.41065	-0.409989	2.26235	0.01435	1.7144	5.46126	Q3KR86	Q3KR86	MICOS complex subunit Mic60	Immt
0.604822	0.816395	1.08591	-0.749967	-1.46263	-0.294528	1.98233	0.0203444	1.67142	4.55031	Q64640	Q64640	Adenosine kinase	Adk
0.702734	1.00983	0.878997	-1.1765	-1.11276	-0.30229	2.37185	0.0129647	1.7277	5.85435	Q66HA8	Q66HA8	Heat shock protein 105 kDa	Hsph1
0.942567	0.858339	0.848564	-1.06907	-1.15284	-0.427559	2.80354	0.00857069	1.76631	7.64592	P69897;CON__ENSEMBL:ENSBTAP00000025008	P69897	Tubulin beta-5 chain	Tubb5
1.0586	0.673747	0.963298	-1.06306	-0.948036	-0.684555	3.43504	0.00597651	1.7971	11.1576	P62630;P62632	P62630;P62632	Elongation factor 1-alpha 1;Elongation factor 1-alpha 2	Eef1a1;Eef1a2
0.813651	0.914879	1.00101	-0.991842	-0.920887	-0.816806	4.78354	0.00288894	1.81969	24.5031	P05065;P09117;P00884	P05065	Fructose-bisphosphate aldolase A	Aldoa
0.631168	0.761194	1.10565	-0.706369	-1.48566	-0.305985	1.94927	0.020985	1.66534	4.45089	Q63507	Q63507	60S ribosomal protein L14	Rpl14
0.819107	0.847228	0.661686	-0.140871	-0.476411	-1.71074	1.49441	0.0472406	1.55201	3.22814	P20280	P20280	60S ribosomal protein L21	Rpl21
0.473409	0.886861	1.21515	-0.806588	-1.27029	-0.49854	2.28229	0.0140409	1.71695	5.53117	P32551	P32551	Cytochrome b-c1 complex subunit 2, mitochondrial	Uqcrc2
0.925703	0.601061	0.927236	-0.860501	-1.47201	-0.12149	1.80577	0.0269094	1.636	4.03724	Q68FR6	Q68FR6	Elongation factor 1-gamma	Eef1g
0.685025	0.714476	1.18758	-0.82119	-1.31676	-0.449131	2.34604	0.0132961	1.72472	5.75966	P38983	P38983	40S ribosomal protein SA	Rpsa
0.605244	0.61827	1.39129	-1.02794	-0.797131	-0.789733	2.52003	0.0113586	1.7432	6.42346	P55260	P55260	Annexin A4	Anxa4
0.86648	0.654222	1.17452	-0.972173	-0.939456	-0.783591	3.42644	0.00597651	1.79681	11.101	Q6P9V9;P68370;Q68FR8;Q6AY56	Q6P9V9;P68370;Q68FR8;Q6AY56	Tubulin alpha-1B chain;Tubulin alpha-1A chain;Tubulin alpha-3 chain;Tubulin alpha-8 chain	Tuba1b;Tuba1a;Tuba3a;Tuba8
0.802489	0.92885	0.866724	-0.467607	-1.42157	-0.708884	2.4108	0.0126939	1.73204	5.99969	P83732	P83732	60S ribosomal protein L24	Rpl24
0.45	0.74627	1.40148	-0.914364	-0.733302	-0.95008	2.40886	0.0126939	1.73183	5.99239	O70199	O70199	UDP-glucose 6-dehydrogenase	Ugdh
0.140466	1.2107	1.10178	-0.548792	-1.25743	-0.646719	1.80262	0.0269734	1.6353	4.02845	Q9WVC0	Q9WVC0	Septin-7	Septin7
0.924338	0.798911	0.937395	-1.05015	-1.1436	-0.466891	2.91927	0.00857069	1.77376	8.20145	P31000;P48675;P21807;P23565;P19527;P12839;P16884	P31000	Vimentin	Vim
0.861749	1.10028	0.693344	-0.522078	-0.971743	-1.16155	2.86272	0.00857069	1.77025	7.92558	P05426	P05426	60S ribosomal protein L7	Rpl7
0.324354	1.09767	1.17069	-1.04194	-0.900466	-0.650315	2.37869	0.0128741	1.72848	5.87965	Q8VHV7	Q8VHV7	Heterogeneous nuclear ribonucleoprotein H;Heterogeneous nuclear ribonucleoprotein H, N-terminally processed	Hnrnph1
1.04183	0.633666	0.911825	-0.976865	-1.26923	-0.341222	2.34739	0.0132961	1.72488	5.76458	Q5RKI1	Q5RKI1	Eukaryotic initiation factor 4A-II;Eukaryotic initiation factor 4A-II, N-terminally processed	Eif4a2
0.901783	0.756855	0.996937	-0.836252	-1.27421	-0.545115	2.86483	0.00857069	1.77038	7.93575	O88600	O88600	Heat shock 70 kDa protein 4	Hspa4
1.09588	0.639582	0.909727	-1.08315	-1.07187	-0.490167	2.763	0.0089083	1.76346	7.45948	P04797;Q9ESV6	P04797	Glyceraldehyde-3-phosphate dehydrogenase	Gapdh
0.54521	1.03372	0.973134	-0.27364	-1.04788	-1.23054	2.16737	0.0161316	1.70138	5.13774	Q63617	Q63617	Hypoxia up-regulated protein 1	Hyou1
0.604802	0.916546	1.03802	-1.08123	-1.21613	-0.262001	2.20164	0.0155427	1.70624	5.25265	Q5I0G4	Q5I0G4	Glycine--tRNA ligase	Gars
0.925675	0.806272	0.918725	-1.02096	-1.18812	-0.441589	2.81526	0.00857069	1.76711	7.70061	P05197	P05197	Elongation factor 2	Eef2
0.753558	0.800189	1.07633	-0.75107	-1.32933	-0.549673	2.63358	0.0103995	1.75338	6.89083	P63018;P14659;P55063;P0DMW1;P0DMW0	P63018	Heat shock cognate 71 kDa protein	Hspa8
0.900007	0.487735	1.19106	-0.942878	-1.20933	-0.426592	2.30028	0.0140409	1.7192	5.59491	Q64303;P35465	Q64303	Serine/threonine-protein kinase PAK 2;PAK-2p27;PAK-2p34	Pak2
0.884284	0.463102	1.15702	-1.08957	-1.1957	-0.219146	1.97235	0.0205536	1.66961	4.52011	P13471	P13471	40S ribosomal protein S14	Rps14
0.811861	0.836485	0.987671	-0.925198	-1.27148	-0.439335	2.68217	0.00981018	1.75734	7.09971	Q4KLN6	Q4KLN6	Ribonucleoside-diphosphate reductase subunit M2	Rrm2
0.735035	0.459833	1.31661	-1.05572	-1.14058	-0.315184	1.99859	0.0201222	1.67432	4.5998	P40329	P40329	Arginine--tRNA ligase, cytoplasmic	Rars
0.689366	0.572785	1.32271	-1.01303	-1.09051	-0.481314	2.33355	0.0134002	1.72324	5.7143	P62909	P62909	40S ribosomal protein S3	Rps3
0.943687	0.86454	0.78796	-1.35576	-0.8788	-0.361629	2.39939	0.0127139	1.73079	5.95679	P50399	P50399	Rab GDP dissociation inhibitor beta	Gdi2
0.653785	0.872548	1.12306	-1.01988	-1.11655	-0.512967	2.80278	0.00857069	1.76626	7.64238	P10760	P10760	Adenosylhomocysteinase	Ahcy
1.40304	0.55348	0.551447	-1.1924	-0.916506	-0.399058	1.98544	0.0203444	1.67198	4.55972	O54975	O54975	Xaa-Pro aminopeptidase 1;Xaa-Pro aminopeptidase 1, N-terminally processed	Xpnpep1
0.783876	1.15828	0.732925	-0.90265	-1.1324	-0.640026	3.09635	0.00781015	1.78339	9.12265	P63039	P63039	60 kDa heat shock protein, mitochondrial	Hspd1
0.962993	0.899084	0.71308	-0.670616	-1.44848	-0.456063	2.2809	0.0140409	1.71677	5.52628	P62278	P62278	40S ribosomal protein S13	Rps13
1.26702	0.519028	0.780222	-0.671307	-1.31519	-0.579777	2.23541	0.0150113	1.71085	5.36787	P62268	P62268	40S ribosomal protein S23	Rps23
0.830526	0.965212	0.935614	-0.848645	-1.01459	-0.868117	4.9774	0.00288894	1.8209	27.4111	D3ZHA0	D3ZHA0	Filamin-C	Flnc
0.986735	0.697044	1.00214	-0.724613	-1.19012	-0.771188	3.25833	0.00717738	1.79062	10.0481	Q5M7U6	Q5M7U6	Actin-related protein 2	Actr2
0.872786	0.534923	1.09922	-0.899639	-1.37056	-0.236727	1.98159	0.0203444	1.67128	4.54805	Q9EQS0	Q9EQS0	Transaldolase	Taldo1
0.826035	0.592517	1.03561	-1.42793	-0.918419	-0.107819	1.80627	0.0269094	1.63611	4.03862	P14408	P14408	Fumarate hydratase, mitochondrial	Fh
1.16677	0.419426	1.03617	-0.629493	-1.05565	-0.937237	2.57446	0.0109274	1.74825	6.64399	Q4QRB4	Q4QRB4	Tubulin beta-3 chain	Tubb3
0.84872	0.57586	1.2112	-1.05831	-1.03044	-0.547034	2.68016	0.00981018	1.75719	7.09093	P97700	P97700	Mitochondrial 2-oxoglutarate/malate carrier protein	Slc25a11
0.696684	0.820427	1.10112	-1.08733	-1.13621	-0.394687	2.54429	0.0109274	1.74549	6.52096	Q66X93	Q66X93	Staphylococcal nuclease domain-containing protein 1	Snd1
0.455036	1.06188	0.937794	-0.485797	-1.53744	-0.431469	1.8079	0.0269094	1.63647	4.04318	P41123	P41123	60S ribosomal protein L13	Rpl13
0.152007	0.987965	1.34668	-0.861939	-1.06184	-0.562878	1.90984	0.0226171	1.65777	4.33437	P22734	P22734	Catechol O-methyltransferase	Comt
0.962831	0.512966	1.0222	-1.16561	-1.17544	-0.156957	1.94924	0.020985	1.66533	4.4508	Q9JJ54;Q3SWU3	Q9JJ54	Heterogeneous nuclear ribonucleoprotein D0	Hnrnpd
0.879463	0.246659	1.22577	-0.521239	-1.51359	-0.317061	1.54512	0.043687	1.56793	3.35251	P18298	P18298	S-adenosylmethionine synthase isoform type-2	Mat2a
1.03829	0.817921	0.833384	-0.944434	-1.14062	-0.604539	3.32081	0.00670738	1.79306	10.428	P10719	P10719	ATP synthase subunit beta, mitochondrial	Atp5b
0.725809	0.834895	1.08834	-1.1755	-0.985991	-0.487553	2.79938	0.00857069	1.76603	7.62659	P63259;P60711	P63259;P60711	Actin, cytoplasmic 2;Actin, cytoplasmic 2, N-terminally processed;Actin, cytoplasmic 1;Actin, cytoplasmic 1, N-terminally processed	Actg1;Actb
0.865026	0.719859	0.817441	-0.938936	-1.47767	0.0142839	1.6637	0.0350871	1.60155	3.65414	P68136;P68035;P63269;P62738	P68136;P68035;P63269;P62738	Actin, alpha skeletal muscle;Actin, alpha cardiac muscle 1;Actin, gamma-enteric smooth muscle;Actin, aortic smooth muscle	Acta1;Actc1;Actg2;Acta2
0.568478	0.758265	1.31215	-0.793252	-0.768377	-1.07726	2.70667	0.00981018	1.75926	7.2071	Q62826	Q62826	Heterogeneous nuclear ribonucleoprotein M	Hnrnpm
0.723803	0.754111	1.05017	-0.992207	-1.3339	-0.201976	2.06363	0.0183737	1.68539	4.80174	Q6P502	Q6P502	T-complex protein 1 subunit gamma	Cct3
0.670962	0.958816	1.02887	-0.870761	-1.22213	-0.565756	2.89742	0.00857069	1.77243	8.09383	P28480	P28480	T-complex protein 1 subunit alpha	Tcp1
0.709135	0.570761	1.1856	-1.27721	-1.05697	-0.131317	1.84097	0.0255666	1.64367	4.1361	F1LMZ8	F1LMZ8	26S proteasome non-ATPase regulatory subunit 11	Psmd11
0.903672	0.799283	0.943293	-0.704686	-1.34045	-0.601115	2.77287	0.0089083	1.76417	7.50448	P27952	P27952	40S ribosomal protein S2	Rps2
1.00438	0.953991	0.460271	-0.758029	-1.50701	-0.153606	1.706	0.0324284	1.61243	3.76563	Q3B8Q2	Q3B8Q2	Eukaryotic initiation factor 4A-III;Eukaryotic initiation factor 4A-III, N-terminally processed	Eif4a3
1.01426	0.424343	1.17945	-0.92158	-1.08465	-0.611829	2.543	0.0109274	1.74537	6.51576	P62963;CON__P02584	P62963	Profilin-1	Pfn1
1.01524	0.522318	0.985575	-1.16555	-1.15054	-0.207039	2.04369	0.0185618	1.68209	4.73914	P62250	P62250	40S ribosomal protein S16	Rps16
0.709068	0.628377	1.20508	-0.958016	-1.28063	-0.303878	2.12455	0.0167824	1.69502	4.99695	P85972	P85972	Vinculin	Vcl
0.873837	0.660327	1.1032	-0.709851	-1.29676	-0.630758	2.69359	0.00981018	1.75824	7.14959	Q5XIH7	Q5XIH7	Prohibitin-2	Phb2
0.778192	0.51319	1.13122	-0.968438	-1.38138	-0.0727824	1.71661	0.0317955	1.61507	3.79391	P04642;P19629;P42123	P04642	L-lactate dehydrogenase A chain	Ldha
1.03444	0.713618	0.897486	-1.01433	-1.17332	-0.457895	2.76629	0.0089083	1.76369	7.47444	P11980;P12928	P11980	Pyruvate kinase PKM	Pkm
0.831147	0.789652	1.04786	-1.26248	-0.652511	-0.753665	3.01303	0.00830792	1.7791	8.67802	Q6IMY8	Q6IMY8		Hnrnpu
0.843556	0.359617	1.32076	-0.805803	-1.23944	-0.478693	2.0469	0.0185618	1.68262	4.74916	Q09073	Q09073	ADP/ATP translocase 2;ADP/ATP translocase 2, N-terminally processed	Slc25a5
0.842191	0.591352	1.19679	-1.12169	-0.991529	-0.51711	2.6356	0.0103995	1.75355	6.89944	P50878	P50878	60S ribosomal protein L4	Rpl4
0.622113	1.023	1.04766	-1.02391	-0.952526	-0.716347	3.37903	0.00637606	1.79519	10.794	P85834	P85834	Elongation factor Tu, mitochondrial	Tufm
1.0822	1.05	0.547263	-0.763716	-1.02317	-0.892585	3.15826	0.00738817	1.78631	9.46657	P11348	P11348	Dihydropteridine reductase	Qdpr
0.930306	1.02076	0.682067	-1.06177	-1.14998	-0.421376	2.65821	0.0101458	1.75542	6.99602	Q62812;Q63862;Q9JLT0	Q62812	Myosin-9	Myh9
0.743033	0.775496	1.157	-0.948629	-1.1052	-0.621694	3.10242	0.00781015	1.78368	9.15586	P27653	P27653	C-1-tetrahydrofolate synthase, cytoplasmic;Methylenetetrahydrofolate dehydrogenase;Methenyltetrahydrofolate cyclohydrolase;Formyltetrahydrofolate synthetase;C-1-tetrahydrofolate synthase, cytoplasmic, N-terminally processed	Mthfd1
0.440248	0.84989	1.2937	-0.800339	-1.1911	-0.592397	2.32784	0.0134142	1.72256	5.69366	P48679	P48679	Prelamin-A/C;Lamin-A/C	Lmna
0.862971	0.870292	0.984743	-0.718547	-1.08012	-0.919339	4.07205	0.0058791	1.812	16.2112	Q07936	Q07936	Annexin A2	Anxa2
0.533087	0.866875	1.21438	-0.764304	-1.23658	-0.613455	2.51686	0.0113586	1.7429	6.4108	Q9ER34	Q9ER34	Aconitate hydratase, mitochondrial	Aco2
0.779552	0.548442	1.23798	-1.02926	-1.1676	-0.369117	2.23393	0.0150113	1.71065	5.36278	Q5RJP0	Q5RJP0	Aldose reductase-related protein 1	Akr1b7
0.812375	0.774332	1.12766	-0.841788	-0.877271	-0.995306	3.9309	0.0058791	1.80958	14.9294	P62982;P62986;P0CG51;Q63429	P62982;P62986;P0CG51;Q63429	Ubiquitin;60S ribosomal protein L40;Ubiquitin-40S ribosomal protein S27a;Ubiquitin-60S ribosomal protein L40;Ubiquitin;40S ribosomal protein S27a;Polyubiquitin-B;Ubiquitin;Polyubiquitin-C;Ubiquitin;Ubiquitin-related	Rps27a;Uba52;Ubb;Ubc
0.745474	1.12845	0.715943	-0.964086	-1.26413	-0.361649	2.36203	0.0131467	1.72658	5.81819	P82995	P82995	Heat shock protein HSP 90-alpha	Hsp90aa1
0.546321	0.880835	1.00097	-0.872176	-1.4681	-0.0878547	1.73162	0.0308607	1.61875	3.83418	Q3B7D9	Q3B7D9	RNA-binding protein 43	Rbm43
0.567226	0.911396	0.884586	-0.913757	-1.49275	0.0432955	1.57028	0.0419606	1.57547	3.41523	D3ZLZ7	D3ZLZ7	Inosine-5-monophosphate dehydrogenase 1	Impdh1
0.997516	1.16776	0.429272	-0.774339	-1.22699	-0.59322	2.38955	0.0127139	1.7297	5.92003	P61983	P61983	14-3-3 protein gamma;14-3-3 protein gamma, N-terminally processed	Ywhag
0.927546	0.785235	0.94208	-1.17848	-1.01826	-0.458115	2.85743	0.00857069	1.76991	7.90021	P15999	P15999	ATP synthase subunit alpha, mitochondrial	Atp5a1
1.13896	0.713006	0.667641	-1.04419	-1.2715	-0.203917	2.02981	0.0189431	1.67974	4.69592	Q68FS4	Q68FS4	Cytosol aminopeptidase	Lap3
0.948989	0.432424	1.06209	-0.99552	-1.33432	-0.11367	1.7749	0.0282005	1.62901	3.95186	P62828;Q8K586	P62828;Q8K586	GTP-binding nuclear protein Ran;GTP-binding nuclear protein Ran, testis-specific isoform	Ran;Rasl2-9
1.1604	0.284027	1.06628	-0.411033	-0.872914	-1.22676	1.99566	0.0201434	1.6738	4.59084	Q9Z2L0	Q9Z2L0	Voltage-dependent anion-selective channel protein 1	Vdac1
1.22276	0.326475	0.902959	-1.22586	-1.01828	-0.208053	1.80039	0.0269804	1.6348	4.02227	P17764	P17764	Acetyl-CoA acetyltransferase, mitochondrial	Acat1
0.669651	0.615093	1.33824	-0.889421	-1.07733	-0.656237	2.57898	0.0109274	1.74866	6.66259	Q05962	Q05962	ADP/ATP translocase 1	Slc25a4
0.884921	0.719272	0.990089	-0.918816	-1.32326	-0.352208	2.38795	0.0127139	1.72952	5.91407	P11442	P11442	Clathrin heavy chain 1	Cltc
0.617625	1.17773	0.770271	-1.02932	-1.21457	-0.321739	2.23217	0.0150113	1.71041	5.35674	P63102	P63102	14-3-3 protein zeta/delta	Ywhaz
0.88941	1.05589	0.764327	-0.781711	-0.821911	-1.106	3.77609	0.00597651	1.80642	13.6367	P19945	P19945	60S acidic ribosomal protein P0	Rplp0
0.972179	0.854252	0.726858	-1.15707	-1.18967	-0.206545	2.17302	0.0160314	1.70219	5.15655	P10860	P10860	Glutamate dehydrogenase 1, mitochondrial	Glud1
0.51315	0.863871	1.27549	-0.934215	-0.944349	-0.773943	2.83348	0.00857069	1.76834	7.78629	P04906	P04906	Glutathione S-transferase P	Gstp1
1.20256	0.148032	1.129	-0.920845	-1.0912	-0.467552	1.88623	0.0236329	1.65307	4.26568	P81155;Q9R1Z0	P81155	Voltage-dependent anion-selective channel protein 2	Vdac2
0.975531	1.16979	0.378618	-1.10141	-1.10603	-0.316507	2.04692	0.0185618	1.68263	4.74924	Q64654	Q64654	Lanosterol 14-alpha demethylase	Cyp51a1
1.1082	0.838931	0.652354	-1.1069	-1.13576	-0.356825	2.41959	0.0126939	1.73299	6.03287	P11884	P11884	Aldehyde dehydrogenase, mitochondrial	Aldh2
1.41422	0.584526	0.598908	-1.00275	-0.691949	-0.902952	2.40829	0.0126939	1.73177	5.99023	B5DF91	B5DF91	ELAV-like protein	Elavl1
0.791491	0.877632	0.93757	-0.817251	-1.37186	-0.417584	2.46538	0.0122661	1.73779	6.20837	P0C2X9	P0C2X9	Delta-1-pyrroline-5-carboxylate dehydrogenase, mitochondrial	Aldh4a1
0.474566	0.805365	1.31864	-0.589554	-0.900326	-1.10869	2.41393	0.0126939	1.73238	6.01149	P42930	P42930	Heat shock protein beta-1	Hspb1
0.706301	0.856493	1.09307	-1.12223	-1.02887	-0.504772	2.86786	0.00857069	1.77058	7.95031	O35567	O35567	Bifunctional purine biosynthesis protein PURH;Phosphoribosylaminoimidazolecarboxamide formyltransferase;IMP cyclohydrolase	Atic
0.889266	0.749609	1.05822	-0.785254	-1.15998	-0.751855	3.46463	0.00597651	1.79806	11.3544	P10111	P10111	Peptidyl-prolyl cis-trans isomerase A;Peptidyl-prolyl cis-trans isomerase A, N-terminally processed	Ppia
0.640343	1.15395	0.904655	-0.973656	-0.905243	-0.82005	3.50431	0.00597651	1.7993	11.6234	P04961	P04961	Proliferating cell nuclear antigen	Pcna
0.994884	1.08638	0.439608	-0.271209	-0.997039	-1.25263	2.03477	0.0188367	1.68058	4.71134	P49432	P49432	Pyruvate dehydrogenase E1 component subunit beta, mitochondrial	Pdhb
0.322865	0.699602	1.39209	-0.667897	-1.37178	-0.37488	1.69521	0.0330893	1.6097	3.73697	Q62940	Q62940	E3 ubiquitin-protein ligase NEDD4	Nedd4
0.83504	0.904768	0.795172	-1.28152	-1.08712	-0.166335	2.09218	0.0175233	1.68999	4.89247	B5DFN2	B5DFN2	Adenosylhomocysteinase	Ahcyl1
0.974672	0.719753	0.680771	-1.31239	-1.15645	0.0936469	1.59781	0.0397369	1.58346	3.48462	P68101	P68101	Eukaryotic translation initiation factor 2 subunit 1	Eif2s1
1.01577	0.791906	0.776886	-1.28196	-1.00183	-0.300761	2.33183	0.0134002	1.72304	5.7081	P85845	P85845	Fascin	Fscn1
0.811713	0.774974	1.00875	-1.03382	-1.24711	-0.314507	2.39484	0.0127139	1.73029	5.93976	P52873	P52873	Pyruvate carboxylase, mitochondrial	Pc
1.22345	0.642233	0.681866	-0.772694	-1.36369	-0.41117	2.14684	0.01642	1.69837	5.06986	P48037	P48037	Annexin A6	Anxa6
0.360351	0.89128	1.21593	-1.02966	-1.2206	-0.217298	1.84743	0.0253581	1.64504	4.15443	Q6RUV5	Q6RUV5	Ras-related C3 botulinum toxin substrate 1	Rac1
0.645788	0.53361	1.3659	-1.03372	-1.0886	-0.422977	2.13678	0.0164212	1.69686	5.03683	P10536	P10536	Ras-related protein Rab-1B	Rab1b
0.825088	1.35596	0.218567	-0.7952	-1.30888	-0.295533	1.65686	0.0354802	1.59974	3.63633	Q641X8	Q641X8	Eukaryotic translation initiation factor 3 subunit E	Eif3e
1.28968	0.533507	0.762141	-0.496691	-1.19153	-0.897104	2.33614	0.0134002	1.72355	5.72368	G3V9R8	G3V9R8	Heterogeneous nuclear ribonucleoprotein C	Hnrnpc
0.798785	0.577273	1.14761	-0.729446	-1.43095	-0.363276	2.04585	0.0185618	1.68245	4.74588	Q5U2Q7	Q5U2Q7	Eukaryotic peptide chain release factor subunit 1	Etf1
1.40923	0.0888402	0.833316	-1.15125	-0.970887	-0.209249	1.50137	0.0466865	1.55425	3.24504	P60901	P60901	Proteasome subunit alpha type-6	Psma6
0.380857	1.00235	1.20485	-0.749174	-1.19014	-0.648754	2.35164	0.0132961	1.72538	5.78012	P62832	P62832	60S ribosomal protein L23	Rpl23
0.797421	0.869386	1.00366	-1.26404	-0.787286	-0.619143	3.03572	0.00824704	1.78031	8.79709	Q9JLJ3	Q9JLJ3	4-trimethylaminobutyraldehyde dehydrogenase	Aldh9a1
1.28604	0.951511	0.299397	-1.21338	-0.623823	-0.69974	2.1005	0.0172975	1.6913	4.91916	Q63347	Q63347	26S protease regulatory subunit 7	Psmc2
1.48799	0.522617	0.527388	-0.650951	-0.820239	-1.06681	2.10498	0.0172269	1.692	4.93358	P14270	P14270	cAMP-specific 3,5-cyclic phosphodiesterase 4D	Pde4d
0.746385	0.73919	0.854524	-0.909084	-1.52667	0.0956524	1.51968	0.0457238	1.56007	3.28977	Q5I0C3	Q5I0C3	Methylcrotonoyl-CoA carboxylase subunit alpha, mitochondrial	Mccc1
0.798736	0.091482	1.47074	-1.12941	-0.895653	-0.335895	1.56521	0.0422656	1.57397	3.40253	Q8K1Q0	Q8K1Q0	Glycylpeptide N-tetradecanoyltransferase 1	Nmt1
0.0795808	1.35693	1.01812	-0.813978	-1.05207	-0.588577	1.80766	0.0269094	1.63642	4.04251	P47727	P47727	Carbonyl reductase [NADPH] 1	Cbr1
0.468235	1.52898	0.526359	-0.928903	-0.671665	-0.923003	2.04544	0.0185618	1.68238	4.74462	P82808	P82808	Glutamine--fructose-6-phosphate aminotransferase [isomerizing] 1	Gfpt1
0.301739	1.49319	0.634256	-0.814103	-1.20127	-0.413816	1.73453	0.0308007	1.61946	3.84202	B5DFC8	B5DFC8	Eukaryotic translation initiation factor 3 subunit C	Eif3c
0.0825376	0.718655	1.58489	-0.998806	-0.743566	-0.643706	1.62361	0.0379552	1.59072	3.55042	Q4FZT9	Q4FZT9	26S proteasome non-ATPase regulatory subunit 2	Psmd2
-0.0262831	1.49877	0.862361	-0.464807	-0.78538	-1.08466	1.50859	0.0463075	1.55656	3.26264	P48500	P48500	Triosephosphate isomerase	Tpi1
0.469455	0.775619	1.13646	-0.629713	-1.56711	-0.184713	1.61274	0.0387142	1.58769	3.5226	Q5MPA9	Q5MPA9	Serine/threonine-protein kinase DCLK2	Dclk2
0.235053	1.62995	0.540823	-0.702525	-0.691393	-1.01191	1.67259	0.0345349	1.60388	3.67741	Q68FW9	Q68FW9	COP9 signalosome complex subunit 3	Cops3
0.0832553	1.32456	0.90533	-0.547947	-0.353079	-1.41212	1.46433	0.049999	1.5421	3.15557	Q9ESW0	Q9ESW0	DNA damage-binding protein 1	Ddb1
0.819974	0.507458	1.01349	-1.55753	0.00214368	-0.785535	1.52143	0.0457238	1.56061	3.29406	P09330	P09330	Ribose-phosphate pyrophosphokinase 2	Prps2
0.567406	1.05513	0.925929	-0.310111	-0.88882	-1.34953	2.15095	0.01642	1.69898	5.08339	P85973	P85973	Purine nucleoside phosphorylase	Pnp
0.428774	1.18304	0.870683	-1.3816	-0.818485	-0.282416	1.89585	0.0232358	1.655	4.29357	P70645	P70645	Bleomycin hydrolase	Blmh
0.357632	0.887511	1.10834	0.0276373	-1.29154	-1.08957	1.5486	0.0435288	1.56899	3.36113	Q63661	Q63661	Mucin-4;Mucin-4 alpha chain;Mucin-4 beta chain	Muc4
1.23338	0.933668	0.175901	-1.34356	-0.131215	-0.868178	1.52576	0.0454804	1.56197	3.3047	Q64057	Q64057	Alpha-aminoadipic semialdehyde dehydrogenase	Aldh7a1
0.764615	1.30446	0.584947	-0.763894	-0.97477	-0.915357	2.84881	0.00857069	1.76935	7.85903	Q64537	Q64537	Calpain small subunit 1	Capns1
0.820678	0.980441	0.914828	-0.952318	-1.06376	-0.699866	3.98942	0.0058791	1.81063	15.4484	Q5XFX0	Q5XFX0	Transgelin-2	Tagln2
1.21628	0.701564	0.660233	-1.13663	-1.0825	-0.358945	2.29638	0.0140409	1.71872	5.58102	Q63081	Q63081	Protein disulfide-isomerase A6	Pdia6
0.234753	1.5588	0.563464	-0.326348	-1.13627	-0.894391	1.55641	0.0429411	1.57134	3.38056	P01946	P01946	Hemoglobin subunit alpha-1/2	Hba1
0.775945	0.780531	1.14824	-1.03404	-0.887341	-0.78334	3.64045	0.00597651	1.80314	12.5934	A2RUW1	A2RUW1	Toll-interacting protein	Tollip
0.397159	0.717914	1.33463	-0.27712	-1.31952	-0.853053	1.79298	0.0271811	1.63313	4.0017	B0BN85	B0BN85	Suppressor of G2 allele of SKP1 homolog	Sugt1
0.856475	0.982388	0.858737	-1.19266	-0.81983	-0.685107	3.47529	0.00597651	1.7984	11.426	O08623	O08623	Sequestosome-1	Sqstm1
0.672828	1.11224	0.877536	-1.20757	-0.835585	-0.619447	2.9413	0.00857069	1.77507	8.31121	O35783	O35783	Calumenin	Calu
0.74596	0.730773	1.04914	-0.978818	-1.34538	-0.201674	2.05468	0.0185618	1.68392	4.77356	P35213	P35213	14-3-3 protein beta/alpha;14-3-3 protein beta/alpha, N-terminally processed	Ywhab
0.916316	0.770147	1.04067	-0.880406	-0.878917	-0.967805	4.5793	0.00308236	1.81809	21.7692	P35355	P35355	Prostaglandin G/H synthase 2	Ptgs2
0.592275	1.03197	0.994746	-1.05303	-1.14336	-0.422601	2.54971	0.0109274	1.74599	6.5429	P35565	P35565	Calnexin	Canx
0.783163	0.863153	1.07495	-0.798598	-0.958778	-0.963892	4.22154	0.00526874	1.81418	17.6857	P36972	P36972	Adenine phosphoribosyltransferase	Aprt
1.40868	0.462524	0.6918	-0.964336	-1.03942	-0.559256	2.21928	0.0151322	1.70867	5.31259	P49134	P49134	Integrin beta-1	Itgb1
0.769587	0.776505	1.16067	-0.856717	-0.846525	-1.00352	3.69442	0.00597651	1.80451	12.9989	P97852	P97852	Peroxisomal multifunctional enzyme type 2;(3R)-hydroxyacyl-CoA dehydrogenase;Enoyl-CoA hydratase 2	Hsd17b4
