# Supplementary material for: Local membrane source gathering by p62 body drives autophagosome formation
Source: Nat Commun. 2023 Nov 13;14:7338. doi: 10.1038/s41467-023-42829-8 (PMC10643672; doi:10.1038/s41467-023-42829-8)
Supplement: Supplementary file 10 — Source Data [file 41467_2023_42829_MOESM10_ESM.xlsx]

## Sheet: Figure1
Figure1b									Figure1d
										Mix	FT	droplet
										9.05489	8.90608	9.50971
										8.84553	8.78741	8.75559
										8.45366	8.42239	7.56176
										8.23986	8.3103	7.52291
										8.23761	8.30906	7.45008
										8.20317	8.2321	7.37004
										8.17143	8.23005	7.35514
										8.16315	8.20661	7.14769
										8.1011	8.14685	7.13612
										8.04754	8.0878	7.09125
										8.0361	8.02337	7.07196
										7.95095	8.00792	7.05055
										7.93826	7.93532	6.98628
										7.93575	7.87256	6.92543
										7.92456	7.83262	6.92071
										7.86216	7.82709	6.91187
										7.84895	7.81291	6.86456
										7.82671	7.811	6.77486
										7.81096	7.80967	6.76454
										7.80199	7.79922	6.76418
										7.79625	7.78673	6.74687
										7.76866	7.76073	6.72543
										7.76451	7.75454	6.7232
										7.72271	7.73879	6.68767
										7.71008	7.72132	6.66341
										7.69295	7.7014	6.64406
										7.6737	7.69041	6.61334
										7.66226	7.66645	6.58789
										7.64384	7.65224	6.5639
										7.64198	7.62928	6.56162
										7.61859	7.60373	6.55857
										7.60699	7.59532	6.55293
										7.57343	7.59159	6.53415
										7.54755	7.57639	6.4914
										7.54374	7.5728	6.46298
										7.54004	7.55654	6.4449
										7.5302	7.55575	6.4401
										7.52512	7.536	6.43555
										7.51588	7.52994	6.42765
										7.4918	7.52894	6.42713
										7.48196	7.46618	6.42515
										7.48036	7.46358	6.41677
										7.46094	7.4574	6.40282
										7.45838	7.45147	6.39257
										7.44953	7.44729	6.38916
										7.44439	7.44361	6.38678
										7.40583	7.43253	6.3855
										7.40095	7.42965	6.38359
										7.38401	7.39113	6.37897
										7.38028	7.38141	6.35619
										7.37037	7.3724	6.35357
										7.36572	7.36558	6.35031
										7.35707	7.35751	6.34744
										7.32247	7.35608	6.34215
										7.31411	7.35199	6.34142
										7.31211	7.3483	6.3188
										7.3097	7.32849	6.31441
										7.30912	7.32755	6.31146
										7.30396	7.31463	6.30049
										7.2946	7.2978	6.29128
										7.29324	7.28717	6.26534
										7.2927	7.27542	6.25619
										7.28568	7.26906	6.25447
										7.2835	7.2659	6.23405
										7.27929	7.26546	6.22861
										7.27118	7.25816	6.22097
										7.26457	7.25749	6.21768
										7.25985	7.24564	6.21334
										7.25885	7.24095	6.21187
										7.24843	7.23916	6.20523
										7.23821	7.23013	6.20127
										7.23729	7.22935	6.19621
										7.2169	7.22438	6.18959
										7.21181	7.22286	6.18699
										7.2109	7.2199	6.18494
										7.2025	7.21953	6.16826
										7.20196	7.21131	6.13422
										7.19333	7.21059	6.13188
										7.18763	7.19678	6.11761
										7.18704	7.19586	6.11484
										7.18545	7.19583	6.10937
										7.18219	7.18754	6.10148
										7.18131	7.17885	6.09995
										7.1774	7.17833	6.09221
										7.16157	7.17715	6.07928
										7.15937	7.16265	6.06922
										7.15832	7.16042	6.05838
										7.15665	7.15515	6.05723
										7.15037	7.14295	6.04082
										7.14568	7.14133	6.04027
										7.13535	7.13923	6.03756
										7.13192	7.13244	6.03662
										7.1302	7.123	6.03593
										7.12821	7.12235	6.02921
										7.12578	7.11892	6.02652
										7.12142	7.11831	6.02568
										7.11988	7.11787	6.01344
										7.11938	7.1054	6.01247
										7.11821	7.10016	6.01182
										7.11809	7.09098	6.01168
										7.10815	7.08871	6.00805
										7.10685	7.08844	6.00782
										7.0894	7.08814	5.99701
										7.08393	7.08776	5.99701
										7.08304	7.08172	5.99317
										7.07884	7.07828	5.99098
										7.07707	7.07727	5.98502
										7.07578	7.07499	5.98458
										7.07368	7.07296	5.98415
										7.07335	7.07022	5.98187
										7.0727	7.06534	5.97913
										7.06581	7.06361	5.97819
										7.06374	7.0608	5.966
										7.05416	7.06027	5.96372
										7.05397	7.05892	5.95388
										7.0537	7.05777	5.95324
										7.05298	7.0553	5.94891
										7.05267	7.05324	5.94455
										7.04878	7.04399	5.94422
										7.04308	7.04352	5.93848
										7.04127	7.04349	5.93263
										7.0382	7.04056	5.92147
										7.03573	7.02977	5.91892
										7.03224	7.02788	5.91074
										7.02614	7.02307	5.90016
										7.02319	7.0104	5.89537
										7.0155	7.00996	5.89272
										7.01152	7.00843	5.89171
										7.01079	7.00647	5.89071
										7.00997	7.0025	5.88741
										7.00694	6.99805	5.882
										7.00447	6.99778	5.87875
										7.00013	6.98812	5.86342
										6.99912	6.98699	5.85707
										6.99332	6.98096	5.85421
										6.98876	6.97665	5.85313
										6.98592	6.97101	5.85265
										6.98285	6.97014	5.84991
										6.98181	6.96732	5.84598
										6.97469	6.96507	5.84418
										6.97438	6.95917	5.84133
										6.9718	6.9591	5.83398
										6.96993	6.95845	5.82961
										6.96678	6.9531	5.82756
										6.96387	6.95208	5.8272
										6.96165	6.95124	5.82295
										6.95877	6.94918	5.81233
										6.95325	6.94831	5.80207
										6.94175	6.94127	5.79954
										6.94091	6.94107	5.79688
										6.93984	6.94043	5.79057
										6.93571	6.93977	5.78932
										6.9352	6.93933	5.78924
										6.93465	6.93368	5.7883
										6.93246	6.91769	5.78786
										6.92884	6.91518	5.78659
										6.92248	6.91426	5.78358
										6.91511	6.91421	5.78286
										6.91306	6.90754	5.78214
										6.91129	6.90437	5.77947
										6.90969	6.90302	5.77701
										6.90587	6.90077	5.7713
										6.90367	6.89049	5.77012
										6.89976	6.88787	5.76318
										6.89527	6.88294	5.76233
										6.89311	6.8814	5.75572
										6.89172	6.87888	5.75392
										6.8895	6.87885	5.75247
										6.8883	6.87826	5.7518
										6.88764	6.87593	5.75091
										6.88647	6.87404	5.74956
										6.88252	6.87304	5.7473
										6.87959	6.87242	5.74455
										6.87815	6.8702	5.74088
										6.87526	6.869	5.73407
										6.87402	6.86673	5.73269
										6.87264	6.86302	5.73122
										6.85954	6.8591	5.73087
										6.85788	6.85657	5.73014
										6.85383	6.85652	5.72957
										6.85181	6.85353	5.72852
										6.85147	6.85322	5.7282
										6.84992	6.85317	5.72643
										6.84969	6.84926	5.72286
										6.84917	6.84878	5.72203
										6.84844	6.84717	5.71897
										6.84722	6.8462	5.71581
										6.84717	6.8459	5.71359
										6.84703	6.84336	5.71326
										6.84374	6.84252	5.70161
										6.84321	6.84222	5.7009
										6.84289	6.84088	5.70057
										6.84269	6.84031	5.70001
										6.83869	6.83978	5.6917
										6.83783	6.83958	5.68355
										6.83769	6.83894	5.68173
										6.83702	6.83624	5.67881
										6.83575	6.83419	5.67754
										6.83475	6.83408	5.67665
										6.83401	6.8338	5.67663
										6.8334	6.83084	5.66958
										6.83272	6.8304	5.66718
										6.82804	6.82941	5.66657
										6.82607	6.82893	5.66221
										6.82585	6.82809	5.66022
										6.82332	6.82561	5.65659
										6.8222	6.82309	5.64941
										6.82031	6.82097	5.64919
										6.818	6.8103	5.64628
										6.81692	6.8085	5.64519
										6.81658	6.80792	5.63748
										6.81525	6.80752	5.6349
										6.81396	6.8068	5.63384
										6.81347	6.80634	5.62978
										6.81323	6.80213	5.62963
										6.81081	6.7955	5.6202
										6.81046	6.79108	5.61899
										6.80562	6.79038	5.6175
										6.80547	6.78993	5.61648
										6.8045	6.7899	5.61594
										6.80063	6.78917	5.61156
										6.79979	6.78907	5.60961
										6.79967	6.7854	5.60767
										6.79763	6.7851	5.60554
										6.79743	6.7849	5.60309
										6.79707	6.78382	5.59657
										6.79683	6.78033	5.5963
										6.79563	6.7776	5.59464
										6.79492	6.77699	5.59368
										6.79489	6.77662	5.59316
										6.79344	6.77628	5.58885
										6.79287	6.77506	5.58838
										6.79285	6.77433	5.58684
										6.79169	6.77366	5.58638
										6.78991	6.77327	5.58594
										6.78821	6.77317	5.58476
										6.77751	6.76749	5.583
										6.77691	6.76699	5.56937
										6.77691	6.76485	5.56696
										6.77618	6.76471	5.56602
										6.77616	6.7615	5.56483
										6.77612	6.75996	5.55879
										6.77186	6.75631	5.55708
										6.77109	6.75537	5.55594
										6.77073	6.75454	5.55471
										6.76675	6.7539	5.54931
										6.76655	6.753	5.54737
										6.76641	6.75208	5.5414
										6.76622	6.75162	5.54111
										6.76187	6.75012	5.5351
										6.75976	6.74976	5.53487
										6.75558	6.7494	5.53179
										6.75498	6.74761	5.52759
										6.75428	6.74608	5.52732
										6.7535	6.74349	5.5233
										6.752	6.74111	5.52074
										6.75157	6.73786	5.51786
										6.75078	6.73756	5.51709
										6.74352	6.7364	5.51707
										6.74349	6.73616	5.51412
										6.74298	6.73575	5.51351
										6.7424	6.73281	5.51167
										6.74149	6.73273	5.51164
										6.74072	6.72943	5.51136
										6.74063	6.72863	5.50311
										6.73863	6.72851	5.50282
										6.73352	6.72662	5.50262
										6.73118	6.72408	5.50139
										6.7306	6.72372	5.49845
										6.72862	6.72329	5.49572
										6.72715	6.72196	5.495
										6.72609	6.72108	5.49437
										6.72409	6.71378	5.49427
										6.71987	6.71175	5.49357
										6.71671	6.71116	5.4931
										6.71285	6.71075	5.49209
										6.71087	6.70996	5.49114
										6.71076	6.70732	5.49009
										6.70652	6.70484	5.48954
										6.70473	6.70315	5.4894
										6.70316	6.70114	5.48785
										6.70274	6.70091	5.4861
										6.70273	6.69932	5.48552
										6.70193	6.69814	5.48355
										6.70169	6.69756	5.47746
										6.70092	6.696	5.46985
										6.70023	6.69489	5.46869
										6.69967	6.69176	5.46596
										6.69934	6.69118	5.46423
										6.69794	6.68874	5.46344
										6.69463	6.68772	5.46295
										6.69336	6.6877	5.4567
										6.6894	6.68756	5.45578
										6.68462	6.68746	5.45131
										6.6843	6.68656	5.44841
										6.67749	6.68655	5.44148
										6.67743	6.68467	5.44103
										6.67573	6.68432	5.43971
										6.67053	6.68351	5.4376
										6.6701	6.6832	5.43672
										6.66978	6.68225	5.43317
										6.66758	6.67952	5.43107
										6.66734	6.67838	5.43062
										6.66571	6.67802	5.42773
										6.66409	6.67365	5.42701
										6.66304	6.67252	5.42477
										6.65921	6.67223	5.42402
										6.65651	6.67205	5.42217
										6.65599	6.66926	5.42198
										6.65596	6.66916	5.42113
										6.65555	6.66888	5.42001
										6.6533	6.66762	5.41611
										6.65255	6.66742	5.41452
										6.65186	6.66622	5.41341
										6.65164	6.66605	5.41094
										6.65038	6.66431	5.4108
										6.64943	6.66377	5.40989
										6.64845	6.66315	5.40952
										6.64447	6.66307	5.40759
										6.64404	6.66254	5.40642
										6.64222	6.66008	5.40479
										6.64175	6.65795	5.40404
										6.63967	6.65364	5.40338
										6.63928	6.65269	5.40118
										6.6372	6.65161	5.40027
										6.63712	6.65068	5.39996
										6.63547	6.64879	5.39505
										6.63416	6.64809	5.39419
										6.63326	6.64767	5.39404
										6.62919	6.6428	5.393
										6.62818	6.64081	5.39267
										6.62628	6.63885	5.3883
										6.62622	6.63532	5.38733
										6.62587	6.63497	5.38701
										6.62411	6.63344	5.38629
										6.62316	6.63041	5.38621
										6.6231	6.62961	5.38541
										6.62305	6.62948	5.38523
										6.62254	6.62637	5.385
										6.62244	6.62409	5.38445
										6.6216	6.62148	5.38356
										6.62152	6.62136	5.38219
										6.61795	6.62116	5.37941
										6.61788	6.61942	5.37918
										6.61723	6.61833	5.37908
										6.61711	6.61618	5.37789
										6.61663	6.61506	5.37689
										6.6163	6.61464	5.37641
										6.61626	6.61387	5.37307
										6.61549	6.61308	5.36755
										6.61532	6.61192	5.36574
										6.61401	6.6118	5.36565
										6.61288	6.61171	5.36264
										6.60991	6.6113	5.36197
										6.60922	6.61093	5.36034
										6.60572	6.61045	5.35629
										6.6054	6.60952	5.35582
										6.60343	6.60915	5.35017
										6.6032	6.60137	5.34987
										6.60314	6.59839	5.34652
										6.59865	6.59524	5.34529
										6.59662	6.59146	5.34408
										6.59647	6.59097	5.34107
										6.59044	6.59	5.3404
										6.58793	6.58828	5.33899
										6.58587	6.58785	5.33823
										6.58581	6.58694	5.33806
										6.58362	6.58037	5.33354
										6.57971	6.57738	5.33181
										6.57406	6.57716	5.32982
										6.57246	6.57688	5.32729
										6.57128	6.57678	5.3272
										6.57034	6.57448	5.32571
										6.5683	6.57252	5.32548
										6.56795	6.57215	5.32544
										6.56721	6.57025	5.32428
										6.56714	6.57002	5.32416
										6.56622	6.56833	5.3175
										6.56545	6.56735	5.31711
										6.56411	6.56666	5.31548
										6.56392	6.56478	5.31349
										6.56315	6.56459	5.31077
										6.56038	6.5642	5.30982
										6.55807	6.56377	5.3086
										6.55609	6.56361	5.30799
										6.55561	6.56245	5.30793
										6.55486	6.55774	5.3062
										6.55379	6.55692	5.30471
										6.55361	6.55621	5.30424
										6.55352	6.55515	5.303
										6.55243	6.55383	5.30254
										6.55141	6.55299	5.30194
										6.54979	6.55165	5.29786
										6.54877	6.55022	5.2977
										6.54726	6.54877	5.29758
										6.54724	6.54866	5.29717
										6.54428	6.5485	5.29701
										6.54369	6.54633	5.29462
										6.54303	6.54619	5.29217
										6.54161	6.54368	5.28952
										6.54123	6.541	5.2844
										6.53959	6.54063	5.28374
										6.53903	6.5403	5.28161
										6.53696	6.53898	5.28144
										6.53651	6.53715	5.27988
										6.53461	6.53651	5.27794
										6.53294	6.53381	5.27671
										6.5284	6.53223	5.27645
										6.52799	6.53175	5.27624
										6.52637	6.53149	5.27435
										6.52494	6.53146	5.27329
										6.52404	6.52995	5.2701
										6.52367	6.52979	5.26923
										6.51897	6.52928	5.26905
										6.5171	6.52799	5.26749
										6.51599	6.52686	5.26634
										6.51583	6.52619	5.26627
										6.5158	6.52401	5.26525
										6.51565	6.52253	5.26458
										6.5153	6.52109	5.26244
										6.51451	6.51955	5.26134
										6.51393	6.51677	5.26112
										6.51298	6.51605	5.2601
										6.51163	6.51544	5.25778
										6.51109	6.5148	5.25555
										6.51049	6.51432	5.25517
										6.50977	6.51216	5.25413
										6.50713	6.51203	5.2537
										6.50709	6.5112	5.25244
										6.50634	6.51057	5.2473
										6.50627	6.50942	5.24595
										6.50495	6.50721	5.24302
										6.49966	6.50614	5.24183
										6.49838	6.50332	5.23909
										6.49798	6.5003	5.23826
										6.49795	6.50016	5.23444
										6.49505	6.4994	5.23294
										6.49503	6.49924	5.23267
										6.49427	6.49912	5.23159
										6.49287	6.49776	5.23002
										6.49271	6.49706	5.22922
										6.49243	6.49691	5.22232
										6.49156	6.49503	5.22118
										6.48993	6.49418	5.22017
										6.48943	6.49295	5.2198
										6.48852	6.49271	5.21909
										6.48468	6.4886	5.21876
										6.48248	6.4872	5.21783
										6.48222	6.48712	5.21564
										6.48202	6.48583	5.21549
										6.48062	6.4851	5.21256
										6.48013	6.48327	5.2087
										6.48005	6.48188	5.20737
										6.47999	6.48176	5.20694
										6.47901	6.48052	5.20639
										6.47502	6.47608	5.20566
										6.47316	6.47294	5.20335
										6.47216	6.46972	5.20146
										6.47089	6.46819	5.20078
										6.47084	6.4667	5.1996
										6.46951	6.46538	5.19918
										6.46822	6.46506	5.19915
										6.46557	6.46408	5.19606
										6.46262	6.46402	5.19547
										6.46167	6.46387	5.19323
										6.46159	6.46228	5.19032
										6.46	6.46195	5.18919
										6.45982	6.46125	5.18844
										6.45901	6.46005	5.18814
										6.45887	6.45964	5.1879
										6.45867	6.45945	5.1869
										6.45781	6.45943	5.18668
										6.45495	6.45772	5.18551
										6.45265	6.4576	5.18402
										6.45146	6.45595	5.18334
										6.45089	6.45529	5.1811
										6.45059	6.45385	5.17986
										6.45016	6.45277	5.17956
										6.44813	6.45163	5.17929
										6.44636	6.44943	5.17897
										6.44619	6.4494	5.17894
										6.44579	6.44658	5.17825
										6.44478	6.44596	5.17815
										6.44438	6.44509	5.1773
										6.44322	6.44445	5.17617
										6.43869	6.44444	5.17532
										6.43662	6.44432	5.17516
										6.43608	6.44422	5.17486
										6.43582	6.44357	5.172
										6.43465	6.44256	5.17011
										6.43406	6.44223	5.16999
										6.4327	6.44114	5.16791
										6.43256	6.44093	5.16529
										6.43192	6.44071	5.16358
										6.42943	6.43968	5.16255
										6.42675	6.4386	5.16201
										6.42624	6.43853	5.16075
										6.42618	6.43849	5.15897
										6.42569	6.43687	5.15688
										6.4255	6.43645	5.15645
										6.42364	6.43641	5.15497
										6.42137	6.43638	5.15388
										6.41883	6.43468	5.15024
										6.41539	6.43388	5.14875
										6.41396	6.43272	5.14742
										6.4119	6.43194	5.14652
										6.41159	6.43095	5.14501
										6.41129	6.43011	5.14411
										6.40884	6.42969	5.14404
										6.40873	6.42617	5.14073
										6.40761	6.42605	5.14022
										6.40603	6.42575	5.13933
										6.40577	6.42436	5.13803
										6.40558	6.42353	5.13673
										6.40398	6.42347	5.13369
										6.40201	6.42261	5.1324
										6.39939	6.41821	5.13213
										6.39778	6.41773	5.128
										6.39525	6.41715	5.12612
										6.39447	6.41586	5.12499
										6.39419	6.41553	5.1245
										6.39396	6.41366	5.12389
										6.39137	6.41247	5.12356
										6.39088	6.40982	5.12339
										6.38998	6.40962	5.12328
										6.38893	6.40888	5.1211
										6.38621	6.40837	5.12094
										6.38574	6.40676	5.12084
										6.3855	6.4065	5.1179
										6.38514	6.40634	5.11743
										6.38462	6.40585	5.11721
										6.38373	6.40238	5.11676
										6.38353	6.40186	5.11663
										6.38298	6.40068	5.11659
										6.38297	6.40067	5.11544
										6.38286	6.40024	5.11489
										6.38217	6.39954	5.11363
										6.38042	6.3995	5.1135
										6.37897	6.39911	5.11231
										6.37872	6.39879	5.11214
										6.37869	6.39819	5.11099
										6.37664	6.39733	5.11086
										6.37439	6.39667	5.11063
										6.37302	6.39632	5.10961
										6.37198	6.39627	5.10931
										6.37167	6.39619	5.10858
										6.36966	6.39554	5.1085
										6.36963	6.39401	5.10681
										6.36907	6.39371	5.10624
										6.36886	6.39182	5.10483
										6.36884	6.39177	5.10445
										6.36842	6.3913	5.10438
										6.36791	6.39067	5.1042
										6.36788	6.39021	5.10407
										6.36749	6.38968	5.10141
										6.36655	6.389	5.10131
										6.36599	6.38894	5.09918
										6.36572	6.38844	5.09724
										6.36568	6.38725	5.09592
										6.36496	6.38682	5.09582
										6.36491	6.38432	5.09567
										6.3639	6.38406	5.09548
										6.36248	6.384	5.09521
										6.36228	6.38391	5.09401
										6.36208	6.38334	5.09383
										6.36031	6.38258	5.09352
										6.36013	6.3813	5.09303
										6.35981	6.38044	5.09107
										6.35914	6.37898	5.09094
										6.35816	6.37518	5.0904
										6.3581	6.37492	5.08929
										6.3574	6.37448	5.08928
										6.35709	6.37385	5.0876
										6.35693	6.37306	5.08758
										6.35587	6.37086	5.0865
										6.35519	6.37075	5.08544
										6.35517	6.37069	5.08337
										6.35489	6.36979	5.08308
										6.35475	6.36946	5.0805
										6.35469	6.36874	5.07927
										6.35459	6.36839	5.07688
										6.35453	6.36749	5.07525
										6.35448	6.36676	5.07367
										6.3539	6.36616	5.06955
										6.35061	6.36289	5.06943
										6.34962	6.36254	5.06887
										6.3494	6.3624	5.06815
										6.34841	6.35995	5.06774
										6.34697	6.35988	5.06719
										6.34607	6.35702	5.06543
										6.34576	6.35577	5.0614
										6.34422	6.35452	5.05913
										6.34414	6.35344	5.059
										6.3412	6.35249	5.05544
										6.34103	6.35169	5.05458
										6.33957	6.35145	5.05354
										6.33904	6.35141	5.05293
										6.3378	6.34936	5.05175
										6.33652	6.34596	5.05086
										6.33549	6.34488	5.05031
										6.33498	6.34452	5.04957
										6.33271	6.34289	5.04918
										6.3327	6.33978	5.04697
										6.33268	6.33936	5.04594
										6.33173	6.33897	5.04573
										6.33141	6.33851	5.04354
										6.33021	6.33755	5.04271
										6.32946	6.33634	5.04127
										6.32779	6.33467	5.04109
										6.32726	6.33466	5.03983
										6.3254	6.33176	5.0397
										6.32529	6.33153	5.03892
										6.32522	6.33048	5.03892
										6.32518	6.32924	5.03802
										6.324	6.32906	5.03141
										6.32295	6.32779	5.03011
										6.32177	6.32722	5.03003
										6.32173	6.32717	5.02951
										6.32101	6.32586	5.02922
										6.31982	6.32516	5.02816
										6.31942	6.32055	5.02789
										6.3194	6.32037	5.02709
										6.31914	6.32002	5.02598
										6.31819	6.31965	5.02526
										6.31714	6.31755	5.02452
										6.31622	6.31529	5.02354
										6.31475	6.31459	5.02276
										6.31457	6.31415	5.01855
										6.31453	6.314	5.0177
										6.31297	6.31166	5.01696
										6.31251	6.31089	5.01659
										6.31172	6.30935	5.01625
										6.31084	6.3082	5.01551
										6.3103	6.30808	5.01424
										6.30955	6.30703	5.01253
										6.30871	6.30566	5.01166
										6.30833	6.30557	5.01158
										6.30782	6.30417	5.01003
										6.30732	6.30414	5.00656
										6.30662	6.30321	5.00638
										6.30612	6.30279	5.00574
										6.30575	6.30264	5.00402
										6.30386	6.30229	5.00314
										6.30366	6.30211	5.00157
										6.30341	6.30191	5.00104
										6.30333	6.30174	5.00078
										6.30304	6.30086	5.00018
										6.30239	6.29885	4.99817
										6.30215	6.29836	4.99607
										6.3015	6.29801	4.9956
										6.30111	6.29795	4.99471
										6.30032	6.29762	4.99275
										6.30011	6.29573	4.99186
										6.29645	6.29443	4.99144
										6.296	6.29319	4.98943
										6.29424	6.292	4.98906
										6.29411	6.2892	4.98878
										6.29253	6.28828	4.98854
										6.29174	6.28788	4.98811
										6.29118	6.28647	4.98721
										6.29082	6.2859	4.98668
										6.29011	6.28403	4.98597
										6.28874	6.28345	4.98481
										6.28814	6.28213	4.98405
										6.2875	6.28172	4.98204
										6.28743	6.28167	4.98133
										6.28708	6.28092	4.97995
										6.2868	6.28048	4.97811
										6.28621	6.28043	4.97779
										6.28329	6.28009	4.97652
										6.28328	6.2795	4.97567
										6.28322	6.27795	4.97563
										6.28243	6.27633	4.97454
										6.2816	6.27477	4.9739
										6.27841	6.27456	4.97233
										6.27725	6.27263	4.97033
										6.27677	6.27236	4.96918
										6.2739	6.27233	4.96546
										6.27261	6.27226	4.96301
										6.27078	6.27072	4.96271
										6.26983	6.27	4.96044
										6.26931	6.26763	4.9593
										6.26754	6.26617	4.95908
										6.26657	6.26608	4.95829
										6.26627	6.26504	4.95731
										6.26448	6.26411	4.95646
										6.26446	6.26344	4.95539
										6.26382	6.26251	4.95302
										6.2635	6.26113	4.94998
										6.26242	6.26022	4.94976
										6.26129	6.25864	4.94918
										6.26113	6.25825	4.94917
										6.25962	6.2573	4.94559
										6.2591	6.25583	4.94462
										6.25909	6.25574	4.9429
										6.2588	6.2551	4.94189
										6.25681	6.25424	4.93832
										6.25589	6.25316	4.93774
										6.2549	6.24827	4.93699
										6.25476	6.2474	4.93585
										6.25416	6.24658	4.93502
										6.2539	6.2462	4.93371
										6.25176	6.24604	4.93238
										6.25036	6.24593	4.932
										6.25027	6.24588	4.92872
										6.24954	6.24467	4.9283
										6.24954	6.24418	4.92799
										6.24859	6.24203	4.92726
										6.24846	6.24159	4.92626
										6.248	6.23933	4.92514
										6.24775	6.23715	4.92452
										6.24707	6.23583	4.92224
										6.24633	6.23524	4.91797
										6.24492	6.23511	4.91745
										6.24262	6.23498	4.91655
										6.24065	6.23425	4.91646
										6.24044	6.23053	4.91573
										6.24004	6.23017	4.91439
										6.23976	6.2283	4.91317
										6.23916	6.22759	4.91301
										6.23542	6.22663	4.91274
										6.23454	6.22602	4.91215
										6.23394	6.22519	4.91152
										6.23038	6.22466	4.91122
										6.22974	6.22441	4.91116
										6.22844	6.22436	4.90946
										6.22734	6.22209	4.90926
										6.22705	6.22153	4.90792
										6.22647	6.22121	4.9048
										6.226	6.22066	4.90479
										6.22549	6.21989	4.9045
										6.22509	6.21724	4.90352
										6.22433	6.21711	4.90328
										6.22392	6.21626	4.89954
										6.22248	6.216	4.89938
										6.22213	6.21581	4.89899
										6.21978	6.21542	4.89868
										6.21869	6.21537	4.8986
										6.21839	6.2152	4.89845
										6.21822	6.21402	4.89572
										6.21689	6.2127	4.89565
										6.21617	6.21059	4.89482
										6.21598	6.20989	4.89231
										6.21507	6.20952	4.89164
										6.21493	6.20913	4.88907
										6.21359	6.20905	4.88768
										6.21202	6.20894	4.88636
										6.20964	6.20854	4.88523
										6.20861	6.20625	4.88506
										6.2085	6.20619	4.8847
										6.20833	6.20554	4.88247
										6.20715	6.20513	4.8812
										6.20666	6.20316	4.88092
										6.20517	6.2026	4.87959
										6.20511	6.20225	4.87942
										6.20483	6.20178	4.8781
										6.20462	6.2014	4.87501
										6.20421	6.20094	4.87438
										6.20415	6.19989	4.87288
										6.20234	6.19854	4.8719
										6.20223	6.19813	4.87143
										6.20194	6.19751	4.87071
										6.2018	6.19634	4.87059
										6.20124	6.19515	4.87057
										6.19865	6.19222	4.86906
										6.19538	6.1914	4.86901
										6.19519	6.19128	4.86901
										6.19424	6.19066	4.86755
										6.19379	6.18962	4.86633
										6.19261	6.1887	4.86399
										6.19194	6.18836	4.86322
										6.19177	6.18783	4.86244
										6.19146	6.18585	4.86227
										6.19118	6.1848	4.86039
										6.19094	6.1823	4.85982
										6.18959	6.18138	4.85945
										6.18778	6.18074	4.85798
										6.18676	6.17799	4.85714
										6.18674	6.17698	4.85585
										6.18504	6.17681	4.85448
										6.18405	6.17616	4.85424
										6.18349	6.17555	4.8542
										6.18308	6.17388	4.85338
										6.18233	6.17196	4.85322
										6.18151	6.17036	4.85289
										6.1804	6.16822	4.84997
										6.18019	6.16555	4.84718
										6.1801	6.16514	4.84697
										6.17972	6.16311	4.84683
										6.1791	6.16296	4.84382
										6.1772	6.16142	4.84331
										6.17581	6.15998	4.84325
										6.17397	6.15845	4.84315
										6.17186	6.15744	4.84212
										6.17038	6.1571	4.84208
										6.16932	6.15704	4.84206
										6.16932	6.15677	4.84094
										6.16785	6.15513	4.84041
										6.16778	6.15429	4.8399
										6.16659	6.15356	4.83977
										6.16231	6.15331	4.83924
										6.16215	6.15331	4.83921
										6.16106	6.15289	4.83866
										6.15623	6.15173	4.83769
										6.15455	6.15116	4.8361
										6.15402	6.15015	4.83353
										6.15333	6.14905	4.83333
										6.15085	6.14898	4.83301
										6.14902	6.14848	4.83283
										6.14706	6.14799	4.83231
										6.14675	6.14699	4.83218
										6.14577	6.14657	4.83128
										6.14534	6.14381	4.82954
										6.14503	6.14359	4.82917
										6.1449	6.1433	4.82821
										6.14473	6.1427	4.82608
										6.14462	6.14132	4.82589
										6.14115	6.14127	4.82465
										6.14068	6.13989	4.82369
										6.14049	6.13803	4.82336
										6.14012	6.13668	4.82241
										6.1399	6.13633	4.82106
										6.13955	6.13405	4.81928
										6.13875	6.13296	4.81628
										6.13836	6.13196	4.81548
										6.13734	6.13133	4.81505
										6.13666	6.13092	4.81353
										6.13246	6.12909	4.8133
										6.12961	6.12426	4.81233
										6.12895	6.12346	4.81028
										6.12895	6.1226	4.80981
										6.1288	6.1226	4.80935
										6.12856	6.12254	4.80902
										6.12473	6.12211	4.80891
										6.12362	6.12023	4.8088
										6.12146	6.1202	4.80876
										6.12143	6.11989	4.8083
										6.1214	6.11983	4.80774
										6.12095	6.11865	4.80725
										6.12095	6.1181	4.8071
										6.12089	6.11756	4.8069
										6.11982	6.11671	4.80672
										6.11924	6.11634	4.8067
										6.11891	6.1153	4.80611
										6.11871	6.11515	4.80555
										6.11864	6.11456	4.80526
										6.11686	6.11456	4.80374
										6.11664	6.11398	4.80343
										6.11585	6.11363	4.80342
										6.11505	6.11332	4.80303
										6.11492	6.11248	4.80266
										6.11382	6.11247	4.80106
										6.1135	6.11231	4.79893
										6.11219	6.11156	4.79867
										6.11058	6.11139	4.79754
										6.11048	6.10678	4.79701
										6.10969	6.10477	4.79586
										6.109	6.10455	4.79375
										6.10886	6.10401	4.79356
										6.1082	6.10387	4.79331
										6.10612	6.10282	4.79264
										6.1058	6.10264	4.78691
										6.10454	6.10138	4.78685
										6.10435	6.0998	4.78582
										6.10398	6.09975	4.78492
										6.10298	6.09973	4.78424
										6.10244	6.09705	4.78343
										6.10083	6.09701	4.78164
										6.10063	6.09698	4.78116
										6.10012	6.09674	4.77926
										6.09953	6.09557	4.77852
										6.09933	6.09166	4.7784
										6.09729	6.09087	4.77816
										6.09621	6.09017	4.77693
										6.09539	6.08832	4.77614
										6.09496	6.08762	4.77292
										6.09465	6.08743	4.77272
										6.09321	6.08723	4.77188
										6.09307	6.08692	4.76986
										6.09178	6.085	4.7698
										6.09159	6.0844	4.76592
										6.09091	6.08415	4.76393
										6.08993	6.08359	4.76245
										6.08841	6.08309	4.76239
										6.08708	6.08268	4.76223
										6.08658	6.0814	4.76202
										6.08591	6.08001	4.76041
										6.08566	6.08001	4.75889
										6.08402	6.07957	4.75774
										6.08378	6.07945	4.7572
										6.08328	6.07918	4.75694
										6.08312	6.07899	4.7566
										6.08296	6.07865	4.75638
										6.08291	6.07862	4.75537
										6.08246	6.07833	4.7541
										6.08169	6.07818	4.75398
										6.08097	6.07755	4.75314
										6.08095	6.07667	4.7522
										6.0809	6.07651	4.75208
										6.08027	6.07622	4.75049
										6.07894	6.07611	4.74951
										6.07669	6.07431	4.74598
										6.0766	6.0743	4.74594
										6.07606	6.07393	4.74396
										6.07594	6.07379	4.74235
										6.07472	6.07355	4.74136
										6.07398	6.07208	4.74087
										6.07367	6.07175	4.74057
										6.07302	6.07044	4.74054
										6.07258	6.07014	4.73943
										6.07205	6.06974	4.73766
										6.06889	6.06866	4.73645
										6.06881	6.06822	4.73494
										6.06729	6.06798	4.73433
										6.06679	6.06691	4.73398
										6.0639	6.06508	4.73123
										6.05989	6.06445	4.73065
										6.05982	6.06164	4.72905
										6.05613	6.06148	4.729
										6.05529	6.06118	4.72756
										6.05283	6.06078	4.72614
										6.05261	6.05898	4.72353
										6.05219	6.05879	4.72118
										6.05143	6.0579	4.72107
										6.05095	6.05754	4.71936
										6.04878	6.0572	4.71864
										6.04833	6.05708	4.71222
										6.04828	6.05701	4.71188
										6.04718	6.05698	4.71114
										6.04712	6.0563	4.71073
										6.04477	6.05501	4.71027
										6.04456	6.0541	4.70932
										6.04401	6.05191	4.70919
										6.04394	6.05183	4.70889
										6.04274	6.05172	4.70859
										6.04208	6.05159	4.70824
										6.04064	6.05146	4.70788
										6.03977	6.05126	4.70687
										6.03951	6.05116	4.70654
										6.03811	6.05009	4.70648
										6.03605	6.04983	4.70439
										6.03455	6.04881	4.70397
										6.03413	6.04874	4.70364
										6.03132	6.04819	4.70209
										6.03063	6.04713	4.70165
										6.03039	6.04698	4.70018
										6.02985	6.04675	4.70017
										6.02951	6.04624	4.69908
										6.02946	6.04615	4.69839
										6.02858	6.0455	4.69797
										6.02695	6.04291	4.69632
										6.02659	6.04038	4.69575
										6.02417	6.03778	4.69261
										6.02392	6.0371	4.69257
										6.02354	6.03595	4.69253
										6.02263	6.0357	4.69228
										6.02169	6.03252	4.69191
										6.01933	6.03225	4.68919
										6.0185	6.03201	4.68822
										6.01835	6.0299	4.68812
										6.01749	6.02954	4.68639
										6.01734	6.02908	4.68229
										6.01528	6.02858	4.68035
										6.01493	6.02836	4.68003
										6.01466	6.02826	4.67808
										6.0143	6.02781	4.6778
										6.01404	6.02745	4.67499
										6.01333	6.02699	4.67482
										6.01228	6.02694	4.67387
										6.01178	6.02653	4.67311
										6.01134	6.02643	4.67207
										6.00836	6.02487	4.67059
										6.00802	6.02471	4.66997
										6.00687	6.02425	4.6691
										6.00615	6.02421	4.66874
										6.00607	6.0238	4.66821
										6.00573	6.02377	4.66813
										6.00545	6.02092	4.66786
										6.00528	6.01848	4.66735
										6.00522	6.01788	4.66607
										6.00517	6.01765	4.66574
										6.00479	6.01643	4.66546
										6.00316	6.016	4.66439
										6.00269	6.01574	4.66229
										6.00227	6.01573	4.66207
										6.00164	6.01566	4.66152
										6.0015	6.01557	4.66126
										5.99939	6.0142	4.65886
										5.99847	6.01345	4.65615
										5.99701	6.01242	4.65482
										5.99388	6.01172	4.6543
										5.9914	6.01117	4.654
										5.99097	6.0094	4.65393
										5.99084	6.00932	4.65363
										5.98943	6.00906	4.65148
										5.98923	6.00874	4.65073
										5.98827	6.00775	4.65039
										5.98638	6.00697	4.65014
										5.98583	6.00579	4.64857
										5.98577	6.00543	4.64614
										5.98558	6.00371	4.6457
										5.9852	6.00311	4.6424
										5.98391	6.00245	4.63882
										5.98255	5.99935	4.63809
										5.98245	5.99896	4.63677
										5.98243	5.99846	4.63655
										5.98211	5.99625	4.63364
										5.98183	5.99551	4.62836
										5.98122	5.99527	4.62768
										5.98089	5.99369	4.62691
										5.98022	5.99358	4.62639
										5.97973	5.99289	4.62375
										5.97929	5.99232	4.62271
										5.97832	5.99148	4.62227
										5.97799	5.99033	4.62045
										5.97786	5.98871	4.61984
										5.97684	5.98839	4.61941
										5.97652	5.98817	4.61845
										5.97604	5.98545	4.61563
										5.97501	5.98538	4.61544
										5.9745	5.98393	4.61493
										5.9742	5.98365	4.61311
										5.97346	5.9832	4.61117
										5.97292	5.98227	4.61028
										5.97169	5.98215	4.60986
										5.97128	5.98174	4.60831
										5.97035	5.98127	4.60607
										5.9689	5.98024	4.60602
										5.96742	5.97865	4.60524
										5.9672	5.9782	4.6027
										5.96651	5.97378	4.59935
										5.96418	5.97312	4.59878
										5.96189	5.97239	4.59562
										5.96173	5.97218	4.59137
										5.9617	5.9717	4.59065
										5.96146	5.97104	4.59058
										5.95898	5.97097	4.58909
										5.95763	5.96862	4.58709
										5.95761	5.96843	4.5848
										5.95715	5.9681	4.58443
										5.95693	5.96781	4.58366
										5.95641	5.9678	4.58132
										5.95622	5.96711	4.57866
										5.95581	5.96665	4.57857
										5.95576	5.96637	4.57729
										5.9557	5.96468	4.57513
										5.95547	5.96449	4.5747
										5.95495	5.96387	4.5736
										5.95471	5.96196	4.57359
										5.95471	5.96172	4.57358
										5.95463	5.96081	4.57314
										5.95454	5.96033	4.57119
										5.95375	5.96024	4.56866
										5.95296	5.9598	4.56831
										5.95203	5.95963	4.568
										5.95174	5.95845	4.56781
										5.95078	5.95842	4.56744
										5.95033	5.9584	4.56612
										5.94797	5.95682	4.56582
										5.94759	5.95669	4.56575
										5.94694	5.95664	4.56426
										5.94622	5.95597	4.56311
										5.9452	5.95593	4.56149
										5.94459	5.95471	4.55977
										5.94406	5.95462	4.55695
										5.9428	5.95302	4.55679
										5.94225	5.95251	4.55633
										5.94149	5.95245	4.55619
										5.94017	5.95237	4.55615
										5.93981	5.95213	4.55577
										5.93961	5.9519	4.55519
										5.93897	5.95174	4.55405
										5.93824	5.95124	4.55349
										5.93559	5.95123	4.55233
										5.93542	5.94891	4.55078
										5.9353	5.948	4.55071
										5.93528	5.94715	4.54908
										5.93503	5.94687	4.54847
										5.9341	5.94645	4.54796
										5.93394	5.94598	4.54724
										5.93337	5.94579	4.54464
										5.93314	5.94548	4.54371
										5.93226	5.94515	4.54369
										5.93158	5.94446	4.54241
										5.93141	5.9434	4.54159
										5.92972	5.94221	4.54103
										5.92912	5.94182	4.53963
										5.92911	5.94133	4.53826
										5.92861	5.93944	4.53738
										5.92825	5.93723	4.53704
										5.92796	5.93577	4.53524
										5.92708	5.93498	4.5351
										5.92644	5.93456	4.53292
										5.92641	5.93387	4.53032
										5.92632	5.93303	4.52932
										5.92583	5.93294	4.52863
										5.92382	5.93291	4.52706
										5.92373	5.9307	4.52524
										5.9236	5.9299	4.52099
										5.92339	5.92675	4.5187
										5.92091	5.92653	4.5177
										5.91926	5.92588	4.51627
										5.91905	5.9257	4.51606
										5.91699	5.92542	4.51547
										5.91677	5.92471	4.5154
										5.91652	5.92424	4.51533
										5.91587	5.92374	4.51224
										5.91566	5.92305	4.5118
										5.91529	5.92287	4.51044
										5.9142	5.92098	4.51018
										5.91405	5.92084	4.50997
										5.91268	5.92016	4.50738
										5.91265	5.91977	4.50619
										5.91205	5.91874	4.50284
										5.91136	5.91851	4.50153
										5.91097	5.91827	4.4999
										5.91097	5.91782	4.49937
										5.9101	5.91683	4.49925
										5.90976	5.91674	4.49867
										5.90973	5.91648	4.49864
										5.90943	5.91535	4.49773
										5.90853	5.9136	4.49728
										5.90794	5.91347	4.49693
										5.90779	5.9129	4.49672
										5.90756	5.91132	4.49567
										5.90548	5.9111	4.49564
										5.90476	5.9109	4.49559
										5.90339	5.90977	4.49437
										5.89939	5.90958	4.49411
										5.89891	5.90824	4.49351
										5.89828	5.90791	4.49167
										5.89796	5.90791	4.49003
										5.89767	5.90744	4.48963
										5.89704	5.90514	4.48958
										5.89688	5.90452	4.48809
										5.89664	5.9042	4.48793
										5.89525	5.90402	4.48668
										5.8952	5.9023	4.486
										5.89516	5.90189	4.48393
										5.895	5.9018	4.48187
										5.89478	5.90131	4.48168
										5.89455	5.90077	4.48155
										5.8944	5.89841	4.47856
										5.89409	5.89795	4.47648
										5.89368	5.89761	4.47238
										5.89352	5.89757	4.47189
										5.89296	5.89726	4.47006
										5.89275	5.89667	4.46867
										5.89249	5.89645	4.46829
										5.89106	5.89601	4.46706
										5.89091	5.89478	4.46664
										5.89086	5.89304	4.46608
										5.88991	5.89291	4.46263
										5.88965	5.89291	4.46249
										5.888	5.89237	4.46105
										5.88748	5.89035	4.45765
										5.8868	5.89024	4.45744
										5.88642	5.88985	4.4563
										5.88627	5.8898	4.4561
										5.88615	5.88928	4.45552
										5.88555	5.88916	4.4553
										5.88549	5.8889	4.4552
										5.88496	5.88836	4.45262
										5.88446	5.88769	4.4509
										5.884	5.887	4.44989
										5.88324	5.88692	4.44911
										5.88313	5.88651	4.44886
										5.88301	5.88616	4.44885
										5.88271	5.88558	4.44841
										5.87937	5.88493	4.4484
										5.87689	5.88485	4.44646
										5.8756	5.88479	4.44548
										5.87551	5.8846	4.44532
										5.87545	5.8833	4.44465
										5.87536	5.88302	4.44344
										5.87531	5.88219	4.44164
										5.87492	5.88154	4.44157
										5.87475	5.88126	4.44128
										5.87422	5.87902	4.44072
										5.87422	5.87868	4.43905
										5.87394	5.87819	4.43815
										5.87377	5.87795	4.43552
										5.87372	5.87764	4.43498
										5.87227	5.87753	4.43425
										5.87157	5.87661	4.43208
										5.8698	5.87606	4.43175
										5.86957	5.87484	4.43045
										5.8694	5.87331	4.4301
										5.86874	5.87271	4.42848
										5.86837	5.87252	4.42844
										5.86677	5.87231	4.42796
										5.8667	5.87228	4.42234
										5.86585	5.87199	4.42207
										5.86582	5.8718	4.4217
										5.865	5.87152	4.42151
										5.86408	5.87095	4.42027
										5.86399	5.86827	4.41955
										5.86308	5.86785	4.41863
										5.86259	5.86657	4.418
										5.86249	5.86653	4.41766
										5.86146	5.86628	4.41731
										5.86086	5.86544	4.41702
										5.85983	5.86473	4.4169
										5.85957	5.86423	4.41661
										5.85818	5.86409	4.41592
										5.85673	5.86376	4.41505
										5.85611	5.86322	4.41424
										5.85594	5.86295	4.41192
										5.85562	5.86253	4.40818
										5.85318	5.86215	4.40715
										5.85275	5.86196	4.40573
										5.85245	5.86179	4.40473
										5.85178	5.86074	4.40225
										5.85145	5.85965	4.40071
										5.85143	5.85929	4.40027
										5.85071	5.85896	4.39758
										5.85025	5.85893	4.39624
										5.84954	5.85835	4.39095
										5.84883	5.85644	4.39061
										5.84841	5.85628	4.38939
										5.84679	5.85612	4.38785
										5.84642	5.85511	4.38722
										5.84634	5.85508	4.38684
										5.84546	5.85141	4.38546
										5.84531	5.84758	4.3853
										5.84519	5.84405	4.38509
										5.84508	5.84367	4.38373
										5.845	5.84232	4.38271
										5.84272	5.84222	4.38243
										5.84268	5.8421	4.38158
										5.84243	5.84124	4.37934
										5.84206	5.83991	4.37791
										5.84139	5.83962	4.37431
										5.84138	5.83885	4.37399
										5.84051	5.83726	4.37324
										5.83994	5.83666	4.37147
										5.83959	5.83607	4.37128
										5.83896	5.83606	4.37109
										5.83775	5.83563	4.371
										5.83746	5.83523	4.37064
										5.83712	5.8339	4.36771
										5.83577	5.83359	4.36462
										5.83528	5.83326	4.36128
										5.83525	5.8309	4.35761
										5.83488	5.83088	4.3567
										5.83399	5.83039	4.35009
										5.8335	5.83034	4.34914
										5.83319	5.82972	4.34877
										5.83243	5.82781	4.34756
										5.83196	5.82724	4.34675
										5.83177	5.82532	4.34505
										5.82958	5.82452	4.34427
										5.82923	5.82412	4.34086
										5.82878	5.824	4.34013
										5.82741	5.82395	4.33593
										5.8272	5.82138	4.33591
										5.82631	5.82052	4.33447
										5.82626	5.82042	4.33293
										5.82468	5.82033	4.33108
										5.82351	5.82016	4.32449
										5.82338	5.82003	4.32262
										5.82275	5.81993	4.32238
										5.82266	5.81963	4.32208
										5.82242	5.81913	4.3209
										5.82212	5.81902	4.32016
										5.82185	5.81857	4.31745
										5.82164	5.81829	4.31564
										5.82143	5.81703	4.31447
										5.82113	5.81693	4.31412
										5.82097	5.8168	4.31412
										5.81909	5.81659	4.31389
										5.81877	5.81629	4.3135
										5.81811	5.816	4.31148
										5.81665	5.81597	4.31114
										5.81568	5.81484	4.3106
										5.81525	5.81477	4.31056
										5.81512	5.81402	4.30878
										5.8143	5.81398	4.30801
										5.81361	5.81377	4.30781
										5.81231	5.81246	4.30667
										5.81115	5.81188	4.30162
										5.81057	5.81178	4.30091
										5.80976	5.81078	4.29878
										5.80916	5.81047	4.29833
										5.80909	5.81033	4.29562
										5.80849	5.80939	4.29553
										5.80723	5.80905	4.29512
										5.80686	5.80873	4.29507
										5.80682	5.80868	4.29482
										5.80652	5.80633	4.2945
										5.80601	5.80585	4.2934
										5.80586	5.80551	4.29222
										5.80479	5.80451	4.2916
										5.80441	5.80408	4.29073
										5.8028	5.80389	4.29068
										5.80243	5.80185	4.29056
										5.80177	5.80155	4.29027
										5.80104	5.80153	4.28792
										5.80036	5.8006	4.28695
										5.80031	5.80028	4.28607
										5.79772	5.80022	4.28484
										5.7976	5.79989	4.28349
										5.79696	5.7994	4.2829
										5.79486	5.7986	4.28276
										5.79345	5.79857	4.28235
										5.79322	5.79765	4.28165
										5.79266	5.79739	4.28153
										5.79175	5.796	4.28051
										5.7917	5.79582	4.28008
										5.78947	5.79549	4.27767
										5.78821	5.79516	4.27283
										5.78816	5.79493	4.27018
										5.78796	5.79421	4.26999
										5.78767	5.79405	4.26931
										5.78693	5.7937	4.26726
										5.78687	5.79245	4.26685
										5.78683	5.79186	4.26387
										5.78652	5.79177	4.26337
										5.78648	5.79168	4.25624
										5.78577	5.79001	4.25515
										5.78511	5.78997	4.25514
										5.78432	5.78889	4.25199
										5.78385	5.78796	4.25047
										5.78335	5.78758	4.25026
										5.78199	5.78699	4.25015
										5.78168	5.7868	4.25009
										5.78153	5.78614	4.24835
										5.7809	5.78576	4.24814
										5.78062	5.78481	4.24782
										5.78045	5.78402	4.24633
										5.77969	5.78353	4.24464
										5.77951	5.78349	4.24453
										5.77902	5.78332	4.2414
										5.77829	5.78262	4.22845
										5.77598	5.782	4.22699
										5.77362	5.78186	4.22492
										5.77338	5.78165	4.2218
										5.77241	5.78098	4.22179
										5.7711	5.78032	4.22148
										5.77109	5.77971	4.22104
										5.771	5.77965	4.22081
										5.76881	5.77952	4.21994
										5.76793	5.77937	4.21954
										5.76762	5.77893	4.21908
										5.76636	5.77871	4.21689
										5.76568	5.77819	4.21445
										5.76489	5.77624	4.21242
										5.76426	5.77568	4.21137
										5.75956	5.77563	4.21071
										5.75775	5.77512	4.20985
										5.75733	5.77485	4.20904
										5.75718	5.77311	4.20862
										5.75581	5.7729	4.20734
										5.7557	5.77111	4.20033
										5.75534	5.77064	4.19945
										5.75519	5.77058	4.19904
										5.75446	5.76991	4.19829
										5.75306	5.76971	4.19823
										5.75254	5.76957	4.19673
										5.75216	5.7687	4.19416
										5.75168	5.76863	4.19148
										5.75117	5.76853	4.1903
										5.75113	5.76819	4.18989
										5.75105	5.76771	4.18337
										5.74993	5.76697	4.1819
										5.74757	5.76653	4.17756
										5.74748	5.76443	4.17532
										5.7472	5.76396	4.17153
										5.74711	5.76368	4.17114
										5.74625	5.76362	4.16987
										5.74486	5.76268	4.1681
										5.74472	5.76165	4.16668
										5.74459	5.76093	4.16639
										5.7441	5.76054	4.16595
										5.74299	5.76052	4.16189
										5.74054	5.76012	4.1604
										5.73867	5.76004	4.15894
										5.73841	5.75995	4.15326
										5.73834	5.75944	4.15075
										5.73833	5.7594	4.14952
										5.73818	5.75636	4.14857
										5.73728	5.75601	4.14854
										5.73586	5.75587	4.14056
										5.73539	5.75544	4.14048
										5.73458	5.75494	4.13859
										5.73401	5.75448	4.13746
										5.7337	5.75367	4.13558
										5.73278	5.75318	4.13309
										5.73219	5.75196	4.13242
										5.73142	5.75163	4.12875
										5.73128	5.75087	4.12572
										5.73068	5.75054	4.12461
										5.73048	5.75012	4.12101
										5.73046	5.75003	4.1199
										5.73021	5.74978	4.1165
										5.72983	5.74959	4.11647
										5.72882	5.74957	4.11603
										5.72745	5.74957	4.11312
										5.72691	5.74868	4.11211
										5.7265	5.74781	4.11024
										5.72614	5.74736	4.1095
										5.72601	5.74654	4.10907
										5.72598	5.74624	4.10525
										5.72507	5.74578	4.10072
										5.72489	5.74458	4.09588
										5.72469	5.74434	4.09493
										5.72417	5.74355	4.09332
										5.72403	5.74056	4.09253
										5.72402	5.74031	4.09165
										5.72294	5.73868	4.09067
										5.72205	5.73774	4.08964
										5.72168	5.73733	4.08694
										5.72125	5.73661	4.08438
										5.72056	5.73532	4.0821
										5.72051	5.7353	4.08185
										5.72014	5.73306	4.08167
										5.71727	5.7321	4.08024
										5.71674	5.73189	4.07952
										5.7158	5.73188	4.07669
										5.71495	5.73004	4.07579
										5.71478	5.72875	4.07576
										5.71465	5.72853	4.07517
										5.71441	5.7281	4.07015
										5.71418	5.72798	4.06846
										5.71394	5.72752	4.06791
										5.71323	5.72624	4.06735
										5.7121	5.72621	4.06723
										5.71203	5.72578	4.06228
										5.71186	5.72347	4.06063
										5.71175	5.723	4.05837
										5.71064	5.72185	4.05694
										5.71041	5.72164	4.05653
										5.71022	5.72007	4.05599
										5.71001	5.71843	4.05281
										5.70915	5.71814	4.05275
										5.70649	5.71755	4.04602
										5.70612	5.71728	4.04419
										5.70591	5.71702	4.0439
										5.70539	5.71632	4.04372
										5.70484	5.71578	4.04221
										5.7038	5.71475	4.0406
										5.70373	5.71438	4.03721
										5.70275	5.71254	4.03507
										5.70265	5.71077	4.03421
										5.70259	5.71048	4.03358
										5.70136	5.71008	4.03175
										5.70098	5.70896	4.02867
										5.7009	5.70886	4.02829
										5.70087	5.70856	4.02511
										5.70042	5.70851	4.01916
										5.69902	5.70835	4.01832
										5.6988	5.70785	4.01733
										5.6981	5.70772	4.01118
										5.69798	5.70727	4.01046
										5.69718	5.70713	4.00862
										5.69633	5.70638	3.99589
										5.69483	5.706	3.99475
										5.692	5.70383	3.99372
										5.69184	5.7036	3.99291
										5.6908	5.70347	3.99106
										5.68939	5.70332	3.98614
										5.68711	5.70313	3.98474
										5.68519	5.70277	3.97833
										5.68409	5.70205	3.97223
										5.68389	5.70198	3.9674
										5.68312	5.70106	3.96389
										5.68228	5.70066	3.96362
										5.68224	5.70045	3.96116
										5.68186	5.70013	3.95652
										5.68156	5.69717	3.95473
										5.6811	5.69612	3.95422
										5.68017	5.69473	3.95182
										5.6788	5.69457	3.95154
										5.67736	5.69375	3.95092
										5.67722	5.69309	3.95063
										5.67636	5.69288	3.94988
										5.67616	5.69273	3.94717
										5.67468	5.69267	3.94698
										5.67401	5.69209	3.9445
										5.67372	5.69138	3.94208
										5.67298	5.69121	3.94069
										5.67274	5.6911	3.94031
										5.67172	5.68994	3.93117
										5.6717	5.68937	3.93101
										5.66935	5.68865	3.93047
										5.6683	5.68842	3.92922
										5.6683	5.68738	3.92796
										5.66798	5.68681	3.92392
										5.66761	5.68569	3.92333
										5.66756	5.68563	3.92126
										5.66743	5.68534	3.92005
										5.6668	5.68523	3.91817
										5.66599	5.68351	3.91719
										5.66517	5.68219	3.90578
										5.66492	5.68101	3.90379
										5.66488	5.68022	3.90314
										5.66434	5.67931	3.90247
										5.66407	5.67566	3.89542
										5.66239	5.67526	3.89221
										5.66203	5.67511	3.88757
										5.6619	5.6745	3.88534
										5.66102	5.67407	3.88456
										5.66047	5.67348	3.88326
										5.65974	5.673	3.88071
										5.65928	5.67284	3.88024
										5.65853	5.67255	3.87979
										5.65693	5.67156	3.87776
										5.65642	5.67061	3.87335
										5.65627	5.67036	3.87157
										5.65609	5.67001	3.87149
										5.65604	5.66984	3.87064
										5.65583	5.66912	3.86992
										5.65477	5.66903	3.86983
										5.65445	5.66863	3.86829
										5.65151	5.66596	3.8584
										5.65067	5.66575	3.85725
										5.65019	5.6654	3.84626
										5.64736	5.66367	3.84466
										5.6469	5.66302	3.83983
										5.64685	5.66292	3.83918
										5.64617	5.66265	3.83835
										5.64594	5.66244	3.83793
										5.64493	5.66169	3.83735
										5.64476	5.66152	3.82525
										5.64439	5.66094	3.81846
										5.64424	5.65905	3.8183
										5.64319	5.65816	3.8126
										5.64159	5.6566	3.81154
										5.6408	5.65627	3.80692
										5.64065	5.6543	3.80663
										5.63944	5.65404	3.80648
										5.63852	5.65403	3.79845
										5.63826	5.654	3.7918
										5.63647	5.65279	3.79175
										5.6361	5.65271	3.79161
										5.63587	5.65268	3.78873
										5.63543	5.65254	3.78704
										5.63489	5.65189	3.782
										5.63484	5.651	3.77901
										5.63477	5.65051	3.76739
										5.63411	5.65048	3.76502
										5.63276	5.64973	3.76011
										5.63173	5.64875	3.75848
										5.63081	5.64833	3.75058
										5.63032	5.6478	3.74503
										5.62946	5.64745	3.74176
										5.62917	5.64722	3.73918
										5.62788	5.6471	3.72498
										5.62779	5.64618	3.72281
										5.62687	5.64521	3.71081
										5.62598	5.64469	3.71063
										5.62553	5.64407	3.70612
										5.62541	5.64406	3.70006
										5.62469	5.64335	3.69397
										5.62384	5.64182	3.69304
										5.62344	5.64174	3.68846
										5.62333	5.6409	3.6878
										5.62185	5.64045	3.68635
										5.62152	5.64008	3.68542
										5.6215	5.63994	3.68208
										5.62065	5.63886	3.68182
										5.61947	5.63869	3.68035
										5.61762	5.63798	3.67865
										5.61592	5.63745	3.67827
										5.61562	5.63713	3.67554
										5.61427	5.63706	3.67002
										5.61351	5.63627	3.66915
										5.61315	5.635	3.66878
										5.6129	5.63478	3.66582
										5.61258	5.63436	3.66546
										5.61226	5.63409	3.65687
										5.61169	5.63409	3.65323
										5.61139	5.63377	3.65215
										5.61077	5.63311	3.65112
										5.61062	5.63303	3.63936
										5.61054	5.63302	3.63545
										5.61004	5.6326	3.63168
										5.60914	5.63225	3.63166
										5.60769	5.63216	3.62936
										5.60698	5.6316	3.62417
										5.60569	5.63145	3.62391
										5.60531	5.62998	3.61983
										5.60512	5.62976	3.61177
										5.6042	5.62958	3.6074
										5.60413	5.62942	3.60692
										5.60403	5.62876	3.60261
										5.60368	5.62726	3.59738
										5.60342	5.62716	3.59694
										5.60286	5.62668	3.59681
										5.60285	5.626	3.59626
										5.60257	5.62249	3.5886
										5.60183	5.62245	3.5832
										5.60143	5.62226	3.56597
										5.60049	5.62116	3.56573
										5.599	5.62012	3.55664
										5.59838	5.61982	3.55394
										5.59704	5.61936	3.55172
										5.59699	5.61934	3.54887
										5.59629	5.61791	3.54879
										5.59535	5.61699	3.5421
										5.59468	5.61675	3.54205
										5.59418	5.61475	3.53998
										5.59333	5.61411	3.53135
										5.59314	5.61383	3.53087
										5.59278	5.61318	3.51626
										5.59237	5.6112	3.5081
										5.59213	5.6107	3.5008
										5.59182	5.61027	3.50001
										5.59048	5.61024	3.49928
										5.58997	5.6092	3.49911
										5.58987	5.60793	3.48791
										5.58947	5.60791	3.48693
										5.58848	5.60712	3.4824
										5.58774	5.6064	3.48124
										5.5871	5.60618	3.48088
										5.58693	5.60582	3.47357
										5.58422	5.60564	3.4734
										5.58387	5.60468	3.46078
										5.58356	5.60315	3.45606
										5.58324	5.6022	3.45508
										5.58289	5.59997	3.4513
										5.58282	5.59944	3.45083
										5.58228	5.59936	3.4389
										5.58219	5.59913	3.43043
										5.58122	5.59855	3.41063
										5.58115	5.5983	3.40881
										5.58039	5.59825	3.40873
										5.58026	5.59809	3.40839
										5.57981	5.59702	3.40665
										5.57886	5.59691	3.38938
										5.57546	5.59682	3.37368
										5.57378	5.59629	3.3625
										5.57297	5.59609	3.35744
										5.57053	5.59375	3.35469
										5.5704	5.59321	3.34657
										5.56986	5.59318	3.33879
										5.56768	5.59282	3.33441
										5.56755	5.59237	3.33286
										5.56686	5.5918	3.33195
										5.56471	5.59151	3.31844
										5.56434	5.59143	3.31061
										5.56424	5.59041	3.30812
										5.5642	5.59018	3.29424
										5.5642	5.59001	3.29402
										5.56406	5.58985	3.28711
										5.564	5.58943	3.27726
										5.56366	5.58896	3.27616
										5.56297	5.58872	3.27373
										5.56191	5.5874	3.27367
										5.5618	5.58597	3.27142
										5.55996	5.58558	3.2631
										5.55972	5.58515	3.25096
										5.55909	5.58508	3.24075
										5.5589	5.58482	3.2233
										5.55818	5.58479	3.22226
										5.55793	5.58244	3.22013
										5.55782	5.58211	3.22007
										5.55763	5.58129	3.20461
										5.55716	5.581	3.17434
										5.55711	5.58069	3.16047
										5.55561	5.5795	3.1528
										5.55538	5.57929	3.13618
										5.55487	5.57916	3.11776
										5.55415	5.57402	3.10013
										5.55401	5.57341	3.08504
										5.55309	5.57332	3.08071
										5.55291	5.57328	3.02494
										5.55282	5.57279	3.02255
										5.55219	5.57271	3.01185
										5.55197	5.57229	3.00951
										5.55175	5.57124	2.9025
										5.55137	5.57104	2.8773
										5.55119	5.5685	2.86441
										5.55104	5.56806	2.85214
										5.5509	5.56793	2.83239
										5.54931	5.56759	2.81093
										5.54896	5.56687	2.68341
										5.54874	5.56674	2.66475
										5.54822	5.56665	2.58047
										5.54813	5.56615	2.40851
										5.54797	5.56597	2.31854
										5.54775	5.56489	2.25914
										5.54762	5.5644	2.20121
										5.54732	5.56422	1.97815
										5.54714	5.56396
										5.54604	5.56339
										5.54507	5.5632
										5.54407	5.56305
										5.54299	5.56261
										5.54266	5.55789
										5.54231	5.5578
										5.54229	5.55765
										5.54223	5.55615
										5.54126	5.55536
										5.541	5.55504
										5.5405	5.55487
										5.5398	5.55382
										5.53968	5.55325
										5.53904	5.55306
										5.53832	5.55297
										5.53781	5.55122
										5.53779	5.55073
										5.53601	5.55064
										5.53358	5.54997
										5.53273	5.54843
										5.53256	5.54818
										5.53117	5.54812
										5.53039	5.54784
										5.52998	5.54743
										5.52996	5.54465
										5.52908	5.54377
										5.52752	5.54329
										5.52392	5.54212
										5.52361	5.54024
										5.52244	5.53991
										5.52217	5.53851
										5.52216	5.53817
										5.52156	5.53814
										5.52096	5.53766
										5.52095	5.53635
										5.52013	5.5362
										5.51888	5.53475
										5.51854	5.53474
										5.5169	5.53419
										5.51671	5.53386
										5.51648	5.53377
										5.51643	5.53266
										5.5163	5.53224
										5.51535	5.52885
										5.51513	5.52825
										5.51459	5.52744
										5.51427	5.52724
										5.51363	5.52588
										5.51301	5.52479
										5.51272	5.52388
										5.51263	5.52338
										5.51232	5.5232
										5.51223	5.52228
										5.51189	5.5221
										5.51098	5.52192
										5.51032	5.5209
										5.50857	5.51977
										5.50805	5.51919
										5.50778	5.519
										5.50689	5.51741
										5.50667	5.51711
										5.50617	5.51619
										5.50526	5.51583
										5.50506	5.51562
										5.50498	5.51554
										5.5044	5.51521
										5.50433	5.51455
										5.50383	5.51448
										5.50328	5.51359
										5.50285	5.51268
										5.50163	5.51179
										5.50147	5.51128
										5.50037	5.51125
										5.50033	5.51086
										5.49814	5.51086
										5.49734	5.51048
										5.49571	5.50941
										5.49563	5.5084
										5.49552	5.50759
										5.49532	5.50754
										5.49317	5.50717
										5.49079	5.50687
										5.4905	5.50649
										5.49016	5.50618
										5.48945	5.506
										5.48817	5.50505
										5.48791	5.50355
										5.48772	5.50072
										5.48737	5.5001
										5.48718	5.50007
										5.48666	5.49893
										5.48657	5.4988
										5.48646	5.49781
										5.48591	5.49718
										5.48561	5.49661
										5.48533	5.49547
										5.48514	5.49511
										5.48469	5.49383
										5.48443	5.4938
										5.48299	5.49342
										5.48295	5.49317
										5.48294	5.49188
										5.48	5.49089
										5.4793	5.48986
										5.47923	5.48985
										5.47875	5.48918
										5.47819	5.48914
										5.47785	5.48869
										5.47778	5.48864
										5.47585	5.48863
										5.47536	5.48777
										5.47451	5.48633
										5.47373	5.48476
										5.47353	5.48441
										5.4709	5.48415
										5.47004	5.48371
										5.46903	5.48315
										5.469	5.48127
										5.46876	5.48006
										5.46845	5.47838
										5.46726	5.47798
										5.46673	5.4771
										5.46663	5.47673
										5.46631	5.47571
										5.4653	5.47489
										5.46432	5.47426
										5.46264	5.47343
										5.4625	5.47294
										5.46211	5.47294
										5.46204	5.47281
										5.46085	5.4724
										5.45979	5.47137
										5.45825	5.4713
										5.45812	5.46984
										5.458	5.46955
										5.45791	5.46934
										5.45765	5.46866
										5.45673	5.46784
										5.45493	5.46749
										5.45375	5.46732
										5.45316	5.4673
										5.45219	5.467
										5.45191	5.4667
										5.45183	5.46634
										5.45109	5.46535
										5.45093	5.46356
										5.45091	5.46348
										5.45068	5.46324
										5.45064	5.4614
										5.45015	5.46135
										5.45009	5.45957
										5.44999	5.45956
										5.44985	5.4573
										5.44968	5.45714
										5.44816	5.45665
										5.44796	5.45644
										5.44722	5.45609
										5.44657	5.45223
										5.44565	5.45154
										5.4455	5.45109
										5.44548	5.44973
										5.44487	5.44904
										5.44479	5.44879
										5.4439	5.44865
										5.44235	5.44812
										5.44227	5.44795
										5.44172	5.44774
										5.44162	5.44625
										5.44127	5.44543
										5.4398	5.44525
										5.43783	5.4452
										5.43646	5.44452
										5.4352	5.44407
										5.43478	5.44406
										5.43376	5.44341
										5.43258	5.44333
										5.43187	5.441
										5.43161	5.4404
										5.43027	5.4404
										5.42939	5.44008
										5.42936	5.43931
										5.42932	5.43922
										5.42922	5.43918
										5.42911	5.43882
										5.42726	5.43875
										5.42686	5.43829
										5.4265	5.43657
										5.42618	5.43487
										5.42601	5.43435
										5.42493	5.43294
										5.42338	5.43279
										5.42233	5.43185
										5.42172	5.43158
										5.41743	5.4315
										5.41663	5.43132
										5.41609	5.43125
										5.4154	5.43079
										5.41486	5.42953
										5.41373	5.42902
										5.41349	5.42897
										5.41318	5.42855
										5.41296	5.42769
										5.41287	5.42712
										5.41242	5.42709
										5.41215	5.42597
										5.41186	5.4257
										5.41129	5.42469
										5.40894	5.42407
										5.40866	5.42346
										5.40842	5.4234
										5.40751	5.42322
										5.40549	5.42298
										5.4053	5.42279
										5.40523	5.42183
										5.40515	5.42065
										5.40413	5.42063
										5.40395	5.4205
										5.40374	5.42041
										5.4026	5.41992
										5.40226	5.4197
										5.40204	5.4196
										5.40043	5.41835
										5.39951	5.41678
										5.39948	5.41635
										5.39906	5.41624
										5.39882	5.41589
										5.39844	5.41559
										5.39823	5.41403
										5.39813	5.41203
										5.39796	5.41099
										5.39736	5.41063
										5.39704	5.41035
										5.39666	5.40973
										5.39654	5.40896
										5.39639	5.40829
										5.39484	5.40663
										5.39362	5.40609
										5.39306	5.40545
										5.3921	5.4038
										5.39188	5.40303
										5.39142	5.40299
										5.39125	5.40286
										5.39105	5.4027
										5.39101	5.40189
										5.39098	5.4015
										5.39041	5.4013
										5.38933	5.40058
										5.38839	5.39995
										5.38583	5.39991
										5.3858	5.39962
										5.38567	5.3994
										5.38554	5.39909
										5.38553	5.39848
										5.38534	5.39791
										5.38509	5.39788
										5.38497	5.39735
										5.38453	5.39704
										5.38419	5.39698
										5.38406	5.39686
										5.38379	5.39567
										5.38355	5.39493
										5.38331	5.39472
										5.38317	5.39411
										5.38305	5.39372
										5.38272	5.39364
										5.38203	5.39293
										5.38136	5.39195
										5.38073	5.39082
										5.38064	5.39029
										5.37977	5.3894
										5.37942	5.38757
										5.37934	5.38749
										5.37813	5.3862
										5.37795	5.38613
										5.37791	5.38533
										5.37631	5.38367
										5.3754	5.38238
										5.37509	5.38235
										5.37476	5.38155
										5.37291	5.38127
										5.37165	5.38108
										5.3703	5.37905
										5.36927	5.37825
										5.36871	5.3776
										5.36601	5.37678
										5.36575	5.37663
										5.36548	5.37661
										5.36521	5.3764
										5.36478	5.37621
										5.36449	5.3758
										5.36352	5.37531
										5.36281	5.37526
										5.36275	5.37377
										5.36265	5.37362
										5.36247	5.37334
										5.36068	5.37307
										5.35982	5.37179
										5.35938	5.37167
										5.35846	5.37152
										5.35734	5.3703
										5.35647	5.36836
										5.35534	5.36806
										5.35525	5.36661
										5.35515	5.36565
										5.35493	5.36496
										5.35324	5.36446
										5.35269	5.36422
										5.35259	5.36357
										5.35193	5.36219
										5.35192	5.35992
										5.34995	5.35942
										5.34947	5.35924
										5.34934	5.35845
[truncated: 2,256 more rows]

## Sheet: Figure2
	Figure2b
			Nano			Micron			p value
		FIP200	0.081818	0.092437	0.074074	0.238095	0.163793	0.18018	p=0.0086 **
		ATG16L1	0.066038	0.082569	0.097087	0.138614	0.103774	0.15534	p=0.0454 *
		p-ATG16L1	0.078261	0.091743	0.078431	0.219048	0.271028	0.288288	p=0.0012 **
		ULK1	0.057143	0.078431	0.045045	0.134615	0.157407	0.168224	p=0.0026 **
		WIPI2	0.058824	0.074074	0.048077	0.147059	0.090909	0.119266	p=0.0303 *
		DFCP1	0.083333	0.056604	0.069307	0.311927	0.280702	0.367925	p=0.0007 ***
	Figure2d
	NRK		atg2ab Dko		NRK		atg2ab Dko		NRK		atg2ab Dko		NRK		atg2ab Dko			NRK		atg2ab Dko		NRK		atg2ab Dko		NRK		atg2ab Dko		NRK		atg2ab Dko
	lc3	p62	lc3	p62	FIP200	P62	FIP200	P62	WIPI2	P62	WIPI2	P62	ATG14	P62	ATG14	P62		lc3	p62	lc3	p62	FIP200	P62	FIP200	P62	WIPI2	P62	WIPI2	P62	atg14	p62	atg14	p62
	15.872	7.872	0	0	17.5	0.75	7	5	1.375	31.5	2.938	16.75	5	27	4.25	26.5		14	20	3	13	20.75	1	57.4722	27	14.5556	4.6111	11	15	0.5833	3.5833	32	8.75
	16.921	8	0	0	18.371	0.156	8.38	6.38	0.809	34.175	2.284	16.114	4.885	25	6.694	15.004		15.8222	10.5956	9.1689	21.0089	18.5111	1.167	48.62	19.39	14.5067	5.4867	14.0889	24.0311	0	4.8533	23.73	8.327
	18.098	8.111	0	0	18.596	1.034	7.867	6.909	0.118	32.418	1.683	15.082	2.919	24.425	9.637	14.005		23.7778	8.2	16.9556	22.3467	20.0578	1.833	30.56	14.03	12.6433	4.3467	12.1689	27.0711	0	4.7311	18.17	9.153
	19.275	9.521	0	0	18.031	1.941	6.646	7.03	0	26.866	1.068	14.348	1.827	29.615	13.94	17.894		33.52	8.76	25.72	29.36	27.83	1.26	18.4444	6.6211	14.1833	2.1178	7.65	24.81	0	3.39	24.07	13
	20.106	9.415	0	0	16.599	2.03	4.779	7.576	0	21.991	1.198	14.158	1.77	34.108	16.147	24.674		30.6933	8.0311	25.3467	28.3733	21.7322	2.226	24.3733	1.4967	7.13	3.38	5.6256	15.2511	0	2.4967	17.847	12.229
	20.636	8.304	0	0	13.001	1.625	3.168	7.069	0	20.056	2.199	14.697	1.076	27.474	15.611	31.664		30.1333	6.9778	22.3556	32.6222	15.1056	3.172	22.9833	1.2833	5.7833	4.9167	4	7.2611	0	3.4	15.794	4.7
	20.417	6.139	0	0	9.157	0.818	1.486	8.282	0	18.496	5.006	16.303	0	20.041	11.881	25.844		34.24	6	26.48	33.6	8.16	0.55	26.8422	1.7833	3.1467	3.1367	3.61	5.51	0.8133	5.8133	15.46	3.06
	19.501	4.252	0	0	6.071	0.219	1.831	10.478	0	18.568	8.402	17.596	0.073	15.873	7.677	19.586		43.7156	6.88	22.1067	39.3378	5.5467	1.181	23.4833	5.56	3.0167	4.8333	9.2089	8.3633	2.06	4.9633	13.819	1.94
	18.701	3.363	0	0	6.729	0	2.592	12.592	0.046	19.431	12.572	19.52	0	12.91	5.33	19.79		37.5733	9.1689	17.6667	35.2489	6.8933	3.973	21.8733	9.42	1.5967	5	13.57	18.3656	2.8067	6.4522	21.732	0.57
	18.179	2.6	0	0	9.801	0.03	3.821	14.147	1.873	26.195	13.747	19.659	0.484	6.926	7.461	27.505		25.52	9.24	13	21.96	12.77	3	15.8233	18.7178	5.38	2.9711	13.27	30.47	2.4467	5.83	28	2.55
	18.025	2.516	0	0	11.336	0.415	4.098	15.999	6.396	34.11	15.065	18.435	4.576	9.17	12.826	36.083		16.8	16.1556	14.1333	16.2222	16.5611	1.811	18.8167	23.8167	6.6833	2.8667	10.9722	31.0056	3.9333	4.5833	24.617	6.233
	17.137	3.917	0	0	13.029	2.029	4	16	13.295	41.197	15.853	16.59	8.593	20.456	14.152	42.904		15.3778	17.6622	14.7511	12.6222	12.0044	1.167	21.8033	25.0367	3.6633	3.5467	8.4267	29.92	6.3411	4.0556	15.529	13.611
	15.791	5.379	0	0	17.32	6.32	4.83	16.83	17.64	39.225	16.906	15.094	12.07	36.119	13.067	48.646		12.08	13.76	12.6	10.16	9.39	1.46	26.3067	17.4144	5.0178	3.8333	11.84	15.95	5.8967	6.3633	13.54	17.15
	13.838	6.74	0	0	22.581	11.581	6.262	16.917	15.54	28.906	16.77	13.217	12.679	38.287	19.223	53.915		14.8978	15.4933	12.6889	8.5111	8.0456	1.379	18.4533	9.55	8.63	4.5167	13.5633	4.4889	2.93	4.3633	13.008	21.874
	11.972	7.579	0	0	22.68	11.68	6.529	15.206	11.174	19.263	17.466	11.994	11.488	29.679	29.642	49.673		18.2489	28.4	13.9022	6.2133	11.6322	2.112	18.9367	5.14	10.4333	6.7867	13.95	3.8489	3.0756	3.9511	6.381	14.501
	10.103	8.509	0	0	15.679	5.236	5.842	12.464	6.437	17.184	18.181	12.066	7.807	19.252	40.017	30.918		12.8	55	13	3.4	10.4	5.1	25.1778	0.9944	9.5167	7.2556	16.4	8.3	10.8667	2.5	6.55	6.25
	8.894	7.894	0	0	8.767	0	5.964	9.258	2.634	23.167	17.784	12.915	2.601	16.448	40.776	25.255		19.0133	36.36	10.4756	5.5244	11.9222	4.788	19.96	0.35	16.4633	11.9933	18.1744	14.8333	10.5067	1.7967	9.39	3.387
	8.248	7.248	0	0	5.707	0	4.278	8.115	2.982	32.327	17.655	13.471	0.5	19.482	36	28.969		23.0044	25.9422	12.0533	6.0267	10.3233	1.656	14.4733	0	11.9733	9.3667	18.08	15.1978	5.2622	1.5178	8.204	2.682
	8	7.268	0	0	4.084	0	1.984	8.765	3.613	40.185	18.162	13.162	2.533	21.367	40.074	35.444		17.04	16.24	13.56	5.68	8.06	2.41	13.1856	0	9.5367	5.5889	22.12	21.67	4.8633	4.3167	7.91	5.76
	8.043	7.956	0	0	4.45	0	0.998	9.267	4.372	43.891	19.946	16.032	10.61	17.434	52.099	39.248		8.7822	17.0844	10.1467	5.6267	11.1944	3.54	8.43	0	9.88	3.8667	21.7533	17.0589	4.0833	3.6467	6.816	14.636
	7.592	7.858	0	0	6.943	0.148	0.401	12.097	4.559	41.129	22.433	19.518	13.674	9.674	56.092	44.11		13.7111	13.8	8.8444	4.4222	7.8722	3.822	8.6833	0.2333	10.65	5.0333	22.2833	11.5611	1.1278	1.5667	9.128	13.078
	7	8	0	0	10.951	1.913	1.18	14.695	6.942	31.078	22.636	20.864	10.78	4.615	51.259	45.147		13.04	4.96	7.96	7.72	10	2.86	8.3378	1.1078	15.4933	3.1222	19	11.58	0	1.2567	9.24	9.13
	7	7.679	0	0	15.114	6.351	1.853	16.023	9.955	18.583	24.287	23.153	5.616	4.239	38.647	44.641		17.3156	3.52	9.8089	9.2311	8.8989	4.853	9.3733	2.8667	15.65	4.2367	17.5078	17.6411	0	2.0167	3.883	7.613
	7.053	7.549	0	0	17.114	9.004	1.93	16.756	13.509	8.23	23.505	25.76	2.421	7.187	28.056	45.432		21.0889	1.9422	8.48	13.1289	9.9867	6.234	7.5	3.51	25.0033	5.4767	14.2011	33.27	0.0011	0.84	8.033	3.952
	8.169	7.153	0	0	16.403	9.262	1.074	16.673	16.868	2.283	17.861	21.323	1.158	8.683	28.874	47.376		15	0.92	5.92	13.68	14.1	6.76	10.71	2.6667	26.5289	1.74	12.6	36.98	0	0.8767	9.77	2.5
	9.491	6.39	0	0	7.191	2.406	1.016	17.593	18.049	4.608	13.694	17.961	0.061	8.82	46.711	42.921		14.3333	4.7778	4	12	15.0556	7.944	21.8333	2.5	19.0833	3.3333	9.5	30.5	0.4167	0.5	9.167	2.222
	12.291	5.627	0	0	4.588	1.932	2.529	21.968	21.478	12.563	14.798	19.972	0.046	12.23	66.549	42.798		12.28	7.5867	1.5289	11.6667	16.4422	5.971	25.1367	3.2533	12.7533	5.26	6.3267	16.1	0.2078	1	14.393	0.196
	14.711	4.864	0	0	2.156	4.028	2.868	23.234	29.93	24.392	14.528	22.313	0.602	15.259	77.396	60.917		10.92	2.12	0.16	13.56	14.5	9.47	21.3567	2.1722	7.5322	3.5211	2.85	6.69	0	1.0033	13.67	0.5
	15.786	4.1	0.231	0	2.139	8.289	1.544	25.162	38.866	34.498	15	23	1.705	15.453	89.927	87.607		15.0444	8.9289	0.3022	9.32	18.1211	7.952	11.9367	4.56	5.7467	3.1567	2.3078	1.76	0.7833	1.6167	13.286	0.537
	17.049	3.337	1.966	0.678	4.263	15.28	2.534	29.051	37.623	36.65	14.53	22.53	1.555	15.331	105.012	109.777		15.5867	8.7689	0.7689	7.8844	25.1244	5.614	6.46	6.7433	8.96	4.23	3.7922	1.91	2.1356	1.41	14.671	0.524
	17.559	2.642	4.797	2.8	5.967	20.882	3.288	31.116	27.325	29.991	13.472	20.66	0.99	14.151	97.457	106.556		17.4	7.4	1	2.8	27.2	4.5	6.7278	6.2833	8.8611	6.2056	7.4	2.85	2.1667	0.5	9.4	1.9
	17.234	2.654	5.507	3.856	7.847	25.706	3.718	34.294	16.444	18.836	11.929	16.929	0.973	12.856	75.625	92.719		12.0489	6.3422	3.4222	1.4711	24.02	0.981	5.1233	5.3633	8.35	6.7967	11.0367	5.2244	5.4367	0.1667	12.97	2.274
	17.454	2.479	5.671	4	7.562	27.236	3.869	36.688	9.778	9.902	8.012	14.384	2.439	14.701	66.731	84.234		15.2044	8.2756	4.1778	0.8444	20.2356	1.798	11.7667	9.77	8.09	7.2267	11.9122	4.4722	11.1367	1.56	11.632	3.011
	19.199	3.815	5.923	4.126	13.026	31.33	3.432	36.812	7.091	7.102	4.597	10.578	4.734	21.813	75.082	84.652		19.72	6.16	8.56	1.36	16.01	1.14	22.3622	34.7489	7.0456	6.8344	14.99	4.06	10.9233	1.5	8.94	2.42
	20.614	5.224	6.615	4.322	18.588	33.712	2.55	37.464	8.74	15.335	2.395	7.395	10.713	26.777	81.585	78.516		26.1822	7.0978	12.0622	3	15.5978	0.148	39.14	69.12	2.94	6.75	20.5811	3.2167	11.1467	1.35	7.979	6.176
	21.786	6.241	8.325	4.545	24.65	33.8	2.081	39.331	13.081	27.133	0.913	7.227	21.151	22.178	73.051	79.91		32.0444	5.3778	13.2889	4.4667	15.6111	1.572	46.65	72.95	8.4167	7.4333	26.2667	1.5	22.2222	1.9944	6.883	6.389
	23.04	7	10.571	5.234	24.065	28.089	2.498	40.396	17.401	37.661	0.011	7.206	19.775	20.166	58.157	90.833		37.28	2.24	10.88	4.12	26.01	3.38	58.3244	53.3467	10.2656	4.0244	26.18	1.95	17.2967	4.7133	10.05	19.69
	23.686	7	14.098	5.241	19.906	18.227	3.499	40.499	19.469	44.149	0	8.334	7.301	21.716	68.429	95.747		34.3689	2.2489	16.4711	4.6578	36.3889	5.709	64.0933	41.6433	5.91	6.4	18.26	4.7111	9.7067	6.16	8.483	41.607
	24	7.999	16.812	6.347	19.802	13.529	3.114	39.44	13.7	36.639	0	9.176	3.441	20.311	88.039	87.931		36.3733	2.16	12.2222	3.5378	23.1089	5.789	48.3467	26.7433	5.31	3.3967	17.2467	2.7911	2.8511	6.8978	12.763	88.38
	23.706	9.651	20.023	7.353	24.27	14.829	3.99	37.167	8.655	32.858	0.314	11.291	10.76	16.955	90.454	69.026		30.4	6.24	5.12	3.36	17.33	9	31.9544	11.4078	6	2.93	14.41	1.19	0.5933	5.8733	15.41	94.76
	22.964	11.47	23.002	9.17	30.175	17.536	4.687	36.249	6.701	34.085	1.331	13.331	22.77	17.884	82.034	59.482		35.6444	6.6667	6.9333	4.5333	11.9222	6.967	18.6	9	10.4333	5.3333	14.9667	0.3056	0	6.6	12.172	83.461
	22.18	12.775	27.81	12.314	34.042	18.264	5.638	34.738	6.796	37.202	2.73	14.73	27.145	25.786	87.378	65.735		29.6533	14.5511	7.9689	3.0533	5.1411	3.61	15.9267	7.2233	9.8733	7.0533	15.0089	0.2611	0.3722	6.0856	6.723	70.731
	20.881	13.256	32.129	14.656	37.71	20.67	6.377	35.377	5.669	33.97	3.46	15.46	20.167	40.244	89.918	86.835		19.48	26.72	10.08	4.36	4.93	3.21	11.2833	4.1344	6.2689	9.0589	12	0.57	4.16	4.8233	7.44	43.25
	19.78	15.392	37.117	17.381	39.455	22.833	6.886	35.886	4.136	29.482	4.041	16.041	22.188	52.173	84.127	101.816		21.4533	18.8267	7.6889	4.0222	6.5544	2.12	18.0967	4.05	9.86	13.89	15.1778	2.6289	11.11	3.28	7.139	14.876
	20.219	18.973	45.988	18.861	35.917	20.689	8.366	37.005	1.864	26.775	4.823	16.823	33.644	56.822	79.342	101.723		20.5867	14.6133	7.7956	4.4711	4.8722	2.431	18.6567	4.53	10.1567	12.2533	19.1667	1.6078	10.7533	2.4278	6.798	6.087
	21.745	24.082	55.893	19.861	30.895	16.897	8.993	37.724	0.324	28.466	5.448	17.969	44.045	54.464	75.484	88.771		10.6	12.8	7.4	2.2	8.35	4.85	17	5.3722	9.7167	9.8667	21.2	3.45	10.4667	3	11.5	5.6
	23.456	28.684	65.795	21.35	30.917	17.686	8.56	42.282	0.128	32.544	7.708	21.43	56.451	52.818	67.686	72.512		12.0578	9.5733	14.0044	4.0133	19.1833	12.798	17.06	5.4567	10.84	4.7433	26.13	4.4222	6.6467	3.68	14.722	3.753
	24.338	33.239	76.487	22.044	31.865	19.925	7.249	44.879	0	35.664	6.696	20.696	80.676	58.472	60.161	65.237		18.3111	6.72	21.3333	6.6133	19.9311	20.981	20.3167	3.22	12.7067	4.61	27.9933	5.9211	2.3178	2.4267	15.362	9.232
	24.362	37.447	90.244	23.326	28.625	16.917	6.08	45	0.01	35.66	3.404	17.484	114.988	63.721	69.739	66.588		12	7.12	18.32	12.88	17.83	54.43	16.4367	2.4489	23.0111	6.1833	20.8	6.63	4.3567	1.3267	18.72	15.05
	24.925	41.593	105.719	24	22.3	10.16	7.529	45	0.735	34.992	0.35	13.887	151.871	59.41	78.417	67.704		9.8489	9.52	14.4622	11.0222	16.2044	97.899	14.9467	2.8733	29.14	6.51	18.5789	2.7822	8.3433	0.49	26.142	20.877
	26.347	44.469	122.057	24.348	16.865	4.293	5.964	41.496	3.328	37.517	0.336	12.449	170.307	56.451	85.046	68.208		11.7778	10	14	15.1111	17.1111	119.806	19.0833	3.75	23.5833	5.5	18.1389	4.2222	8.3333	2.4167	32.222	22.25
	28.236	46.642	138.821	25.852	16.45	3.441	5.369	38.505	5.758	43.856	1.967	12.874	170.743	64.975	91.963	68.491		13.92	5.92	9.76	21.6	17.42	149.85	28.4956	2.6811	13.6578	5.5222	15.58	4.05	13.1767	4.24	31.4	18.31
	30.643	49.202	155.753	26.87	20.209	5.472	5.993	35.509	5.622	51.52	5.687	14.029	170.214	90.788	100.988	74.085		12.8533	5.1733	4.7111	19.4311	22.2767	178.006	23.9567	3.5333	12.2533	4.1133	18.8267	1.49	17.1767	4.15	29.548	11.193
	32.965	51.988	172.37	28.282	24.204	7.521	4.759	32.432	3.111	55.111	8.412	15.039	173.716	135.026	104.229	87.533		9.8444	5.1467	2.76	14.9867	24.8067	187.126	19.2633	5.9833	13.4067	3.7033	33.5733	0.5122	30.1767	1.2033	27.19	14.256
	35.901	54.161	189.262	31.04	26.712	7.449	3.982	29.567	2.006	49.095	9	15	187.271	180.165	103.667	109.667		10.68	8.96	0.68	8.4	29.01	164.31	18.2867	5.3611	15.6022	3.4989	32.54	0.59	31.3133	1.8467	16.89	13.85
	40.677	58.009	206.013	33.751	31.019	8.969	4.805	26.92	4.654	38.407	9.187	14.05	210.49	220.075	105.579	146.749		11.4667	21.2444	0.1333	8	33.4556	134.283	6.2333	1.65	16.5	6.3833	30.2611	1.0222	24.3167	2.0667	10.128	10.65
	47.78	63.533	220.458	37.663	39.15	15.425	4.704	26.162	8.58	36.17	9.077	13.077	239.153	246.53	131.317	160.612		12.2711	30.5067	2.7111	4.5778	26.3511	125.337	9.6733	1	14.2367	7.8533	23.3533	3.1911	9.4544	1.8922	8.403	9.339
	55.087	70.677	230.3	43.62	48.564	23.663	5.295	23.895	13.524	42.024	9.941	13.889	251.388	250.983	168.718	161.296		12.68	41.68	11.04	4.56	16.23	79.57	17.8222	1.3933	10.7622	6.88	14.73	5.44	1.82	2.5	5.89	3.88
	64.9	77.339	237.084	51.129	59.459	34.942	4.747	21.747	14.601	47.395	12.153	16.09	251.948	243.228	184.301	143.284		23.0178	46.4933	10.3333	3.8222	9.1656	43.283	26.26	1.86	8.1833	4.17	7.4733	5.5433	0	2.4833	11.077	2
	78.646	81.471	243.344	58.88	69.231	47.981	5.444	22.431	11.938	47.088	14.48	19.124	253.141	250.004	173.172	131.772		27.9956	44.6267	8.4222	1.8622	8.1878	17.496	31.3867	1.0567	14.98	3.8867	6.9789	11.1956	0	1.7233	10.254	7.718
	93.57	83.199	249.51	67.254	77.097	59.914	6.844	25.445	7.031	42.774	16.236	22.105	254.163	252.792	163.761	126.128		17	51	8.2	7	7.75	9.05	33.5111	3.7611	12.85	3.8833	10.05	11.8	0	0.7333	13.25	17.8
	110.709	82.703	252.172	75.886	78.692	69.541	7.034	29.594	3.502	39.726	16.544	23.013	255	254.522	172.418	140.881		9.2711	42.4	9.2711	5.8756	9.8267	4.752	36.0733	5.77	8.5567	3.59	9.8644	8.22	0	0.1267	14.306	33.69
	129.683	83.581	253.29	84.448	78.135	79.029	2.899	31.829	2.703	37.554	13.357	21.143	255	254.325	202.977	187.768		7.96	28.5244	8.1956	4.6089	17.0533	8.259	38.52	5.5	7.3867	3.6267	11.8111	5.74	0	1.6878	15.012	31.97
	151.434	85.326	253.99	92.838	84.157	97.177	0.612	30.359	4.492	35.386	9.593	19.5	254.818	251.875	233.488	215.134		6.12	13.76	7.88	1.04	29.67	9.07	46.9378	7.5567	10.9067	2.92	8.23	4.19	0	2	8.84	20.57
	173.933	88.371	254.696	102.017	96.687	123.414	0.593	30.596	6.952	32.772	8.34	18.663	254.939	242.935	247.967	220.252		10.4133	16.9511	5.2133	2.7378	35.2044	8.951	46.22	18.0233	15.0267	1.85	5.5533	2.2144	0	3.1367	4.453	15.496
	193.211	94.211	255	111.53	107.321	145.986	1.168	31.62	7.612	31.643	6.959	18.549	242.042	219.773	254.835	228.865		16.1556	22.5556	3.9778	1.6444	19.0889	7.989	46.2167	23.9167	10.55	1.6833	5.1833	3.6333	0	2.9833	1.806	12.622
	206.518	107.726	255	121.875	122.661	168.768	2.047	32.692	8.177	33.979	3.174	16.613	209.685	203.071	254.012	247.77		22.24	33.76	2.44	2.28	16.28	9.22	48.99	20.7489	13.0244	1.56	8.95	3.83	0.4433	1.1133	0.5	7.05
	214.826	127.694	255	132.062	121.757	169.558	2.379	35.958	10.459	42.977	2.569	18.799	174.283	196.031	254.677	254.291		20.4089	36.2667	5.1156	2.3422	11.5756	6.972	41.91	15.6733	8.0467	4.3867	17.94	9.4422	0.14	1.6	1.369	4.859
	222.833	149.466	255	142.664	128.024	172.368	0.645	40.217	11.249	46.004	2.369	19.46	167.537	192.085	254.69	255		26.9467	24.4889	8.6222	3.44	7.5011	6.367	30.3833	9.86	9.0167	4	23.3033	15.4933	2.0222	0.9644	7.139	3.668
	231.669	172.606	255	155.618	151.087	186.871	0.298	45.854	8.701	39.385	2.666	21.661	178.236	179.813	253.9	254.672		31	9.88	3.96	3.96	9.21	13.21	21.1478	5.0778	9.7456	3.6267	26.85	25.58	2.3233	1.6767	10.45	4.99
	240.837	196.917	255	170.954	184.04	204.185	0.609	54.638	4.617	27.975	2.781	23.065	176.703	165.365	253.442	255		39.5778	11.1333	2.1556	2.9556	13.9889	20.572	23.9	3.8	9.1333	3.5667	24.6167	25.3111	2.2833	2.1	9.144	3.583
	248.416	217.737	255	188.514	207.632	213.076	4.837	65.118	4.286	25.722	2.794	23.452	161.495	163.187	255	254.671		49.56	21.8667	1.7022	4.3111	27.1922	23.603	23.9233	3.0767	13.1933	3.23	15.2978	13.8922	7.2211	2.2956	9.621	3.086
	252.153	229.168	255	205.799	216.384	209.393	10.015	73.834	5.781	29.791	1.12	23.4	127.861	179.832	255	250.972		43.88	13.92	4.04	2.72	28.26	21.77	19.2878	1.6578	12.5056	4.7178	17.04	14.2	7.6867	2	9.17	3.48
	253.207	234.678	255	221.149	218.453	201.796	16.512	84.765	7.235	39.956	0	21.893	107.244	170.505	255	249.556		35.6933	10.1689	3.5156	2.16	29.0233	9.794	18.0567	1.1733	8.89	7.7667	21.4944	12.9733	5.8533	1.8267	12.37	2.006
	254.002	239.407	255	230.734	225.485	199.269	18.815	98.747	8.678	46.579	0	22.836	98.058	139.628	255	250.898		34.92	11	1.9911	2	24.1033	5.274	19.52	1.6733	11.4133	6.1967	24.3611	13.9867	8.7267	1.7611	20.303	2.126
	254.827	245.127	255	237.324	238.111	209.353	21.194	105.136	11.085	42.411	0	25.292	84.273	113.672	255	254.046		27	11	2.842e-12	4.547e-13	14.25	4.5	23.5278	1.6667	11.6944	4.8611	21	12.25	19.5	1.75	18.75	5.75
	255	250.703	255	243.743	246.409	228.403	19.196	113.561	12.766	34.635	0	25.175	65.671	96.449	255	254.92		23.3289	20.9556	0.8356	1.4933	8.3722	4.171	23.5533	1.1667	11.3267	5.7867	18.3422	12.2789	45.8067	2.65	15.851	11.496
	255	254.292	255	249.095	250.01	242.18	17.921	126.378	12.003	31.107	0	30.9	44.841	93.088	255	255		28.4133	20.8711	0.3378	2.8133	5.0256	3.851	23.02	0.8367	11.8567	4.6633	17.6756	7.8389	71.5389	4.6333	21.238	14.482
	255	254.209	255	252.053	250.696	252.321	16.996	140.795	11.401	31.913	0.888	38.651	35.512	84.645	255	255		32.76	24	1.123e-12	0.76	8.2	5.24	17.6933	1.0244	8.2556	4.3622	11.65	7.85	61.9767	7.9267	19.46	11.15
	255	252.305	255	252.763	251.623	254.574	18.06	156.643	11.794	31.829	4.349	47.372	26.682	80.036	255	255		25.32	22.6844	0.0089	1.9956	14.1411	5.761	14.76	2.3667	6.6733	5.9267	11.5056	4.6311	28.53	8.2	17.396	9.288
	255	251.594	255	253.944	248.358	251.379	20.791	172.569	13.762	27.461	6.119	54.897	13.301	91.049	255	255		33.2222	25.3111	0	1.6	15.7833	6.394	16.4667	5.7833	10.2	8.4833	16.5389	1.8833	17.9333	6.7833	15.583	6.389
	255	251.597	255	255	241.651	242.177	22.738	183.557	15.288	19.708	7.198	61.689	15.541	96.389	255	255		44.6	27.96	0.48	1.52	13.5	8.02	12.8289	7.8133	9.8311	9.6922	15.99	0.99	14.62	5.6867	20.45	5
	255	253.108	255	255	229.451	224.576	29.055	194.505	16.725	20.312	8.77	69.704	40.952	78.383	255	255		45.7956	24.9467	1.1644	1.5156	19.5989	8.002	5.9033	11.03	7.95	5.04	13.4711	0.8333	6.0567	3.8233	25.119	6.757
	255	253.437	255	255	217.207	209.22	37.364	203.006	18.207	25.67	10.602	77.435	68.47	53.204	255	255		40.5822	19.2844	4.2267	2.0178	26.0878	11.552	12.21	16.97	6.79	5.9033	12.0878	0.5611	5.8922	2.4944	21.729	12.172
	255	253.553	255	255	210.652	202.884	46.295	207.941	24.252	33.181	14.024	86.054	70.135	45.82	255	255		28.2	23.08	3	3.28	31.99	11.84	14.9922	15.4289	6.94	7.8978	10.29	2.71	2.0633	0.7233	16.73	14.01
	255	253.561	255	255	211.857	205.097	50.837	210.926	35.602	35.199	16.809	93.083	58.981	46.883	255	255		26.5556	27.3556	3.5778	5.6889	33.4889	9.578	10.6667	10.3167	9.4167	5.7667	6.1333	6.1889	0	0.3	14.978	10.206
	255	253.686	255	254.887	213.953	209.237	52.471	218.627	50.518	31.501	18.157	99.506	45.829	46.23	255	255		25.6933	19.7689	4.1911	4	22.8211	14.234	17.6867	7.6633	13.7667	6.93	5.6433	4.6178	0	0.9922	12.384	12.854
	255	253.922	255	253.766	208.956	206.956	54.401	229.868	65.389	30.997	18.053	100.993	31.682	42.042	255	255		18.12	21.92	1.08	7.92	15.77	11.54	19.88	7.0522	10.5689	5.31	9.11	5.38	0.8967	1.1033	13.04	8.85
	255	254.686	255	252.917	197.315	198.075	57.248	239.059	76.486	40.576	22.854	105.432	32.039	37.944	255	255		23.8133	14.2667	2.6089	3.72	11.4889	9.173	24.39	10.72	9.71	6.44	12.6611	5.4944	2.2067	3.52	15.902	8.941
	255	255	255	252.142	187.251	186.672	60.047	240.102	84.178	53.629	33.714	114.18	40.81	37.584	255	255		27.0844	10.12	4.4222	2.7556	11.0356	6.187	23.1367	14.7167	8.2133	7.64	11.8211	4.1744	1.3333	3.4733	20.756	9.034
	255	255	255	250.885	180.043	173.009	62.054	236.919	88.751	61.681	35.691	113.813	48.082	48.046	255	255		14	13.4	7.2	2.8	10.5	6.5	23.2	13.9167	8.0389	9	8.15	5.9	0.4833	1	22.85	6.5
	255	254.393	255	249.262	176.865	161.161	63.419	226.251	96.255	64.133	34.226	108.147	39.447	57.501	255	255		16.9511	10.8756	7.8578	3.4222	12.1311	5.366	26.32	9.61	5.4833	5.9333	10.3756	4.0889	0	1.39	24.03	2.503
	255	254.485	255	247.408	177.276	157.899	65.792	216.869	102.926	60.075	35.315	103.817	27.383	53.72	255	255		21.4133	6.5644	7.1822	6.2578	14.2744	4.479	30.0267	5.8667	6.3933	5.4733	11.1067	3.4789	0	3.0611	18.754	4.312
	255	254.551	255	245.913	178.472	159.309	67.493	210.863	99.464	60.013	35.031	98.48	23.513	36.494	255	253.831		21.24	10.2	4	5.56	11.77	3.09	27.9822	3.2867	5.5	7.88	12.64	4.06	0.6367	2.8633	13.36	4.27
	255	254.598	255	244.099	180.693	162.643	70.393	206.674	92.144	64.638	34.988	93.619	29.416	19.39	255	254.174		22.5911	10.8578	4.1244	2.6267	6.4	2.48	20.01	1.2033	3.5067	14.4733	14.6944	6	0.2133	1.98	8.778	5.438
	255	254.811	255	243.784	183.187	163.533	75.924	203.362	86.8	72.147	37.854	94.843	35.749	20.477	255	248.411		13.7333	5.3111	4.6444	1.8222	4.6722	2.761	13.4333	2.7667	4.3833	5.5167	19.9	5.35	0.5778	1.2333	6.906	6.739
	255	254.824	255	244.539	188.456	161.863	84.5	201.021	90.99	77.977	43.105	100.485	33.917	32.694	255	211.573		15.8	3.68	9.4	1.64	6.81	2.68	13.4689	2.9189	5.2933	3.4233	26.13	4.63	0	3.2967	4.86	7.23
	255	253.537	255	245.707	195.93	158.843	94.609	196.237	122.405	80.49	43.062	98.634	30.481	36.884	235.315	145.366		21.9067	5.04	8.9111	3.4267	13.0233	3.26	14.9667	2.9567	4.4667	3.4167	26.9511	4.8656	0	7.2833	6.077	4.484
	255	250.932	255	246.587	202.843	151.253	107.677	191.735	163.327	86.515	41.968	91.061	29.313	29.946	189.289	110.879		23.7822	6.1333	5.7689	3.8133	12.6944	8.482	31.9467	2.5133	9.4833	4.9967	27.8978	19.3244	0.0056	8.2011	2.32	6.589
	255	244.473	255	246.724	211.206	145.208	123.783	185.733	206.734	105.47	40.015	80.834	22.925	27.277	123.551	107.917		27	2.72	4	2.08	15.29	9.26	33.3689	2.5022	8.74	4.1711	28.24	26.41	3.6367	7.26	2.89	5.37
	255	238.861	255	245.34	231.459	153.536	141.174	178.678	234.924	138.551	41.413	71.08	18.095	31.991	93.005	112.087		26.7778	4.8889	4.4444	0.8889	13.3333	7.75	26.5	1.6667	9.25	6.25	23.6111	28.6111	9.6667	9.4167	2.806	5.25
	255	235.168	255	242.867	243.715	163.183	159.799	170.994	250.392	171.898	48.654	62.975	19.197	38.047	88.588	114.492		25.4044	2.6222	4.3333	0.4133	9.76	8.537	20.9033	2.6233	8.7733	4.1233	17.3978	24.7178	13.0578	15.0889	2.152	4.463
	255	232.609	255	240.44	244.565	155.334	179.501	162.324	254.964	195.965	66.866	66.025	23.607	53.207	105.881	129.086		26.16	2.16	2.84	1.32	12.99	7.33	13.2378	1.84	3.8856	4.8156	14.68	18.58	20.94	9.01	6.62	5.5
	254.548	231.14	255	238.557	210.431	121.639	196.691	152.02	255	203.451	86.33	69.775	21.021	70.562	101.306	131.702		28.24	3.5289	1.3644	5.5422	18.2489	4.364	15.49	1.29	6.3033	8.1667	16.9656	7.71	28.92	2.5633	12.324	4.828
	253.973	231.034	255	240.106	175.92	89.904	214.18	146.863	255	215.998	99.053	64.825	17.469	72.156	74.632	121.183		22.5156	2.7689	0.3467	5.9511	15.9467	4.68	14.58	1.73	5.96	5.2833	19.1411	1.4611	23.5933	2.1622	13.752	6.842
	250.264	213.062	255	242.64	170.598	83.967	228.228	141.364	255	235.325	109.662	56.307	19.03	52.868	54.992	111.189		24	8.6	0	4.6	23.75	4.1	7.6	3.1889	8.3056	3.3889	16.55	1.1	20.7833	2.4333	15.35	10.25
	242.837	188.062	255	245.757	176.322	90.267	239.171	136.524	255	238.862	118.034	44.85	22.806	28.982	52.272	96.353		27.3556	9.2178	0.0489	3.2844	19.1911	1.942	13.1733	2.8867	3.27	7.2467	13.7456	1.2444	16.85	5.0867	12.979	10.772
	232.567	159.402	255	247.885	208.484	100.09	244.538	130.537	255	226.548	146.078	50.153	24.265	20.781	59.236	64.645		23.5822	5.44	0	3.6533	15.8722	1.459	13.59	6.3633	7	7.68	12.1744	1.1011	9.6411	10.7989	18.356	10.921
	221.316	130.571	255	250.014	204.362	87.136	249.321	125.042	255	219.523	182.485	64.022	22.145	21.279	58.417	40.333		21.92	11.2	0	3.28	12.58	0.93	19.8656	7.4844	10.6756	5.9733	10.86	1.07	6.0533	13.0233	16.52	6.64
	207.548	101.881	255	252.095	190.76	75.247	254.022	120.454	255	223.047	215.512	72.625	12.513	28.092	47.563	39.18		24.6711	12.5467	0.7733	4.3644	9.4911	0	28.7967	2.7933	12.6467	4.2433	12.9367	1.72	4.9333	14.3033	13.214	5.39
	192.296	74.52	255	253.499	171.879	61.671	254.579	112.758	255	234.126	237.086	72.044	4.507	35.717	34.997	38.075		37.0222	15.5333	2.7556	5.8889	10.2667	0.106	29.9833	4.45	12.9167	5.0167	12.6611	0.4278	3.6889	15.9167	9.011	6.772
	175.213	57.27	255	254.081	148.852	46.105	253.743	108.131	255	243.663	248.387	65.255	1.595	40.611	28.84	29.65		38	15.88	3.76	7.64	16.05	0.95	23.0578	4.6433	11.4522	5.6211	11.14	1.14	0.93	8.5033	22.37	14.87
	157.669	48.869	255	255	124.801	35.823	253.015	103.251	255	250.794	253.73	57.925	5.888	40.388	30.503	26.906		36.1778	8.1511	7.0444	2.5378	17.3589	1.709	23.3233	4.89	7.2	4.6167	12.0856	3.1711	0.41	7.55	37.451	35.233
	141.695	42.7	255	255	104.499	32.731	251.982	99.754	255	253.821	255	52.933	10.744	35.573	32.116	32.617		39.1244	8.1511	7.7111	0.5422	19.3989	1.789	17.4833	2.7933	6.0167	4.9133	19.1656	3.3311	2.5	7.07	45.051	74.753
	126.229	37.285	255	255	90.686	39.199	254.023	105.487	255	255	255	49.276	9.658	34.694	23.835	40.292		39.28	12.84	6	1	19.41	4.86	14.8456	2.38	4.6711	6.9456	25.72	4.38	2.4767	3.6167	65.99	142.77
	112.204	31.361	255	255	79.127	50.311	255	109.657	255	255	254.194	49.95	5.577	34.029	14.414	48.037		41.0222	19.4	6.0889	3.4	23.0444	4.806	12.4	3.0833	15.4	11.4667	24.4167	3.9667	2.6	3.25	86.95	196.75
	98.699	25.299	255	255	69.212	60.947	255	111.59	255	255	253.347	54.012	3.542	33.558	6.005	54.143		43.9467	24.4222	6.5378	19.1911	25.0711	2.761	8.2133	3.7233	18.3833	14.9467	29.21	4.6289	6.6478	3.9678	107.853	230.933
	89.782	22.341	255	255	59.25	68.96	254.987	110.206	255	255	251.651	59.664	6.655	32.395	2.183	45.262		45.88	29.72	5.44	30.72	21.78	2	6.7744	3.5433	16.8167	19.1567	19.64	3.5	9.3067	3.5	90.81	244.78
	82.278	21.301	255	255	51.193	75.025	255	107.814	255	255	252.098	66.255	8.978	35.996	0.434	28.884		42.9556	20.44	3.7511	36.8711	29.5389	2.91	5.2767	3.6367	18.6167	17.9967	17.6889	2.4044	6.8133	2.7733	60.697	239.607
	74.496	23.761	255	255	42.446	75.161	254.312	104.25	255	255	253.57	75.802	7.475	38.019	0.043	19.159		38.6667	18.6978	1.3822	35.7733	31.1667	6.501	6.8133	2.8133	14.6267	9.35	18.9411	1.2156	3.7633	5.4856	48.033	210.1
	65.774	26.34	255	255	32.593	71.917	252.472	99.214	255	254.35	255	84.812	4.293	29.629	0.199	23.631		35.4	15	3.2	22.4	31	7.1	10.5889	3.2611	10.5778	4.45	21.15	1	1.2167	10.9833	33.05	175.85
	57.007	28.163	255	255	21.598	64.474	254.798	99.318	255	252.25	255	91.016	1	15.288	3.265	37.901		22.4489	8.4844	5.1289	13.8933	24.9211	6.386	9.9767	4.1033	13.0567	4.3233	20.1644	0.4611	2.54	7.36	22.818	125.918
	48.301	29.573	255	255	12.729	54.13	254.936	100.217	255	251.511	255	92.075	0.478	10.12	5.95	44.888		26.0222	5.5511	4	5.5022	22.3589	4.147	15.89	8.7067	13.4267	1.6833	16.1156	2.3589	4.78	4.8533	18.143	70.401
	40.541	29.781	255	254.846	8.749	43.294	255	99.578	255	251.831	252.795	88.235	0.267	7.325	6.691	36.72		47.96	15.56	3.68	2.32	26.82	4.54	26.0222	25.2256	10.1633	2.7378	18.96	3.34	9.54	4.1833	19.31	32.18
	34.355	28.271	255	253.552	7.426	34.567	254.56	101.569	255	253.246	251.292	82.899	0.012	2.217	10.261	23.798		33.7289	22.2	3.1822	1.8844	28.4078	10.542	25.3867	40.0467	11.54	5.78	18.9122	4.2978	13.35	2.42	16.412	10.756
	30.346	30.166	255	250.299	6.533	27.643	254.377	105.28	255	254.661	251.106	76.372	0.68	0.983	11.968	15.856		34.8889	33.5556	2.2222	2	22.5278	8.222	14.4167	45.8333	16.75	5.8333	27.1389	2.7778	13.1667	2.8056	15.306	3.556
	28.188	29.733	255	245.128	5.34	21.15	253.708	109.008	255	255	251.79	69.831	0.729	1.189	10.444	18.704		34.08	42.32	1.91e-13	2	24.94	11.27	7.7233	47.5189	16.0211	6.37	23.13	2.21	14.15	2.5433	10.47	3.58
	26.943	28.693	255	239.545	4.791	16.353	250.111	110.268	255	255	254.414	69.696	0.424	2.722	9.086	19.123		34.6578	23.6267	0.5511	2.7822	31.82	14.15	10.1367	28.9367	12.0867	4.17	25.6489	0.6733	20.22	4.6667	9.793	3.956
	27.394	28.042	255	232.955	5.681	14.14	243.606	110.051	255	255	254.203	68.961	1.97	5.325	9.784	12.809		31.3733	21.56	0.6667	4.6711	37.6011	18.69	10.28	17.9333	7.6867	5.89	17.24	0	19.0889	5.5033	9.497	2.093
	28.389	28.809	255	225.539	7.012	14.643	228.631	104.021	255	255	253.514	74.945	8.619	9.561	9.249	12.165		30.12	23.88	0	7.32	32.08	13.71	4.2444	6.1289	4.45	3.9611	19.5	0.5	13.5367	8.58	9.73	1.59
	28.182	28.365	255	217.249	7.575	17.272	207.939	93.487	254.607	255	253.875	79.185	10.223	15.773	6.841	20.054		19.6889	9.4	0	5.5111	31.5	10.383	6.2	4.8667	3.7167	3.3167	18.6444	1.4722	23.1833	6.0833	16.594	1.578
	27.5	27.212	255	208.663	6.84	21.006	187.258	82.247	253.883	255	254.244	78.983	5.711	20.489	6.356	19.111		15.1244	11.0667	0.3333	4.2089	23.1978	8.849	14.1733	3.6767	4.6167	4.7933	19.2122	0.9056	10.1511	5	18.34	1.522
	26.384	25.332	255	200.18	4.847	23.726	168.811	82.356	253.159	255	254.941	77.587	2.431	18.223	9.663	13.356		9.72	6.88	0.44	2.44	18.42	6	15.64	3.2244	3.4533	2.9233	18.79	1.15	4.5	5.7133	18.24	3.44
	24.921	23.683	255	192.742	0.925	22.79	156.718	84.321	253.508	255	255	74.995	2.838	12.568	12.378	10.83		23.08	11.52	0	1.8444	28.3567	8.796	16.5133	1.0467	3.1233	3.5867	21.2678	4.99	4.07	6.2633	21.733	2.521
	22.544	22.134	255	190.579	0.58	22.282	138.646	85.025	252.287	254.485	255	72.068	3.05	11.179	11.384	11.377		40.44	22.0444	0.3156	3.3689	43.7522	8.751	20.5	1.8867	2.84	5.33	16.8711	8.5178	6.2167	12.1878	21.469	1.911
	20.314	19.851	255	191.013	3.218	22.066	117.784	89.533	244.858	254.545	255	69.116	2.736	13.621	4.75	8.562		36.2	7.6	0.2	8.8	44.75	8.05	20.3833	1.9444	1.9444	6.3889	13.3	8.3	3.6	13.0333	18.65	2.3
	18.368	17.445	255	191.829	5.26	19.344	99.286	89.577	223.726	247.31	255	70.101	2.541	15.455	2.032	4.348		25.1689	14.5156	0	4.24	40.9033	8.383	14.3433	3.9967	4.63	6.9367	19.38	9.0967	4.2567	9.8267	13.9	5.16
	17.225	14.329	255	191.843	5.962	14.356	78.348	84.081	203.428	229.508	255	76.24	5.384	18.885	0	2.086		20.4889	17.6178	0	2.8222	19.29	6.103	11.4433	6.1833	7.7467	4.9367	20.6333	6.23	15.7056	4.7044	19.473	20.067
	17.162	10.629	254.377	190.368	9.304	11.062	59.495	80.4	187.773	200.619	252.818	82.83	5.46	23.655	0	6.053		21.52	17.68	0	1.046e-13	12.11	5.23	12.6011	3.8778	9.0378	5.1833	14.88	4.23	27.86	2.3167	24.66	30.75
	18.902	9.308	253.668	187.012	14.053	9.619	46.747	82.843	166.983	173.394	238.399	89.224	7	29	1.066	13.154		31.2267	18.0978	0	0.5244	8.3322	5.31	33.1867	1.92	4.7033	6.88	8.5767	3.4756	28.5067	1.4833	25.263	29.636
	21.695	9.441	252.954	182.613	21.43	10.06	39.923	93.673	144.462	155.62	217.202	96.381	9.172	12.379	2.097	12.453		37.7556	18.6	0	1.5111	5.4333	8.3	41.6833	1.55	3.6	6	10.4	2.9778	20.3667	1.5889	23.672	16.794
	25.146	10.321	251.646	178.487	19.841	5.994	35.465	103.859	113.384	151.239	190.159	105.34	6.671	10.671	2.757	10.575		38	11.56	7.481e-13	2.4	3.11	10	36.9367	2.7767	4.6322	6.3456	10.28	1.72	20.7167	1	19	15.12
	27.378	11.2	247.914	172.858	16.347	5.175	31.833	114.002	80.874	151.842	159.557	113.406	5.256	9.256	2.56	7.994		39.6978	14.8133	0.6756	2.6489	2.8411	10.534	32.2567	3.4567	4.0767	3.47	11.9822	1.0878	17.18	1	11.85	13.737
	29.55	12.818	242.185	166.551	12.76	3.972	32.842	125.539	56.295	155.898	129.908	122.341	3.841	9.593	1.464	7.657		30.5511	6.5111	0.6667	1.7733	4.0467	6.739	23.6467	1.59	5.23	4.5167	11.5178	1.6056	14.67	1.6067	4.696	6.726
	30.882	13.539	235.11	159.315	9.626	5.953	27.611	130.127	44.021	161.361	105.531	131.902	3.309	10.309	1.925	13.824		23.44	2.04	0	2.52	8.08	1.5	18.8544	2.2844	7.9911	6.6178	16.23	1.53	14.4733	1.1767	2.46	2.95
	31.345	13.374	226.858	152.695	8.613	8.262	24.492	135.13	44.415	150.676	81.423	136.486	4	11.067	2.114	22.231		19.3778	3.8444	0.0889	2.5111	16.4167	2.906	23.5	4.3167	7.0833	10.0333	23.35	3.7778	15.4333	1.0833	0.811	0.389
	31.404	11.702	216.553	145.352	8.021	12.484	24.498	141.361	44.729	132.959	57.882	134.017	4.333	13.162	1.612	26.508		15.6267	12.44	0.0089	1.6667	27.3467	3.383	25.96	5.8467	3.4967	6.96	22.1744	4.1489	6.6156	1.1411	2.072	0
	31.934	10.356	201.655	137.895	7.849	15.2	24.839	147.155	43.449	106.44	43.188	133.482	5.818	14.148	0.639	27.261		16.72	35.16	0	1	27.83	2.76	16.3244	5.1011	1.9744	4.26	21.1	4.24	5.5167	2.39	4.5	0
	32.464	8.589	181.864	130.494	5.264	13.116	24.692	150.596	41.98	82.452	33.751	132.021	7.364	13.6	0.085	24.976		15.9911	33.8178	0.5067	2.68	26.3878	4.154	11.13	2.2633	2.8767	4.41	27.6133	6.1478	3.14	3.5133	5.84	0.178
	33.231	6.769	161.828	123.47	3.151	10.868	25.741	153.96	44.67	64.243	29.525	132.387	12.892	14.136	0.888	23.533		12.9867	38.2667	0.8311	4.5111	29.3344	6.968	11.3267	0.5867	4.3667	6.37	42.3067	6.1878	2.5	3.9933	5.92	1.084
	34.524	5.476	142.581	115.338	3.574	8.819	27.573	159.416	52.074	49.378	23.987	130.899	14.09	12.874	1.056	22.658		10	50	1	5	24.75	6	12.7778	1.1944	13	4.6944	46	4.5	4.5	2.25	7	1.25
	38.202	5.506	125.571	104.791	4.294	6.693	26.771	160.433	60.015	36.185	15.902	125.806	12.985	11.132	2.106	22.876
	41.078	5.585	111.348	91.288	6.072	7.716	25.404	160.612	59.358	30.635	7.366	119.605	12.25	12.464	2.494	23.967
	42.375	6.201	97.829	76.942	7.611	7.997	21.505	164.673	51.374	30.657	3.108	119.555	11.376	13.04	3.411	24.927
	42.685	6.628	84.694	63.644	5.494	6.594	22.155	177.046	39.478	36.038	7.153	119.607	10.887	12.887	5.663	22.635
	42.008	6.365	72.913	54.677	3.924	5.24	22.276	190.715	31.079	42.607	12.429	119.031	9.196	11.759	7.833	17.263
	40.716	6.913	62.929	48.639	3.224	3.826	25.765	193.976	28.557	47.013	13.06	117.865	6.991	12.095	9.161	13.961
	39.711	6.127	54.009	44.485	4.575	5.16	29.734	196.268	31.407	46.319	13.466	119.786	6.551	13.346	8.114	18.591
	39.071	4.896	45.43	40.937	6.896	8.061	30.503	197.071	31.495	39.193	17.037	119.086	7.819	15.731	5.771	19.571
	37.913	4.133	36.824	37.174	7.136	8.734	31.479	198.686	25.869	31.882	16.671	112.614	8.659	19.716	3.658	15.366
	36.482	3.141	29.913	34.152	5.093	7.43	32.887	201.339	17.811	27.305	10.82	99.009	8.152	20.152	2.251	10.119
	34.324	2.075	23.684	31.321	2.005	4.9	33.882	203.163	11.202	28.181	2.706	81.938	2.752	16.009	4.62	15.346
	32.433	2	17.511	28.489	0.977	3.977	34	202.203	10.622	26.446	0.151	68.021	1.645	15.423	8.151	20.295
	30.662	2	12.225	26.374	1.54	4.54	33.908	199.954	16.042	21.423	1.113	62.207	1.13	15.724	11.297	22.794
	29.369	2.683	9.861	25.895	1.955	6.553	32.834	194.759	22.939	18.894	5.406	57.098	1.818	16.317	14.943	25.162
	29.256	3	9.109	26.408	2.829	8.829	31.35	186.834	25.502	25.117	6.162	48.645	3.46	18.173	17.021	28.439
	29	3	8.881	27.37	4.919	10.919	26.191	175.053	24.896	31.515	5.618	38.332	5.14	20.035	18.389	30.061
	29	3	8.802	28.343	6.863	12.863	20.272	160.412	23.912	32.232	2.581	29.737	5.138	21.138	20.44	28.681
	28.265	2.598	8.093	30.458	6.987	13.847	17.132	146.47	21.928	27.283	1.453	21.226	4.42	19.716	24.818	25.198
	27.003	2	8.478	32.251	4.604	12.604	16.175	133.304	19.251	23.056	1.597	16.141	3.365	17.804	29.17	21.596
	25.738	2	9	34.688	1.776	9.776	14.708	119.487	17.383	22.869	0.45	12.131	3.591	16.329	31.19	21.385
	25.309	2	9	36.762	0.073	7.014	13.622	104.837	18.848	26.112	0.168	9.444	7.281	16.988	27.87	23.886
	24.422	2	8.851	37.149	0.361	3.985	12.172	91.394	20.616	28.443	0.969	9.954	7.163	16.956	23.676	27.169
	23.449	3.102	8.711	35.802	1.319	1.681	11.216	78.726	21.309	27.308	2.788	11.788	6.623	17.18	22.759	29.369
	22.597	4.539	7.843	33.514	0	0	9.62	66.666	18.92	22.971	6.211	15.998	5.865	17.802	26.465	24.025
	20.916	5.22	7.039	31.291	0	0	7	55.522	15.774	19.554	7.887	19.994	4.592	15.275	27.925	16.933
	18.743	6.197	6.603	29.085	0	24.488	5.889	44.789	11.71	20.657	6.091	19.091	4.333	13.162	1.612	26.508
	17.016	7.207	6.264	27.877	0.998	25.848	6.158	36.016	8.971	27.315	5.509	18.509	5.818	14.148	0.639	27.261
	16.869	8.733	6.196	27.788	2.392	26	7.967	27.064	9.074	32.319	4.888	16.342	7.364	13.6	0.085	24.976
	18.225	9.743	4.424	19.638	3.066	26.066	8.533	21.517	8.974	33.969	4.132	15.132	12.892	14.136	0.888	23.533
	20.218	10.64	1.376	5.503	2.084	24.576	10.266	20.129	7.857	28.974	4.109	15.109	14.09	12.874	1.056	22.658
	22.4	11.502	0	0	2.005	21.038	10.486	18.688	6.157	26.151	4.892	15.892	12.985	11.132	2.106	22.876
	24.331	12.191	0	0	1.21	19.016	10.902	17.902	3.851	26.099	2.54	14.5	12.25	12.464	2.494	23.967
	26.467	12.079	0	0	1	16.424	9.82	16.82	1.679	27.548	2.422	13.869	11.376	13.04	3.411	24.927
	28.64	12.196	0	0	1.022	14.747	9.017	14.183	1.997	25.506	4.447	15.447	10.887	12.887	5.663	22.635
	31.241	11.292	0	0	1.795	15.327	9	13	4.815	22.931	4.889	15.088	9.196	11.759	7.833	17.263
	32.923	10.486	0	0	2.501	15.503	9.022	12.62	9.79	20.807	4.286	14.964	6.991	12.095	9.161	13.961
	33.618	9.076	0	0	2.382	15.146	9.786	12.786	11.196	18.045	4.979	15.979	6.551	13.346	8.114	18.591
	33.326	8.002	0	0	3.811	18.604	10.511	13.511	8.062	15.64	4.907	16.093	7.819	15.731	5.771	19.571
	32.047	7.239	0	0	4.605	21.202	11.403	14.403	3.519	13.768	4.306	17.855	8.659	19.716	3.658	15.366
	30.741	6.37	0	0	3.608	21.406	12.836	15.836	0.721	13.122	3.976	19.857	8.152	20.152	2.251	10.119
	30	6	0	0	1.508	19.508	11.501	14.501	0.788	13.278	3.231	21.239	2.752	16.009	4.62	15.346

## Sheet: Figure3
Figure3b
	NRK			Atg2ab DKO			p value
ATG9A/p62 colocalized	0.072464	0.04	0.083333	0.9375	0.957746	0.893333	p＜0.0001 ****
p-ATG16L1/p62 colocalized	0.091954	0.109756	0.115789	0.886076	0.847059	0.88764	p＜0.0001 ****
Figure3e
	ATG9A/GAPDH				p-ATG16L1/GAPDH
Figure3f	Cell types	treatment	Fluorescence intensity		Cell types	treatment	Fluorescence intensity
	wt	ct	1.63648		wt	ct	0.262732
			0.995081				0.217978
			1.17086				0.413791
		sta	1.02422			sta	0.645681
			0.957744				1.1239
			0.978238				0.813302
	p62 KO	ct	0.703606		p62 KO	ct	0.477993
			0.651616				0.088612
			0.897362				0.267399
		sta	0.292741			sta	0.987169
			0.781319				0.802215
			0.238964				0.811642
	p value		p=0.0341 *		p value		p=0.9703 ns

## Sheet: Figure4
Figure4b

## Sheet: Figure5
Figure5b							Figure5d				Figure5e						Figure5h
	PI3KC3-C1	P62	ULK1	P62	BSA	P62							p-BECLIN1/BECLIN1			p-ATG14/ATG14			p62 droplet NO.	p value
	394.889	171.667	373.667	173.333	197.333	1102.33						ATP+	0.926458		ATP+	0.779043		Control	3.55294
	425.012	178.799	383.085	175.701	200.527	960.186							0.935556			0.792598			3.18354
	404.597	173.609	376.357	170.859	190.861	910.361							0.900138			0.820221			4.52632
	415.525	173.564	420.717	169.885	193.353	932.209						ATP-	0.459633		ATP-	0.761503		NO ATP	0	p＜0.0001 ****
	381.035	171.627	383.665	168.634	192.933	1071.09							0.38896			0.722455			0
	484.897	178.575	409.458	167.001	193.875	1060.19							0.427629			0.694388			0
	414.784	175.198	416.872	171.046	196.399	959.096						p value	p＜0.0001 ****		p value	p=0.0361 ns		W/O C1	0.090452	p＜0.0001 ****
	461.603	169.97	474.156	170.301	192.577	1012.74													0.038961
	398.101	172.96	357.52	177.139	185.544	1172.9													0.065089
	386.536	172.785	445.134	178.119	197.681	1018.66
	383.706	174.33	377.521	173.981	193.917	1019.54
	376.144	175.722	311.344	171.159	188.762	1133.56
	430.026	177.867	330.914	176.075	191.44	1110.67
	426.548	180.221	327.611	173.084	186.242	1139.06
	420.011	175.896	351.682	172.492	186.345	1075.23
	435.014	182.65	366.442	178.039	198.613	877.52
	380.149	183.142	427.872	184.697	182.879	879.211
	411.555	188.556	373.148	190.099	186.333	996.444
	403.754	194.352	438.897	213.696	189.982	1163.73
	468.349	188.995	523.273	248.855	192.048	917.509
	440.955	197.393	628.29	292.349	191.269	1156.27
	480.011	207.493	784.178	396.805	196.758	1065.13
	422.267	220.642	1004.56	573.201	204.359	1028.88
	477.808	222.382	1086.12	780.309	214.075	940.762
	474.646	236.769	946.345	988.653	249.177	943.404
	471.449	262.485	856.863	1067.89	351.036	927.394
	370.862	292.967	845.686	1156.51	511.046	902.59
	434.748	333.3	886.859	1196.75	755.242	1014.39
	563.927	409.973	965.835	1233.9	983.018	922.799
	531.415	504.616	731.462	1295.99	1169.82	874.687
	629.653	585.015	828.971	1284.61	1251.7	914.858
	746.22	661.988	903.87	1267.7	1307.31	805.764
	748.919	778.486	868.462	1253.09	1342.45	845.4
	543.415	850.423	827.772	1311.67	1415.89	916.016
	538.111	906.222	877.648	1363.89	1387.78	929.778
	536.65	963.975	680.57	1332.53	1385.95	985.968
	495.404	991.117	731.646	1338.99	1454.43	1058.6
	564.67	1012.25	809.326	1350.02	1403.29	860.134
	607.291	1007.17	927.957	1307.89	1339.38	849.131
	496.675	1059.34	907.079	1325.51	1397.8	883.659
	488.717	1035.25	807.969	1333.68	1413.74	1022.46
	555.741	1040.77	847.68	1293.94	1386.37	1008.51
	631.782	1032.09	801.44	1333.49	1380.58	927.851
	424.937	1051.28	844.236	1326.08	1454.68	989.948
	412.048	1038.19	798.579	1346.39	1416.92	962.544
	453.596	994.225	885.684	1354.64	1401.13	992.157
	406.246	1056	831.491	1350.92	1451.34	869.36
	472.523	1070.42	691.507	1378.44	1418.92	797.755
	550.169	1081.36	724.252	1375.33	1406.83	838.291
	475.249	1048.33	789.764	1382.55	1478.29	967.094
	549.342	1091.99	916.941	1360.4	1451.31	876.207
	517.778	1098.56	1003.98	1341.17	1407.67	872.667
	376.863	1082.75	887.852	1321.79	1442.38	958.2
	586.787	1074.64	926.658	1294.29	1444.22	832.548
	551.273	1085.23	1011.46	1340.64	1469.78	794.866
	501.219	1095.96	763.736	1394.17	1444.06	849.739
	512.25	1081.03	844.26	1364.94	1445.15	831.542
	466.201	1093.53	822.965	1336.92	1429.86	844.057
	449.546	1100.72	845.929	1318.99	1420.79	889.112
	505.601	1039.67	816.63	1323.53	1470.07	844.356
	442.975	1075.99	903.912	1294.63	1497.4	873.309
	518.097	1067.41	856.673	1283.24	1484.88	773.276
	550.612	1048.23	882.827	1221.26	1427.55	936.11
	556.509	1086.27	796.949	1206.12	1398.44	890.446
	467.411	1087.65	746.39	1167.27	1456.99	917.005
	442.532	1102.31	885.826	1014.44	1472.9	976.681
	463.93	1039.06	951.515	900.355	1426.11	990.841
	511.189	1062.14	947.762	683.249	1410.46	896.78
	577.111	1084.11	821.648	462.813	1387	967.111
	501.191	1045.58	558.889	313.449	1393.61	949.016
	487.392	1053.4	507.493	276.531	1348.87	876.233
	566.613	1070.43	477.692	235.293	1199.98	946.513
	594.144	1057.65	416.067	213.339	1082.54	1142.82
	465.203	1037.99	383.692	199.582	902.408	1050.1
	409.055	1041.67	419.926	184.074	667.151	953.821
	371.217	1043.64	416.367	188.225	449.261	959.087
	499.355	995.67	323.081	187.219	307.629	1125.15
	464.73	1046.35	388.797	184.465	250.237	908.624
	461.642	993.31	414.922	179.172	229.151	958.024
	477.344	937.455	488.591	181.474	212.013	953.19
	656.984	899.448	502.223	181.936	193.712	1044.72
	738.937	799.303	413.266	174.871	202.59	991.205
	723.532	651.667	439.779	184.522	198.848	1019.65
	768.293	482.186	428.973	182.267	210.388	1084.28
	804.294	351.546	344.241	175.43	192.613	975.889
	632	269.222	360.92	172.449	193.556	980.944
	452.165	244.518	347.134	168.578	188.215	892.507
	466.227	209.307	377.955	174.859	196.257	911.257
	402.852	197.233	382.822	179.314	195.716	883.501
	337.467	191.068	449.115	182.113	199.528	944.316
	448.442	185.282	525.291	171.749	197.556	981.934
	423.374	180.302	403.327	169.347	190.317	1026.51
	408.26	181.278	410.953	168.585	197.583	989.101
	393.519	176.156	428.257	167.389	197.355	979.431
	388.542	173.376	366.232	166.841	196.699	1060.49
	423.304	176.807	358.793	170.048
	427.942	177.055	355.772	178.318
	409.299	175.532	426.193	170.29
	382.877	171.433	362.087	166.353
	421.921	171.784	390.955	169.753
	419.873	171.078	440.708	163.41
	372.537	170.52	492	177
	415.555	170.778
	483.949	171.487
	312.503	172.359
	374.474	172.29
	364.458	172.108
	381.745	169.312
	382.403	173.861
	413.95	176.118
	453.756	176.713
	440.377	170.514
	426.373	170.147
	413.638	168.109
	524.669	172.123
	396.844	170.72
	406.504	169.664
	442.767	175.09
	389.526	169.578
	369.111	172.778

## Sheet: FigureS2
FigureS2a							FigureS2b								FigureS2c																FigureS2d
																																Intensity+Z2:AG95 APEX-rep3	C: Only identified by site	ratio	p-value	C: Taxonomy IDs	N: Peptides	N: Unique peptides	N: Sequence coverage [%]	N: Mol. weight [kDa]	N: Q-value	N: Score	N: Intensity	N: iBAQ peptides	N: MS/MS count	T: Protein IDs	T: Majority protein IDs	T: Protein names	T: Gene names
																																17.5973		6.88647	4.76183	-1	3	3	11.2	47.681	0	40.488	708200	15	5	O08623	O08623	Sequestosome-1	Sqstm1
																																16.9721		4.72515	1.37111	-1	1	1	1	248.04	0.0028011	6.2201	293440	73	1	Q63661	Q63661	Mucin-4;Mucin-4 alpha chain;Mucin-4 beta chain	Muc4
																																15.5105		4.44963	3.17662	-1	2	2	4.4	67.254	0	14.419	127660	24	3	P35565	P35565	Calnexin	Canx
																																15.4853		4.4138	3.35927	-1	1	1	5.6	19.546	0	7.1822	112070	12	3	P36972	P36972	Adenine phosphoribosyltransferase	Aprt
																																14.8606		4.2616	2.40365	-1	1	1	2.1	88.494	0	12.954	149750	36	1	P49134	P49134	Integrin beta-1	Itgb1
																																15.6286	+	4.07247	4.01536	-1	2	1	9.3	28.054	1	-2	118370	14	1	P35213	P35213	14-3-3 protein beta/alpha;14-3-3 protein beta/alpha, N-terminally processed	Ywhab
																																14.7203		3.98787	2.77154	-1	2	2	6.6	48.173	0	14.068	147030	17	3	Q63081	Q63081	Protein disulfide-isomerase A6	Pdia6
																																15.0471		3.8086	2.40516	-1	1	1	5.5	22.393	0	7.6719	110210	14	3	Q5XFX0	Q5XFX0	Transgelin-2	Tagln2
																																16.5064		3.56953	2.92047	-1	3	3	2.9	140.37	0	24.416	302840	57	7	Q04462	Q04462	Valine--tRNA ligase	Vars
																																14.2522		3.54307	1.31836	-1	2	2	19	15.328	0	14.898	138990	9	2	P01946	P01946	Hemoglobin subunit alpha-1/2	Hba1
																																14.7226		3.35487	3.79368	-1	1	1	2.3	69.163	0.0028409	6.2708	73463	29	1	P35355	P35355	Prostaglandin G/H synthase 2	Ptgs2
																																13.9498		3.3288	1.7807	-1	1	1	2.8	47.859	0	9.5525	100240	25	1	Q68FW9	Q68FW9	COP9 signalosome complex subunit 3	Cops3
																																16.3945	+	3.32427	1.69353	-1	1	1	2.2	84.015	1	-2	201120	40	1	Q5MPA9	Q5MPA9	Serine/threonine-protein kinase DCLK2	Dclk2
																																18.0436		3.24113	2.1787	-1	2	2	20	13.99	0	29.937	1638800	6	21	Q00715	Q00715	Histone H2B type 1
																																16.619		3.16117	2.7263	-1	5	5	11.3	56.623	0	28.879	331390	28	7	P11598	P11598	Protein disulfide-isomerase A3	Pdia3
																																18.0901		3.16037	2.4327	-1	4	4	20.6	22.109	0	23.699	864760	14	8	Q63716	Q63716	Peroxiredoxin-1	Prdx1
																																16.9795		3.04317	1.37164	-1	3	3	27.2	11.367	0	36.11	390340	6	10	P62804	P62804	Histone H4;Osteogenic growth peptide	Hist1h4b
																																16.2037		3.02587	3.12036	-1	3	3	5.9	80.972	0	29.384	318910	42	5	P35571	P35571	Glycerol-3-phosphate dehydrogenase, mitochondrial	Gpd2
																																15.2473		2.98977	2.27164	-1	3	3	7.8	51.588	0	17.983	260070	27	4	Q08163	Q08163	Adenylyl cyclase-associated protein 1	Cap1
																																14.8449		2.9366	3.43759	-1	1	1	11.2	14.463	0	9.6411	143860	7	5	P62902	P62902	60S ribosomal protein L31	Rpl31
																																13.1841		2.91473	1.88758	-1	1	1	2.3	87.699	0	6.9247	36838	48	3	Q66H61	Q66H61		RGD1562301
																																16.2243		2.8665	1.95224	-1	2	2	6	50.967	0	12.049	292740	24	5	P56574	P56574	Isocitrate dehydrogenase [NADP], mitochondrial	Idh2
																																18.7685		2.84267	2.0839	-1	1	1	6.1	33.837	0	6.3751	1224100	14	3	Q03070	Q03070	Beta-chimaerin	Chn2
FigureS2d																																15.0524		2.74997	1.56766	-1	1	1	2.3	55.814	0	6.8294	113080	21	3	E9PU28	E9PU28	Inosine-5-monophosphate dehydrogenase 2	Impdh2
		Replicate no	Control	Label																												15.9272		2.7477	2.11021	-1	2	2	9.4	60.248	0	12.313	174870	23	3	Q9WV25	Q9WV25	Poly(U)-binding-splicing factor PUF60	Puf60
	No. of proteins indentified	1	223	321																												14.6598		2.74743	2.52992	-1	1	1	5.1	21.783	0.0028169	6.2308	73608	9	2	P35704	P35704	Peroxiredoxin-2	Prdx2
		2	223	313																												16.781		2.70257	2.63756	-1	2	2	9.4	28.832	0	15.694	305880	13	4	P25113;P16290	P25113;P16290	Phosphoglycerate mutase 1;Phosphoglycerate mutase 2	Pgam1;Pgam2
		3	236	325																												15.4261		2.6792	1.98877	-1	4	4	10.8	56.951	0	27.433	173960	32	7	P04785	P04785	Protein disulfide-isomerase	P4hb
																																15.3002		2.67143	1.36913	-1	1	1	3.4	88.039	0	8.0394	129320	39	2	P52631	P52631	Signal transducer and activator of transcription 3	Stat3
		Replicate no	Control	Label																												15.935		2.6583	2.38054	-1	2	2	13.9	18.916	0	18.205	257590	10	5	P63326	P63326	40S ribosomal protein S10	Rps10
	No. of proteins indentified	1	27595	79316.5																												16.7389		2.64183	1.62313	-1	13	2	39.8	49.953	0	15.037	341090	19	9	Q3KRE8;P85108	Q3KRE8;P85108	Tubulin beta-2B chain;Tubulin beta-2A chain	Tubb2b;Tubb2a
		2	25562	74039																												16.446		2.6364	2.55377	-1	4	4	14.1	34.458	0	31.245	480780	11	6	P09895	P09895	60S ribosomal protein L5	Rpl5
		3	33967	79813																												13.8893		2.51893	2.85435	-1	1	1	3.2	36.996	0.002849	6.282	50333	14	1	O35783	O35783	Calumenin	Calu
																																15.7041		2.48	1.4277	-1	1	1	3.7	36.505	0.0027624	6.1517	194720	21	1	P51635	P51635	Alcohol dehydrogenase [NADP(+)]	Akr1a1
																																15.6639		2.4605	2.83697	-1	2	2	8.4	43.908	0	11.736	182590	14	2	P85125	P85125	Polymerase I and transcript release factor	Ptrf
																																13.8538		2.40747	1.46674	-1	1	1	1.1	123.04	0	8.1596	72067	53	2	Q80U96	Q80U96	Exportin-1	Xpo1
																																16.9481		2.39137	4.58547	-1	4	4	21.2	38.798	0	27.488	442150	14	6	Q6AYC4	Q6AYC4	Macrophage-capping protein	Capg
																																16.9162		2.38497	2.51082	-1	7	7	26.9	38.829	0	57.093	469500	21	17	P07150	P07150	Annexin A1	Anxa1
																																16.5476		2.35083	1.64705	-1	5	5	5.2	163.19	0	58.632	447500	66	11	Q1JU68	Q1JU68	Eukaryotic translation initiation factor 3 subunit A	Eif3a
																																16.1386		2.34617	1.6121	-1	2	2	6.3	69.077	0	17.32	291930	22	6	P25235	P25235	Dolichyl-diphosphooligosaccharide--protein glycosyltransferase subunit 2	Rpn2
																																14.6474		2.34473	1.60038	-1	1	1	18.1	9.1272	0	8.5025	52486	5	2	P05765	P05765	40S ribosomal protein S21	Rps21
																																16.6879		2.34367	1.60424	-1	4	4	9.3	68.303	0	28.417	454860	36	11	P07153	P07153	Dolichyl-diphosphooligosaccharide--protein glycosyltransferase subunit 1	Rpn1
																																13.9244		2.3363	2.51937	-1	1	1	5.1	30.314	0	6.4701	40534	12	1	A2RUW1	A2RUW1	Toll-interacting protein	Tollip
																																14.6622		2.33313	2.40331	-1	2	2	8.7	47.82	0	11.346	88973	15	2	Q71UF4	Q71UF4	Histone-binding protein RBBP7	Rbbp7
																																17.7137		2.32263	1.91235	-1	2	2	21.7	14.045	0	34.293	554860	5	11	A9UMV8;Q64598;Q4FZT6;Q00728;P0CC09;P0C170;P0C169;P02262;P0C0S7	A9UMV8;Q64598;Q4FZT6;Q00728;P0CC09;P0C170;P0C169;P02262;P0C0S7	Histone H2A.J;Histone H2A type 1-F;Histone H2A type 3;Histone H2A type 4;Histone H2A type 2-A;Histone H2A type 1-E;Histone H2A type 1-C;Histone H2A type 1;Histone H2A.Z	H2afj;Hist2h2aa3;H2afz
																																17.1376		2.31007	3.11406	-1	4	4	5.8	97.123	0	56.02	637490	35	18	P52296	P52296	Importin subunit beta-1	Kpnb1
																																13.8574	+	2.29013	1.56252	-1	1	1	4.2	32.302	1	-2	52356	16	1	P85973	P85973	Purine nucleoside phosphorylase	Pnp
																																17.3587		2.2829	2.36101	-1	4	4	15.2	29.597	0	23.877	592340	15	13	P62703	P62703	40S ribosomal protein S4, X isoform	Rps4x
																																14.4924		2.27983	2.50718	-1	1	1	3.9	44.754	0	17.914	70066	19	3	Q6AXS5	Q6AXS5	Plasminogen activator inhibitor 1 RNA-binding protein;Plasminogen activator inhibitor 1 RNA-binding protein, N-terminally processed	Serbp1
																																16.1138		2.25707	1.79102	-1	2	2	15.9	30.578	0	16.647	248310	17	6	P47727	P47727	Carbonyl reductase [NADPH] 1	Cbr1
																																15.6806		2.22477	1.65701	-1	3	3	6.6	56.493	0	16.857	182500	22	3	O08651	O08651	D-3-phosphoglycerate dehydrogenase	Phgdh
																																13.9417		2.2142	1.39949	-1	1	1	3.6	38.09	0.00271	6.0876	33871	21	2	B0BN85	B0BN85	Suppressor of G2 allele of SKP1 homolog	Sugt1
																																13.0308		2.2004	1.87614	-1	1	1	6.2	37.849	0	10.599	18196	19	1	Q9JLZ1	Q9JLZ1	Glutaredoxin-3	Glrx3
																																14.4893		2.1989	2.06013	-1	1	1	7.8	22.677	0.0098522	5.8639	133320	15	2	Q6NYB7	Q6NYB7	Ras-related protein Rab-1A	Rab1A
																																15.1725		2.17547	1.34372	-1	3	3	6	90.91	0	37.061	223970	36	6	Q4G061	Q4G061	Eukaryotic translation initiation factor 3 subunit B	Eif3b
																																14.9941		2.17507	2.32789	-1	2	1	4.4	74.361	0.0053476	6.0548	99226	30	2	F1LX07	F1LX07		Slc25a12
																																17.8615		2.1737	2.60217	-1	1	1	2.1	105.59	0	7.0446	786340	43	4	Q62784	Q62784	Type I inositol 3,4-bisphosphate 4-phosphatase	Inpp4a
																																16.1591		2.14753	1.75268	-1	3	2	7.2	74.398	0	23.117	295870	32	12	F1LZW6	F1LZW6		Slc25a13
																																15.2774		2.14513	2.01906	-1	3	3	3.3	120.63	0	17.684	177010	57	5	P16638	P16638	ATP-citrate synthase	Acly
																																14.3792		2.13503	1.62313	-1	1	1	6.9	14.839	0.0099751	5.8771	85206	9	1	P62246	P62246	40S ribosomal protein S15a	Rps15a
																																15.8548		2.134	2.45429	-1	3	3	14.1	35.651	0	20.693	227480	17	7	Q5RK09	Q5RK09	Eukaryotic translation initiation factor 3 subunit G	Eif3g
																																13.9487		2.1321	1.52144	-1	1	1	3.2	34.133	0	6.8856	51867	17	2	P97700	P97700	Mitochondrial 2-oxoglutarate/malate carrier protein	Slc25a11
																																15.5489		2.12107	1.70021	-1	3	3	9.3	56.287	0	19.925	198460	25	4	Q99ML5	Q99ML5	Prenylcysteine oxidase	Pcyox1
																																15.5423		2.1062	1.99481	-1	3	3	4.6	91.481	0	17.304	208960	41	3	Q75WE7	Q75WE7	von Willebrand factor A domain-containing protein 5A	Vwa5a
																																17.5248		2.10057	3.67412	-1	9	7	18.8	72.346	0	49.327	636130	32	11	P06761	P06761	78 kDa glucose-regulated protein	Hspa5
																																14.8972		2.08497	1.72628	-1	3	3	14.3	29.995	0	17.924	197630	10	7	P62425	P62425	60S ribosomal protein L7a	Rpl7a
																																17.5322		2.0724	1.66002	-1	6	6	19.5	54.925	0	37.911	652710	17	11	Q5FVM4	Q5FVM4	Non-POU domain-containing octamer-binding protein	Nono
																																15.7795		2.06457	3.12626	-1	4	4	10.1	63.436	0	24.388	255450	30	5	Q8CGX0	Q8CGX0	Insulin-like growth factor 2 mRNA-binding protein 1	Igf2bp1
																																16.3407		2.0582	2.7666	-1	2	2	2.5	113.05	0	21.759	282300	46	3	P06685;P06687;P06686;P09626	P06685;P06687;P06686;P09626	Sodium/potassium-transporting ATPase subunit alpha-1;Sodium/potassium-transporting ATPase subunit alpha-3;Sodium/potassium-transporting ATPase subunit alpha-2;Potassium-transporting ATPase alpha chain 1	Atp1a1;Atp1a3;Atp1a2;Atp4a
																																14.5159		2.05127	1.40573	-1	1	1	7.2	17.718	0.005305	6.0287	68481	9	1	P62271	P62271	40S ribosomal protein S18	Rps18
																																17.8184		2.0412	2.63945	-1	5	5	6.9	117.79	0	46.478	1283700	53	21	Q5U300	Q5U300	Ubiquitin-like modifier-activating enzyme 1	Uba1
																																17.4736		2.03423	4.04732	-1	4	4	11.4	49.974	0	34.683	776090	25	13	P29315	P29315	Ribonuclease inhibitor	Rnh1
																																16.3247		1.989	2.17236	-1	2	2	5.1	67.165	0	11.454	337950	33	5	P08461	P08461	Dihydrolipoyllysine-residue acetyltransferase component of pyruvate dehydrogenase complex, mitochondrial	Dlat
																																17.9548		1.9878	2.59001	-1	4	4	6.9	85.965	0	28.107	742480	44	10	Q3B8Q1	Q3B8Q1	Nucleolar RNA helicase 2	Ddx21
																																16.907		1.98363	2.85468	-1	3	3	14.7	32.967	0	24.747	448310	13	7	Q3T1K5;B2GUZ5	Q3T1K5	F-actin-capping protein subunit alpha-2	Capza2
																																14.5976		1.97237	1.79717	-1	11	1	30.6	49.924	0.0028736	6.32	78102	21	3	Q5XIF6	Q5XIF6	Tubulin alpha-4A chain	Tuba4a
																																18.384		1.97133	2.49448	-1	8	8	21.3	57.458	0	68.129	1274600	33	22	Q5XIM9	Q5XIM9	T-complex protein 1 subunit beta	Cct2
																																18.408		1.96137	3.20302	-1	4	4	19.2	24.205	0	57.17	1097900	10	11	P62243	P62243	40S ribosomal protein S8	Rps8
																																12.8581		1.94527	2.4377	-1	1	1	5.4	28.295	0	7.1922	17392	14	1	Q9Z0V6	Q9Z0V6	Thioredoxin-dependent peroxide reductase, mitochondrial	Prdx3
																																18.7344		1.93137	3.29915	-1	3	3	19.9	15.404	0	18.565	1696600	4	10	Q6LED0;P84245	Q6LED0;P84245	Histone H3.1;Histone H3.3	H3f3b
																																19.3921		1.9304	3.73369	-1	9	9	28.8	29.945	0	62.48	2243200	17	30	P49242	P49242	40S ribosomal protein S3a;40S ribosomal protein S3b	Rps3a
																																19.425		1.92943	1.34669	-1	4	4	23.3	26.849	0	29.308	2936900	16	18	P48500	P48500	Triosephosphate isomerase	Tpi1
																																14.3997		1.91807	1.78054	-1	1	1	4	28.878	0.0076923	5.9341	82661	11	2	Q5PQJ6	Q5PQJ6	Pyrroline-5-carboxylate reductase 3	Pycrl
																																17.962		1.91173	2.52276	-1	7	7	11.8	89.348	0	62.698	833470	42	18	P46462	P46462	Transitional endoplasmic reticulum ATPase	Vcp
																																13.4246		1.90087	2.37743	-1	1	1	1.8	79.427	0.0027855	6.1913	28020	35	1	P97852	P97852	Peroxisomal multifunctional enzyme type 2;(3R)-hydroxyacyl-CoA dehydrogenase;Enoyl-CoA hydratase 2	Hsd17b4
																																15.9172		1.88887	3.21292	-1	3	3	5.4	82.496	0	20.318	257620	39	7	Q641Y8	Q641Y8	ATP-dependent RNA helicase DDX1	Ddx1
																																14.2423		1.8876	1.80725	-1	1	1	1.4	138.29	0	18.668	70776	65	3	Q64560	Q64560	Tripeptidyl-peptidase 2	Tpp2
																																14.3958		1.88617	3.5788	-1	1	1	19.4	10.301	0	9.7586	73968	4	3	Q8VH49	Q8VH49	HIG1 domain family member 1A, mitochondrial	Higd1a
																																14.0936		1.87823	1.71353	-1	2	2	7.3	49.16	0	13.147	73972	26	3	Q63569	Q63569	26S protease regulatory subunit 6A	Psmc3
																																16.6599		1.8634	1.95844	-1	3	3	13	42.613	0	22.98	365820	19	7	P85515	P85515	Alpha-centractin	Actr1a
																																16.0366		1.85617	1.4032	-1	2	2	19.3	13.373	0	13.645	333190	5	8	P60868	P60868	40S ribosomal protein S20	Rps20
																																16.9044		1.8505	2.55163	-1	1	1	9.6	12.477	0	7.6085	357100	5	9	P30904	P30904	Macrophage migration inhibitory factor	Mif
																																21.4267		1.84927	2.55531	-1	14	14	42.4	44.538	0	148.62	9171300	24	70	P16617	P16617	Phosphoglycerate kinase 1	Pgk1
																																14.6015	+	1.82383	2.77313	-1	1	1	2.4	42.206	1	-2	93981	15	1	P27364	P27364	3 beta-hydroxysteroid dehydrogenase type 5	Hsd3b5
																																15.4652		1.81553	1.55504	-1	2	2	8.9	35.683	0	32.491	173300	20	3	P04636	P04636	Malate dehydrogenase, mitochondrial	Mdh2
																																15.8989		1.81447	2.71037	-1	2	2	8.8	34.212	0	32.167	321700	18	8	P04256	P04256	Heterogeneous nuclear ribonucleoprotein A1;Heterogeneous nuclear ribonucleoprotein A1, N-terminally processed	Hnrnpa1
																																15.2139		1.81303	4.40216	-1	1	1	3.9	36.588	0.0027248	6.0981	136820	16	2	Q498M4	Q498M4	WD repeat-containing protein 5	Wdr5
																																15.4793		1.8058	1.77297	-1	1	1	1.9	76.826	0.0053619	6.0549	250150	41	1	P82808	P82808	Glutamine--fructose-6-phosphate aminotransferase [isomerizing] 1	Gfpt1
																																18.1223		1.80467	2.35463	-1	7	7	13.4	70.7	0	61.871	772050	31	13	Q9EPH8	Q9EPH8	Polyadenylate-binding protein 1	Pabpc1
																																17.1678		1.79537	2.33639	-1	3	3	11.7	51.153	0	29.216	496410	23	9	C9WPN6;P81795	C9WPN6;P81795	Eukaryotic translation initiation factor 2 subunit 3	Eif2s3y;Eif2s3
																																16.4853		1.7744	2.67821	-1	5	5	8.7	104.91	0	31.83	284010	55	8	Q9QXQ0;Q9Z1P2	Q9QXQ0	Alpha-actinin-4	Actn4
																																18.8278		1.75773	4.28587	-1	12	10	16.7	92.77	0	81.087	1667400	39	34	Q66HD0	Q66HD0	Endoplasmin	Hsp90b1
																																15.4622		1.75737	1.63333	-1	2	2	8.2	22.591	0	11.226	176300	11	5	P29314	P29314	40S ribosomal protein S9	Rps9
																																18.6447		1.7497	2.78268	-1	11	11	26.2	58.099	0	81.512	2035300	32	30	Q7TPB1	Q7TPB1	T-complex protein 1 subunit delta	Cct4
																																15.789		1.7412	3.5223	-1	3	3	6.1	78.385	0	17.308	271250	40	4	P24155	P24155	Thimet oligopeptidase	Thop1
																																16.8567		1.73377	2.60788	-1	2	2	34.3	8.2178	0	13.244	369280	3	8	P63174	P63174	60S ribosomal protein L38	Rpl38
																																16.9026		1.7302	1.9764	-1	5	4	14.7	62.277	0	26.425	451470	30	10	P47942	P47942	Dihydropyrimidinase-related protein 2	Dpysl2
																																17.527		1.7257	2.62849	-1	5	5	22.6	24.831	0	28.091	677660	11	9	P62907	P62907	60S ribosomal protein L10a	Rpl10a
																																16.8571		1.72507	3.85057	-1	4	4	16.6	39.652	0	32.949	513160	19	14	Q6URK4	Q6URK4	Heterogeneous nuclear ribonucleoprotein A3	Hnrnpa3
																																18.7616		1.6993	3.32074	-1	7	7	15.6	59.365	0	45.926	1613600	20	23	Q00438;Q9Z118	Q00438	Polypyrimidine tract-binding protein 1	Ptbp1
																																18.8956		1.6917	2.31098	-1	9	9	28.9	43.656	0	104.91	1871500	22	34	Q6AYD3	Q6AYD3	Proliferation-associated protein 2G4	Pa2g4
																																15.9652		1.68793	1.76256	-1	3	3	3.8	105.43	0	17.559	320820	40	6	B5DFC8	B5DFC8	Eukaryotic translation initiation factor 3 subunit C	Eif3c
																																18.8202		1.68543	2.98163	-1	5	5	15.5	35.797	0	31.437	1749000	18	14	P07943	P07943	Aldose reductase	Akr1b1
																																17.2664		1.6808	1.60023	-1	4	4	9.5	62.826	0	55.276	706550	28	23	Q6P6V0;CON__Q3ZBD7	Q6P6V0	Glucose-6-phosphate isomerase	Gpi
																																17.9371		1.6666	3.9859	-1	5	5	14.8	48.332	0	44.356	962160	17	19	P04182	P04182	Ornithine aminotransferase, mitochondrial	Oat
																																14.2971		1.66333	3.479	-1	2	1	4.2	85.719	0.0078329	5.9748	92917	36	1	P47860	P47860	ATP-dependent 6-phosphofructokinase, platelet type	Pfkp
																																15.1163		1.66287	3.19026	-1	1	1	2.7	49.184	0	8.411	124490	26	3	P62193	P62193	26S protease regulatory subunit 4	Psmc1
																																17.6246		1.64227	2.34714	-1	4	4	19.5	32.56	0	33.403	675450	12	15	P13084	P13084	Nucleophosmin	Npm1
																																18.121		1.63717	4.46778	-1	7	7	21.3	46.517	0	67.574	1158500	23	33	P29457	P29457	Serpin H1	Serpinh1
																																12.6945		1.63167	1.63026	-1	1	1	4.2	40.829	0	6.3862	19973	17	2	P05369	P05369	Farnesyl pyrophosphate synthase	Fdps
																																17.4248		1.6308	2.70373	-1	6	6	29.8	29.82	0	45.655	672810	17	14	P67779	P67779	Prohibitin	Phb
																																12.4363	+	1.62947	1.4531	-1	1	1	3.3	28.57	1	-2	18062	11	1	Q64537	Q64537	Calpain small subunit 1	Capns1
																																16.7243		1.6279	3.3403	-1	2	2	7.1	37.477	0	23.962	361710	19	8	A7VJC2	A7VJC2	Heterogeneous nuclear ribonucleoproteins A2/B1	Hnrnpa2b1
																																18.9977		1.62773	3.72336	-1	13	13	38.2	50.976	0	178.56	2470200	24	49	P61980	P61980	Heterogeneous nuclear ribonucleoprotein K	Hnrnpk
																																22.4749		1.6234	4.4301	-1	26	14	36	83.28	0	323.31	25811000	35	155	P34058	P34058	Heat shock protein HSP 90-beta	Hsp90ab1
																																15.5798		1.62043	1.41341	-1	2	2	5.9	53.238	0	16.087	165680	13	6	P53987	P53987	Monocarboxylate transporter 1	Slc16a1
																																15.8045		1.61893	2.42875	-1	1	1	2.5	40.133	0	6.4339	205800	18	5	Q64640	Q64640	Adenosine kinase	Adk
																																20.3706		1.61807	3.71887	-1	8	8	37.4	31.33	0	123.37	4908500	16	51	Q68FR9	Q68FR9	Elongation factor 1-delta	Eef1d
																																20.7424		1.61687	2.31291	-1	11	11	24.3	50.06	0	123.58	6962900	25	54	Q68FR6	Q68FR6	Elongation factor 1-gamma	Eef1g
																																16.9975		1.61	1.86502	-1	5	5	13.6	67.902	0	31.987	754340	24	13	F1LQ48	F1LQ48		Hnrnpl
																																14.1162		1.60877	2.64069	-1	1	1	11.2	18.465	0	8.4752	77885	7	2	P20280	P20280	60S ribosomal protein L21	Rpl21
																																15.8981		1.6033	2.38534	-1	1	1	4.7	23.339	0	6.3558	217110	6	2	Q63507	Q63507	60S ribosomal protein L14	Rpl14
																																16.4504		1.60267	2.93552	-1	5	5	7.9	96.417	0	29.588	376600	46	6	Q66HA8	Q66HA8	Heat shock protein 105 kDa	Hsph1
																																17.8227		1.6022	2.7509	-1	9	9	21.5	67.176	0	59.24	904690	35	19	Q3KR86	Q3KR86	MICOS complex subunit Mic60	Immt
																																20.4604		1.5979	2.91774	-1	14	14	41.5	47.127	0	140.15	5708000	22	84	P04764;P15429;P07323	P04764	Alpha-enolase	Eno1
																																22.7763		1.58093	4.06156	-1	16	4	44.8	49.67	0	318.08	31130000	19	175	P69897;CON__ENSEMBL:ENSBTAP00000025008	P69897	Tubulin beta-5 chain	Tubb5
																																22.2502		1.54737	4.06172	-1	9	9	24.5	50.113	0	114.11	20425000	19	76	P62630;P62632	P62630;P62632	Elongation factor 1-alpha 1;Elongation factor 1-alpha 2	Eef1a1;Eef1a2
																																18.4416		1.5453	2.36931	-1	2	2	6.2	39.445	0	20.431	1198400	20	11	P16036	P16036	Phosphate carrier protein, mitochondrial	Slc25a3
																																20.8048		1.54503	3.84398	-1	10	10	40.1	39.351	0	154.17	7359600	22	85	P05065;P09117;P00884	P05065	Fructose-bisphosphate aldolase A	Aldoa
																																17.8531		1.54223	2.07462	-1	9	9	17.7	73.857	0	59.838	1089300	37	17	P48721	P48721	Stress-70 protein, mitochondrial	Hspa9
																																14.8018		1.54103	2.56304	-1	1	1	8.3	17.779	0	12.159	122170	9	3	P83732	P83732	60S ribosomal protein L24	Rpl24
																																18.393		1.53693	2.97671	-1	5	5	23.4	32.824	0	56.134	1207000	13	27	P38983	P38983	40S ribosomal protein SA	Rpsa
																																18.2025		1.53397	1.86855	-1	5	5	11.6	59.536	0	59.721	1017300	34	18	Q68FQ0	Q68FQ0	T-complex protein 1 subunit epsilon	Cct5
																																15.1324		1.52063	2.62463	-1	2	2	5.8	48.396	0	16.361	124450	19	3	P32551	P32551	Cytochrome b-c1 complex subunit 2, mitochondrial	Uqcrc2
																																19.3331		1.51337	3.30349	-1	5	4	15	46.402	0	47.054	2763400	22	34	Q5RKI1	Q5RKI1	Eukaryotic initiation factor 4A-II;Eukaryotic initiation factor 4A-II, N-terminally processed	Eif4a2
																																19.0028		1.5074	2.80674	-1	10	10	17.2	81.792	0	91.91	2025100	39	36	Q5I0G4	Q5I0G4	Glycine--tRNA ligase	Gars
																																24.1389		1.5072	4.67514	-1	40	37	66.3	53.732	0	323.31	76862000	32	296	P31000;P48675;P21807;P23565;P19527;P12839;P16884	P31000	Vimentin	Vim
																																16.5653		1.50603	2.17986	-1	4	4	12.2	54.464	0	52.192	367020	27	9	P14408	P14408	Fumarate hydratase, mitochondrial	Fh
																																21.75		1.50507	2.1326	-1	12	1	31.8	42.051	0	20.128	15249000	20	32	P68136;P68035;P63269;P62738	P68136;P68035;P63269;P62738	Actin, alpha skeletal muscle;Actin, alpha cardiac muscle 1;Actin, gamma-enteric smooth muscle;Actin, aortic smooth muscle	Acta1;Actc1;Actg2;Acta2
																																14.5199		1.50317	1.80167	-1	1	1	1.6	111.29	0	6.4271	94409	52	2	Q63617	Q63617	Hypoxia up-regulated protein 1	Hyou1
																																16.8715		1.496	4.14732	-1	5	5	7.7	94.055	0	35.033	482140	50	9	O88600	O88600	Heat shock 70 kDa protein 4	Hspa4
																																16.8346		1.49407	2.1957	-1	3	3	14.6	30.329	0	19.018	565180	13	9	P05426	P05426	60S ribosomal protein L7	Rpl7
																																22.3353		1.49223	3.49872	-1	14	0	39	50.151	0	159.98	19361000	21	95	Q6P9V9;P68370;Q68FR8;Q6AY56	Q6P9V9;P68370;Q68FR8;Q6AY56	Tubulin alpha-1B chain;Tubulin alpha-1A chain;Tubulin alpha-3 chain;Tubulin alpha-8 chain	Tuba1b;Tuba1a;Tuba3a;Tuba8
																																22.1451		1.4831	3.83156	-1	10	10	37.5	35.828	0	113.72	19718000	16	76	P04797;Q9ESV6	P04797	Glyceraldehyde-3-phosphate dehydrogenase	Gapdh
																																19.8024		1.4818	4.46412	-1	14	14	17.8	95.283	0	111.42	3859800	45	60	P05197	P05197	Elongation factor 2	Eef2
																																16.4338		1.47783	2.81708	-1	4	4	14.6	50.537	0	29.167	401590	27	10	P50399	P50399	Rab GDP dissociation inhibitor beta	Gdi2
																																21.6586		1.47657	3.35394	-1	26	24	47.1	70.87	0	260.18	12704000	33	157	P63018;P14659;P55063;P0DMW1;P0DMW0	P63018	Heat shock cognate 71 kDa protein	Hspa8
																																18.2317		1.47653	2.58422	-1	2	2	15.9	16.259	0	13.955	1102800	4	7	P13471	P13471	40S ribosomal protein S14	Rps14
																																14.0925		1.47453	2.77981	-1	1	1	7.9	17.222	0	7.5145	82800	9	3	P62278	P62278	40S ribosomal protein S13	Rps13
																																17.1469		1.47223	2.4368	-1	3	3	13.2	35.848	0	84.209	465080	21	12	P55260	P55260	Annexin A4	Anxa4
																																18.923		1.47217	2.64345	-1	6	6	18.4	37.46	0	42.426	1844500	16	21	Q9EQS0	Q9EQS0	Transaldolase	Taldo1
																																16.2		1.47197	1.55981	-1	2	2	5.6	49.109	0	18.907	330270	21	7	Q5U216;Q63413	Q5U216;Q63413	ATP-dependent RNA helicase DDX39A;Spliceosome RNA helicase Ddx39b	Ddx39a;Ddx39b
																																14.7134		1.46587	3.92345	-1	1	1	3.6	45.038	0	7.1995	108960	23	4	Q4KLN6	Q4KLN6	Ribonucleoside-diphosphate reductase subunit M2	Rrm2
																																16.5195		1.46013	1.7802	-1	3	3	6.2	50.507	0	18.454	350240	22	7	Q9WVC0	Q9WVC0	Septin-7	45176
																																17.6857		1.4557	2.1218	-1	3	3	9.3	54.891	0	28.213	673830	27	13	O70199	O70199	UDP-glucose 6-dehydrogenase	Ugdh
																																15.8884		1.45403	3.03989	-1	3	3	8.8	57.96	0	40.542	217570	23	5	Q64303;P35465	Q64303	Serine/threonine-protein kinase PAK 2;PAK-2p27;PAK-2p34	Pak2
																																15.8603		1.45303	1.99557	-1	2	2	11.4	24.309	0	18.222	243100	10	8	P41123	P41123	60S ribosomal protein L13	Rpl13
																																17.7095		1.45143	2.30585	-1	5	2	16.3	49.188	0	51.063	784570	17	19	Q8VHV7	Q8VHV7	Heterogeneous nuclear ribonucleoprotein H;Heterogeneous nuclear ribonucleoprotein H, N-terminally processed	Hnrnph1
																																16.3738		1.4468	2.59342	-1	3	3	11.3	38.218	0	21.962	332270	13	9	Q9JJ54;Q3SWU3	Q9JJ54	Heterogeneous nuclear ribonucleoprotein D0	Hnrnpd
																																17.8731		1.4416	3.54477	-1	4	4	12	47.538	0	32.85	909060	26	22	P10760	P10760	Adenosylhomocysteinase	Ahcy
																																18.7747		1.4404	2.50102	-1	5	5	8.6	75.81	0	30.789	1481100	38	9	P40329	P40329	Arginine--tRNA ligase, cytoplasmic	Rars
																																18.1938		1.4332	3.19696	-1	6	6	16.4	60.955	0	59.247	1429400	33	28	P63039	P63039	60 kDa heat shock protein, mitochondrial	Hspd1
																																19.7882		1.43223	2.79626	-1	12	12	29.9	60.646	0	94.66	3505100	32	49	Q6P502	Q6P502	T-complex protein 1 subunit gamma	Cct3
																																18.9583		1.43103	2.04327	-1	3	2	10.9	46.84	0	30.276	2811600	22	10	Q3B8Q2	Q3B8Q2	Eukaryotic initiation factor 4A-III;Eukaryotic initiation factor 4A-III, N-terminally processed	Eif4a3
																																14.9737	+	1.43093	3.64204	-1	1	1	3	44.733	1	-2	131580	13	2	Q5M7U6	Q5M7U6	Actin-related protein 2	Actr2
																																19.434		1.42827	3.427	-1	14	14	23.8	101.95	0	124.93	2709100	50	54	Q66X93	Q66X93	Staphylococcal nuclease domain-containing protein 1	Snd1
																																13.5526		1.42807	2.62306	-1	1	1	7.7	15.807	0	6.6212	55370	6	1	P62268	P62268	40S ribosomal protein S23	Rps23
																																20.2979		1.4276	2.84093	-1	10	10	42.8	26.674	0	93.115	4329200	19	34	P62909	P62909	40S ribosomal protein S3	Rps3
																																17.5152		1.42703	3.56772	-1	10	10	5.3	290.98	0	87.638	800530	140	19	D3ZHA0	D3ZHA0	Filamin-C	Flnc
																																14.7799		1.41833	2.31236	-1	1	1	2.4	47.463	0	7.5006	99849	27	5	F1LMZ8	F1LMZ8	26S proteasome non-ATPase regulatory subunit 11	Psmd11
																																15.0103		1.4174	2.22844	-1	2	2	4.3	69.657	0	11.704	174870	35	5	O54975	O54975	Xaa-Pro aminopeptidase 1;Xaa-Pro aminopeptidase 1, N-terminally processed	Xpnpep1
																																14.8226		1.41623	1.83094	-1	1	1	3.8	43.715	0.0077519	5.9585	98283	19	2	P18298	P18298	S-adenosylmethionine synthase isoform type-2	Mat2a
																																16.7167		1.40477	2.47856	-1	10	2	28.2	50.418	0	13.941	432760	19	8	Q4QRB4	Q4QRB4	Tubulin beta-3 chain	Tubb3
																																21.336		1.4009	2.25336	-1	9	9	20.5	36.45	0	117.44	9669700	18	57	P04642;P19629;P42123	P04642	L-lactate dehydrogenase A chain	Ldha
																																25.1486		1.40077	3.49003	-1	17	6	53.3	41.792	0	323.31	145070000	20	264	P63259;P60711	P63259;P60711	Actin, cytoplasmic 2;Actin, cytoplasmic 2, N-terminally processed;Actin, cytoplasmic 1;Actin, cytoplasmic 1, N-terminally processed	Actg1;Actb
																																17.1354		1.39973	2.76458	-1	5	5	36.3	16.445	0	30.164	584750	11	9	P62250	P62250	40S ribosomal protein S16	Rps16
																																21.2369		1.39637	4.94509	-1	18	18	43.7	56.353	0	196.28	11185000	27	146	P10719	P10719	ATP synthase subunit beta, mitochondrial	Atp5b
																																14.5297		1.38467	3.54024	-1	2	2	7.5	31.231	0	15.734	100250	18	3	P27952	P27952	40S ribosomal protein S2	Rps2
																																16.0605		1.3812	1.58444	-1	3	3	5.4	100.19	0	23.113	193400	49	5	Q4FZT9	Q4FZT9	26S proteasome non-ATPase regulatory subunit 2	Psmd2
																																19.0203		1.37943	3.57211	-1	8	8	19.4	60.359	0	74.915	2158700	31	46	P28480	P28480	T-complex protein 1 subunit alpha	Tcp1
																																14.6287		1.3695	2.84713	-1	1	1	1.3	116.61	0	6.5658	91682	74	1	P85972	P85972	Vinculin	Vcl
																																17.8296		1.36187	2.18379	-1	6	6	12.2	73.782	0	67.609	814100	46	14	Q62826	Q62826	Heterogeneous nuclear ribonucleoprotein M	Hnrnpm
																																19.3689		1.3601	1.53828	-1	15	2	44.5	49.8	0	74.042	2217400	19	26	Q6P9T8	Q6P9T8	Tubulin beta-4B chain	Tubb4b
																																18.9441		1.35017	3.36047	-1	7	7	28.8	33.312	0	51.079	1974000	22	30	Q5XIH7	Q5XIH7	Prohibitin-2	Phb2
																																15.3513		1.34897	1.94375	-1	1	1	4.5	29.597	0	6.4736	140300	15	1	P22734	P22734	Catechol O-methyltransferase	Comt
																																14.3676		1.3482	1.97394	-1	1	1	2.3	55.292	0	6.8827	89783	20	2	D3ZLZ7	D3ZLZ7	Inosine-5-monophosphate dehydrogenase 1	Impdh1
																																21.7462		1.34713	4.44143	-1	20	20	42	57.817	0	272.73	15425000	31	106	P11980;P12928	P11980	Pyruvate kinase PKM	Pkm
																																19.2812		1.3467	3.08526	-1	7	7	60.7	14.957	0	100.66	2396200	9	35	P62963;CON__P02584	P62963	Profilin-1	Pfn1
																																16.5322		1.3418	1.73688	-1	5	5	5.6	136.36	0	30.248	445480	61	10	P97536	P97536	Cullin-associated NEDD8-dissociated protein 1	Cand1
																																19.0117		1.34093	2.70172	-1	7	7	13.3	87.731	0	81.624	2145500	32	30	Q6IMY8	Q6IMY8		Hnrnpu
																																16.4825		1.32623	3.37231	-1	7	7	5	226.34	0	47.905	452180	102	14	Q62812;Q63862;Q9JLT0	Q62812	Myosin-9	Myh9
																																16.0175		1.323	3.32894	-1	2	2	6.7	47.256	0	12.196	248910	17	5	P50878	P50878	60S ribosomal protein L4	Rpl4
																																19.5906		1.31557	2.50591	-1	7	3	23.8	32.901	0	75.045	2729700	20	31	Q09073	Q09073	ADP/ATP translocase 2;ADP/ATP translocase 2, N-terminally processed	Slc25a5
																																14.5808	+	1.314	2.21103	-1	1	1	2.3	38.866	1	-2	98974	21	1	Q3B7D9	Q3B7D9	RNA-binding protein 43	Rbm43
																																16.6244		1.312	3.14429	-1	3	3	10	49.522	0	32.111	415300	30	11	P85834	P85834	Elongation factor Tu, mitochondrial	Tufm
																																18.3258		1.30643	1.76071	-1	4	4	23.6	20.252	0	32.85	1183700	9	10	P62914	P62914	60S ribosomal protein L11	Rpl11
																																14.5792		1.30163	2.59649	-1	2	2	16.6	25.552	0	13.236	130790	14	8	P11348	P11348	Dihydropteridine reductase	Qdpr
																																16.9064		1.30047	3.88882	-1	4	4	5.8	100.99	0	34.967	477090	47	9	P27653	P27653	C-1-tetrahydrofolate synthase, cytoplasmic;Methylenetetrahydrofolate dehydrogenase;Methenyltetrahydrofolate cyclohydrolase;Formyltetrahydrofolate synthetase;C-1-tetrahydrofolate synthase, cytoplasmic, N-terminally processed	Mthfd1
																																18.6695		1.2835	2.89234	-1	17	7	23.7	84.814	0	79.619	2026200	34	37	P82995	P82995	Heat shock protein HSP 90-alpha	Hsp90aa1
																																19.9308		1.28007	3.16594	-1	12	12	41.6	38.678	0	171.87	4283100	21	66	Q07936	Q07936	Annexin A2	Anxa2
																																18.7618		1.2778	3.01574	-1	3	3	10.4	36.121	0	27.098	1637000	18	14	Q5RJP0	Q5RJP0	Aldose reductase-related protein 1	Akr1b7
																																16.2865		1.274	2.53869	-1	5	5	9	74.323	0	28.762	287780	43	6	P48679	P48679	Prelamin-A/C;Lamin-A/C	Lmna
																																18.3146		1.26757	2.803	-1	8	8	15.6	85.432	0	66.115	1230400	36	32	Q9ER34	Q9ER34	Aconitate hydratase, mitochondrial	Aco2
																																15.3411		1.26523	1.77932	-1	1	1	2.6	56.86	0	7.2069	130580	21	4	Q8K1Q0	Q8K1Q0	Glycylpeptide N-tetradecanoyltransferase 1	Nmt1
																																18.8628		1.2645	2.79901	-1	3	3	26.6	14.728	0	40.364	1910300	6	13	P62986;P62982;P0CG51;Q63429	P62986;P62982;P0CG51;Q63429	Ubiquitin-60S ribosomal protein L40;Ubiquitin;60S ribosomal protein L40;Ubiquitin-40S ribosomal protein S27a;Ubiquitin;40S ribosomal protein S27a;Polyubiquitin-B;Ubiquitin;Polyubiquitin-C;Ubiquitin;Ubiquitin-related	Uba52;Rps27a;Ubb;Ubc
																																18.5165		1.26343	2.7604	-1	8	8	18.9	56.149	0	61.732	1864400	30	28	Q68FS4	Q68FS4	Cytosol aminopeptidase	Lap3
																																18.2325		1.25447	2.44231	-1	4	4	21.3	24.423	0	26.902	1227400	10	10	P62828;Q8K586	P62828;Q8K586	GTP-binding nuclear protein Ran;GTP-binding nuclear protein Ran, testis-specific isoform	Ran;Rasl2-9
																																20.5176		1.24517	4.11199	-1	15	15	35.3	59.753	0	237.16	6569500	31	81	P15999	P15999	ATP synthase subunit alpha, mitochondrial	Atp5a1
																																16.3641		1.2258	2.43268	-1	4	3	17.4	28.302	0	41.035	479190	16	12	P61983	P61983	14-3-3 protein gamma;14-3-3 protein gamma, N-terminally processed	Ywhag
																																15.4803		1.19913	1.69592	-1	1	1	7.1	30.755	0	6.6951	187340	17	6	Q9Z2L0	Q9Z2L0	Voltage-dependent anion-selective channel protein 1	Vdac1
																																18.8505		1.1967	3.79325	-1	14	14	12.4	191.6	0	102.26	2026400	88	45	P11442	P11442	Clathrin heavy chain 1	Cltc
																																16.2011		1.19057	2.28791	-1	3	3	9.9	44.695	0	19.779	333740	23	4	P17764	P17764	Acetyl-CoA acetyltransferase, mitochondrial	Acat1
																																17.3734		1.17857	2.6589	-1	4	4	19.2	27.771	0	42.35	813630	14	12	P63102	P63102	14-3-3 protein zeta/delta	Ywhaz
																																17.3617		1.1764	3.06415	-1	5	5	8.8	61.415	0	43.079	822170	31	17	P10860	P10860	Glutamate dehydrogenase 1, mitochondrial	Glud1
																																19.9589		1.1626	2.30133	-1	7	7	29.3	34.215	0	62.986	4966200	13	40	P19945	P19945	60S acidic ribosomal protein P0	Rplp0
																																18.5198		1.15837	2.85072	-1	6	2	20.1	32.989	0	18.786	1390500	20	12	Q05962	Q05962	ADP/ATP translocase 1	Slc25a4
																																16.3827		1.13847	2.27351	-1	4	4	9.5	56.706	0	28.405	497510	25	12	Q64654	Q64654	Lanosterol 14-alpha demethylase	Cyp51a1
																																17.5972		1.13703	3.25944	-1	6	6	15.4	56.488	0	54.031	1013400	23	29	P11884	P11884	Aldehyde dehydrogenase, mitochondrial	Aldh2
																																17.5783		1.12897	2.11003	-1	3	3	11.7	36.108	0	25.877	969800	22	7	P68101	P68101	Eukaryotic translation initiation factor 2 subunit 1	Eif2s1
																																14.121		1.1253	3.55255	-1	1	1	1.6	61.868	0.01	5.8874	79786	27	8	P0C2X9	P0C2X9	Delta-1-pyrroline-5-carboxylate dehydrogenase, mitochondrial	Aldh4a1
																																18.7919		1.12483	2.57442	-1	7	7	47.6	23.439	0	91.374	1758500	10	27	P04906	P04906	Glutathione S-transferase P	Gstp1
																																17.4609		1.12327	1.76228	-1	5	5	15.3	47.314	0	54.354	680940	26	16	P00507	P00507	Aspartate aminotransferase, mitochondrial	Got2
																																17.157		1.11317	2.26939	-1	4	4	18.6	31.745	0	28.101	593980	15	15	P81155;Q9R1Z0	P81155	Voltage-dependent anion-selective channel protein 2	Vdac2
																																13.7889		1.09863	2.82454	-1	1	1	2.5	53.753	0.0027701	6.1748	67586	24	1	B5DFN2	B5DFN2	Adenosylhomocysteinase	Ahcyl1
																																15.5476		1.0962	2.04747	-1	3	3	12.3	36.169	0	18.925	253180	15	5	B5DF91	B5DF91	ELAV-like protein	Elavl1
																																18.0234		1.0906	3.60904	-1	9	9	21.8	64.208	0	63.426	1130500	34	33	O35567	O35567	Bifunctional purine biosynthesis protein PURH;Phosphoribosylaminoimidazolecarboxamide formyltransferase;IMP cyclohydrolase	Atic
																																13.9916		1.08677	1.55587	-1	1	1	4.5	38.982	0.002809	6.2287	92081	18	4	P49432	P49432	Pyruvate dehydrogenase E1 component subunit beta, mitochondrial	Pdhb
																																15.4581		1.08483	3.63954	-1	2	2	12.2	17.874	0	12.772	195290	10	3	P10111	P10111	Peptidyl-prolyl cis-trans isomerase A;Peptidyl-prolyl cis-trans isomerase A, N-terminally processed	Ppia
																																16.3732		1.0848	1.48638	-1	4	4	11.4	47.872	0	24	355110	21	6	P15650	P15650	Long-chain specific acyl-CoA dehydrogenase, mitochondrial	Acadl
																																18.5381		1.08013	1.8923	-1	3	3	22.8	22.892	0	28.189	1457500	11	17	P42930	P42930	Heat shock protein beta-1	Hspb1
																																16.9915		1.0761	2.59471	-1	4	4	26.1	28.748	0	31.564	606100	16	11	P04961	P04961	Proliferating cell nuclear antigen	Pcna
																																18.6965		1.07227	1.68114	-1	3	3	22.3	18.532	0	28.313	1637300	10	12	P45592	P45592	Cofilin-1	Cfl1
																																14.9221		1.0664	1.96264	-1	1	1	1.1	102.39	0	6.5108	111700	43	1	Q62940	Q62940	E3 ubiquitin-protein ligase NEDD4	Nedd4
																																17.5347		1.06637	3.12653	-1	5	5	11.6	54.49	0	42.224	924180	29	14	P85845	P85845	Fascin	Fscn1
																																23.9501		1.0552	4.05277	-1	39	39	43.7	129.78	0	323.31	71466000	57	292	P52873	P52873	Pyruvate carboxylase, mitochondrial	Pc
																																16.3258		1.04137	2.83952	-1	4	4	5.5	75.753	0	25.317	418160	43	17	P48037	P48037	Annexin A6	Anxa6
																																15.2458		1.03783	2.28637	-1	1	1	7.3	21.45	0	6.9395	154640	7	2	Q6RUV5	Q6RUV5	Ras-related C3 botulinum toxin substrate 1	Rac1
																																16.651		1.00583	2.67311	-1	3	3	20.4	22.163	0	27.71	393960	15	12	P10536	P10536	Ras-related protein Rab-1B	Rab1b
																																15.7177		0.999167	1.75111	-1	2	2	6.3	52.22	0	13.899	337800	28	8	Q641X8	Q641X8	Eukaryotic translation initiation factor 3 subunit E	Eif3e
																																14.7193		0.983833	2.90704	-1	2	2	6.4	49.03	0	17.514	113490	24	4	Q5U2Q7	Q5U2Q7	Eukaryotic peptide chain release factor subunit 1	Etf1
																																12.282		0.975033	1.01595	-1	1	1	2	57.199	0.0076531	5.9247	17836	26	2	Q66H80	Q66H80	Coatomer subunit delta	Arcn1
																																16.0492		0.974367	2.1592	-1	3	3	13.1	32.857	0	27.381	338500	19	15	G3V9R8	G3V9R8	Heterogeneous nuclear ribonucleoprotein C	Hnrnpc
																																16.5101		0.9414	1.0348	-1	2	2	12.4	26.98	0	16.554	353130	15	14	Q6MG61	Q6MG61	Chloride intracellular channel protein 1	Clic1
																																17.2446		0.935467	1.03881	-1	3	3	7.3	47.096	0	20.936	721570	19	15	P51583	P51583	Multifunctional protein ADE2;Phosphoribosylaminoimidazole-succinocarboxamide synthase;Phosphoribosylaminoimidazole carboxylase	Paics
																																13.8796		0.930967	1.19118	-1	1	1	3.1	40.522	0	6.8566	74430	20	1	Q63009	Q63009	Protein arginine N-methyltransferase 1	Prmt1
																																17.4923		0.919167	2.77275	-1	5	5	12.8	53.652	0	54.362	852990	23	20	Q9JLJ3	Q9JLJ3	4-trimethylaminobutyraldehyde dehydrogenase	Aldh9a1
																																16.4659		0.916767	2.29397	-1	1	1	10.7	14.865	0	7.4726	385240	9	5	P62832	P62832	60S ribosomal protein L23	Rpl23
																																14.5627		0.9166	1.83247	-1	1	1	5.3	27.399	0	7.4874	116460	13	2	P60901	P60901	Proteasome subunit alpha type-6	Psma6
																																17.4202		0.911167	1.22329	-1	3	2	12.3	45.729	0	14.184	624320	16	8	Q794E4	Q794E4	Heterogeneous nuclear ribonucleoprotein F;Heterogeneous nuclear ribonucleoprotein F, N-terminally processed	Hnrnpf
																																11.9242		0.903667	0.478511	-1	1	1	2.9	38.822	0.0028249	6.2338	60123	15	1	G3V9T7	G3V9T7	ATPase Asna1	Asna1
																																14.8579		0.881867	1.76277	-1	3	3	9.7	48.574	0	16.917	179030	25	3	Q63347	Q63347	26S protease regulatory subunit 7	Psmc2
																																15.8111		0.858933	1.64846	-1	1	1	1.7	90.551	0	6.5483	319120	36	3	P14270	P14270	cAMP-specific 3,5-cyclic phosphodiesterase 4D	Pde4d
																																14.2431		0.8487	0.898075	-1	1	1	1.2	102.54	0	7.52	55205	50	3	P27881	P27881	Hexokinase-2	Hk2
																																14.7125		0.8417	0.751145	-1	2	2	13.8	21.658	0	12.624	152850	7	3	P12001	P12001	60S ribosomal protein L18	Rpl18
																																14.8336		0.836	0.799771	-1	3	2	5.9	85.338	0	18.954	150290	30	2	P30835;P47858	P30835	ATP-dependent 6-phosphofructokinase, liver type	Pfkl
																																14.3143		0.829967	0.518546	-1	1	1	5.3	21.725	0.0027397	6.1342	82326	9	2	P06349;P15865	P06349;P15865	Histone H1t;Histone H1.4	Hist1h1t;Hist1h1e
																																13.2396		0.829067	0.404758	-1	1	1	1.2	105.79	0	6.5907	32994	40	3	Q924S5	Q924S5	Lon protease homolog, mitochondrial	Lonp1
																																14.1153		0.795933	0.248792	-1	1	1	7.3	37.941	0	6.5279	35680	14	0	I6L9G5	I6L9G5		Rcn3
																																15.2762		0.7875	0.283731	-1	1	1	5.3	23.59	0.0027548	6.1515	132860	13	1	Q9WVB1	Q9WVB1	Ras-related protein Rab-6A	Rab6a
																																14.7681		0.778533	1.04597	-1	1	1	5.1	24.761	0.0053191	6.0344	123060	13	1	Q5BJQ5	Q5BJQ5	GTP-binding protein Rit2	Rit2
																																15.8505		0.7577	0.121432	-1	1	1	3	33.561	0	7.8483	273960	16	3	P21533	P21533	60S ribosomal protein L6	Rpl6
																																15.9475		0.752433	1.22592	-1	2	2	4.7	63.988	0	15.239	240620	24	5	Q6AYK8	Q6AYK8	Eukaryotic translation initiation factor 3 subunit D	Eif3d
																																14.1769		0.7495	0.663313	-1	1	1	2.9	56.55	0.007772	5.9595	89775	25	1	P62815	P62815	V-type proton ATPase subunit B, brain isoform	Atp6v1b2
																																22.7976		0.713	0.717998	-1	6	5	13.9	61.967	0	44.268	34527000	29	16	Q62952;Q62950	Q62952	Dihydropyrimidinase-related protein 3	Dpysl3
																																14.2672		0.7021	0.675056	-1	3	3	0.7	533.53	0	16.325	63590	293	3	P30427	P30427	Plectin	Plec
																																21.7862		0.680833	2.18154	-1	19	19	31.1	81.622	0	242.13	17444000	44	140	P14882	P14882	Propionyl-CoA carboxylase alpha chain, mitochondrial	Pcca
																																14.711	+	0.6739	0.294683	-1	1	1	2.1	35.326	1	-2	88997	8	3	Q8K1Q3	Q8K1Q3	G-protein coupled receptor 3	Gpr3
																																12.5336		0.6629	0.312744	-1	1	1	2.4	48.066	0	6.5709	49508	22	1	Q6TMG5	Q6TMG5	NF-kappa-B essential modulator	Ikbkg
																																17.1704		0.660867	1.23667	-1	14	1	39.2	49.937	0	13.905	585950	21	10	Q6AYZ1	Q6AYZ1	Tubulin alpha-1C chain	Tuba1c
																																15.4932		0.641033	1.06208	-1	2	2	10.8	22.127	0	12.293	258140	11	6	P62083	P62083	40S ribosomal protein S7	Rps7
																																21.8777		0.624667	2.72119	-1	23	23	42.4	79.329	0	323.31	19706000	38	154	Q5I0C3	Q5I0C3	Methylcrotonoyl-CoA carboxylase subunit alpha, mitochondrial	Mccc1
																																15.4603		0.6001	1.39376	-1	3	3	2	265.19	0	19.051	264970	121	7	P11497	P11497	Acetyl-CoA carboxylase 1;Biotin carboxylase	Acaca
																																15.0137		0.5968	0.385079	-1	2	2	5.6	77.075	0	10.96	228960	39	4	Q9ES71	Q9ES71	Dihydroxyacetone phosphate acyltransferase	Gnpat
																																13.9208		0.5836	0.257236	-1	1	1	2.5	52.693	0.0076336	5.9223	45056	24	1	Q6Q0N1	Q6Q0N1	Cytosolic non-specific dipeptidase	Cndp2
																																12.3601		0.565033	0.202012	-1	1	1	4.4	30.19	0.007732	5.9513	41328	11	3	P35435	P35435	ATP synthase subunit gamma, mitochondrial	Atp5c1
																																15.3094		0.5529	0.281513	-1	3	3	17.9	26.479	0	17.632	320640	13	11	P18421	P18421	Proteasome subunit beta type-1	Psmb1
																																11.7613		0.509433	0.0720587	-1	1	1	2.8	57.306	0.0052632	5.9996	468410	22	2	Q64581	Q64581	Cytochrome P450 3A18	Cyp3a18
																																13.1451		0.446767	0.499526	-1	1	1	5.6	20.529	0	6.5383	42502	11	5	P84083;P84079;P61206	P84083;P84079;P61206	ADP-ribosylation factor 5;ADP-ribosylation factor 1;ADP-ribosylation factor 3	Arf5;Arf1;Arf3
																																13.9647		0.372233	0.213989	-1	1	1	6.7	15.059	0.0098765	5.8667	65794	7	2	P55053	P55053	Fatty acid-binding protein, epidermal	Fabp5
																																22.8007		0.37	0.25052	-1	1	1	6.5	25.053	0.0076726	5.932	36045000	11	1	P63074	P63074	Eukaryotic translation initiation factor 4E	Eif4e
																																14.9455		0.3192	0.178591	-1	1	1	5.6	20.396	0	6.4606	112580	10	3	P61751	P61751	ADP-ribosylation factor 4	Arf4
																																21.31		0.1491	0.154451	-1	4	4	7.1	63.791	0	24.882	18755000	37	12	Q9QZR6	Q9QZR6	Septin-9	45178
																																18.2058		-0.0235333	0.0201199	-1	1	1	3.9	34.223	0	8.9611	1591600	18	6	O54939	O54939	Testosterone 17-beta-dehydrogenase 3	Hsd17b3
																																15.3904	+	-0.03	0.0186486	-1	1	1	7.5	17.05	1	-2	227810	8	1	Q63750	Q63750	39S ribosomal protein L23, mitochondrial	Mrpl23
																																20.9554		-0.0992667	0.0859	-1	1	1	1.6	69.731	0.0052493	5.9884	13952000	29	4	Q8K430	Q8K430	Kelch-like protein 17	Klhl17
																																14.5319		-0.2162	0.0964563	-1	2	2	19.1	17.193	0	12.461	266580	11	4	Q05982;P19804	Q05982;P19804	Nucleoside diphosphate kinase A;Nucleoside diphosphate kinase B	Nme1;Nme2
																																14.6025	+	-0.247767	0.0803138	-1	1	1	0.7	235.31	1	-2	59744	126	1	E9PSL7	E9PSL7		Cit
																																17.8037		-0.378633	0.261928	-1	17	17	6.8	332.39	0	131.99	1543600	166	36	F1LMV6	F1LMV6		Dsp
																																13.5319		-0.389067	0.327401	-1	1	1	0.6	159.54	0.0027778	6.1842	94491	84	1	Q7TSP2	Q7TSP2	Kinesin-like protein KIF15	Kif15
																																15.5718		-0.4756	0.350729	-1	4	4	7.2	81.8	0	51.252	596200	43	12	Q6P0K8	Q6P0K8	Junction plakoglobin	Jup
																																11.903	+	-1.12077	0.419183	-1	1	1	13.2	16.517	1	-2	50090	11	1	Q5I0J4	Q5I0J4	Spindle and kinetochore-associated protein 2	Ska2
																																20.5654		-2.405	0.378325	-1	1	1	0.6	171.81	0.0028571	6.3075	6329700	50	2	Q62901	Q62901	Arginine-glutamic acid dipeptide repeats protein	Rere
																																16.2334		-2.5849	0.652714	-1	2	2	2.1	116.51	0	10.934	1354600	58	3	Q03410	Q03410	Synaptonemal complex protein 1	Sycp1
																																12.9482	+	-2.8009	0.42167	-1	1	1	1.5	81.042	1	-2	14064000	45	1	O54924	O54924	Exocyst complex component 8	Exoc8
																																16.507		2.82917	0.986834	-1	2	2	21.9	14.789	0	18.566	301720	4	4	P47198	P47198	60S ribosomal protein L22	Rpl22
																																17.7956		2.80027	0.956874	-1	5	5	42.2	15.979	0	72.193	2466100	11	15	P02091;P11517;CON__Q3SX09;CON__P02070	P02091;P11517	Hemoglobin subunit beta-1;Hemoglobin subunit beta-2	Hbb
																																18.4617		2.71507	0.582048	-1	1	1	2.8	41.114	0.0028329	6.2546	1114500	17	3	Q4QQT6	Q4QQT6	Ribosome biogenesis protein BRX1 homolog	Brix1
																																15.7197		2.60913	1.13343	-1	1	1	6.2	35.442	0	6.6492	197480	15	3	Q32PX2	Q32PX2	Aminoacyl tRNA synthase complex-interacting multifunctional protein 2	Aimp2
																																16.6632		2.60813	1.29363	-1	1	1	4.4	18.431	0.0028818	6.3312	339980	10	6	P62282	P62282	40S ribosomal protein S11	Rps11
																																14.5126		2.60693	1.2706	-1	1	1	5.5	44.51	0	7.3491	61998	17	3	Q63692	Q63692	Hsp90 co-chaperone Cdc37;Hsp90 co-chaperone Cdc37, N-terminally processed	Cdc37
																																13.7016		2.60193	1.18507	-1	1	1	1.4	85.875	0	6.6946	74944	39	1	Q99376	Q99376	Transferrin receptor protein 1	Tfrc
																																14.4949		2.40263	1.1908	-1	1	1	3.8	29.497	0.0053333	6.0406	74309	13	2	P21670	P21670	Proteasome subunit alpha type-4	Psma4
																																17.0266		2.37513	0.912573	-1	1	1	5.4	52.024	0	6.8935	575000	19	1	P10354	P10354	Chromogranin-A;Pancreastatin;Beta-granin;WE-14;Catestatin;GE-25;Serpinin-RRG;Serpinin;p-Glu serpinin precursor	Chga
																																13.2077		2.33539	1.21193	-1	1	1	3.1	81.751	0	6.7849	22817	22	0	Q8K4S3	Q8K4S3	Proton-associated sugar transporter A	Slc45a1
																																14.2083		2.29987	1.20968	-1	2	1	10.7	34.813	0.0075949	5.9081	57390	16	3	P09330	P09330	Ribose-phosphate pyrophosphokinase 2	Prps2
																																14.9768		2.29627	1.06732	-1	1	1	3.9	43.08	0	6.573	65025	22	1	P21708	P21708	Mitogen-activated protein kinase 3	Mapk3
																																14.4044		2.21577	1.26889	-1	1	1	1.7	126.86	0	6.5067	79846	50	1	Q9ESW0	Q9ESW0	DNA damage-binding protein 1	Ddb1
																																12.403		2.1916	1.2855	-1	1	1	3.2	58.748	0.0099256	5.8708	42394	24	1	Q64057	Q64057	Alpha-aminoadipic semialdehyde dehydrogenase	Aldh7a1
																																15.7799		2.18457	0.716553	-1	1	1	9.4	28.172	0	8.0581	109740	13	2	P56571	P56571	ES1 protein homolog, mitochondrial
																																14.6674		2.17313	0.981492	-1	1	1	11.1	13.777	0	9.1451	93856	8	2	P62959	P62959	Histidine triad nucleotide-binding protein 1	Hint1
																																12.0443		2.14283	0.980193	-1	2	2	7.1	45.626	0	11.291	53707	24	2	P62198	P62198	26S protease regulatory subunit 8	Psmc5
																																15.209		2.13723	0.914231	-1	1	1	4.8	55.238	0	15.396	101580	18	3	Q9JMJ4	Q9JMJ4	Pre-mRNA-processing factor 19	Prpf19
																																15.6847		2.12085	0.585635	-1	1	1	4.9	55.345	0.0077121	5.9495	81843	16	1	D4A4K3	D4A4K3	Beclin 1-associated autophagy-related key regulator	Atg14
																																13.4214		2.11617	1.06279	-1	3	1	11.1	49.293	0	23.035	50351	18	2	Q6AY09	Q6AY09	Heterogeneous nuclear ribonucleoprotein H2	Hnrnph2
																																15.2631		2.02867	1.17941	-1	1	1	9	25.926	0	8.1416	97835	10	2	P17220	P17220	Proteasome subunit alpha type-2	Psma2
																																14.4436		1.9487	1.23652	-1	1	1	14.8	15.49	0	7.8087	69431	7	4	Q75Q41	Q75Q41	Mitochondrial import receptor subunit TOM22 homolog	Tomm22
																																16.3028		1.90547	1.04476	-1	4	4	8	51.414	0	22.893	247160	24	6	Q60587	Q60587	Trifunctional enzyme subunit beta, mitochondrial;3-ketoacyl-CoA thiolase	Hadhb
																																15.4814		1.88493	1.19916	-1	1	1	2.7	55.903	0.0076142	5.9151	127140	16	2	Q63016	Q63016	Large neutral amino acids transporter small subunit 1	Slc7a5
																																14.2548		1.87567	0.730908	-1	1	1	5.5	17.277	0.0075377	5.8926	45550	6	1	P12749	P12749	60S ribosomal protein L26	Rpl26
																																14.2667		1.8463	0.828714	-1	1	1	7.9	18.533	0	6.9588	81700	11	4	Q7M0E3	Q7M0E3	Destrin	Dstn
																																14.5348		1.68927	0.861546	-1	1	1	7.8	16.832	0	7.6417	181160	8	8	Q3T1J1	Q3T1J1	Eukaryotic translation initiation factor 5A-1	Eif5a
																																14.7044		1.67174	0.500239	-1	1	1	2.2	55.249	0	7.1293	56790	25	2	Q6AYT3	Q6AYT3	tRNA-splicing ligase RtcB homolog	Rtcb
																																15.2931		1.59027	1.17157	-1	1	1	3.4	83.038	0	8.2091	150000	37	3	O55096	O55096	Dipeptidyl peptidase 3	Dpp3
																																18.6126		1.5437	0.948178	-1	4	4	38.7	23.407	0	29.739	860910	8	10	Q5XI73	Q5XI73	Rho GDP-dissociation inhibitor 1	Arhgdia
																																14.0724		1.5382	0.793131	-1	1	1	4.6	52.217	0	6.7975	39068	22	1	Q9Z2P5	Q9Z2P5	Receptor-interacting serine/threonine-protein kinase 3	Ripk3
																																17.2524		1.4861	1.17438	-1	3	3	11.1	46.428	0	36.695	474580	23	7	P13221	P13221	Aspartate aminotransferase, cytoplasmic	Got1
																																14.5106		1.47747	0.72316	-1	1	1	3.4	41.275	0	7.0074	96749	22	3	P63086	P63086	Mitogen-activated protein kinase 1	Mapk1
																																12.5032		1.4628	0.866292	-1	1	1	2.4	51.549	0.0027174	6.0895	19185	24	2	P20673	P20673	Argininosuccinate lyase	Asl
																																14.6254		1.45767	0.485792	-1	1	1	9.1	26.391	0	7.3273	110820	10	2	P34064	P34064	Proteasome subunit alpha type-5	Psma5
																																13.7811		1.41617	0.721346	-1	1	1	3.2	62.913	0.0075567	5.893	71066	24	1	Q68FR5	Q68FR5	Transmembrane protein 209	Tmem209
																																15.1146		1.411	1.08358	-1	1	1	5.2	56.203	0	8.7239	114970	24	2	B2GV06	B2GV06	Succinyl-CoA:3-ketoacid coenzyme A transferase 1, mitochondrial	Oxct1
																																15.5474		1.39247	0.965447	-1	2	2	6.5	54.037	0	16.612	178830	21	9	Q6P6R2	Q6P6R2	Dihydrolipoyl dehydrogenase, mitochondrial	Dld
																																11.8837		1.3639	0.552246	-1	1	1	3.5	37.71	0	7.0977	63342	21	1	B5DEH2	B5DEH2	Erlin-2	Erlin2
																																16.2453		1.363	1.25301	-1	1	1	15.5	9.461	0	7.4182	207730	4	5	Q71TY3;P24051	Q71TY3;P24051	40S ribosomal protein S27;40S ribosomal protein S27-like	Rps27;Rps27l
																																12.3327		1.35927	1.18581	-1	1	1	1.1	197.15	0.0053908	6.0643	12445	78	1	A0A0G2K2P5	A0A0G2K2P5
																																13.7175		1.3402	1.14338	-1	1	1	2.2	52.322	0.0075188	5.8885	38300	26	3	P70645	P70645	Bleomycin hydrolase	Blmh
																																13.795	+	1.28443	1.17675	-1	1	1	5.1	17.674	1	-2	113010	7	2	Q5M823	Q5M823	NudC domain-containing protein 2	Nudcd2
																																12.3689		1.25593	0.56315	-1	1	1	3.7	42.102	0	6.4309	57692	11	1	Q9JMB5	Q9JMB5	Proteasomal ubiquitin receptor ADRM1	Adrm1
																																17.0963		1.25513	1.14874	-1	2	2	5.8	53.236	0	32.758	341260	21	10	P85968	P85968	6-phosphogluconate dehydrogenase, decarboxylating	Pgd
																																13.9852		1.21497	1.15533	-1	1	1	5.4	23.476	0	6.6197	54079	9	7	P35427	P35427	60S ribosomal protein L13a	Rpl13a
																																14.6313		1.12103	1.21512	-1	1	1	3.4	33.673	0	7.3207	106000	17	6	Q6AY23	Q6AY23	Pyrroline-5-carboxylate reductase 2	Pycr2
																																15.1156		1.1086	1.22057	-1	2	2	1.2	222.26	0	10.822	154370	88	0	D3ZD32	D3ZD32	Chromodomain-helicase-DNA-binding protein 5	Chd5
																																13.7134		1.09613	1.21463	-1	1	1	2.3	43.226	0.009828	5.8583	54216	22	2	P26284	P26284	Pyruvate dehydrogenase E1 component subunit alpha, somatic form, mitochondrial	Pdha1
																																15.0013		1.09527	0.751287	-1	2	1	8.5	34.834	0	14.055	128860	16	3	P60892	P60892	Ribose-phosphate pyrophosphokinase 1	Prps1
																																13.012		1.09227	1.21096	-1	1	1	5	24.477	0	6.4676	44880	12	2	P27605	P27605	Hypoxanthine-guanine phosphoribosyltransferase	Hprt1
																																14.1617		1.07087	0.540684	-1	1	1	2.6	60.897	0.0052356	5.9866	51125	26	1	P54001	P54001	Prolyl 4-hydroxylase subunit alpha-1	P4ha1
																																16.0399		1.06423	1.07086	-1	1	1	4.3	28.024	0	7.3143	255030	11	8	P62919	P62919	60S ribosomal protein L8	Rpl8
																																15.536		1.0613	1.02949	-1	3	3	17.9	23.504	0	24.137	297020	14	8	P09527	P09527	Ras-related protein Rab-7a	Rab7a
																																18.1196		1.03523	1.12514	-1	6	6	21.1	35.076	0	46.738	1192800	20	29	P63245	P63245	Guanine nucleotide-binding protein subunit beta-2-like 1;Guanine nucleotide-binding protein subunit beta-2-like 1, N-terminally processed	Gnb2l1
																																14.497		1.01557	0.726504	-1	2	2	2	156.65	0	14.173	94344	86	3	Q5SGE0	Q5SGE0	Leucine-rich PPR motif-containing protein, mitochondrial	Lrpprc
																																13.7633		1.0024	1.11868	-1	2	2	6.6	50.213	0	11.329	63330	20	3	P60123	P60123	RuvB-like 1	Ruvbl1
[truncated: 1 more columns]

## Sheet: FigureS5
Figure 5b
		Nano			Micron			p value
	ATG9A/p62 colocalized	0.084906	0.058824	0.109091	0.105769	0.081818	0.06422	p=0.9866 ns
	ATG14/p62 colocalized	0.081081	0.075472	0.107843	0.096491	0.06422	0.078947	p=0.5788 ns
Figure 5c
Figure 5e
	Replicate no	Abnormal p62/Totol p62	NRK	ATG2ab DKO
	1	Abnormal p62/Totol p62	0.216012	0.955295
	2	Abnormal p62/Totol p62	0.237129	0.952993
	3	Abnormal p62/Totol p62	0.257738	0.914672
		p value	p＜0.0001 ****
Figure 5f			Figure 5h
	wt-p62 abnormal	atg2ab-Dko-p62 abnormal			NRK			ATG2 DKO			p value
	5	8		LC3/p62 colocalized	0.897059	0.923913	0.918605	0.968421	0.963855	0.988889	p=0.0058 **
	0	9		FIP200/p62 colocalized	0.238095	0.163793	0.18018	0.9625	0.93662	0.843373	p＜0.0001 ****
	2	5		WIPI2/p62 colocalized	0.147059	0.090909	0.119266	0.892308	0.829114	0.919463	p＜0.0001 ****
	3	7		ATG14/p62 colocalized	0.096491	0.06422	0.078947	0.861842	0.824324	0.886792	p＜0.0001 ****
	1	6
	0	14
	0	5
	2	7
	1	9
	2	6
	3	9
	3	8
	1	6
	0	7
	1	10
	4	8
	1	6
	2	11
	2	7
	0	7
	1	9
	3	8
	2	7
	2	13
	2	6
	2	8
	2	7
	1	8
	7	6
	3	5
	1	4
	5	7
	0	7
	1	6
	1	6
	1	8
	1	10
	1	7
	0	11
	0	8
	0	7
	1	9
	1	9
	2	7
	2	6
	0	5
	0	10
	0	7
	1	6
	1	6

## Sheet: FigureS6
Figure 6a						Figure 6d			Figure 6e
							Cell types	LC3 per cell NO.
							WT	8.89394
								8.25581
								8.35135
							p62 KO	7.54444
								7.62222
								8.71642
							p value	p=0.2755 ns
						Cell types	CT (FIP200 per cell NO.)	STA (FIP200 per cell NO.)
						WT	0.28	3.19608
							0.297297	3.1
							0.346154	2.98413
						p62 KO	0.254545	2.92157
							0.173077	2.77551
							0.215686	2.81132
						p value	p=0.0385 *	p=0.027 *

## Sheet: FigureS8
Figure 8c

## Sheet: FigureS9
Figure 9b
		p62-WT			p62-LIR			p value
	FIPI200 NO.	0.265528	0.252262	0.233218	0.274436	0.204167	0.273148	p=0.9926 ns
	p-ATG16L1 NO.	0.179756	0.138889	0.158689	0.173617	0.158224	0.158046	p=0.7615 ns
	ATG9A NO.	0.0542328	0.0817927	0.0625611	0.0606688	0.077961	0.0663654	p=0.8351 ns
	WIPI2 NO.	0.434295	0.345827	0.411058	0.421832	0.38037	0.363356	p=0.8007 ns
	LC3 NO.	0.867521	0.831216	0.831948	0.10119	0.112948	0.117413	p＜0.0001 ****
Figure 9c

[truncated: 4 more sheets: FigureS10, FigureS11, FigureS12, FigureS14]
